# Supplementary material for: A one-year genomic investigation of Escherichia coli epidemiology and nosocomial spread at a large US healthcare network
Source: Genome Med. 2022 Dec 30;14:147. doi: 10.1186/s13073-022-01150-7 (PMC9801656; doi:10.1186/s13073-022-01150-7)
Supplement: Supplementary file 1 — Additional file 1: Table S1. Basic Isolate Metadata. [file 13073_2022_1150_MOESM1_ESM.xlsx]

## Sheet: S1 - Basic Isolate Metadata
Sample ID1	MDR Status2	ESBL	FLQ3	Phylogroup	Serotype	MLST4	FimH Type	Facility	Patient ID5	Collection Date	Isolate Type	Primary Isolate	cgMLST cluster detection			SNP cluster validation
													Cluster ID6	No. of Patients	No. of Isolates	Cluster ID7	No. of Patients	No. of Isolates
697664	non-MDR		S	B2	O99:H6	1859	fimH5	F19	P168	2019-10-03	Urine	yes	31-ST1859	6	8	q	6	8
698264	non-MDR		S	B2	O99:H6	1859	fimH5	F19	P221	2019-10-12	Urine	yes	31-ST1859	6	8	q	6	8
758127	non-MDR		S	B2	O99:H6	1859	fimH5	F16	P847	2020-02-10	Urine	yes	31-ST1859	6	8	q	6	8
768195	non-MDR		S	B2	O99:H6	1859	fimH5	F19	P1036	2020-03-27	Urine	yes	31-ST1859	6	8	q	6	8
768259	non-MDR		S	B2	O99:H6	1859	fimH5	F19	P1036	2020-03-30	Urine		31-ST1859	6	8	q	6	8
794397	non-MDR		S	B2	O99:H6	1859	fimH5	F19	P63	2020-06-22	Urine	yes	31-ST1859	6	8	q	6	8
805376	non-MDR		S	B2	O99:H6	1859	fimH5	F19	P1362	2020-07-07	Urine	yes	31-ST1859	6	8	q	6	8
806442	non-MDR		S	B2	O99:H6	1859	fimH5	F19	P63	2020-07-21	Urine		31-ST1859	6	8	q	6	8
698886	MDR	blaCTX-M-14	R	D	O86:H18	38	fimH5	F6	P131	2019-10-23	Urine	yes	26-ST38	3	6	p	3	6
766307	MDR	blaCTX-M-14	R	D	O86:H18	38	fimH5	F9	P131	2020-03-04	Urine		26-ST38	3	6	p	3	6
807760	MDR	blaCTX-M-14	R	D	O86:H18	38	fimH5	F19	P131	2020-07-29	Urine		26-ST38	3	6	p	3	6
824384	MDR	blaCTX-M-14	R	D	O86:H18	38	fimH5	F19	P131	2020-08-24	Urine		26-ST38	3	6	p	3	6
836948	MDR	blaCTX-M-14	R	D	O86:H18	38	fimH5	F19	P1597	2020-09-26	Urine	yes	26-ST38	3	6	p	3	6
836964	MDR	blaCTX-M-14	R	D	O86:H18	38	fimH5	F19	P1599	2020-09-28	Urine	yes	26-ST38	3	6	p	3	6
709083	non-MDR		S	B2	O22:H1	73	fimH72	F19	P344	2019-11-04	Urine	yes	24-ST73	3	3	o	3	3
709517	non-MDR		S	B2	O22:H1	73	fimH72	F19	P381	2019-11-12	Urine	yes	24-ST73	3	3	o	3	3
772601	non-MDR		S	B2	O22:H1	73	fimH72	F19	P1092	2020-04-20	Urine	yes	24-ST73	3	3	o	3	3
709285	non-MDR		S	B2	O6:H1	73	fimH9	F19	P363	2019-11-06	Urine	yes	23-ST73	15	16	n	12	13
709331	non-MDR		S	B2	O6:H1	73	fimH9	F19	P367	2019-11-07	Urine	yes	23-ST73	15	16	n	12	13
734773	non-MDR		S	B2	O6:H1	73	fimH9	F19	P363	2019-12-03	Urine		23-ST73	15	16	n	12	13
749339	non-MDR		S	B2	O6:H1	73	fimH9	F19	P31	2020-01-12	Urine	yes	23-ST73	15	16	n	12	13
749927	non-MDR		S	B2	O6:H1	73	fimH9	F11	P720	2020-01-21	Urine	yes	23-ST73	15	16	n	12	13
767095	non-MDR		S	B2	O6:H1	73	fimH9	F5	P955	2020-03-03	Urine	yes	23-ST73	15	16	n	12	13
767931	non-MDR		S	B2	O6:H1	73	fimH9	F19	P1019	2020-03-19	Urine	yes	23-ST73	15	16	n	12	13
781877	non-MDR		S	B2	O6:H1	73	fimH9	F19	P1186	2020-05-19	Urine	yes	23-ST73	15	16	n	12	13
793431	non-MDR		S	B2	O6:H1	73	fimH9	F11	P1235	2020-06-01	Urine	yes	23-ST73	15	16	n	12	13
794339	non-MDR		S	B2	O6:H1	73	fimH9	F19	P1312	2020-06-20	Urine	yes	23-ST73	15	16	n	12	13
805262	non-MDR		S	B2	O6:H1	73	fimH9	F19	P1354	2020-07-06	Wound	yes	23-ST73	15	16	n	12	13
822264	non-MDR		S	B2	O6:H1	73	fimH9	F19	P1488	2020-08-14	Urine	yes	23-ST73	15	16	n	12	13
836616	MDR		S	B2	O6:H1	73	fimH9	F19	P1565	2020-09-03	Wound	yes	23-ST73	15	16	n	12	13
705087	MDR	blaCTX-M-15	R	B2	O25:H4	131	fimH30	F6	P323	2019-11-23	Other	yes	21-ST131	4	4	m	4	4
705095	MDR	blaCTX-M-15	R	B2	O25:H4	131	fimH30	F5	P324	2019-11-24	Urine	yes	21-ST131	4	4	m	4	4
747777	MDR	blaCTX-M-15	R	B2	O25:H4	131	fimH30	F5	P628	2020-01-06	Urine	yes	21-ST131	4	4	m	4	4
771817	MDR	blaCTX-M-15	R	B2	O25:H4	131	fimH30	F15	P1048	2020-04-15	Urine	yes	21-ST131	4	4	m	4	4
734829	MDR		S	B2	O16:H5	131	fimH41	F19	P487	2019-12-04	Urine	yes	19-ST131	4	5	l	4	5
749775	non-MDR		S	B2	O16:H5	131	fimH41	F15	P132	2020-01-17	Urine	yes	19-ST131	4	5	l	4	5
772685	non-MDR		S	B2	O16:H5	131	fimH41	F19	P1098	2020-04-22	Urine	yes	19-ST131	4	5	l	4	5
780269	MDR		S	B2	O16:H5	131	fimH41	F15	P132	2020-05-11	Urine		19-ST131	4	5	l	4	5
838316	non-MDR		S	B2	O16:H5	131	fimH41	F19	P1684	2020-09-15	Urine	yes	19-ST131	4	5	l	4	5
730323	MDR		R	B2	O25:H4	131	fimH30	F5	P10	2019-12-08	Urine		17-ST131	3	5	k	3	5
756419	MDR		R	B2	O25:H4	131	fimH30	F5	P10	2020-02-20	Urine		17-ST131	3	5	k	3	5
780243	MDR		R	B2	O25:H4	131	fimH30	F5	P10	2020-05-09	Urine		17-ST131	3	5	k	3	5
836674	MDR		R	B2	O25:H4	131	fimH30	F5	P1571	2020-09-10	Urine	yes	17-ST131	3	5	k	3	5
837022	non-MDR		R	B2	O25:H4	131	fimH30	F5	P1605	2020-09-30	Urine	yes	17-ST131	3	5	k	3	5
735349	non-MDR		S	B2	O16:H6	144	fimH27	F19	P14	2019-12-13	Urine	yes	16-ST144	3	3	j	3	3
836998	MDR		S	B2	O16:H6	144	fimH27	F16	P1602	2020-09-29	Urine	yes	16-ST144	3	3	j	3	3
837006	MDR		S	B2	O16:H6	144	fimH27	F19	P1603	2020-09-29	Urine	yes	16-ST144	3	3	j	3	3
750319	MDR		S	D	O15:H2	69	fimH27	F16	P750	2020-01-27	Urine	yes	13-ST69	7	8	i	7	8
780189	MDR		S	D	O15:H2	69	fimH27	F19	P1115	2020-04-28	Urine	yes	13-ST69	7	8	i	7	8
792663	MDR		S	D	O15:H2	69	fimH27	F19	P1215	2020-06-01	Urine	yes	13-ST69	7	8	i	7	8
792671	MDR		S	D	O15:H2	69	fimH27	F19	P1216	2020-06-01	Urine	yes	13-ST69	7	8	i	7	8
792815	MDR		S	D	O15:H2	69	fimH27	F19	P1224	2020-06-15	Urine	yes	13-ST69	7	8	i	7	8
792937	MDR		S	D	O15:H2	69	fimH27	F19	P1224	2020-06-26	Urine		13-ST69	7	8	i	7	8
824300	MDR		S	D	O15:H2	69	fimH27	F19	P1554	2020-08-12	Urine	yes	13-ST69	7	8	i	7	8
824456	MDR		S	D	O15:H2	69	fimH27	F19	P1559	2020-08-31	Urine	yes	13-ST69	7	8	i	7	8
757787	non-MDR		S	B2	O16:H6	144	fimH485	F2	P821	2020-02-03	Urine	yes	12-ST144	4	4	h	4	4
805770	non-MDR		S	B2	O16:H6	144	fimH485	F2	P1380	2020-07-13	Urine	yes	12-ST144	4	4	h	4	4
838236	non-MDR		S	B2	O16:H6	144	fimH485	F2	P1676	2020-09-14	Urine	yes	12-ST144	4	4	h	4	4
838672	non-MDR		S	B2	O16:H6	144	fimH485	F2	P1719	2020-09-22	Urine	yes	12-ST144	4	4	h	4	4
758345	non-MDR		S	B2	O2/O50:H7	95	fimH41	F16	P866	2020-02-13	Urine	yes	10-ST95	3	3	g	3	3
772089	non-MDR		S	B2	O2/O50:H7	95	fimH41	F14	P1053	2020-04-02	Urine	yes	10-ST95	3	3	g	3	3
781609	non-MDR		S	B2	O2/O50:H7	95	fimH41	F16	P1167	2020-05-12	Wound	yes	10-ST95	3	3	g	3	3
758757	non-MDR		S	B2	O6:H1	543	fimH211	F19	P896	2020-02-21	Urine	yes	9-ST543	4	4	f	4	4
839096	non-MDR		S	B2	O6:H1	543	fimH211	F19	P1761	2020-09-29	Urine	yes	9-ST543	4	4	f	4	4
839118	non-MDR		S	B2	O6:H1	543	fimH211	F19	P1763	2020-09-29	Urine	yes	9-ST543	4	4	f	4	4
839176	non-MDR		S	B2	O6:H1	543	fimH211	F19	P1769	2020-09-29	Urine	yes	9-ST543	4	4	f	4	4
792857	MDR	blaCTX-M-15	R	B2	O25:H4	131	fimH30	F19	P1116	2020-06-18	Urine	yes	6-ST131	3	3	e	3	3
836876	MDR		R	B2	O25:H4	131	fimH30	F12	P1590	2020-09-23	Urine	yes	6-ST131	3	3	e	3	3
836906	MDR	blaCTX-M-15	R	B2	O25:H4	131	fimH30	F19	P1593	2020-09-25	Urine	yes	6-ST131	3	3	e	3	3
794305	MDR		S	B2	O6:H31	127	fimH2	F12	P1309	2020-06-19	Perirectal	yes	5-ST127	3	3	d	3	3
838648	MDR		S	B2	O6:H31	127	fimH2	F19	P1716	2020-09-22	Urine	yes	5-ST127	3	3	d	3	3
839100	MDR		S	B2	O6:H31	127	fimH2	F19	P1762	2020-09-29	Urine	yes	5-ST127	3	3	d	3	3
823090	MDR		R	B2	O25:H4	131	fimH30	F19	P1547	2020-08-31	Blood	yes	4-ST131	3	3	c	3	3
837766	MDR		R	B2	O25:H4	131	fimH30	F19	P1630	2020-09-04	Fluid	yes	4-ST131	3	3	c	3	3
837918	non-MDR		R	B2	O25:H4	131	fimH30	F19	P1645	2020-09-08	Wound	yes	4-ST131	3	3	c	3	3
837694	non-MDR		S	B2	O6:H1	543	fimH211	F19	P1623	2020-09-02	Urine	yes	3-ST543	3	3	b	3	3
837804	non-MDR		S	B2	O6:H1	543	fimH211	F19	P1634	2020-09-05	Urine	yes	3-ST543	3	3	b	3	3
837854	non-MDR		S	B2	O6:H1	543	fimH211	F19	P1639	2020-09-05	Blood	yes	3-ST543	3	3	b	3	3
838462	non-MDR		R	B2	O75:H5	1193	fimH64	F19	P1699	2020-09-17	Urine	yes	2-ST1193	3	3	a	3	3
838470	non-MDR		R	B2	O75:H5	1193	fimH64	F19	P1700	2020-09-17	Urine	yes	2-ST1193	3	3	a	3	3
838488	non-MDR		R	B2	O75:H5	1193	fimH64	F19	P1701	2020-09-17	Blood	yes	2-ST1193	3	3	a	3	3
735849	non-MDR		S	B2	O6:H31	127	fimH181	F19	P593	2019-12-26	Urine	yes	97-ST127	2	2	97-ST127	2	2
838260	non-MDR		S	B2	O6:H31	127	fimH181	F19	P1679	2020-09-14	Urine	yes	97-ST127	2	2	97-ST127	2	2
735605	non-MDR		S	B2	O6:H1	73	fimH30	F19	P571	2019-12-17	Urine	yes	95-ST73	2	2	95-ST73	2	2
839020	non-MDR		S	B2	O6:H1	73	fimH30	F15	P1754	2020-09-28	Urine	yes	95-ST73	2	2	95-ST73	2	2
697736	non-MDR		S	B2	O1:H7	95	fimH41	F16	P175	2019-10-04	Urine	yes	8-ST95	2	2	8-ST95	2	2
700763	MDR		S	B2	O1:H7	95	fimH41	F19	P309	2019-10-01	Urine	yes	8-ST95	2	2	8-ST95	2	2
734765	non-MDR		R	B2	O18:H5	1193	fimH64	F19	P509	2019-12-03	Urine	yes	85-ST1193	2	4	85-ST1193	2	4
749451	non-MDR		R	B2	O18:H5	1193	fimH64	F19	P509	2020-01-14	Urine		85-ST1193	2	4	85-ST1193	2	4
749477	MDR		R	B2	O18:H5	1193	fimH64	F19	P684	2020-01-14	Urine	yes	85-ST1193	2	4	85-ST1193	2	4
750683	non-MDR		R	B2	O18:H5	1193	fimH64	F19	P509	2020-01-29	Urine		85-ST1193	2	4	85-ST1193	2	4
734693	non-MDR		S	B2	O6:H1	73	fimH118	F2	P502	2019-12-03	Urine	yes	83-ST73	2	2	83-ST73	2	2
768209	non-MDR		S	B2	O6:H1	73	fimH118	F19	P1037	2020-03-26	Urine	yes	83-ST73	2	2	83-ST73	2	2
734555	non-MDR		S	D	O77/O17/O44/O106/O73:H18	69	fimH27	F19	P491	2019-12-01	Urine	yes	82-ST69	2	2	82-ST69	2	2
838568	non-MDR		S	D	O77/O17/O44/O106:H18	69	fimH27	F19	P1708	2020-09-19	Urine	yes	82-ST69	2	2	82-ST69	2	2
780201	MDR	blaCTX-M-15	R	B2	O25:H4	131	fimH30	F5	P931	2020-05-03	Urine	yes	7-ST131	3	3	7-ST131	2	2
837048	MDR	blaCTX-M-15	R	B2	O25:H4	131	fimH30	F7	P1607	2020-09-11	Urine	yes	7-ST131	3	3	7-ST131	2	2
710513	non-MDR		S	B2	O18:H31	372	fimH9	F14	P469	2019-11-27	Urine	yes	75-ST372	2	2	75-ST372	2	2
749985	non-MDR		S	B2	O18:H31	372	fimH9	F14	P724	2020-01-21	Urine	yes	75-ST372	2	2	75-ST372	2	2
710433	non-MDR		S	B2	O16:H5	131	fimH41	F9	P461	2019-11-26	Urine	yes	74-ST131	2	3	74-ST131	2	3
735091	non-MDR		S	B2	O16:H5	131	fimH41	F9	P532	2019-12-09	Urine	yes	74-ST131	2	3	74-ST131	2	3
735113	non-MDR		S	B2	O16:H5	131	fimH41	F19	P461	2019-12-09	Urine		74-ST131	2	3	74-ST131	2	3
710379	MDR		S	D	O153:H2	69	fimH27	F9	P457	2019-11-26	Urine	yes	72-ST69	2	2	72-ST69	2	2
734917	non-MDR		S	D	O153:H2	69	fimH27	F19	P78	2019-12-04	Urine	yes	72-ST69	2	2	72-ST69	2	2
710193	non-MDR		S	D	O77/O17/O44/O106/O73:H18	69	fimH27	F19	P441	2019-11-21	Urine	yes	70-ST69	2	4	70-ST69	2	4
767271	non-MDR		S	D	O77/O17/O44/O106:H18	69	fimH27	F19	P441	2020-03-05	Urine		70-ST69	2	4	70-ST69	2	4
793869	non-MDR		S	D	O77/O17/O44/O106/O73:H18	69	fimH27	F19	P441	2020-06-11	Urine		70-ST69	2	4	70-ST69	2	4
838000	non-MDR		S	D	O77/O17/O44/O106:H18	69	fimH27	F19	P1654	2020-09-10	Urine	yes	70-ST69	2	4	70-ST69	2	4
710071	non-MDR		S	D	O15:H1	69	fimH27	F14	P429	2019-11-19	Urine	yes	68-ST69	2	2	68-ST69	2	2
710169	non-MDR		S	D	O15:H1	69	fimH27	F14	P438	2019-11-20	Urine	yes	68-ST69	2	2	68-ST69	2	2
709911	non-MDR		S	B2	O16:H5	131	fimH41	F19	P21	2019-11-18	Urine	yes	66-ST131	2	5	66-ST131	2	5
749603	non-MDR		S	B2	O16:H5	131	fimH41	F19	P21	2020-01-15	Urine		66-ST131	2	5	66-ST131	2	5
767263	non-MDR		S	B2	O16:H5	131	fimH41	F19	P21	2020-03-04	Urine		66-ST131	2	5	66-ST131	2	5
805238	non-MDR		S	B2	O16:H5	131	fimH41	F19	P21	2020-07-06	Urine		66-ST131	2	5	66-ST131	2	5
838890	non-MDR		S	B2	O16:H5	131	fimH41	F19	P1741	2020-09-25	Urine	yes	66-ST131	2	5	66-ST131	2	5
709613	MDR		S	B2	O6:H1	73	fimH146	F2	P390	2019-11-13	Urine	yes	61-ST73	2	2	61-ST73	2	2
750457	MDR		S	B2	O6:H1	73	fimH146	F2	P763	2020-01-28	Urine	yes	61-ST73	2	2	61-ST73	2	2
709277	non-MDR		S	B2	O2:H6	998	fimH76	F19	P362	2019-11-06	Urine	yes	57-ST998	2	2	57-ST998	2	2
781667	non-MDR		S	B2	ONT:H6	998	fimH76	F14	P1172	2020-05-14	Urine	yes	57-ST998	2	2	57-ST998	2	2
709269	non-MDR		S	B2	O6:H31	127	fimH2	F19	P361	2019-11-06	Tissue	yes	56-ST127	2	2	56-ST127	2	2
710231	non-MDR		S	B2	O6:H31	127	fimH2	F19	P444	2019-11-24	Urine	yes	56-ST127	2	2	56-ST127	2	2
709251	non-MDR		S	B2	O99:H6	1859	Non-typable	F19	P360	2019-11-06	Urine	yes	55-ST1859	2	2	55-ST1859	2	2
781449	non-MDR		S	B2	O99:H6	1859	Non-typable	F19	P1045	2020-05-07	Urine	yes	55-ST1859	2	2	55-ST1859	2	2
708991	non-MDR		S	A	ONT:H12	607	fimH305	F19	P339	2019-11-01	Urine	yes	50-ST607	2	2	50-ST607	2	2
709017	non-MDR		S	A	ONT:H12	607	fimH305	F19	P341	2019-11-01	Urine	yes	50-ST607	2	2	50-ST607	2	2
698940	MDR		S	B2	O1:H7	95	fimH41	F2	P279	2019-10-23	Urine	yes	34-ST95	2	3	34-ST95	2	3
758089	MDR		S	B2	O1:H7	95	fimH41	F2	P843	2020-02-07	Urine	yes	34-ST95	2	3	34-ST95	2	3
794401	MDR		S	B2	O1:H7	95	fimH41	F2	P279	2020-06-22	Urine		34-ST95	2	3	34-ST95	2	3
698908	non-MDR		S	B2	O6:H31	127	fimH2	F7	P276	2019-10-23	Urine	yes	32-ST127	2	2	32-ST127	2	2
768275	non-MDR		S	B2	O6:H31	127	fimH2	F7	P1041	2020-03-30	Urine	yes	32-ST127	2	2	32-ST127	2	2
698828	MDR		S	B2	O6:H1	73	fimH146	F9	P269	2019-10-22	Urine	yes	28-ST73	2	2	28-ST73	2	2
735495	MDR		S	B2	O6:H1	73	fimH146	F19	P562	2019-12-16	Urine	yes	28-ST73	2	2	28-ST73	2	2
698916	MDR		R	B2	O75:H5	1193	fimH64	F19	P13	2019-10-23	Urine	yes	27-ST1193	5	5	27-ST1193	2	2
748931	MDR		R	B2	O75:H5	1193	fimH64	F19	P643	2020-01-04	Urine	yes	27-ST1193	5	5	27-ST1193	2	2
838920	MDR		S	B2	O6:H1	73	Non-typable	F1	P1744	2020-09-25	Urine	yes	259-ST73	2	2	259-ST73	2	2
839214	MDR		S	B2	O6:H1	73	Non-typable	F1	P1773	2020-09-30	Urine	yes	259-ST73	2	2	259-ST73	2	2
838778	non-MDR		S	B2	O2/O50:H1	73	fimH10	F19	P1729	2020-09-24	Urine	yes	258-ST73	2	2	258-ST73	2	2
839248	non-MDR		S	B2	O2/O50:H1	73	fimH10	F19	P1776	2020-09-30	Urine	yes	258-ST73	2	2	258-ST73	2	2
838656	non-MDR		S	F	O7:H45	62	fimH44	F18	P1717	2020-09-22	Urine	yes	257-ST62	2	2	257-ST62	2	2
838664	non-MDR		S	F	O7:H45	62	fimH44	F18	P1718	2020-09-22	Urine	yes	257-ST62	2	2	257-ST62	2	2
838358	non-MDR		S	D	O77/O17/O44/O106:H18	69	fimH27	F19	P1688	2020-09-16	Urine	yes	255-ST69	2	2	255-ST69	2	2
839054	non-MDR		S	D	O77/O17/O44/O106:H18	69	fimH27	F2	P1757	2020-09-28	Urine	yes	255-ST69	2	2	255-ST69	2	2
838244	non-MDR		S	B2	O117/O107:H4	428	fimH22	F7	P1677	2020-09-14	Urine	yes	254-ST428	2	2	254-ST428	2	2
838252	non-MDR		S	B2	O117/O107:H4	428	fimH22	F7	P1678	2020-09-14	Urine	yes	254-ST428	2	2	254-ST428	2	2
838180	non-MDR		S	B2	O75:H5	404	fimH27	F19	P1671	2020-09-12	Urine	yes	253-ST404	2	2	253-ST404	2	2
838202	non-MDR		S	B2	O75:H5	404	fimH27	F19	P1673	2020-09-12	Blood	yes	253-ST404	2	2	253-ST404	2	2
837774	non-MDR		S	B2	O6:H31	127	fimH181	F19	P1631	2020-09-04	Urine	yes	252-ST127	2	2	252-ST127	2	2
837782	non-MDR		S	B2	O6:H31	127	fimH181	F19	P1632	2020-09-04	Urine	yes	252-ST127	2	2	252-ST127	2	2
837644	non-MDR		S	B2	O18:H7	95	fimH18	F19	P1618	2020-09-02	Urine	yes	250-ST95	2	2	250-ST95	2	2
839206	non-MDR		S	B2	O18:H7	95	fimH18	F19	P1772	2020-09-30	Urine	yes	250-ST95	2	2	250-ST95	2	2
836826	MDR		R	B2	O25:H4	131	fimH30	F19	P1585	2020-09-21	Urine	yes	249-ST131	2	2	249-ST131	2	2
836834	MDR		R	B2	O25:H4	131	fimH30	F19	P1586	2020-09-21	Blood	yes	249-ST131	2	2	249-ST131	2	2
836712	MDR		R	B2	O75:H5	1193	fimH64	F19	P1575	2020-09-12	Urine	yes	248-ST1193	2	2	248-ST1193	2	2
836738	MDR		R	B2	O75:H5	1193	fimH64	F19	P1577	2020-09-13	Fluid	yes	248-ST1193	2	2	248-ST1193	2	2
824288	MDR		S	B2	O25:H4	131	fimH30	F19	P1553	2020-08-10	Urine	yes	247-ST131	2	2	247-ST131	2	2
836892	MDR		S	B2	O25:H4	131	fimH30	F19	P1592	2020-09-24	Urine	yes	247-ST131	2	2	247-ST131	2	2
824246	MDR	blaCTX-M-27	S	B2	O2/O50:H1	73	fimH10	F19	P1550	2020-08-06	Urine	yes	246-ST73	2	2	246-ST73	2	2
836884	MDR	blaCTX-M-27	S	B2	O2/O50:H1	73	fimH10	F19	P1591	2020-09-23	Urine	yes	246-ST73	2	2	246-ST73	2	2
822798	non-MDR		S	B2	O1:H7	421	fimH92	F16	P1526	2020-08-25	Urine	yes	244-ST421	2	2	244-ST421	2	2
822810	non-MDR		S	B2	O1:H7	421	fimH92	F16	P886	2020-08-25	Urine	yes	244-ST421	2	2	244-ST421	2	2
822684	non-MDR		S	B2	O6:H1	73	fimH70	F19	P1517	2020-08-24	Urine	yes	243-ST73	2	2	243-ST73	2	2
837976	non-MDR		S	B2	O6:H1	73	fimH70	F19	P1651	2020-09-09	Urine	yes	243-ST73	2	2	243-ST73	2	2
822408	non-MDR		S	B2	O18:H7	95	fimH18	F14	P1496	2020-08-17	Urine	yes	242-ST95	2	2	242-ST95	2	2
822844	non-MDR		S	B2	O18:H7	95	fimH18	F7	P1530	2020-08-26	Urine	yes	242-ST95	2	2	242-ST95	2	2
822360	non-MDR		S	B2	O46:H31	420	fimH5	F7	P1493	2020-08-17	Urine	yes	241-ST420	2	2	241-ST420	2	2
822378	non-MDR		S	B2	O46:H31	420	fimH5	F9	P1494	2020-08-17	Urine	yes	241-ST420	2	2	241-ST420	2	2
822336	MDR		S	B2	O6:H31	127	fimH2	F19	P1010	2020-08-14	Urine	yes	240-ST127	2	2	240-ST127	2	2
837602	MDR		S	B2	O6:H31	127	fimH2	F19	P1614	2020-09-01	Urine	yes	240-ST127	2	2	240-ST127	2	2
822126	non-MDR		S	B2	O6:H31	127	fimH2	F6	P1477	2020-08-12	Urine	yes	238-ST127	2	2	238-ST127	2	2
838882	non-MDR		S	B2	O6:H31	127	fimH2	F19	P1740	2020-09-24	Urine	yes	238-ST127	2	2	238-ST127	2	2
807584	MDR		R	B2	O25:H4	131	fimH30	F19	P27	2020-07-15	Urine	yes	231-ST131	2	3	231-ST131	2	3
824406	MDR		R	B2	O25:H4	131	fimH30	F9	P27	2020-08-25	Urine		231-ST131	2	3	231-ST131	2	3
836770	MDR		R	B2	O25:H4	131	fimH30	F19	P1581	2020-09-15	Urine	yes	231-ST131	2	3	231-ST131	2	3
807576	MDR		R	B2	O25:H4	131	fimH30	F19	P23	2020-07-14	Urine	yes	230-ST131	2	2	230-ST131	2	2
807728	MDR		R	B2	O25:H4	131	fimH30	F19	P1087	2020-07-28	Urine	yes	230-ST131	2	2	230-ST131	2	2
807446	MDR		R	B2	O25:H4	131	fimH30	F19	P1438	2020-07-02	Urine	yes	227-ST131	2	4	227-ST131	2	4
807488	MDR		R	B2	O25:H4	131	fimH30	F19	P1438	2020-07-10	Urine		227-ST131	2	4	227-ST131	2	4
822424	MDR		R	B2	O25:H4	131	fimH30	F19	P1438	2020-08-18	Urine		227-ST131	2	4	227-ST131	2	4
838858	non-MDR		R	B2	O25:H4	131	fimH30	F19	P1737	2020-09-24	Urine	yes	227-ST131	2	4	227-ST131	2	4
806636	non-MDR		S	B2	O2:H6	998	fimH76	F13	P1410	2020-07-23	Urine	yes	222-ST998	2	2	222-ST998	2	2
838584	non-MDR		S	B2	O2:H6	998	fimH76	F13	P1710	2020-09-21	Urine	yes	222-ST998	2	2	222-ST998	2	2
805704	non-MDR		S	B2	O22:H1	73	fimH72	F11	P1375	2020-07-13	Urine	yes	221-ST73	2	2	221-ST73	2	2
837968	non-MDR		S	B2	O22:H1	73	fimH72	F3	P1650	2020-09-09	Urine	yes	221-ST73	2	2	221-ST73	2	2
805690	non-MDR		S	B2	O4:H5	12	Non-typable	F19	P1374	2020-07-13	Urine	yes	220-ST12	2	2	220-ST12	2	2
838018	non-MDR		S	B2	O4:H5	12	Non-typable	F19	P1655	2020-09-10	Urine	yes	220-ST12	2	2	220-ST12	2	2
805116	non-MDR		S	D	O77/O17/O44/O106:H18	394	fimH1199	F19	P642	2020-07-04	Urine	yes	218-ST394	2	3	218-ST394	2	3
806338	non-MDR		S	D	O77/O17/O44/O106/O73:H18	394	fimH1199	F19	P642	2020-07-20	Urine		218-ST394	2	3	218-ST394	2	3
838534	non-MDR		S	D	O77/O17/O44/O106:H18	394	fimH1199	F19	P1706	2020-09-18	Urine	yes	218-ST394	2	3	218-ST394	2	3
794557	non-MDR		S	A	O21:H21	10	fimH137	F19	P1331	2020-06-26	Urine	yes	214-ST10	2	2	214-ST10	2	2
822780	non-MDR		S	A	O21:H21	10	fimH137	F4	P1525	2020-08-25	Urine	yes	214-ST10	2	2	214-ST10	2	2
794241	non-MDR		S	D	O77/O17/O44/O106/O73:H18	69	fimH27	F9	P1303	2020-06-18	Urine	yes	211-ST69	2	2	211-ST69	2	2
794259	non-MDR		S	D	O77/O17/O44/O106/O73:H18	69	fimH27	F9	P1304	2020-06-18	Urine	yes	211-ST69	2	2	211-ST69	2	2
793457	non-MDR		S	A	O19:H19	10	fimH24	F2	P53	2020-06-02	Urine	yes	210-ST10	2	2	210-ST10	2	2
793499	non-MDR		S	A	O19:H19	10	fimH24	F3	P1240	2020-06-02	Urine	yes	210-ST10	2	2	210-ST10	2	2
698378	MDR		R	B2	O75:H5	1193	fimH64	F7	P125	2019-10-15	Urine	yes	20-ST1193	2	3	20-ST1193	2	3
792697	MDR		R	B2	O75:H5	1193	fimH64	F19	P125	2020-06-02	Urine		20-ST1193	2	3	20-ST1193	2	3
836594	MDR		R	B2	O75:H5	1193	fimH64	F7	P1563	2020-09-02	Urine	yes	20-ST1193	2	3	20-ST1193	2	3
782233	MDR		S	B2	O2/O50:H7	95	fimH15	F19	P1213	2020-05-31	Urine	yes	208-ST95	2	3	208-ST95	2	3
794179	MDR		S	B2	O2/O50:H7	95	fimH15	F19	P1296	2020-06-17	Wound	yes	208-ST95	2	3	208-ST95	2	3
806530	MDR		S	B2	O2/O50:H7	95	fimH15	F19	P1296	2020-07-23	Urine		208-ST95	2	3	208-ST95	2	3
781893	non-MDR		S	B2	O1:H7	95	fimH41	F19	P1187	2020-05-19	Urine	yes	206-ST95	2	2	206-ST95	2	2
838988	non-MDR		S	B2	O1:H7	95	fimH41	F19	P1750	2020-09-27	Urine	yes	206-ST95	2	2	206-ST95	2	2
781739	MDR		S	B2	O13/O135:H4	538	fimH492	F19	P732	2020-05-16	Urine	yes	204-ST538	2	2	204-ST538	2	2
838824	MDR		S	B2	O13/O135:H4	538	fimH492	F19	P1734	2020-09-24	Urine	yes	204-ST538	2	2	204-ST538	2	2
781617	non-MDR		S	B2	O18:H7	95	fimH18	F2	P1168	2020-05-12	Urine	yes	203-ST95	2	2	203-ST95	2	2
781675	non-MDR		S	B2	O18:H7	95	fimH18	F9	P1173	2020-05-14	Urine	yes	203-ST95	2	2	203-ST95	2	2
781561	non-MDR		S	B2	O16:H6	144	fimH485	F19	P1163	2020-05-12	Urine	yes	202-ST144	2	3	202-ST144	2	3
794477	non-MDR		S	B2	O16:H6	144	fimH485	F19	P1163	2020-06-25	Urine		202-ST144	2	3	202-ST144	2	3
837708	non-MDR		S	B2	O16:H6	144	fimH485	F19	P1624	2020-09-02	Urine	yes	202-ST144	2	3	202-ST144	2	3
781407	non-MDR		S	B2	O6:H31	127	fimH2	F19	P1153	2020-05-06	Wound	yes	201-ST127	2	3	201-ST127	2	3
781415	non-MDR		S	B2	O6:H31	127	fimH2	F19	P1119	2020-05-06	Wound	yes	201-ST127	2	3	201-ST127	2	3
781465	non-MDR		S	B2	O6:H31	127	fimH2	F19	P1119	2020-05-08	Blood		201-ST127	2	3	201-ST127	2	3
697568	MDR		S	B2	O4:H5	12	fimH6	F19	P158	2019-10-02	Urine	yes	1-ST12	2	2	1-ST12	2	2
747899	MDR		S	B2	O4:H5	12	fimH6	F19	P634	2020-01-16	Blood	yes	1-ST12	2	2	1-ST12	2	2
780331	MDR		R	D	O1:H15	38	fimH65	F19	P1134	2020-05-24	Urine	yes	199-ST38	2	2	199-ST38	2	2
836930	MDR		R	D	O1:H15	38	fimH65	F19	P1596	2020-09-25	Urine	yes	199-ST38	2	2	199-ST38	2	2
768065	non-MDR		S	B1	O171:H23	224	fimH39	F19	P1028	2020-03-24	Urine	yes	184-ST224	2	3	184-ST224	2	3
781713	non-MDR		S	B1	O171:H23	224	fimH39	F19	P1028	2020-05-15	Urine		184-ST224	2	3	184-ST224	2	3
838026	non-MDR		S	B1	O171:H23	224	fimH39	F19	P1656	2020-09-10	Urine	yes	184-ST224	2	3	184-ST224	2	3
768023	non-MDR		S	B2	ONT:H4	1597	Non-typable	F4	P1025	2020-03-23	Urine	yes	183-ST1597	2	2	183-ST1597	2	2
768081	non-MDR		S	B2	ONT:H4	1597	Non-typable	F19	P1029	2020-03-24	Urine	yes	183-ST1597	2	2	183-ST1597	2	2
767537	non-MDR		S	B2	O6:H31	127	fimH283	F16	P990	2020-03-10	Urine	yes	177-ST127	2	2	177-ST127	2	2
772459	non-MDR		S	B2	O6:H31	127	fimH283	F15	P1081	2020-04-15	Urine	yes	177-ST127	2	2	177-ST127	2	2
767511	non-MDR		S	B2	O2/O50:H1	73	fimH10	F11	P988	2020-03-10	Urine	yes	176-ST73	2	2	176-ST73	2	2
768305	non-MDR		S	B2	O2/O50:H1	73	fimH10	F19	P1043	2020-04-01	Urine	yes	176-ST73	2	2	176-ST73	2	2
758967	non-MDR		S	B2	O1:H7	95	fimH41	F2	P913	2020-02-26	Urine	yes	161-ST95	2	2	161-ST95	2	2
767457	non-MDR		S	B2	O1:H7	95	fimH41	F19	P914	2020-03-09	Urine	yes	161-ST95	2	2	161-ST95	2	2
698046	non-MDR		S	U	O46:H31	420	fimH5	F9	P204	2019-10-09	Urine	yes	15-ST420	2	2	15-ST420	2	2
822990	non-MDR		S	U	O46:H31	420	fimH5	F19	P1540	2020-08-27	Wound	yes	15-ST420	2	2	15-ST420	2	2
758311	MDR		S	B2	O6:H1	73	fimH146	F4	P863	2020-02-12	Urine	yes	153-ST73	2	2	153-ST73	2	2
794389	MDR		S	B2	O6:H1	73	fimH146	F13	P1317	2020-06-22	Urine	yes	153-ST73	2	2	153-ST73	2	2
758281	non-MDR		R	B2	O75:H5	1193	fimH64	F9	P860	2020-02-11	Urine	yes	152-ST1193	2	2	152-ST1193	2	2
837942	non-MDR		R	B2	O75:H5	1193	fimH64	F9	P1648	2020-09-08	Urine	yes	152-ST1193	2	2	152-ST1193	2	2
698020	non-MDR		S	B2	O6:H1	73	fimH9	F19	P202	2019-10-09	Urine	yes	14-ST73	2	2	14-ST73	2	2
708895	non-MDR		S	B2	O6:H1	73	fimH9	F19	P330	2019-10-31	Urine	yes	14-ST73	2	2	14-ST73	2	2
758039	non-MDR		S	B2	O22:H1	73	fimH103	F2	P838	2020-02-07	Urine	yes	147-ST73	2	2	147-ST73	2	2
807122	non-MDR		S	B2	O22:H1	73	fimH103	F19	P1431	2020-07-30	Urine	yes	147-ST73	2	2	147-ST73	2	2
757841	MDR		R	B1	O8:H30	1431	fimH32	F19	P29	2020-02-03	Urine	yes	146-ST1431	2	2	146-ST1431	2	2
838446	MDR		R	B1	O8:H30	1431	fimH32	F19	P1697	2020-09-17	Urine	yes	146-ST1431	2	2	146-ST1431	2	2
756225	MDR		R	B2	O75:H5	1193	fimH64	F19	P453	2020-02-05	Urine	yes	136-ST1193	2	3	136-ST1193	2	3
766381	MDR		R	B2	O75:H5	1193	fimH64	F19	P453	2020-03-09	Urine		136-ST1193	2	3	136-ST1193	2	3
836796	MDR		R	B2	O75:H5	1193	fimH64	F19	P1583	2020-09-18	Urine	yes	136-ST1193	2	3	136-ST1193	2	3
750659	non-MDR		R	B2	O75:H5	1193	fimH64	F9	P405	2020-01-29	Urine		133-ST1193	2	2	133-ST1193	2	2
837992	non-MDR		R	B2	O75:H5	1193	fimH64	F19	P1653	2020-09-09	Urine	yes	133-ST1193	2	2	133-ST1193	2	2
750141	non-MDR		S	B2	O6:H31	127	fimH2	F11	P738	2020-01-23	Urine	yes	128-ST127	2	2	128-ST127	2	2
750755	non-MDR		S	B2	O6:H31	127	fimH2	F19	P785	2020-01-30	Urine	yes	128-ST127	2	2	128-ST127	2	2
749401	non-MDR		S	B2	O2/O50:H7	95	fimH41	F19	P678	2020-01-13	Urine	yes	120-ST95	2	2	120-ST95	2	2
821760	non-MDR		S	B2	O2/O50:H7	95	fimH41	F19	P1457	2020-08-04	Urine	yes	120-ST95	2	2	120-ST95	2	2
758215	non-MDR		S	B2	O99:H6	1859	Non-typable	F9	P854	2020-02-11	Urine	yes	11-ST1895	3	4	11-ST1895	2	3
767981	non-MDR		S	B2	O99:H6	1859	Non-typable	F9	P854	2020-03-20	Urine		11-ST1895	3	4	11-ST1895	2	3
838680	non-MDR		S	B2	O99:H6	1859	Non-typable	F9	P1720	2020-09-22	Urine	yes	11-ST1895	3	4	11-ST1895	2	3
749137	non-MDR		S	B2	O175:H45	7887	fimH9	F14	P660	2020-01-08	Urine	yes	118-ST7887	2	2	118-ST7887	2	2
749187	non-MDR		S	B2	O175:H45	7887	fimH9	F14	P663	2020-01-08	Urine	yes	118-ST7887	2	2	118-ST7887	2	2
736159	MDR		S	D	O17/O77/O44/O106/O73:H18	69	fimH27	F9	P65	2020-01-03	Urine	yes	107-ST69	2	3	107-ST69	2	3
748907	MDR		S	D	O17/O77/O44/O106:H18	69	fimH27	F9	P65	2020-01-03	Urine		107-ST69	2	3	107-ST69	2	3
780155	MDR		R	D	O17/O77/O44/O106:H18	69	fimH27	F9	P1126	2020-04-22	Urine	yes	107-ST69	2	3	107-ST69	2	3
697390	MDR		S	B2	O25:H4	131	fimH30	F19	P146	2019-09-30	Urine	yes	0-ST131	2	2	0-ST131	2	2
704899	MDR		S	B2	O25:H4	131	fimH30	F19	P9	2019-10-31	Urine	yes	0-ST131	2	2	0-ST131	2	2
697404	non-MDR		R	B2	O75:H5	1193	fimH64	F12	P32	2019-10-01	Other	yes	-	-	-	-	-	-
697412	non-MDR		S	D	O86:H18	38	fimH5	F19	P147	2019-10-01	Urine	yes	-	-	-	-	-	-
697420	non-MDR		S	B2	O2:H5	355	fimH154	F19	P136	2019-10-01	Urine	yes	-	-	-	-	-	-
697438	non-MDR		S	B2	O83:H1	2554	fimH78	F2	P50	2019-10-01	Urine	yes	-	-	-	-	-	-
697446	non-MDR		S	B2	O6:H1	73	Non-typable	F9	P148	2019-10-01	Urine	yes	-	-	-	-	-	-
697454	non-MDR		S	C	O8:H19	88	fimH27	F7	P149	2019-10-01	Urine	yes	-	-	-	-	-	-
697462	non-MDR		S	B2	O22:H1	73	fimH72	F19	P61	2019-10-01	Urine	yes	-	-	-	-	-	-
697470	non-MDR		S	B2	O6:H31	127	fimH2	F16	P150	2019-10-01	Urine	yes	-	-	-	-	-	-
697488	MDR		R	D	O15:H18	394	fimH47	F19	P151	2019-10-01	Urine	yes	-	-	-	-	-	-
697496	MDR		R	B2	O25:H4	131	fimH30	F19	P152	2019-10-01	Urine	yes	-	-	-	-	-	-
697500	MDR		S	B2	O4:H5	12	fimH6	F19	P153	2019-10-01	Urine	yes	-	-	-	-	-	-
697518	non-MDR		S	B1	O88:H25	517	fimH32	F2	P154	2019-10-01	Urine	yes	-	-	-	-	-	-
697526	non-MDR		S	B2	O18:H7	95	fimH18	F19	P155	2019-10-01	Urine	yes	-	-	-	-	-	-
697534	non-MDR		S	F	O51:H42	648	fimH54	F19	P156	2019-10-02	Urine	yes	-	-	-	-	-	-
697542	MDR	blaCTX-M-24	R	F	O45:H6	354	fimH30	F5	P127	2019-10-02	Urine	yes	-	-	-	-	-	-
697550	non-MDR		S	B2	O4:H27	978	fimH2	F19	P157	2019-10-02	Urine	yes	-	-	-	-	-	-
697576	non-MDR		S	B1	ONT:H19	962	fimH32	F4	P159	2019-10-02	Urine	yes	-	-	-	-	-	-
697584	non-MDR		S	B2	O25:H4	131	fimH22	F19	P160	2019-10-02	Urine	yes	-	-	-	-	-	-
697592	non-MDR		S	D	O86:H2	349	fimH54	F19	P161	2019-10-02	Urine	yes	-	-	-	-	-	-
697606	non-MDR		S	B2	O25:H1	73	fimH12	F19	P162	2019-10-02	Urine	yes	-	-	-	-	-	-
697614	non-MDR		S	B1	ONT:H28	348	fimH32	F19	P163	2019-10-02	Urine	yes	-	-	-	-	-	-
697622	non-MDR		S	B2	ONT:H5	1236	fimH253	F3	P164	2019-10-02	Urine	yes	-	-	-	-	-	-
697630	non-MDR		S	B2	ONT:H45	1317	fimH21	F19	P165	2019-10-02	Wound		-	-	-	-	-	-
697648	MDR		S	B2	O4:H5	12	fimH6	F19	P166	2019-10-03	Urine	yes	-	-	-	-	-	-
697680	non-MDR		S	B2	O2/O50:H4	131	fimH22	F2	P170	2019-10-04	Urine	yes	-	-	-	-	-	-
697698	non-MDR		S	B2	O18:H7	95	fimH18	F19	P171	2019-10-04	Urine	yes	-	-	-	-	-	-
697702	non-MDR		S	B2	O18:H7	1231	fimH18	F19	P172	2019-10-04	Urine	yes	-	-	-	-	-	-
697710	non-MDR		S	B2	O25:H4	131	fimH30	F19	P173	2019-10-04	Urine	yes	-	-	-	-	-	-
697728	non-MDR		S	B2	O2/O50:H7	95	fimH41	F19	P174	2019-10-04	Urine	yes	-	-	-	-	-	-
697744	non-MDR		S	B2	O6:H31	127	fimH2	F19	P176	2019-10-04	Urine	yes	-	-	-	-	-	-
697752	non-MDR		S	B2	O4:H5	12	fimH5	F19	P92	2019-10-04	Urine	yes	-	-	-	-	-	-
697760	non-MDR		S	B2	O4:H5	12	fimH27	F4	P177	2019-10-04	Urine	yes	-	-	-	-	-	-
697778	non-MDR		S	D	O166:H15	349	fimH93	F19	P178	2019-10-04	Urine	yes	-	-	-	-	-	-
697786	non-MDR		S	B2	O6:H1	73	fimH10	F19	P179	2019-10-04	Urine	yes	-	-	-	-	-	-
697794	MDR		S	B2	O46:H31	569	fimH260	F14	P180	2019-10-07	Urine	yes	-	-	-	-	-	-
697808	MDR	blaCTX-M-15	R	D	O1:H15	38	fimH65	F4	P181	2019-10-07	Urine	yes	-	-	-	-	-	-
697816	non-MDR		S	F	O1:H6	648	Non-typable	F2	P182	2019-10-07	Urine	yes	-	-	-	-	-	-
697824	non-MDR		S	A	O8:H12	7036	fimH592	F9	P183	2019-10-07	Urine	yes	-	-	-	-	-	-
697832	non-MDR		S	B2	O145:H34	526	fimH339	F19	P184	2019-10-07	Urine	yes	-	-	-	-	-	-
697840	MDR		S	B2	O21:H5	12	fimH5	F14	P185	2019-10-07	Urine	yes	-	-	-	-	-	-
697858	non-MDR		S	B2	O18:H7	95	fimH18	F19	P186	2019-10-07	Urine	yes	-	-	-	-	-	-
697866	MDR		R	B2	O25:H4	131	fimH30	F19	P187	2019-10-08	Urine	yes	-	-	-	-	-	-
697874	MDR	blaCTX-M-15	R	B2	O75:H5	1193	fimH64	F19	P188	2019-10-08	Urine	yes	-	-	-	-	-	-
697882	MDR		S	B2	O25:H4	131	fimH30	F19	P189	2019-10-08	Urine	yes	-	-	-	-	-	-
697890	MDR		S	B2	O4:H1	12	fimH41	F19	P190	2019-10-08	Urine	yes	-	-	-	-	-	-
697904	non-MDR		S	B2	O2/O50:H7	95	fimH41	F9	P191	2019-10-08	Urine	yes	-	-	-	-	-	-
697912	non-MDR		S	F	O7:H45	62	fimH44	F6	P192	2019-10-08	Urine	yes	-	-	-	-	-	-
697920	non-MDR		S	D	O158:H41	10313	fimH123	F19	P193	2019-10-08	Urine	yes	-	-	-	-	-	-
697938	MDR		S	B1	O8:H25	58	fimH27	F19	P194	2019-10-08	Urine	yes	-	-	-	-	-	-
697946	non-MDR		S	B2	O6:H1	73	fimH30	F19	P195	2019-10-09	Urine	yes	-	-	-	-	-	-
697954	MDR		S	D	O7:H15	70	fimH65	F2	P196	2019-10-09	Urine	yes	-	-	-	-	-	-
697962	non-MDR		S	B2	O6:H1	73	fimH30	F9	P197	2019-10-09	Urine	yes	-	-	-	-	-	-
697970	non-MDR		S	D	O166:H15	349	fimH93	F11	P198	2019-10-09	Urine	yes	-	-	-	-	-	-
697988	non-MDR		S	B2	O2/O50:H1	73	fimH10	F19	P199	2019-10-09	Urine	yes	-	-	-	-	-	-
697996	non-MDR		S	B2	ONT:H45	1317	fimH21	F19	P165	2019-10-09	Fluid	yes	-	-	-	-	-	-
698004	MDR	blaCTX-M-15	S	B2	O16:H5	131	fimH41	F1	P200	2019-10-09	Urine	yes	-	-	-	-	-	-
698012	MDR	blaCTX-M-27	R	B2	O25:H4	131	fimH30	F19	P201	2019-10-09	Urine	yes	-	-	-	-	-	-
698038	non-MDR		S	B2	O18:H31	372	fimH9	F3	P203	2019-10-09	Urine	yes	-	-	-	-	-	-
698054	MDR	blaCTX-M-15	R	C	O8:H21	6332	fimH24	F19	P41	2019-10-09	Urine	yes	-	-	-	-	-	-
698062	non-MDR		S	B2	O18:H7	95	fimH18	F1	P205	2019-10-10	Urine	yes	-	-	-	-	-	-
698070	non-MDR		S	B2	O1:H7	95	fimH41	F19	P111	2019-10-10	Urine	yes	-	-	-	-	-	-
698088	non-MDR		S	B2	O1:H7	95	fimH41	F19	P206	2019-10-10	Urine	yes	-	-	-	-	-	-
698096	non-MDR		S	B2	O1:H7	95	fimH41	F19	P207	2019-10-10	Urine	yes	-	-	-	-	-	-
698100	MDR		R	B2	O75:H5	1193	fimH64	F19	P208	2019-10-10	Urine	yes	-	-	-	-	-	-
698118	non-MDR		S	B2	O1:H7	2619	fimH41	F2	P209	2019-10-10	Urine	yes	-	-	-	-	-	-
698126	non-MDR		S	B2	O16:H6	144	fimH485	F1	P210	2019-10-11	Urine	yes	-	-	-	-	-	-
698134	non-MDR		S	B2	O1:H7	95	fimH41	F19	P211	2019-10-11	Urine	yes	-	-	-	-	-	-
698142	non-MDR		S	A	O37:H4	10	Non-typable	F7	P212	2019-10-11	Urine	yes	-	-	-	-	-	-
698150	non-MDR		S	B2	O4:H5	961	Non-typable	F2	P213	2019-10-11	Urine	yes	-	-	-	-	-	-
698168	MDR		S	D	O15:H1	69	fimH27	F1	P214	2019-10-11	Urine	yes	-	-	-	-	-	-
698176	non-MDR		S	B2	O1:H7	95	fimH41	F19	P215	2019-10-11	Urine	yes	-	-	-	-	-	-
698184	MDR		R	B2	O25:H4	131	fimH30	F19	P79	2019-10-11	Urine	yes	-	-	-	-	-	-
698192	non-MDR		S	B2	O22:H1	73	fimH72	F19	P216	2019-10-11	Urine	yes	-	-	-	-	-	-
698206	non-MDR		S	B2	O75:H5	404	fimH27	F9	P217	2019-10-11	Urine	yes	-	-	-	-	-	-
698214	non-MDR		S	B2	O96:H31	803	fimH88	F19	P218	2019-10-11	Urine		-	-	-	-	-	-
698230	non-MDR		S	B2	O25:H1	73	fimH9	F19	P220	2019-10-11	Urine	yes	-	-	-	-	-	-
698248	non-MDR		S	B2	O96:H31	803	fimH88	F19	P218	2019-10-11	Blood	yes	-	-	-	-	-	-
698272	non-MDR		S	B2	O96:H31	803	fimH88	F19	P218	2019-10-12	Blood		-	-	-	-	-	-
698280	non-MDR		S	D	O153:H2	69	fimH27	F19	P222	2019-10-14	Urine	yes	-	-	-	-	-	-
698298	MDR		S	D	O153:H18	38	fimH5	F19	P223	2019-10-14	Urine	yes	-	-	-	-	-	-
698302	non-MDR		S	B2	O4:H5	2604	Non-typable	F2	P224	2019-10-15	Urine	yes	-	-	-	-	-	-
698310	non-MDR		S	B1	O8:H19	162	fimH32	F19	P225	2019-10-15	Urine	yes	-	-	-	-	-	-
698328	non-MDR		S	B2	O18:H31	372	fimH242	F19	P226	2019-10-15	Urine	yes	-	-	-	-	-	-
698336	MDR		S	B2	O75:H5	404	fimH27	F19	P227	2019-10-15	Urine	yes	-	-	-	-	-	-
698344	MDR		S	B2	O18:H5	Novel	fimH106	F19	P228	2019-10-15	Urine	yes	-	-	-	-	-	-
698352	non-MDR		S	B2	O46:H31	420	fimH130	F9	P229	2019-10-15	Urine	yes	-	-	-	-	-	-
698360	non-MDR		S	G	O24:H4	117	fimH97	F4	P230	2019-10-15	Urine	yes	-	-	-	-	-	-
698386	non-MDR		S	B2	O6:H1	73	fimH10	F9	P65	2019-10-15	Urine		-	-	-	-	-	-
698394	non-MDR		S	B2	O16:H6	144	fimH54	F19	P231	2019-10-15	Urine	yes	-	-	-	-	-	-
698408	non-MDR		S	B2	O6:H1	73	fimH10	F9	P232	2019-10-15	Urine	yes	-	-	-	-	-	-
698416	non-MDR		S	F	O1:H7	59	fimH34	F19	P12	2019-10-15	Urine	yes	-	-	-	-	-	-
698424	non-MDR		S	B2	O2:H6	998	fimH76	F1	P233	2019-10-15	Urine	yes	-	-	-	-	-	-
698432	non-MDR		S	B2	O6:H31	127	fimH2	F19	P234	2019-10-15	Wound	yes	-	-	-	-	-	-
698440	MDR		R	A	O7:H4	1594	fimH30	F19	P235	2019-10-15	Urine	yes	-	-	-	-	-	-
698458	non-MDR		S	B2	O6:H31	127	fimH341	F19	P117	2019-10-15	Urine	yes	-	-	-	-	-	-
698466	non-MDR		S	B2	O13/O135:H4	357	fimH21	F2	P236	2019-10-16	Urine	yes	-	-	-	-	-	-
698474	non-MDR		S	B2	O6HNT:	127	fimH4	F19	P237	2019-10-16	Urine	yes	-	-	-	-	-	-
698482	MDR		R	B2	O75:H5	1193	fimH64	F19	P238	2019-10-17	Urine	yes	-	-	-	-	-	-
698490	non-MDR		R	B2	O75:H5	1193	fimH64	F9	P239	2019-10-17	Urine	yes	-	-	-	-	-	-
698504	non-MDR		S	B2	O18:H7	95	fimH18	F2	P240	2019-10-17	Urine	yes	-	-	-	-	-	-
698512	non-MDR		S	B2	O18:H7	95	fimH18	F2	P241	2019-10-17	Urine	yes	-	-	-	-	-	-
698520	non-MDR		S	B2	O1:H7	421	fimH92	F2	P242	2019-10-17	Urine	yes	-	-	-	-	-	-
698538	non-MDR		S	B2	O18:H7	95	fimH18	F19	P243	2019-10-17	Urine	yes	-	-	-	-	-	-
698546	MDR		S	A	O21:H10	6082	fimH42	F19	P244	2019-10-17	Urine	yes	-	-	-	-	-	-
698554	MDR		R	B2	O75:H5	1193	fimH64	F19	P245	2019-10-17	Urine	yes	-	-	-	-	-	-
698562	non-MDR		S	B1	O48:H7	1423	fimH31	F19	P246	2019-10-17	Blood	yes	-	-	-	-	-	-
698570	MDR	blaCTX-M-27	S	D	O86:H18	38	Non-typable	F5	P247	2019-10-18	Urine	yes	-	-	-	-	-	-
698588	non-MDR		S	D	O15:H1	69	fimH27	F19	P248	2019-10-18	Urine	yes	-	-	-	-	-	-
698596	non-MDR		S	B2	O2/O50:H7	95	fimH41	F19	P249	2019-10-18	Urine	yes	-	-	-	-	-	-
698600	non-MDR		S	B2	O6:H31	127	fimH2	F9	P250	2019-10-18	Urine	yes	-	-	-	-	-	-
698618	MDR		S	B2	O25:H4	2279	fimH27	F16	P251	2019-10-18	Urine	yes	-	-	-	-	-	-
698626	non-MDR		S	B1	O7:H7	Novel	fimH31	F19	P252	2019-10-18	Urine	yes	-	-	-	-	-	-
698634	non-MDR		S	B2	O6:H1	73	fimH10	F19	P253	2019-10-19	Urine	yes	-	-	-	-	-	-
698642	MDR	blaCTX-M-14	R	A	O8:H17	10	fimH41	F19	P26	2019-10-19	Urine	yes	-	-	-	-	-	-
698650	non-MDR		S	B2	O2/O50:H4	95	fimH27	F19	P254	2019-10-19	Blood	yes	-	-	-	-	-	-
698668	non-MDR		S	B2	O2:H6	1159	fimH450	F19	P255	2019-10-20	Urine	yes	-	-	-	-	-	-
698676	non-MDR		R	B2	O75:H5	1193	fimH64	F19	P256	2019-10-21	Urine	yes	-	-	-	-	-	-
698684	non-MDR		S	A	O19:H4	10	fimH28	F7	P257	2019-10-21	Urine	yes	-	-	-	-	-	-
698692	MDR		R	B1	O55:H10	162	fimH32	F7	P258	2019-10-21	Urine	yes	-	-	-	-	-	-
698706	MDR		S	D	O1:H6	68	Non-typable	F7	P259	2019-10-21	Urine	yes	-	-	-	-	-	-
698714	non-MDR		S	B2	O1:H7	95	Non-typable	F19	P18	2019-10-21	Urine	yes	-	-	-	-	-	-
698722	non-MDR		S	B2	O2/O50:H7	95	fimH41	F14	P260	2019-10-21	Urine	yes	-	-	-	-	-	-
698730	non-MDR		S	D	ONT:H1	2200	fimH299	F19	P261	2019-10-21	Urine	yes	-	-	-	-	-	-
698748	non-MDR		S	B2	O75:H7	5430	fimH9	F19	P262	2019-10-21	Urine	yes	-	-	-	-	-	-
698756	non-MDR		S	B2	O2:H6	998	fimH76	F16	P263	2019-10-21	Urine	yes	-	-	-	-	-	-
698764	non-MDR		R	B2	O75:H5	1193	fimH64	F4	P264	2019-10-21	Urine	yes	-	-	-	-	-	-
698772	MDR		R	B2	O75:H5	1193	fimH64	F19	P115	2019-10-21	Wound	yes	-	-	-	-	-	-
698780	MDR		S	B2	O16:H5	131	fimH41	F19	P265	2019-10-21	Urine	yes	-	-	-	-	-	-
698798	MDR		S	C	ONT:H12	88	fimH43	F19	P266	2019-10-21	Urine	yes	-	-	-	-	-	-
698802	non-MDR		S	B2	O6:H1	73	fimH10	F19	P267	2019-10-22	Urine	yes	-	-	-	-	-	-
698810	non-MDR		S	B2	O18:H7	95	fimH18	F19	P268	2019-10-22	Urine	yes	-	-	-	-	-	-
698836	non-MDR		S	B2	O1:H7	2619	fimH41	F14	P270	2019-10-22	Urine	yes	-	-	-	-	-	-
698844	non-MDR		S	B2	O16:H6	144	fimH176	F16	P271	2019-10-22	Urine	yes	-	-	-	-	-	-
698852	MDR		S	B2	O25:H4	131	fimH5	F9	P272	2019-10-22	Urine	yes	-	-	-	-	-	-
698860	non-MDR		S	B2	O13/O135:H4	357	fimH21	F19	P273	2019-10-22	Urine	yes	-	-	-	-	-	-
698878	MDR		R	D	O77/O17/O44/O106/O73:H18	69	fimH27	F19	P274	2019-10-22	Urine	yes	-	-	-	-	-	-
698894	MDR		R	B2	O18:H5	1193	fimH64	F11	P275	2019-10-23	Urine	yes	-	-	-	-	-	-
698924	non-MDR		S	B2	ONT:H5	547	fimH9	F19	P277	2019-10-23	Urine	yes	-	-	-	-	-	-
698932	MDR		S	D	O15:H1	69	fimH27	F19	P278	2019-10-23	Urine	yes	-	-	-	-	-	-
698958	MDR		R	B2	O25:H4	131	fimH30	F19	P7	2019-10-24	Urine	yes	-	-	-	-	-	-
698966	non-MDR		S	B2	O75:H7	80	fimH120	F9	P280	2019-10-24	Urine	yes	-	-	-	-	-	-
698974	non-MDR		S	A	O12:H4	10	fimH27	F13	P281	2019-10-24	Urine	yes	-	-	-	-	-	-
698982	non-MDR		S	B2	O22:H1	73	fimH72	F19	P282	2019-10-24	Urine	yes	-	-	-	-	-	-
698990	MDR	blaCTX-M-15	R	A	O9:H9	10	fimH54	F19	P138	2019-10-24	Perirectal	yes	-	-	-	-	-	-
699008	non-MDR		S	A	O163:H23	939	fimH60	F19	P40	2019-10-24	Urine	yes	-	-	-	-	-	-
699016	non-MDR		S	B2	O6:H31	127	fimH349	F19	P283	2019-10-24	Urine	yes	-	-	-	-	-	-
699024	non-MDR		S	F	O1:H7	59	fimH41	F16	P284	2019-10-24	Urine	yes	-	-	-	-	-	-
699032	non-MDR		R	B2	O25:H4	131	fimH30	F19	P285	2019-10-24	Urine	yes	-	-	-	-	-	-
699040	MDR		R	F	O1:H6	648	Non-typable	F19	P25	2019-10-24	Urine	yes	-	-	-	-	-	-
699058	MDR	blaCTX-M-15	R	B2	O75:H5	1193	fimH64	F19	P188	2019-10-25	Urine		-	-	-	-	-	-
699066	non-MDR		S	F	O1:H7	59	fimH34	F5	P286	2019-10-25	Urine	yes	-	-	-	-	-	-
699074	non-MDR		S	B2	O18:H7	95	fimH18	F7	P287	2019-10-25	Urine	yes	-	-	-	-	-	-
699082	non-MDR		S	A	O45:H16	450	Non-typable	F19	P288	2019-10-25	Urine	yes	-	-	-	-	-	-
699090	non-MDR		S	B2	O6:H31	127	fimH2	F9	P289	2019-10-25	Urine	yes	-	-	-	-	-	-
699104	non-MDR		S	B2	ONT:H7	80	fimH1	F19	P290	2019-10-25	Urine	yes	-	-	-	-	-	-
699112	non-MDR		S	B1	O8/O104:H21	6496	fimH32	F19	P291	2019-10-26	Urine	yes	-	-	-	-	-	-
699120	non-MDR		S	D	O7:H15	70	fimH26	F19	P39	2019-10-26	Fluid	yes	-	-	-	-	-	-
699138	non-MDR		S	B1	ONT:H19	10955	Non-typable	F19	P292	2019-10-27	Urine	yes	-	-	-	-	-	-
699146	non-MDR		S	B2	O22:H1	73	fimH72	F19	P293	2019-10-27	Urine	yes	-	-	-	-	-	-
699154	non-MDR		S	D	O77/O17/O44/O106:H18	69	fimH27	F7	P294	2019-10-28	Urine	yes	-	-	-	-	-	-
699162	MDR	blaCTX-M-27	S	D	O86:H18	38	Non-typable	F9	P295	2019-10-28	Urine	yes	-	-	-	-	-	-
699170	non-MDR		S	B2	O6:H1	73	fimH1512	F9	P296	2019-10-28	Urine	yes	-	-	-	-	-	-
699188	non-MDR		S	A	O16:H4	10	fimH27	F9	P297	2019-10-28	Urine	yes	-	-	-	-	-	-
699196	non-MDR		S	B2	O6:H31	127	fimH2	F16	P298	2019-10-29	Urine	yes	-	-	-	-	-	-
699218	non-MDR		S	D	O86:H18	38	fimH5	F2	P300	2019-10-29	Urine	yes	-	-	-	-	-	-
699226	non-MDR		S	B2	O1:H7	95	fimH41	F16	P301	2019-10-29	Urine	yes	-	-	-	-	-	-
699234	MDR		R	B2	O25:H4	131	fimH30	F19	P302	2019-10-29	Urine	yes	-	-	-	-	-	-
699242	non-MDR		S	B2	O2/O50:H7	95	fimH41	F13	P303	2019-10-29	Urine	yes	-	-	-	-	-	-
699250	non-MDR		S	B2	O13/O135:H4	357	fimH21	F19	P304	2019-10-30	Urine	yes	-	-	-	-	-	-
699268	MDR		S	D	O7:H15	70	fimH65	F2	P196	2019-10-30	Urine		-	-	-	-	-	-
699276	non-MDR		S	B2	O16:H6	144	fimH176	F19	P305	2019-10-30	Urine		-	-	-	-	-	-
699284	non-MDR		R	B2	ONT:H4	131	fimH30	F19	P121	2019-10-30	Urine	yes	-	-	-	-	-	-
699292	non-MDR		S	B2	O18:H1	73	fimH10	F19	P306	2019-10-30	Urine		-	-	-	-	-	-
700789	MDR		R	B2	O25:H4	131	fimH30	F19	P2	2019-10-19	Urine	yes	-	-	-	-	-	-
700797	non-MDR		S	A	ONT:H33	34	Non-typable	F19	P311	2019-10-21	Urine	yes	-	-	-	-	-	-
704849	non-MDR		S	B2	O2/O50:H4	95	fimH27	F19	P312	2019-10-29	Blood	yes	-	-	-	-	-	-
704857	non-MDR		S	B2	O16:H6	144	fimH176	F19	P305	2019-10-30	Blood	yes	-	-	-	-	-	-
704865	non-MDR		S	B2	O18:H1	73	fimH10	F19	P306	2019-10-30	Blood	yes	-	-	-	-	-	-
704873	MDR	blaCTX-M-15	R	B2	O25:H4	131	fimH30	F5	P313	2019-10-31	Urine	yes	-	-	-	-	-	-
704881	MDR	blaCTX-M-15	R	B2	O153:H4	131	fimH30	F19	P49	2019-10-31	Urine	yes	-	-	-	-	-	-
704903	non-MDR		R	A	O89:H9	10	fimH54	F19	P137	2019-11-02	Blood	yes	-	-	-	-	-	-
704911	MDR	blaCTX-M-64	R	B2	O75:H5	1193	fimH64	F19	P314	2019-11-03	Urine	yes	-	-	-	-	-	-
704929	MDR	blaCTX-M-15	R	B2	O75:H5	1193	fimH64	F19	P188	2019-11-05	Urine		-	-	-	-	-	-
704937	MDR		S	B2	O16:H5	131	fimH41	F19	P315	2019-11-06	Urine	yes	-	-	-	-	-	-
704945	MDR	blaCTX-M-15	S	B1	O51:H40	156	fimH38	F19	P145	2019-11-06	Wound	yes	-	-	-	-	-	-
704953	MDR		R	B2	O25:H4	131	fimH30	F19	P33	2019-11-06	Blood	yes	-	-	-	-	-	-
704961	MDR		R	B2	O25:H4	131	fimH30	F19	P33	2019-11-06	Urine		-	-	-	-	-	-
704979	MDR	blaCTX-M-15	S	B2	O45:H7	636	Non-typable	F5	P316	2019-11-08	Urine	yes	-	-	-	-	-	-
704987	MDR	blaCTX-M-15	S	D	O15:H1	69	fimH27	F19	P317	2019-11-09	Perirectal	yes	-	-	-	-	-	-
704995	MDR		R	B2	O25:H4	131	fimH30	F5	P10	2019-11-10	Urine	yes	-	-	-	-	-	-
705003	non-MDR		S	D	O153:H2	69	fimH27	F19	P318	2019-11-11	Blood	yes	-	-	-	-	-	-
705011	MDR	blaCTX-M-15	R	B2	O25:H4	131	fimH30	F19	P319	2019-11-14	Urine	yes	-	-	-	-	-	-
705029	MDR	blaCTX-M-15	R	A	O89:H4	617	Non-typable	F19	P320	2019-11-15	Perirectal	yes	-	-	-	-	-	-
705037	MDR	blaCTX-M-14	R	D	O86:H18	38	fimH5	F19	P321	2019-11-18	Urine	yes	-	-	-	-	-	-
705053	MDR		R	B1	O8:H23	224	fimH61	F19	P320	2019-11-21	Fluid	yes	-	-	-	-	-	-
705061	MDR	blaCTX-M-15	R	A	O89:H4	617	Non-typable	F19	P320	2019-11-21	Fluid		-	-	-	-	-	-
705079	MDR	blaCTX-M-27	R	B2	O25:H4	131	fimH30	F5	P322	2019-11-22	Urine	yes	-	-	-	-	-	-
705109	MDR	blaCTX-M-27	S	B2	O16:H5	131	fimH41	F19	P325	2019-11-25	Urine	yes	-	-	-	-	-	-
705125	MDR	blaCTX-M-15	R	B2	O25:H4	131	fimH30	F6	P326	2019-11-26	Other	yes	-	-	-	-	-	-
705133	MDR	blaCTX-M-15	R	B2	O25:H4	131	fimH30	F19	P327	2019-11-26	Urine	yes	-	-	-	-	-	-
708879	non-MDR		S	B2	O1:H7	95	fimH41	F11	P42	2019-10-30	Urine	yes	-	-	-	-	-	-
708887	MDR		R	B2	O75:H5	1193	fimH64	F19	P329	2019-10-30	Urine	yes	-	-	-	-	-	-
708909	MDR		R	A	O25:H16	450	Non-typable	F5	P331	2019-10-31	Urine	yes	-	-	-	-	-	-
708917	MDR		S	B2	O4:H5	12	fimH6	F19	P166	2019-10-31	Urine		-	-	-	-	-	-
708925	MDR		S	B2	O4:H5	12	fimH6	F12	P332	2019-10-31	Other	yes	-	-	-	-	-	-
708933	MDR		S	B2	O6:H31	127	fimH2	F19	P333	2019-10-31	Urine	yes	-	-	-	-	-	-
708941	non-MDR		S	B2	O4:H5	12	fimH204	F2	P334	2019-10-31	Urine	yes	-	-	-	-	-	-
708959	non-MDR		R	B2	O75:H5	1193	fimH64	F19	P335	2019-10-31	Urine	yes	-	-	-	-	-	-
708967	non-MDR		S	B1	O76:H14	533	fimH31	F9	P336	2019-11-01	Urine	yes	-	-	-	-	-	-
708975	MDR		S	B2	O6:H1	73	fimH10	F19	P337	2019-11-01	Urine	yes	-	-	-	-	-	-
708983	non-MDR		S	B2	O2:H6	998	fimH76	F19	P338	2019-11-01	Urine	yes	-	-	-	-	-	-
709009	non-MDR		S	B1	O21:H11	8588	fimH86	F19	P340	2019-11-01	Urine	yes	-	-	-	-	-	-
709025	non-MDR		S	B2	O6:H1	73	fimH30	F19	P118	2019-11-02	Urine	yes	-	-	-	-	-	-
709033	non-MDR		S	B2	O6:H31	127	fimH2	F19	P342	2019-11-02	Urine	yes	-	-	-	-	-	-
709041	non-MDR		S	B2	O2:H6	141	fimH14	F19	P343	2019-11-03	Urine	yes	-	-	-	-	-	-
709059	non-MDR		R	B2	O75:H5	1193	fimH64	F19	P3	2019-11-04	Urine	yes	-	-	-	-	-	-
709067	MDR		S	B2	O25:H4	131	fimH30	F15	P119	2019-11-04	Urine	yes	-	-	-	-	-	-
709075	non-MDR		S	D	O77/O17/O44/O106/O73:H18	69	fimH27	F7	P294	2019-11-04	Urine		-	-	-	-	-	-
709091	non-MDR		S	U	O46:H31	420	Non-typable	F2	P345	2019-11-04	Urine	yes	-	-	-	-	-	-
709105	non-MDR		S	B2	O18:H7	95	fimH18	F19	P104	2019-11-04	Urine	yes	-	-	-	-	-	-
709113	non-MDR		S	B2	O6:H31	Novel	fimH2	F9	P346	2019-11-04	Urine	yes	-	-	-	-	-	-
709121	non-MDR		S	D	O77/O17/O44/O106/O73:H18	394	fimH30	F1	P347	2019-11-04	Urine	yes	-	-	-	-	-	-
709139	non-MDR		S	A	O21:H12	10	fimH24	F19	P348	2019-11-04	Urine	yes	-	-	-	-	-	-
709147	non-MDR		S	B2	O1:H7	95	fimH41	F19	P349	2019-11-04	Urine	yes	-	-	-	-	-	-
709155	non-MDR		S	B2	O83:H1	135	fimH2	F19	P350	2019-11-04	Urine	yes	-	-	-	-	-	-
709163	MDR		S	B2	O6:H1	73	fimH146	F14	P351	2019-11-04	Urine	yes	-	-	-	-	-	-
709171	non-MDR		S	B2	O1:H7	95	fimH41	F19	P352	2019-11-04	Urine	yes	-	-	-	-	-	-
709189	non-MDR		S	B2	O25:H4	131	fimH30	F11	P353	2019-11-05	Urine	yes	-	-	-	-	-	-
709201	MDR		S	B2	O4:H5	12	fimH6	F19	P355	2019-11-05	Urine	yes	-	-	-	-	-	-
709219	non-MDR		S	B1	O74:H10	1724	fimH68	F19	P356	2019-11-05	Urine	yes	-	-	-	-	-	-
709227	MDR		S	B2	O6:H1	73	fimH146	F19	P357	2019-11-06	Wound	yes	-	-	-	-	-	-
709243	non-MDR		S	B2	O83:H1	135	fimH2	F9	P359	2019-11-06	Urine	yes	-	-	-	-	-	-
709293	non-MDR		S	D	O86:H2	349	fimH54	F19	P161	2019-11-06	Urine		-	-	-	-	-	-
709307	non-MDR		S	B2	O6:H1	73	fimH30	F19	P364	2019-11-06	Urine	yes	-	-	-	-	-	-
709315	non-MDR		S	B2	O2/O50:H7	95	fimH41	F9	P365	2019-11-07	Urine	yes	-	-	-	-	-	-
709323	non-MDR		S	B2	O2/O50:H1	73	fimH10	F9	P366	2019-11-07	Urine	yes	-	-	-	-	-	-
709349	non-MDR		S	B1	O39:H28	942	fimH39	F9	P368	2019-11-07	Urine	yes	-	-	-	-	-	-
709357	non-MDR		S	A	O163:H23	939	fimH60	F19	P40	2019-11-07	Urine		-	-	-	-	-	-
709365	non-MDR		S	B2	O75:H5	404	fimH27	F19	P99	2019-11-07	Urine	yes	-	-	-	-	-	-
709373	non-MDR		S	B2	O75:H7	5430	fimH9	F19	P262	2019-11-07	Urine		-	-	-	-	-	-
709381	MDR		S	D	O77/O17/O44/O106:H18	2076	fimH47	F2	P369	2019-11-07	Urine	yes	-	-	-	-	-	-
709399	non-MDR		S	B2	O4:H5	12	fimH5	F14	P370	2019-11-07	Urine	yes	-	-	-	-	-	-
709403	non-MDR		S	D	O117/O107:H4	69	fimH27	F19	P371	2019-11-08	Urine	yes	-	-	-	-	-	-
709411	non-MDR		S	B2	O99:H6	1859	fimH5	F19	P372	2019-11-08	Urine	yes	-	-	-	-	-	-
709429	MDR		S	D	O15:H18	69	fimH27	F19	P373	2019-11-08	Urine	yes	-	-	-	-	-	-
709437	MDR		R	B2	O25:H4	131	fimH30	F19	P113	2019-11-09	Urine	yes	-	-	-	-	-	-
709445	non-MDR		S	U	O46:H31	420	fimH5	F19	P374	2019-11-09	Urine	yes	-	-	-	-	-	-
709453	non-MDR		S	D	O77/O17/O44/O106/O73:H18	69	fimH27	F19	P375	2019-11-10	Urine	yes	-	-	-	-	-	-
709461	non-MDR		S	B2	O16:H5	131	fimH41	F19	P376	2019-11-10	Urine	yes	-	-	-	-	-	-
709479	non-MDR		S	B2	O6:H31	127	fimH2	F19	P377	2019-11-11	Urine	yes	-	-	-	-	-	-
709487	non-MDR		S	B2	O6:H1	73	fimH146	F19	P378	2019-11-12	Urine	yes	-	-	-	-	-	-
709495	non-MDR		S	B2	O22:H1	73	fimH72	F19	P379	2019-11-12	Urine	yes	-	-	-	-	-	-
709509	non-MDR		S	D	O7:H18	38	fimH65	F7	P380	2019-11-12	Urine	yes	-	-	-	-	-	-
709525	non-MDR		S	B2	O6:H31	127	fimH2	F9	P382	2019-11-12	Urine	yes	-	-	-	-	-	-
709533	MDR		S	D	O15:H18	69	fimH27	F16	P383	2019-11-12	Urine	yes	-	-	-	-	-	-
709541	non-MDR		S	B2	O6:H31	127	fimH2	F14	P384	2019-11-12	Urine	yes	-	-	-	-	-	-
709559	non-MDR		S	B2	O6:H1	73	fimH30	F19	P385	2019-11-12	Urine	yes	-	-	-	-	-	-
709567	non-MDR		S	B2	O6:H31	127	fimH2	F19	P386	2019-11-12	Urine	yes	-	-	-	-	-	-
709575	non-MDR		S	B2	O18:H7	95	fimH18	F16	P387	2019-11-12	Urine	yes	-	-	-	-	-	-
709591	non-MDR		S	A	O9:H4	1711	fimH56	F19	P388	2019-11-12	Urine	yes	-	-	-	-	-	-
709605	non-MDR		S	A	O107/O117:H27	10	fimH27	F19	P389	2019-11-13	Urine	yes	-	-	-	-	-	-
709621	non-MDR		S	B2	O18:H7	95	fimH18	F1	P391	2019-11-13	Urine	yes	-	-	-	-	-	-
709639	non-MDR		S	B2	O87:H6	3303	fimH90	F13	P76	2019-11-12	Urine	yes	-	-	-	-	-	-
709647	non-MDR		S	B2	O8:H10	681	fimH5	F19	P392	2019-11-13	Urine	yes	-	-	-	-	-	-
709655	MDR		S	C	O9:H19	88	fimH41	F4	P393	2019-11-13	Urine	yes	-	-	-	-	-	-
709663	non-MDR		S	B2	O6:H1	73	fimH103	F14	P394	2019-11-13	Urine	yes	-	-	-	-	-	-
709671	MDR		S	B2	O4:H5	12	Non-typable	F19	P395	2019-11-13	Urine	yes	-	-	-	-	-	-
709689	MDR		R	B2	O75:H5	1193	fimH64	F19	P396	2019-11-13	Urine	yes	-	-	-	-	-	-
709697	non-MDR		S	B1	O8HNT:	196	fimH87	F19	P397	2019-11-13	Urine	yes	-	-	-	-	-	-
709701	non-MDR		S	B2	O15:H7	1946	fimH459	F19	P398	2019-11-13	Urine	yes	-	-	-	-	-	-
709719	non-MDR		S	B2	O16:H5	131	fimH41	F19	P399	2019-11-13	Urine	yes	-	-	-	-	-	-
709727	non-MDR		S	B2	O6:H31	127	fimH2	F19	P400	2019-11-13	Urine	yes	-	-	-	-	-	-
709735	non-MDR		S	B2	O6:H1	73	fimH239	F19	P401	2019-11-13	Urine	yes	-	-	-	-	-	-
709743	non-MDR		S	B2	O2/O50:H7	95	fimH41	F12	P402	2019-11-13	Wound	yes	-	-	-	-	-	-
709751	MDR		S	B2	O6:H1	73	fimH9	F19	P86	2019-11-14	Urine	yes	-	-	-	-	-	-
709769	MDR		S	B2	O25:H4	131	fimH30	F5	P403	2019-11-14	Urine	yes	-	-	-	-	-	-
709777	non-MDR		S	B2	O46:H31	569	fimH5	F19	P404	2019-11-14	Urine	yes	-	-	-	-	-	-
709785	non-MDR		R	B2	O75:H5	1193	fimH64	F9	P405	2019-11-14	Urine	yes	-	-	-	-	-	-
709793	non-MDR		S	B2	O16:H5	131	fimH89	F19	P406	2019-11-14	Urine	yes	-	-	-	-	-	-
709807	non-MDR		S	B2	O22:H1	73	fimH210	F19	P407	2019-11-14	Urine	yes	-	-	-	-	-	-
709815	MDR		R	B2	O25:H4	131	fimH30	F19	P408	2019-11-15	Urine	yes	-	-	-	-	-	-
709823	non-MDR		S	B2	O2:H6	141	fimH5	F16	P409	2019-11-15	Urine	yes	-	-	-	-	-	-
709849	non-MDR		S	B2	O18:H7	95	fimH18	F19	P411	2019-11-15	Urine	yes	-	-	-	-	-	-
709857	non-MDR		S	B2	O6:H1	73	fimH10	F19	P412	2019-11-15	Urine	yes	-	-	-	-	-	-
709865	non-MDR		R	B2	O25:H4	131	fimH30	F19	P413	2019-11-16	Urine	yes	-	-	-	-	-	-
709873	non-MDR		S	B2	O2/O50:H7	95	fimH41	F19	P414	2019-11-16	Urine	yes	-	-	-	-	-	-
709881	MDR		S	B2	O6:H1	73	fimH113	F19	P415	2019-11-17	Urine	yes	-	-	-	-	-	-
709899	MDR		R	B2	O25:H4	131	fimH30	F19	P2	2019-11-18	Urine		-	-	-	-	-	-
709903	non-MDR		S	F	O7:H45	62	fimH44	F7	P416	2019-11-18	Urine	yes	-	-	-	-	-	-
709929	MDR		R	B2	O75:H5	1193	fimH64	F1	P85	2019-11-18	Urine	yes	-	-	-	-	-	-
709937	non-MDR		S	B2	O1:H7	95	Non-typable	F11	P417	2019-11-18	Wound	yes	-	-	-	-	-	-
709945	non-MDR		S	B2	O25:H4	131	fimH22	F4	P418	2019-11-18	Urine	yes	-	-	-	-	-	-
709953	non-MDR		S	B1	ONT:H2	2540	fimH31	F19	P419	2019-11-18	Urine	yes	-	-	-	-	-	-
709961	non-MDR		S	B2	O1:H7	421	fimH92	F19	P420	2019-11-18	Urine	yes	-	-	-	-	-	-
709979	non-MDR		S	B2	O6:H1	73	fimH102	F9	P421	2019-11-18	Urine	yes	-	-	-	-	-	-
709987	MDR		S	B2	O4:H5	12	fimH6	F19	P139	2019-11-18	Urine	yes	-	-	-	-	-	-
709995	non-MDR		S	D	O25:H18	69	fimH27	F19	P422	2019-11-18	Urine	yes	-	-	-	-	-	-
710005	non-MDR		S	D	O175:H15	951	fimH48	F4	P423	2019-11-19	Urine	yes	-	-	-	-	-	-
710013	non-MDR		S	B2	ONT:H6	Novel	fimH90	F9	P424	2019-11-19	Urine	yes	-	-	-	-	-	-
710021	non-MDR		S	B1	O49:H25	297	fimH38	F19	P425	2019-11-19	Urine	yes	-	-	-	-	-	-
710039	non-MDR		S	B2	O120:H1	73	fimH9	F19	P426	2019-11-19	Urine	yes	-	-	-	-	-	-
710047	non-MDR		S	B2	O18:H7	95	fimH18	F1	P427	2019-11-19	Urine	yes	-	-	-	-	-	-
710055	MDR		R	B2	O75:H5	1193	fimH64	F19	P428	2019-11-19	Urine	yes	-	-	-	-	-	-
710063	non-MDR		S	B2	O175:H4	4219	Non-typable	F9	P4	2019-11-19	Urine	yes	-	-	-	-	-	-
710089	non-MDR		S	B2	O2:H6	141	fimH5	F4	P430	2019-11-19	Urine	yes	-	-	-	-	-	-
710097	non-MDR		S	B2	O6:H31	127	fimH2	F14	P431	2019-11-19	Urine	yes	-	-	-	-	-	-
710101	non-MDR		S	B2	O18:H7	95	fimH18	F4	P432	2019-11-20	Urine	yes	-	-	-	-	-	-
710119	non-MDR		S	C	O9HNT:	88	fimH39	F19	P433	2019-11-20	Urine	yes	-	-	-	-	-	-
710127	MDR		S	B2	O16:H5	Novel	fimH41	F19	P434	2019-11-20	Urine	yes	-	-	-	-	-	-
710135	non-MDR		R	B2	O25:H4	131	fimH30	F7	P435	2019-11-20	Urine	yes	-	-	-	-	-	-
710143	non-MDR		S	B2	O18:H1	73	fimH10	F19	P436	2019-11-20	Urine	yes	-	-	-	-	-	-
710151	non-MDR		S	B2	O6:H1	73	fimH30	F14	P437	2019-11-20	Urine	yes	-	-	-	-	-	-
710177	non-MDR		S	B2	O6:H5	83	Non-typable	F19	P439	2019-11-20	Urine	yes	-	-	-	-	-	-
710185	non-MDR		S	B2	O18:H7	95	fimH18	F19	P440	2019-11-20	Urine	yes	-	-	-	-	-	-
710207	non-MDR		S	B2	O19:H4	1851	fimH20	F19	P442	2019-11-21	Urine	yes	-	-	-	-	-	-
710215	non-MDR		S	B2	O6:H1	73	Non-typable	F19	P443	2019-11-21	Urine	yes	-	-	-	-	-	-
710223	non-MDR		S	B2	O7:H7	80	Non-typable	F19	P102	2019-11-23	Urine	yes	-	-	-	-	-	-
710249	MDR		R	F	O1:H6	648	Non-typable	F5	P445	2019-11-25	Urine	yes	-	-	-	-	-	-
710257	non-MDR		S	B2	O46:H31	420	fimH5	F7	P446	2019-11-25	Urine	yes	-	-	-	-	-	-
710273	MDR		S	B2	O4:H5	12	fimH447	F19	P448	2019-11-25	Urine	yes	-	-	-	-	-	-
710281	non-MDR		S	B2	O46:H31	569	fimH5	F19	P328	2019-11-25	Urine	yes	-	-	-	-	-	-
710299	non-MDR		S	B2	O25:H4	131	fimH22	F19	P449	2019-11-25	Urine	yes	-	-	-	-	-	-
710303	non-MDR		S	B1	O117/O107:H4	602	fimH86	F2	P450	2019-11-25	Urine	yes	-	-	-	-	-	-
710311	non-MDR		S	D	O117/O107:H4	69	fimH27	F14	P451	2019-11-25	Urine	yes	-	-	-	-	-	-
710329	non-MDR		S	A	O3:H2	10	fimH54	F4	P452	2019-11-25	Urine	yes	-	-	-	-	-	-
710337	non-MDR		S	B2	O62:H5	1236	fimH26	F19	P453	2019-11-25	Urine	yes	-	-	-	-	-	-
710345	non-MDR		S	B2	O13/O135:H4	640	fimH26	F2	P454	2019-11-26	Urine	yes	-	-	-	-	-	-
710353	non-MDR		S	B2	O4:H5	12	fimH5	F14	P455	2019-11-26	Urine	yes	-	-	-	-	-	-
710361	MDR		S	B2	O2:H14	2015	fimH197	F2	P456	2019-11-26	Wound	yes	-	-	-	-	-	-
710387	non-MDR		S	B2	O18:H7	95	fimH18	F19	P458	2019-11-26	Urine	yes	-	-	-	-	-	-
710395	non-MDR		S	D	O15:H6	69	fimH27	F14	P459	2019-11-26	Urine	yes	-	-	-	-	-	-
710409	MDR		S	B2	O153:H4	131	Non-typable	F16	P460	2019-11-26	Urine	yes	-	-	-	-	-	-
710417	non-MDR		S	B2	O13/O135:H4	538	fimH20	F2	P236	2019-11-26	Urine	yes	-	-	-	-	-	-
710425	MDR		R	B2	O25:H4	131	fimH30	F19	P152	2019-11-26	Urine		-	-	-	-	-	-
710441	non-MDR		S	B2	O22:H1	73	fimH72	F19	P462	2019-11-27	Urine	yes	-	-	-	-	-	-
710459	MDR		R	B2	O2:H6	998	fimH14	F19	P463	2019-11-27	Urine	yes	-	-	-	-	-	-
710467	MDR		S	D	O77/O17/O44/O106:H18	69	fimH27	F9	P464	2019-11-27	Urine	yes	-	-	-	-	-	-
710475	non-MDR		S	B2	O6:H31	127	fimH181	F19	P465	2019-11-27	Urine	yes	-	-	-	-	-	-
710483	non-MDR		S	B2	O175:H5	Novel	fimH225	F19	P466	2019-11-27	Urine	yes	-	-	-	-	-	-
710491	non-MDR		S	B1	ONT:H7	2005	fimH31	F19	P467	2019-11-27	Urine	yes	-	-	-	-	-	-
710505	non-MDR		R	B2	O25:H4	131	fimH30	F19	P468	2019-11-27	Urine	yes	-	-	-	-	-	-
730285	MDR		S	B1	O8:H14	1727	fimH31	F19	P20	2019-12-02	Blood	yes	-	-	-	-	-	-
730293	MDR	blaCTX-M-14	S	D	O77/O17/O44/O106:H18	106	fimH47	F11	P474	2019-12-03	Urine	yes	-	-	-	-	-	-
730307	MDR		R	F	O1:H6	Novel	Non-typable	F19	P475	2019-12-03	Urine	yes	-	-	-	-	-	-
730315	MDR		R	D	O1:H15	1177	fimH65	F19	P476	2019-12-04	Urine	yes	-	-	-	-	-	-
730331	non-MDR		S	B2	O25:H4	131	fimH22	F4	P477	2019-12-10	Urine	yes	-	-	-	-	-	-
730349	MDR		R	B2	O16:H5	131	fimH41	F19	P478	2019-12-10	Urine	yes	-	-	-	-	-	-
730357	non-MDR		S	B2	O25:H4	131	fimH22	F19	P479	2019-12-11	Blood		-	-	-	-	-	-
730365	MDR	blaCTX-M-15	R	B2	O25:H4	131	fimH30	F4	P480	2019-12-12	Urine	yes	-	-	-	-	-	-
730373	MDR	blaCTX-M-15	S	cryptic	O17:H45	5584	fimH54	F19	P481	2019-12-13	Perirectal	yes	-	-	-	-	-	-
730381	MDR		R	B2	O18:H5	1193	fimH64	F19	P112	2019-12-16	Urine	yes	-	-	-	-	-	-
730399	MDR		R	B2	O18:H5	1193	fimH64	F13	P482	2019-12-17	Urine	yes	-	-	-	-	-	-
730403	MDR		R	B2	O25:H4	131	fimH30	F19	P33	2019-12-19	Urine		-	-	-	-	-	-
730411	MDR	blaCTX-M-14	R	D	O1:H15	38	fimH65	F19	P483	2019-12-19	Urine	yes	-	-	-	-	-	-
730429	MDR	blaCTX-M-14	S	D	O153:H30	38	fimH5	F19	P471	2019-12-19	Perirectal	yes	-	-	-	-	-	-
730437	MDR	blaCTX-M-14	S	D	O153:H30	38	fimH5	F19	P471	2019-12-21	Urine		-	-	-	-	-	-
730445	MDR	blaCTX-M-15	R	B2	O25:H4	131	fimH30	F19	P472	2019-12-27	Perirectal	yes	-	-	-	-	-	-
730453	MDR	blaCTX-M-15	R	B2	O75:H5	1193	fimH64	F19	P188	2019-12-28	Urine		-	-	-	-	-	-
730461	MDR	blaCTX-M-15	R	B2	O25:H4	131	fimH30	F19	P472	2019-12-29	Wound		-	-	-	-	-	-
730479	MDR		R	B2	O25:H4	131	fimH30	F19	P2	2019-12-29	Urine		-	-	-	-	-	-
730487	MDR		R	D	O15:H6	69	fimH27	F19	P484	2019-12-30	Urine	yes	-	-	-	-	-	-
730495	MDR		R	B2	O25:H4	131	fimH30	F19	P485	2019-12-31	Urine	yes	-	-	-	-	-	-
730509	MDR	blaCTX-M-55	S	D	O166:H15	349	fimH93	F19	P486	2019-12-31	Urine		-	-	-	-	-	-
730517	MDR	blaCTX-M-15	R	F	O153:H6	648	Non-typable	F19	P102	2020-01-02	Urine	yes	-	-	-	-	-	-
734547	non-MDR		S	B2	O4:H5	12	fimH6	F7	P490	2019-11-29	Urine	yes	-	-	-	-	-	-
734563	non-MDR		S	D	O25:H18	69	fimH27	F19	P492	2019-12-01	Urine	yes	-	-	-	-	-	-
734571	MDR		S	B2	O4:H5	12	fimH6	F19	P493	2019-12-01	Urine	yes	-	-	-	-	-	-
734589	non-MDR		S	A	O7:H39	216	fimH23	F19	P142	2019-12-01	Urine	yes	-	-	-	-	-	-
734597	non-MDR		S	B2	O15:H31	127	fimH2	F11	P494	2019-12-02	Urine	yes	-	-	-	-	-	-
734601	non-MDR		S	B2	O77/O17/O44/O106/O73:H27	1867	Non-typable	F16	P495	2019-12-02	Urine	yes	-	-	-	-	-	-
734619	non-MDR		S	A	O132:H2	10	fimH199	F19	P496	2019-12-02	Urine	yes	-	-	-	-	-	-
734627	non-MDR		S	D	O11:H18	69	fimH27	F19	P497	2019-12-02	Urine	yes	-	-	-	-	-	-
734635	non-MDR		S	B2	O83:H14	2015	fimH197	F19	P498	2019-12-02	Urine	yes	-	-	-	-	-	-
734643	non-MDR		S	D	O77/O17/O44/O106/O73:H18	69	fimH27	F2	P103	2019-12-02	Urine	yes	-	-	-	-	-	-
734651	non-MDR		S	B2	O8:H10	681	fimH5	F19	P392	2019-12-02	Urine		-	-	-	-	-	-
734669	non-MDR		S	B2	O25:H4	2279	fimH27	F7	P499	2019-12-02	Urine	yes	-	-	-	-	-	-
734677	non-MDR		S	B1	O8:H25	2025	fimH30	F19	P500	2019-12-02	Urine	yes	-	-	-	-	-	-
734685	non-MDR		S	B2	O22:H1	73	fimH210	F19	P501	2019-12-02	Urine	yes	-	-	-	-	-	-
734707	non-MDR		S	B2	O2:H6	141	fimH5	F11	P503	2019-12-03	Urine	yes	-	-	-	-	-	-
734715	MDR		R	B2	O75:H5	1193	fimH64	F7	P504	2019-12-03	Urine	yes	-	-	-	-	-	-
734723	non-MDR		S	B2	O18:H7	1231	fimH18	F7	P505	2019-12-03	Urine	yes	-	-	-	-	-	-
734731	non-MDR		S	B2	O6:H31	127	fimH2	F7	P506	2019-12-03	Urine	yes	-	-	-	-	-	-
734749	non-MDR		S	B1	O104:H4	678	Non-typable	F9	P507	2019-12-03	Urine	yes	-	-	-	-	-	-
734757	non-MDR		S	B2	O18:H1	73	fimH10	F19	P508	2019-12-03	Urine	yes	-	-	-	-	-	-
734781	non-MDR		S	B2	O6:H31	127	fimH2	F4	P510	2019-12-03	Urine	yes	-	-	-	-	-	-
734799	MDR		S	B1	O21:H25	58	fimH41	F19	P400	2019-12-03	Urine	yes	-	-	-	-	-	-
734803	non-MDR		S	D	O126:H6	8445	Non-typable	F19	P11	2019-12-03	Urine	yes	-	-	-	-	-	-
734811	non-MDR		S	B2	O137:H6	2678	fimH138	F2	P511	2019-12-04	Urine	yes	-	-	-	-	-	-
734837	MDR		S	B2	O4:H5	12	fimH6	F19	P51	2019-12-04	Urine	yes	-	-	-	-	-	-
734845	non-MDR		S	A	O132:H2	10	Non-typable	F19	P512	2019-12-04	Urine	yes	-	-	-	-	-	-
734853	non-MDR		S	A	O147:H21	6701	fimH305	F19	P513	2019-12-04	Urine	yes	-	-	-	-	-	-
734861	MDR		S	A	O8:H11	Novel	fimH23	F19	P514	2019-12-04	Urine	yes	-	-	-	-	-	-
734879	non-MDR		S	B2	O2:H6	141	fimH5	F19	P308	2019-12-04	Urine	yes	-	-	-	-	-	-
734887	MDR		S	B2	O25:H4	131	fimH30	F4	P515	2019-12-04	Urine	yes	-	-	-	-	-	-
734895	non-MDR		S	B2	O25:H4	131	fimH322	F19	P516	2019-12-04	Urine	yes	-	-	-	-	-	-
734909	non-MDR		S	B2	O2/O50:H7	95	fimH41	F19	P517	2019-12-04	Urine	yes	-	-	-	-	-	-
734925	MDR		R	B2	O75:H5	1193	fimH64	F19	P518	2019-12-04	Urine	yes	-	-	-	-	-	-
734933	non-MDR		S	B2	O2/O50:H7	95	fimH41	F2	P519	2019-12-05	Urine	yes	-	-	-	-	-	-
734941	MDR		R	D	O45:H15	1177	fimH65	F19	P520	2019-12-05	Urine	yes	-	-	-	-	-	-
734959	MDR		S	B2	O16:H5	Novel	fimH41	F9	P521	2019-12-05	Urine	yes	-	-	-	-	-	-
734967	non-MDR		S	B2	O75:H5	404	fimH27	F1	P522	2019-12-05	Urine	yes	-	-	-	-	-	-
734975	non-MDR		S	B1	O9:H10	155	fimH34	F19	P372	2019-12-05	Urine	yes	-	-	-	-	-	-
734983	non-MDR		S	B1	O182:H7	1148	fimH68	F7	P523	2019-12-05	Urine	yes	-	-	-	-	-	-
734991	non-MDR		S	B2	O6:H31	127	fimH2	F16	P524	2019-12-05	Urine	yes	-	-	-	-	-	-
735009	non-MDR		S	B2	O16:H6	144	fimH176	F19	P525	2019-12-06	Urine	yes	-	-	-	-	-	-
735017	non-MDR		S	B2	O18:H31	372	fimH9	F19	P48	2019-12-06	Urine	yes	-	-	-	-	-	-
735025	non-MDR		S	B2	O6:H31	127	fimH136	F19	P526	2019-12-07	Urine	yes	-	-	-	-	-	-
735033	non-MDR		S	B2	O22:H1	73	fimH103	F19	P527	2019-12-07	Urine	yes	-	-	-	-	-	-
735041	non-MDR		S	A	O8/O30:H27	398	fimH54	F19	P528	2019-12-08	Urine	yes	-	-	-	-	-	-
735059	non-MDR		S	U	O46:H31	420	fimH5	F2	P529	2019-12-09	Urine	yes	-	-	-	-	-	-
735067	non-MDR		S	A	O15:H18	69	fimH27	F14	P530	2019-12-09	Urine	yes	-	-	-	-	-	-
735075	non-MDR		S	B2	O1:H7	95	fimH30	F7	P531	2019-12-09	Urine	yes	-	-	-	-	-	-
735083	non-MDR		S	B2	O4:H5	12	fimH1490	F19	P412	2019-12-09	Urine	yes	-	-	-	-	-	-
735105	non-MDR		S	D	O25:H4	69	fimH27	F9	P533	2019-12-09	Urine	yes	-	-	-	-	-	-
735121	non-MDR		S	B2	O4:H1	12	fimH106	F19	P534	2019-12-09	Wound	yes	-	-	-	-	-	-
735139	non-MDR		R	B2	O25:H4	131	fimH30	F19	P535	2019-12-09	Urine	yes	-	-	-	-	-	-
735147	MDR		R	B2	O25:H4	131	fimH30	F19	P408	2019-12-10	Urine		-	-	-	-	-	-
735155	non-MDR		S	B2	O117/O107:H4	428	fimH330	F14	P536	2019-12-10	Urine	yes	-	-	-	-	-	-
735163	non-MDR		R	B2	O25:H4	131	fimH30	F16	P537	2019-12-10	Urine	yes	-	-	-	-	-	-
735171	non-MDR		S	B2	O6:H1	73	fimH30	F19	P538	2019-12-10	Urine	yes	-	-	-	-	-	-
735189	non-MDR		S	A	O10:H4	10	fimH168	F19	P539	2019-12-10	Wound	yes	-	-	-	-	-	-
735197	MDR		R	B2	O25:H4	131	fimH30	F19	P187	2019-12-10	Urine		-	-	-	-	-	-
735201	non-MDR		S	B2	O18:H7	95	fimH18	F7	P540	2019-12-10	Urine	yes	-	-	-	-	-	-
735219	non-MDR		S	B2	O16:H5	131	fimH41	F9	P541	2019-12-10	Urine	yes	-	-	-	-	-	-
735227	non-MDR		S	B2	O25:H4	131	fimH22	F19	P479	2019-12-10	Urine	yes	-	-	-	-	-	-
735235	non-MDR		S	B2	O150:H6	6570	fimH9	F2	P542	2019-12-11	Urine	yes	-	-	-	-	-	-
735243	MDR		R	A	O11:H4	773	Non-typable	F15	P19	2019-12-11	Urine	yes	-	-	-	-	-	-
735251	MDR		S	B2	O4:H5	12	Non-typable	F19	P543	2019-12-11	Urine	yes	-	-	-	-	-	-
735269	non-MDR		S	B2	O6:H31	127	fimH181	F3	P544	2019-12-12	Urine	yes	-	-	-	-	-	-
735277	MDR		S	B2	O25:H4	131	fimH30	F19	P545	2019-12-12	Urine	yes	-	-	-	-	-	-
735285	non-MDR		R	B2	O18:H5	1193	fimH64	F19	P546	2019-12-12	Urine	yes	-	-	-	-	-	-
735293	MDR		S	D	ONT:H18	38	fimH5	F19	P70	2019-12-12	Urine	yes	-	-	-	-	-	-
735307	non-MDR		S	B2	O1:H7	95	fimH27	F19	P547	2019-12-12	Urine	yes	-	-	-	-	-	-
735315	non-MDR		S	B2	O46:H31	420	fimH5	F19	P548	2019-12-13	Urine	yes	-	-	-	-	-	-
735323	non-MDR		S	B2	O46:H31	420	fimH83	F19	P549	2019-12-13	Urine	yes	-	-	-	-	-	-
735331	non-MDR		S	B2	O81:H27	452	Non-typable	F9	P55	2019-12-13	Urine	yes	-	-	-	-	-	-
735357	non-MDR		S	B2	O13/O135:H4	538	fimH20	F19	P550	2019-12-13	Urine	yes	-	-	-	-	-	-
735365	non-MDR		S	D	O166:H15	349	fimH93	F19	P486	2019-12-13	Urine	yes	-	-	-	-	-	-
735373	non-MDR		S	D	O126:H20	714	fimH1038	F19	P551	2019-12-14	Urine	yes	-	-	-	-	-	-
735381	MDR		S	B2	O2:H6	141	fimH5	F19	P552	2019-12-14	Urine	yes	-	-	-	-	-	-
735399	non-MDR		S	B2	O1:H7	95	fimH41	F9	P553	2019-12-16	Urine	yes	-	-	-	-	-	-
735403	MDR		S	B2	O4:H5	12	fimH6	F9	P554	2019-12-16	Urine	yes	-	-	-	-	-	-
735411	non-MDR		S	B2	O22:H1	73	fimH72	F19	P555	2019-12-16	Urine	yes	-	-	-	-	-	-
735429	non-MDR		S	B2	O2/O50:H7	95	fimH41	F4	P556	2019-12-16	Urine	yes	-	-	-	-	-	-
735437	MDR		S	B2	O1:H7	2619	fimH41	F19	P557	2019-12-16	Urine	yes	-	-	-	-	-	-
735445	MDR		R	D	O77/O17/O44/O106:H18	69	fimH27	F16	P558	2019-12-16	Urine	yes	-	-	-	-	-	-
735453	MDR		S	B2	O6:H1	73	fimH30	F19	P559	2019-12-16	Urine	yes	-	-	-	-	-	-
735461	non-MDR		S	B2	O18:H7	95	fimH18	F19	P560	2019-12-16	Urine	yes	-	-	-	-	-	-
735479	MDR		S	B2	O6:H31	127	fimH180	F19	P561	2019-12-16	Urine	yes	-	-	-	-	-	-
735487	non-MDR		S	F	O7:H45	62	fimH44	F19	P489	2019-12-16	Fluid	yes	-	-	-	-	-	-
735509	non-MDR		S	B2	O2:H6	141	fimH5	F19	P563	2019-12-16	Urine	yes	-	-	-	-	-	-
735517	non-MDR		S	A	O10:H4	10	fimH168	F19	P564	2019-12-17	Urine	yes	-	-	-	-	-	-
735525	MDR		S	B2	O6:H31	127	fimH1469	F9	P44	2019-12-17	Urine	yes	-	-	-	-	-	-
735533	non-MDR		R	B2	O75:H5	Novel	fimH64	F9	P77	2019-12-17	Urine	yes	-	-	-	-	-	-
735541	MDR		S	B2	O6:H31	127	Non-typable	F4	P565	2019-12-17	Urine	yes	-	-	-	-	-	-
735559	MDR		S	D	O15:H18	69	fimH27	F16	P566	2019-12-17	Urine	yes	-	-	-	-	-	-
735567	non-MDR		S	B2	O13/O135:H4	357	fimH21	F14	P567	2019-12-17	Urine	yes	-	-	-	-	-	-
735575	non-MDR		S	B2	O6:H1	73	fimH10	F9	P568	2019-12-17	Urine	yes	-	-	-	-	-	-
735583	non-MDR		S	D	O166:H15	349	fimH93	F19	P569	2019-12-17	Urine	yes	-	-	-	-	-	-
735613	non-MDR		S	B2	O6:H31	127	fimH180	F2	P572	2019-12-17	Urine	yes	-	-	-	-	-	-
735621	non-MDR		S	D	O25:H4	69	fimH27	F15	P573	2019-12-18	Urine	yes	-	-	-	-	-	-
735639	non-MDR		S	B2	O16:H6	144	fimH485	F2	P574	2019-12-18	Urine	yes	-	-	-	-	-	-
735647	non-MDR		S	B2	O75:H5	404	fimH27	F19	P575	2019-12-18	Urine	yes	-	-	-	-	-	-
735655	MDR		S	B2	O6:H1	73	Non-typable	F4	P576	2019-12-19	Urine	yes	-	-	-	-	-	-
735663	non-MDR		S	B2	O4:H5	12	fimH1490	F9	P577	2019-12-19	Urine	yes	-	-	-	-	-	-
735671	MDR		S	B2	O22:H1	73	fimH103	F19	P578	2019-12-19	Urine	yes	-	-	-	-	-	-
735689	MDR		S	B2	O75:H7	80	Non-typable	F19	P579	2019-12-19	Urine	yes	-	-	-	-	-	-
735697	non-MDR		S	D	O77/O17/O44/O106:H18	69	fimH27	F15	P130	2019-12-20	Urine	yes	-	-	-	-	-	-
735701	non-MDR		S	U	O46:H31	420	fimH5	F7	P580	2019-12-20	Urine	yes	-	-	-	-	-	-
735719	non-MDR		S	D	O77/O17/O44/O106:H18	106	fimH47	F19	P581	2019-12-20	Urine	yes	-	-	-	-	-	-
735727	non-MDR		S	B2	ONT:H1	73	fimH30	F15	P582	2019-12-20	Urine	yes	-	-	-	-	-	-
735735	non-MDR		S	B2	O1:H7	95	fimH41	F19	P583	2019-12-21	Urine	yes	-	-	-	-	-	-
735743	MDR		S	B2	O4:H5	Novel	fimH27	F19	P584	2019-12-21	Urine	yes	-	-	-	-	-	-
735751	non-MDR		S	B2	O16:H6	144	fimH54	F19	P585	2019-12-22	Urine	yes	-	-	-	-	-	-
735769	non-MDR		S	F	O7:H45	62	fimH44	F19	P586	2019-12-22	Urine	yes	-	-	-	-	-	-
735777	MDR		S	D	O86:H18	38	fimH5	F19	P587	2019-12-22	Urine	yes	-	-	-	-	-	-
735785	non-MDR		S	B2	ONT:H5	126	fimH2	F19	P588	2019-12-23	Urine	yes	-	-	-	-	-	-
735793	non-MDR		S	B2	O75:H31	372	fimH9	F16	P589	2019-12-23	Urine	yes	-	-	-	-	-	-
735807	non-MDR		S	B2	O2/O50:H7	Novel	fimH41	F9	P590	2019-12-23	Urine	yes	-	-	-	-	-	-
735815	non-MDR		S	B2	O75:H5	404	fimH27	F19	P591	2019-12-24	Urine	yes	-	-	-	-	-	-
735823	non-MDR		S	B2	O75:H5	404	fimH27	F19	P592	2019-12-25	Urine	yes	-	-	-	-	-	-
735831	MDR		S	D	O1:H6	68	Non-typable	F7	P259	2019-12-26	Urine		-	-	-	-	-	-
735857	non-MDR		S	D	O153:H2	69	fimH27	F19	P594	2019-12-26	Urine	yes	-	-	-	-	-	-
735865	non-MDR		S	B2	O1:H7	421	fimH92	F16	P595	2019-12-27	Urine	yes	-	-	-	-	-	-
735873	MDR		S	B2	O4:H5	12	Non-typable	F15	P140	2019-12-27	Urine	yes	-	-	-	-	-	-
735881	non-MDR		S	D	O117/O107:H4	69	fimH27	F19	P596	2019-12-27	Urine	yes	-	-	-	-	-	-
735899	non-MDR		S	B2	O75:H5	404	fimH27	F19	P26	2019-12-28	Urine	yes	-	-	-	-	-	-
735903	non-MDR		R	B2	O75:H5	1193	fimH64	F19	P597	2019-12-29	Urine	yes	-	-	-	-	-	-
735911	MDR		R	B2	O25:H4	131	fimH30	F2	P598	2019-12-30	Urine	yes	-	-	-	-	-	-
735929	MDR		S	B2	O6:H1	1278	fimH30	F2	P599	2019-12-30	Urine	yes	-	-	-	-	-	-
735937	non-MDR		S	D	O15:H18	69	fimH27	F7	P600	2019-12-30	Urine	yes	-	-	-	-	-	-
735945	MDR		S	D	O130:H27	31	Non-typable	F14	P601	2019-12-30	Urine	yes	-	-	-	-	-	-
735953	non-MDR		S	B2	O6:H31	127	fimH2	F9	P602	2019-12-30	Urine	yes	-	-	-	-	-	-
735961	non-MDR		S	D	O15:H18	Novel	fimH27	F19	P603	2019-12-30	Urine	yes	-	-	-	-	-	-
735979	non-MDR		S	B2	O22:H1	73	fimH103	F15	P604	2019-12-30	Urine	yes	-	-	-	-	-	-
735995	non-MDR		S	B2	O46:H31	420	fimH1500	F19	P605	2019-12-31	Urine	yes	-	-	-	-	-	-
736003	non-MDR		S	B2	O4:H5	12	Non-typable	F7	P606	2019-12-31	Urine	yes	-	-	-	-	-	-
736011	MDR		S	B2	O22:H1	73	fimH103	F9	P607	2019-12-31	Urine	yes	-	-	-	-	-	-
736029	non-MDR		S	B2	O2/O50:H1	73	fimH10	F19	P43	2019-12-31	Urine	yes	-	-	-	-	-	-
736037	non-MDR		S	B2	O6:H7	625	fimH115	F19	P608	2019-12-31	Urine	yes	-	-	-	-	-	-
736045	non-MDR		S	B2	O25:H4	2279	fimH27	F9	P80	2019-12-31	Urine	yes	-	-	-	-	-	-
736053	non-MDR		R	B2	O75:H5	1193	fimH64	F19	P609	2019-12-31	Urine	yes	-	-	-	-	-	-
736061	non-MDR		S	B2	O1:H7	95	fimH41	F19	P610	2020-01-01	Wound	yes	-	-	-	-	-	-
736079	non-MDR		S	U	O46:H31	420	fimH144	F19	P611	2020-01-01	Urine	yes	-	-	-	-	-	-
736087	non-MDR		S	B2	O2/O50:H7	95	fimH41	F19	P612	2020-01-02	Urine	yes	-	-	-	-	-	-
736095	non-MDR		S	B2	O6:H31	127	fimH2	F9	P613	2020-01-02	Urine	yes	-	-	-	-	-	-
736109	non-MDR		S	B2	O25:H4	131	fimH22	F19	P614	2020-01-02	Urine	yes	-	-	-	-	-	-
736117	non-MDR		S	B2	O22:H1	73	fimH103	F3	P615	2020-01-03	Urine	yes	-	-	-	-	-	-
736125	non-MDR		S	B2	O25:H1	73	fimH12	F2	P616	2020-01-03	Urine	yes	-	-	-	-	-	-
736133	non-MDR		S	B2	O6:H1	73	fimH239	F19	P617	2020-01-03	Urine	yes	-	-	-	-	-	-
736141	non-MDR		S	B2	O6:H31	127	fimH2	F9	P618	2020-01-03	Urine	yes	-	-	-	-	-	-
736167	non-MDR		S	B2	O1:H7	95	fimH41	F9	P619	2020-01-03	Urine	yes	-	-	-	-	-	-
736175	non-MDR		S	B2	O2:H6	998	fimH76	F19	P620	2020-01-03	Urine	yes	-	-	-	-	-	-
736183	non-MDR		S	B2	O6:H31	127	fimH2	F19	P488	2020-01-03	Tissue	yes	-	-	-	-	-	-
747769	non-MDR		S	D	O11:H18	69	fimH27	F19	P623	2020-01-05	Blood	yes	-	-	-	-	-	-
747785	MDR		R	B2	O25:H4	131	fimH30	F9	P629	2020-01-08	Urine	yes	-	-	-	-	-	-
747793	MDR		R	B2	O18:H5	1193	fimH64	F7	P630	2020-01-09	Urine	yes	-	-	-	-	-	-
747807	non-MDR		S	B2	O6:H1	73	fimH10	F19	P624	2020-01-10	Blood	yes	-	-	-	-	-	-
747815	non-MDR		S	B2	O2/O50:H7	95	fimH27	F19	P631	2020-01-12	Blood	yes	-	-	-	-	-	-
747823	MDR	blaCTX-M-15	R	B2	O25:H4	131	fimH165	F19	P627	2020-01-14	Wound	yes	-	-	-	-	-	-
747831	MDR	blaCTX-M-15	R	B2	O25:H4	131	fimH165	F19	P627	2020-01-14	Wound		-	-	-	-	-	-
747849	MDR	blaCTX-M-15	R	D	O77/O17/O44/O106/O73:H18	69	fimH27	F19	P124	2020-01-14	Urine	yes	-	-	-	-	-	-
747857	MDR	blaCTX-M-15	R	B2	O25:H4	131	fimH30	F19	P1	2020-01-15	Urine		-	-	-	-	-	-
747865	MDR		S	B2	O2/O50:H7	95	fimH41	F19	P632	2020-01-15	Blood	yes	-	-	-	-	-	-
747873	MDR	blaCTX-M-15	R	B2	O25:H4	131	fimH30	F19	P1	2020-01-15	Blood	yes	-	-	-	-	-	-
747881	MDR	blaCTX-M-27	R	D	O15:H1	393	fimH54	F5	P633	2020-01-16	Urine	yes	-	-	-	-	-	-
747903	MDR	blaCTX-M-27	R	B2	O75:H5	1193	fimH64	F19	P35	2020-01-18	Urine		-	-	-	-	-	-
747911	MDR	blaCTX-M-27	R	B2	O75:H5	1193	fimH64	F19	P35	2020-01-18	Urine		-	-	-	-	-	-
747929	MDR	blaCTX-M-27	R	B2	O75:H5	1193	fimH64	F19	P35	2020-01-18	Blood	yes	-	-	-	-	-	-
747937	MDR		S	D	O166:H15	349	fimH27	F19	P635	2020-01-20	Urine	yes	-	-	-	-	-	-
747945	MDR		R	D	O21:H51	69	fimH27	F19	P636	2020-01-22	Urine	yes	-	-	-	-	-	-
747953	non-MDR		S	B2	O16:H6	144	fimH54	F19	P637	2020-01-22	Blood	yes	-	-	-	-	-	-
747961	MDR		R	B2	O25:H4	131	fimH30	F19	P68	2020-01-24	Urine	yes	-	-	-	-	-	-
747979	MDR	blaCTX-M-15	R	B2	O25:H4	131	fimH30	F19	P472	2020-01-24	Perirectal		-	-	-	-	-	-
747987	MDR	blaCTX-M-15	S	A	O9:H4	12869	fimH34	F19	P638	2020-01-24	Urine	yes	-	-	-	-	-	-
747995	MDR	blaCTX-M-15	R	B2	O25:H4	131	fimH30	F19	P472	2020-01-25	Perirectal		-	-	-	-	-	-
748003	MDR		S	D	O15:H18	394	fimH47	F19	P626	2020-01-25	Blood	yes	-	-	-	-	-	-
748011	MDR		S	D	ONT:H18	963	fimH26	F19	P639	2020-01-27	Wound	yes	-	-	-	-	-	-
748029	MDR		R	B2	O25:H4	131	fimH30	F19	P68	2020-01-29	Urine		-	-	-	-	-	-
748037	MDR		R	B2	O75:H5	1193	fimH64	F19	P640	2020-01-29	Urine	yes	-	-	-	-	-	-
748877	non-MDR		S	B2	O22:H1	73	fimH103	F3	P615	2020-01-03	Urine		-	-	-	-	-	-
748885	non-MDR		S	B2	O25:H1	73	fimH12	F2	P616	2020-01-03	Urine		-	-	-	-	-	-
748893	non-MDR		S	B2	O6:H1	73	fimH239	F19	P617	2020-01-03	Urine		-	-	-	-	-	-
748915	non-MDR		S	B2	O1:H7	95	fimH41	F9	P619	2020-01-03	Urine		-	-	-	-	-	-
748923	non-MDR		S	B2	O6:H31	127	fimH2	F19	P488	2020-01-03	Tissue		-	-	-	-	-	-
748949	non-MDR		R	B2	O75:H5	1193	fimH64	F6	P644	2020-01-01	Other	yes	-	-	-	-	-	-
748957	MDR		R	B2	O75:H5	1193	fimH64	F19	P518	2020-01-05	Urine		-	-	-	-	-	-
748965	non-MDR		S	D	O11:H18	69	fimH27	F19	P623	2020-01-05	Urine		-	-	-	-	-	-
748973	non-MDR		S	D	O3:H1	132	fimH299	F2	P645	2020-01-06	Urine	yes	-	-	-	-	-	-
748981	non-MDR		S	B2	O25:H4	95	fimH27	F14	P646	2020-01-06	Urine	yes	-	-	-	-	-	-
748999	MDR		R	B2	O75:H5	1193	fimH64	F2	P647	2020-01-06	Urine	yes	-	-	-	-	-	-
749007	non-MDR		S	B2	O75:H7	80	fimH1	F14	P648	2020-01-06	Urine	yes	-	-	-	-	-	-
749015	non-MDR		S	B2	O16:H6	144	fimH54	F2	P649	2020-01-06	Urine	yes	-	-	-	-	-	-
749023	non-MDR		S	U	O46:H31	420	fimH5	F9	P650	2020-01-06	Urine	yes	-	-	-	-	-	-
749031	non-MDR		S	F	O7:H45	62	fimH44	F16	P651	2020-01-06	Urine	yes	-	-	-	-	-	-
749049	MDR		R	B2	O25:H4	131	fimH30	F4	P652	2020-01-06	Urine	yes	-	-	-	-	-	-
749057	non-MDR		S	B2	O46:H31	420	fimH130	F19	P653	2020-01-06	Urine	yes	-	-	-	-	-	-
749065	non-MDR		S	B2	O6:H31	127	fimH2	F19	P654	2020-01-06	Urine	yes	-	-	-	-	-	-
749073	non-MDR		S	B2	O2/O50:H4	95	fimH27	F19	P655	2020-01-06	Urine	yes	-	-	-	-	-	-
749081	non-MDR		S	B2	O1:H7	421	fimH92	F2	P242	2020-01-07	Urine		-	-	-	-	-	-
749099	MDR		S	D	O15:H6	69	fimH27	F19	P656	2020-01-07	Urine	yes	-	-	-	-	-	-
749103	non-MDR		S	B2	O16:H5	131	fimH41	F19	P657	2020-01-08	Urine	yes	-	-	-	-	-	-
749111	non-MDR		S	B2	O6:H1	73	fimH119	F19	P658	2020-01-08	Urine	yes	-	-	-	-	-	-
749129	non-MDR		S	B2	O13/O135:H4	538	fimH20	F7	P659	2020-01-08	Urine	yes	-	-	-	-	-	-
749145	non-MDR		S	B2	O75:H5	404	fimH27	F19	P26	2020-01-08	Urine		-	-	-	-	-	-
749153	MDR		S	B2	O18:H5	12	fimH106	F15	P72	2020-01-08	Urine	yes	-	-	-	-	-	-
749161	non-MDR		R	B2	O18:H5	1193	fimH64	F19	P661	2020-01-08	Urine	yes	-	-	-	-	-	-
749179	non-MDR		S	B2	O2/O50:H7	95	fimH41	F9	P662	2020-01-08	Urine	yes	-	-	-	-	-	-
749195	non-MDR		S	B2	O2/O50:H7	95	fimH41	F19	P664	2020-01-08	Urine	yes	-	-	-	-	-	-
749217	MDR		S	B2	O75:H5	550	fimH327	F9	P666	2020-01-09	Urine	yes	-	-	-	-	-	-
749225	non-MDR		S	U	O46:H31	11053	fimH5	F19	P667	2020-01-09	Urine	yes	-	-	-	-	-	-
749233	non-MDR		S	D	O77/O17/O44/O106/O73:H18	69	fimH47	F19	P668	2020-01-09	Urine	yes	-	-	-	-	-	-
749241	non-MDR		S	B1	O171:H23	224	fimH39	F9	P669	2020-01-09	Urine	yes	-	-	-	-	-	-
749259	non-MDR		S	B1	ONT:H21	9651	fimH121	F19	P71	2020-01-09	Urine	yes	-	-	-	-	-	-
749267	MDR		R	B2	O75:H5	1193	fimH64	F9	P670	2020-01-10	Urine	yes	-	-	-	-	-	-
749275	non-MDR		S	B2	O6:H31	127	fimH2	F10	P671	2020-01-10	Urine	yes	-	-	-	-	-	-
749291	non-MDR		S	B1	O132:H28	297	fimH38	F10	P672	2020-01-10	Urine	yes	-	-	-	-	-	-
749305	non-MDR		S	B2	O6:H31	127	fimH2	F11	P673	2020-01-10	Urine	yes	-	-	-	-	-	-
749313	MDR		S	D	O153:H18	69	fimH27	F12	P674	2020-01-11	Other	yes	-	-	-	-	-	-
749321	MDR		R	B2	O75:H5	1193	fimH64	F19	P518	2020-01-11	Urine		-	-	-	-	-	-
749347	non-MDR		S	B2	O2/O50:H7	95	fimH27	F19	P631	2020-01-12	Urine		-	-	-	-	-	-
749355	non-MDR		S	B2	O22:H1	73	fimH72	F19	P675	2020-01-12	Urine	yes	-	-	-	-	-	-
749363	non-MDR		S	B2	ONT:H4	1170	fimH20	F2	P676	2020-01-13	Urine	yes	-	-	-	-	-	-
749371	non-MDR		R	B2	O25:H4	131	fimH30	F19	P677	2020-01-13	Urine	yes	-	-	-	-	-	-
749389	non-MDR		S	B2	O6:H31	127	fimH1455	F19	P176	2020-01-13	Urine		-	-	-	-	-	-
749397	non-MDR		S	D	O7:H6	362	fimH96	F19	P144	2020-01-13	Urine	yes	-	-	-	-	-	-
749419	non-MDR		S	B2	O4:H5	12	fimH5	F9	P679	2020-01-13	Urine	yes	-	-	-	-	-	-
749427	non-MDR		S	D	O117/O107:H4	69	fimH27	F2	P680	2020-01-13	Urine	yes	-	-	-	-	-	-
749435	non-MDR		S	D	O23:H45	1670	fimH47	F2	P681	2020-01-14	Urine	yes	-	-	-	-	-	-
749443	non-MDR		S	B2	O19:H4	1851	fimH20	F9	P682	2020-01-14	Urine	yes	-	-	-	-	-	-
749469	non-MDR		S	D	O15:H18	69	fimH27	F16	P683	2020-01-14	Urine	yes	-	-	-	-	-	-
749485	non-MDR		R	B2	O75:H5	1193	fimH64	F19	P685	2020-01-14	Urine	yes	-	-	-	-	-	-
749493	non-MDR		S	A	O29:H10	10	fimH419	F16	P686	2020-01-14	Urine	yes	-	-	-	-	-	-
749507	non-MDR		S	B2	ONT:H10	1333	fimH187	F19	P687	2020-01-14	Urine	yes	-	-	-	-	-	-
749515	non-MDR		S	D	O7:H15	70	fimH65	F1	P688	2020-01-15	Urine	yes	-	-	-	-	-	-
749523	non-MDR		S	D	O7:H1	68	fimH49	F7	P689	2020-01-15	Urine	yes	-	-	-	-	-	-
749531	non-MDR		S	B2	O6:H31	127	fimH2	F7	P690	2020-01-15	Urine	yes	-	-	-	-	-	-
749549	non-MDR		S	B2	O6:H31	127	fimH2	F19	P691	2020-01-15	Urine	yes	-	-	-	-	-	-
749557	non-MDR		S	B2	O6:H31	127	fimH2	F19	P692	2020-01-15	Urine	yes	-	-	-	-	-	-
749565	non-MDR		R	A	ONT:H38	695	Non-typable	F15	P52	2020-01-15	Urine	yes	-	-	-	-	-	-
749573	non-MDR		S	A	O12:H4	10	fimH27	F19	P693	2020-01-15	Urine	yes	-	-	-	-	-	-
749581	non-MDR		S	B1	O102:H6	101	fimH27	F19	P694	2020-01-15	Urine	yes	-	-	-	-	-	-
749599	non-MDR		S	B2	O6:H1	73	Non-typable	F7	P695	2020-01-15	Urine	yes	-	-	-	-	-	-
749611	non-MDR		S	B2	O6:H31	127	fimH180	F2	P572	2020-01-15	Urine		-	-	-	-	-	-
749629	non-MDR		S	D	O15:H1	69	fimH27	F17	P696	2020-01-15	Urine	yes	-	-	-	-	-	-
749637	MDR		S	B2	O21:H5	12	fimH5	F19	P697	2020-01-15	Tissue	yes	-	-	-	-	-	-
749645	MDR		S	B2	O2/O50:H7	95	fimH41	F19	P632	2020-01-15	Urine		-	-	-	-	-	-
749653	non-MDR		S	D	O86:H2	349	fimH27	F19	P698	2020-01-16	Urine	yes	-	-	-	-	-	-
749661	non-MDR		S	B2	O54:H45	491	fimH5	F19	P699	2020-01-16	Urine	yes	-	-	-	-	-	-
749679	non-MDR		S	B2	O39:H4	1155	fimH20	F19	P700	2020-01-16	Urine	yes	-	-	-	-	-	-
749687	non-MDR		S	B2	O6:H1	73	fimH30	F14	P701	2020-01-16	Urine	yes	-	-	-	-	-	-
749695	MDR		R	B2	O25:H4	131	fimH30	F19	P7	2020-01-16	Urine		-	-	-	-	-	-
749709	non-MDR		S	B1	O23:H16	453	fimH31	F19	P702	2020-01-16	Urine	yes	-	-	-	-	-	-
749717	non-MDR		S	B2	O75:H5	404	fimH27	F15	P703	2020-01-16	Urine	yes	-	-	-	-	-	-
749725	non-MDR		S	B2	O6:H1	73	fimH70	F19	P704	2020-01-16	Urine	yes	-	-	-	-	-	-
749733	MDR		S	D	O15:H18	69	fimH27	F16	P705	2020-01-16	Urine	yes	-	-	-	-	-	-
749741	non-MDR		S	B2	O120:H14	321	fimH9	F19	P706	2020-01-16	Urine	yes	-	-	-	-	-	-
749759	MDR		S	D	O11:H18	69	fimH27	F19	P707	2020-01-17	Urine	yes	-	-	-	-	-	-
749767	non-MDR		S	B1	ONT:H21	11158	fimH31	F19	P708	2020-01-17	Urine	yes	-	-	-	-	-	-
749783	non-MDR		S	F	O1:H7	Novel	fimH32	F19	P709	2020-01-17	Urine	yes	-	-	-	-	-	-
749791	MDR		S	B2	O4:H5	12	fimH6	F19	P710	2020-01-17	Urine	yes	-	-	-	-	-	-
749805	non-MDR		S	B2	O2:H6	141	fimH5	F19	P711	2020-01-17	Urine	yes	-	-	-	-	-	-
749813	non-MDR		S	B2	O22:H1	73	fimH72	F19	P712	2020-01-17	Urine	yes	-	-	-	-	-	-
749821	non-MDR		S	B2	O2/O50:H4	Novel	fimH27	F19	P713	2020-01-17	Urine	yes	-	-	-	-	-	-
749839	non-MDR		S	B2	O6:H31	127	fimH2	F19	P714	2020-01-18	Urine	yes	-	-	-	-	-	-
749847	MDR		S	B2	O4:H5	12	Non-typable	F19	P715	2020-01-19	Urine	yes	-	-	-	-	-	-
749855	non-MDR		S	B2	O46:H31	420	fimH130	F19	P229	2020-01-20	Urine		-	-	-	-	-	-
749863	non-MDR		S	B2	O18:H1	73	fimH10	F19	P508	2020-01-20	Urine		-	-	-	-	-	-
749871	non-MDR		S	B1	O78:H16	58	fimH24	F19	P716	2020-01-20	Urine	yes	-	-	-	-	-	-
749889	non-MDR		S	B2	O2/O50:H4	95	fimH27	F19	P717	2020-01-20	Urine	yes	-	-	-	-	-	-
749897	non-MDR		S	B2	O1:H7	95	fimH41	F19	P718	2020-01-20	Urine	yes	-	-	-	-	-	-
749901	non-MDR		S	D	O153:H9	38	fimH24	F19	P719	2020-01-21	Urine	yes	-	-	-	-	-	-
749919	non-MDR		S	D	O11:H18	69	fimH27	F19	P623	2020-01-21	Urine		-	-	-	-	-	-
749935	non-MDR		S	D	O15:H2	69	fimH27	F19	P721	2020-01-21	Urine	yes	-	-	-	-	-	-
749943	MDR		R	B2	O25:H4	131	fimH30	F19	P187	2020-01-21	Wound		-	-	-	-	-	-
749951	non-MDR		S	B2	O25:H4	131	fimH22	F16	P722	2020-01-21	Urine	yes	-	-	-	-	-	-
749969	non-MDR		S	D	O77/O17/O44/O106:H41	1884	fimH299	F19	P723	2020-01-21	Urine	yes	-	-	-	-	-	-
749977	non-MDR		S	B2	O46:H31	420	fimH1500	F19	P605	2020-01-21	Urine		-	-	-	-	-	-
749993	non-MDR		S	U	O46:H31	420	fimH144	F19	P725	2020-01-21	Urine	yes	-	-	-	-	-	-
750003	non-MDR		S	B2	O18:H1	73	fimH10	F19	P726	2020-01-21	Urine	yes	-	-	-	-	-	-
750011	MDR		S	A	O99:H4	10	fimH41	F19	P727	2020-01-22	Urine	yes	-	-	-	-	-	-
750029	MDR		S	B2	O25:H4	131	fimH30	F3	P728	2020-01-22	Urine	yes	-	-	-	-	-	-
750037	non-MDR		S	B2	O1:H7	2619	fimH41	F19	P729	2020-01-22	Urine	yes	-	-	-	-	-	-
750045	MDR		R	B2	O25:H4	131	fimH30	F9	P730	2020-01-22	Urine	yes	-	-	-	-	-	-
750053	non-MDR		S	B2	O1:H7	95	fimH41	F3	P731	2020-01-22	Urine	yes	-	-	-	-	-	-
750061	non-MDR		S	B2	O2/O50:H7	95	fimH41	F19	P732	2020-01-22	Urine	yes	-	-	-	-	-	-
750079	non-MDR		S	B2	O22:H1	73	fimH72	F9	P733	2020-01-22	Urine	yes	-	-	-	-	-	-
750087	non-MDR		S	E	O138:H48	219	fimH158	F13	P101	2020-01-21	Urine	yes	-	-	-	-	-	-
750095	non-MDR		S	A	O8:H17	10	fimH43	F2	P734	2020-01-22	Urine	yes	-	-	-	-	-	-
750109	non-MDR		S	D	O77/O17/O44/O106/O73:H18	106	fimH47	F9	P507	2020-01-22	Urine	yes	-	-	-	-	-	-
750117	non-MDR		S	B1	O66:H10	1049	fimH32	F2	P735	2020-01-22	Urine	yes	-	-	-	-	-	-
750125	non-MDR		S	B2	O6:H31	127	fimH2	F4	P736	2020-01-22	Urine	yes	-	-	-	-	-	-
750133	non-MDR		S	B2	O6:H1	73	fimH30	F19	P737	2020-01-23	Urine	yes	-	-	-	-	-	-
750159	MDR		S	B2	O6:H1	73	fimH10	F13	P739	2020-01-23	Urine	yes	-	-	-	-	-	-
750167	MDR		S	B2	O6:H1	73	fimH216	F9	P740	2020-01-23	Urine	yes	-	-	-	-	-	-
750175	non-MDR		R	B2	O25:H4	131	fimH30	F13	P741	2020-01-23	Urine	yes	-	-	-	-	-	-
750183	non-MDR		R	B2	O25:H4	131	fimH30	F19	P62	2020-01-23	Urine	yes	-	-	-	-	-	-
750191	non-MDR		S	B2	O9:H7	3601	Non-typable	F9	P742	2020-01-23	Urine	yes	-	-	-	-	-	-
750205	MDR		R	D	O102:H6	405	fimH27	F19	P743	2020-01-23	Urine	yes	-	-	-	-	-	-
750213	non-MDR		S	B2	O6:H1	73	fimH10	F9	P232	2020-01-24	Urine		-	-	-	-	-	-
750221	MDR		S	B2	O16:H5	131	fimH41	F7	P744	2020-01-24	Urine	yes	-	-	-	-	-	-
750239	non-MDR		S	B2	O6:H1	73	fimH10	F19	P745	2020-01-24	Urine	yes	-	-	-	-	-	-
750247	MDR		R	B2	O75:H5	1193	fimH64	F19	P518	2020-01-24	Urine		-	-	-	-	-	-
750255	non-MDR		R	B2	O25:H4	131	fimH30	F19	P746	2020-01-24	Urine	yes	-	-	-	-	-	-
750263	non-MDR		S	B2	O1:H1	95	fimH16	F9	P747	2020-01-24	Urine	yes	-	-	-	-	-	-
750271	non-MDR		S	A	O85:H10	226	fimH41	F11	P55	2020-01-24	Urine	yes	-	-	-	-	-	-
750289	non-MDR		S	B2	O99:H6	1859	fimH1497	F19	P748	2020-01-25	Urine	yes	-	-	-	-	-	-
750297	non-MDR		S	B2	O2/O50:H4	95	fimH27	F19	P749	2020-01-27	Urine	yes	-	-	-	-	-	-
750301	non-MDR		S	D	ONT:H23	11024	fimH299	F19	P225	2020-01-27	Urine	yes	-	-	-	-	-	-
750327	non-MDR		S	B2	O120:H5	355	fimH154	F19	P751	2020-01-27	Urine	yes	-	-	-	-	-	-
750335	MDR		S	B2	O6:H31	127	fimH100	F1	P752	2020-01-27	Urine	yes	-	-	-	-	-	-
750343	non-MDR		S	B2	O54:H45	491	fimH26	F7	P57	2020-01-27	Urine	yes	-	-	-	-	-	-
750351	non-MDR		S	B2	O6:H5	83	fimH21	F6	P753	2020-01-27	Urine	yes	-	-	-	-	-	-
750369	non-MDR		S	B2	O22:H18	Novel	Non-typable	F19	P754	2020-01-27	Urine	yes	-	-	-	-	-	-
750377	MDR		S	B2	O25:H4	131	fimH30	F9	P755	2020-01-27	Urine	yes	-	-	-	-	-	-
750385	non-MDR		S	B2	O2/O50:H7	95	fimH41	F19	P756	2020-01-27	Urine	yes	-	-	-	-	-	-
750393	MDR		S	B2	O25:H4	131	fimH30	F16	P757	2020-01-27	Urine	yes	-	-	-	-	-	-
750407	non-MDR		S	A	O28:H9	4741	Non-typable	F19	P758	2020-01-27	Urine	yes	-	-	-	-	-	-
750415	non-MDR		S	B2	O1:H7	2619	fimH41	F19	P759	2020-01-27	Urine	yes	-	-	-	-	-	-
750423	MDR		S	D	O77/O17/O44/O106/O73:H18	69	fimH30	F9	P760	2020-01-27	Urine	yes	-	-	-	-	-	-
750431	non-MDR		S	B2	O83:H1	2554	fimH2	F19	P761	2020-01-27	Urine	yes	-	-	-	-	-	-
750449	non-MDR		S	B2	O22:H5	5571	fimH9	F1	P762	2020-01-28	Urine	yes	-	-	-	-	-	-
750465	non-MDR		S	B2	O2/O50:H1	73	fimH10	F4	P764	2020-01-28	Urine	yes	-	-	-	-	-	-
750473	non-MDR		S	B2	O16:H6	144	fimH54	F4	P765	2020-01-28	Urine	yes	-	-	-	-	-	-
750481	non-MDR		R	B2	O75:H5	1193	fimH64	F19	P766	2020-01-28	Urine	yes	-	-	-	-	-	-
750499	non-MDR		S	B2	O2/O50:H7	95	fimH41	F2	P767	2020-01-28	Urine	yes	-	-	-	-	-	-
750503	MDR		R	A	O89:H10	744	fimH54	F19	P768	2020-01-28	Urine	yes	-	-	-	-	-	-
750511	non-MDR		S	U	O121:H14	Novel	fimH31	F19	P769	2020-01-28	Urine	yes	-	-	-	-	-	-
750529	non-MDR		S	B2	O6:H31	127	Non-typable	F4	P770	2020-01-28	Urine	yes	-	-	-	-	-	-
750537	non-MDR		S	B2	O18:H31	372	fimH9	F9	P771	2020-01-28	Urine	yes	-	-	-	-	-	-
750545	non-MDR		S	B2	O1:H7	95	fimH41	F14	P772	2020-01-28	Urine	yes	-	-	-	-	-	-
750553	non-MDR		S	B1	O163:H19	99	fimH31	F19	P473	2020-01-28	Urine	yes	-	-	-	-	-	-
750561	non-MDR		S	B2	O6:H31	127	Non-typable	F19	P773	2020-01-29	Urine	yes	-	-	-	-	-	-
750579	MDR		R	B2	O75:H5	1193	fimH64	F19	P774	2020-01-29	Urine	yes	-	-	-	-	-	-
750587	non-MDR		S	B2	O22:H1	73	fimH9	F7	P775	2020-01-29	Urine	yes	-	-	-	-	-	-
750595	non-MDR		R	B2	O18:H5	1193	fimH64	F19	P776	2020-01-29	Wound	yes	-	-	-	-	-	-
750609	non-MDR		S	D	O15:H18	69	fimH27	F7	P600	2020-01-29	Urine		-	-	-	-	-	-
750617	non-MDR		S	B2	O2/O50:H7	95	fimH27	F19	P777	2020-01-29	Urine	yes	-	-	-	-	-	-
750625	MDR		S	B2	O22:H1	73	fimH103	F9	P607	2020-01-29	Urine		-	-	-	-	-	-
750633	non-MDR		S	B2	O2:H6	141	fimH1481	F19	P778	2020-01-29	Urine	yes	-	-	-	-	-	-
750641	non-MDR		S	U	O46:H31	420	fimH5	F19	P779	2020-01-29	Urine	yes	-	-	-	-	-	-
750667	non-MDR		S	B2	O83:H14	2558	fimH197	F13	P780	2020-01-28	Urine	yes	-	-	-	-	-	-
750675	non-MDR		S	B2	O6:H1	73	fimH30	F19	P781	2020-01-29	Urine	yes	-	-	-	-	-	-
750691	non-MDR		S	B2	O7:H7	80	fimH1	F15	P59	2020-01-29	Urine	yes	-	-	-	-	-	-
750705	non-MDR		S	B1	ONT:H19	10955	Non-typable	F19	P782	2020-01-29	Urine	yes	-	-	-	-	-	-
750713	non-MDR		S	D	O153:H2	69	Non-typable	F19	P783	2020-01-29	Urine	yes	-	-	-	-	-	-
750721	non-MDR		S	A	O107/O117:H27	10	fimH27	F19	P389	2020-01-30	Urine		-	-	-	-	-	-
750739	non-MDR		S	B2	O13/O135:H4	357	fimH21	F19	P784	2020-01-30	Urine	yes	-	-	-	-	-	-
750747	MDR		S	B2	O6:H31	127	fimH2	F19	P66	2020-01-30	Urine	yes	-	-	-	-	-	-
756179	MDR		R	B2	O75:H5	1193	fimH64	F19	P789	2020-01-31	Urine	yes	-	-	-	-	-	-
756187	MDR		R	A	O89:H10	744	fimH54	F19	P768	2020-02-02	Urine		-	-	-	-	-	-
756195	MDR		R	D	O2/O50:H4	405	fimH56	F19	P790	2020-02-03	Urine	yes	-	-	-	-	-	-
756209	MDR		R	B2	O18:H5	1193	fimH64	F19	P112	2020-02-04	Urine		-	-	-	-	-	-
756217	MDR		S	D	O25:H18	69	fimH27	F19	P54	2020-02-04	Urine	yes	-	-	-	-	-	-
756233	MDR		S	B2	O16:H6	144	fimH54	F19	P791	2020-02-05	Blood	yes	-	-	-	-	-	-
756241	MDR		S	B2	O2:H1	429	fimH20	F5	P788	2020-02-07	Urine	yes	-	-	-	-	-	-
756259	non-MDR		S	D	O175:H48	2585	fimH65	F19	P792	2020-02-10	Blood	yes	-	-	-	-	-	-
756267	MDR		S	D	O77/O17/O44/O106/O73:H18	69	fimH27	F14	P793	2020-02-11	Urine	yes	-	-	-	-	-	-
756275	MDR		S	B2	O16:H5	131	fimH41	F19	P794	2020-02-11	Urine	yes	-	-	-	-	-	-
756283	MDR		R	B2	O75:H5	1193	fimH64	F7	P795	2020-02-11	Urine	yes	-	-	-	-	-	-
756305	MDR		R	B2	O25:H4	131	fimH30	F19	P67	2020-02-12	Urine	yes	-	-	-	-	-	-
756313	MDR	blaCTX-M-15	R	F	O1:H6	648	fimH27	F19	P796	2020-02-14	Perirectal	yes	-	-	-	-	-	-
756321	MDR		R	B2	O25:H4	131	fimH30	F19	P28	2020-02-14	Urine	yes	-	-	-	-	-	-
756339	MDR	blaCTX-M-15	R	B2	O25:H4	131	fimH30	F19	P797	2020-02-15	Fluid	yes	-	-	-	-	-	-
756347	MDR		S	B2	O16:H5	131	fimH41	F19	P798	2020-02-15	Urine	yes	-	-	-	-	-	-
756355	MDR		S	B2	O16:H5	131	fimH41	F19	P798	2020-02-15	Urine		-	-	-	-	-	-
756363	non-MDR		S	B2	O2:H6	141	fimH14	F19	P799	2020-02-16	Blood	yes	-	-	-	-	-	-
756371	MDR	blaCTX-M-15	S	B2	ONT:H5	83	fimH1563	F19	P114	2020-02-19	Urine	yes	-	-	-	-	-	-
756389	MDR	blaCTX-M-15	S	D	O15:H6	69	fimH27	F16	P800	2020-02-19	Urine	yes	-	-	-	-	-	-
756397	MDR		S	B2	O16:H5	131	fimH41	F2	P801	2020-02-19	Urine	yes	-	-	-	-	-	-
756401	MDR	blaCTX-M-27	R	D	O15:H18	7401	fimH27	F19	P802	2020-02-19	Blood	yes	-	-	-	-	-	-
756427	MDR		S	A	O9:H4	4238	fimH54	F5	P803	2020-02-21	Urine	yes	-	-	-	-	-	-
756435	MDR	blaCTX-M-15	R	B2	O25:H4	131	fimH30	F19	P30	2020-02-23	Urine	yes	-	-	-	-	-	-
756443	MDR		S	B2	O75:H5	404	fimH27	F9	P804	2020-02-24	Urine	yes	-	-	-	-	-	-
756451	MDR		R	B2	O25:H4	131	fimH30	F7	P805	2020-02-25	Urine	yes	-	-	-	-	-	-
756469	MDR	blaCTX-M-27	R	D	O15:H18	7401	fimH27	F19	P802	2020-02-25	Fluid		-	-	-	-	-	-
757607	MDR		R	B2	ONT:H4	131	fimH30	F19	P807	2020-01-29	Urine	yes	-	-	-	-	-	-
757615	non-MDR		S	B2	O1:H7	95	fimH41	F4	P808	2020-01-29	Urine	yes	-	-	-	-	-	-
757623	non-MDR		S	B2	O6:H1	73	fimH118	F14	P809	2020-01-30	Urine	yes	-	-	-	-	-	-
757649	non-MDR		S	B2	O1:H7	95	fimH41	F19	P810	2020-01-31	Urine	yes	-	-	-	-	-	-
757657	non-MDR		S	B2	O18:H7	95	fimH18	F6	P811	2020-01-31	Urine	yes	-	-	-	-	-	-
757665	non-MDR		S	A	O6:H10	43	fimH54	F19	P265	2020-01-31	Urine	yes	-	-	-	-	-	-
757681	MDR		R	B2	O25:H4	131	fimH30	F7	P813	2020-01-31	Urine	yes	-	-	-	-	-	-
757699	non-MDR		S	B2	O6:H31	127	fimH181	F19	P814	2020-02-01	Tissue	yes	-	-	-	-	-	-
757703	non-MDR		S	B2	O6:H31	127	fimH2	F19	P815	2020-02-01	Urine	yes	-	-	-	-	-	-
757711	non-MDR		S	B2	O8:H10	136	fimH3	F19	P816	2020-02-02	Urine	yes	-	-	-	-	-	-
757729	MDR		R	B2	O25:H4	131	fimH30	F13	P817	2020-02-03	Urine	yes	-	-	-	-	-	-
757737	MDR		S	B2	O83:H27	978	fimH2	F7	P818	2020-02-03	Urine	yes	-	-	-	-	-	-
757745	non-MDR		S	B1	O181:H4	678	Non-typable	F14	P819	2020-02-03	Urine	yes	-	-	-	-	-	-
757753	MDR		S	B2	O6:H31	127	fimH180	F19	P561	2020-02-03	Urine		-	-	-	-	-	-
757761	non-MDR		S	B2	O6:H31	127	fimH2	F9	P820	2020-02-03	Urine	yes	-	-	-	-	-	-
757779	non-MDR		S	B2	O83:H1	135	fimH2	F19	P473	2020-02-03	Urine	yes	-	-	-	-	-	-
757795	non-MDR		S	B2	O1:H7	95	fimH41	F19	P822	2020-02-03	Urine	yes	-	-	-	-	-	-
757809	non-MDR		S	B2	O18:H31	372	fimH71	F4	P823	2020-02-03	Urine	yes	-	-	-	-	-	-
757817	non-MDR		S	B2	O13/O135:H4	357	fimH21	F19	P273	2020-02-03	Urine		-	-	-	-	-	-
757825	non-MDR		S	B2	O6:H31	127	fimH2	F16	P824	2020-02-03	Urine	yes	-	-	-	-	-	-
757833	non-MDR		S	B2	O2/O50:H4	95	fimH27	F19	P535	2020-02-03	Urine	yes	-	-	-	-	-	-
757859	non-MDR		S	D	O25:H4	69	fimH27	F19	P96	2020-02-03	Urine	yes	-	-	-	-	-	-
757867	non-MDR		S	B2	O2:H6	998	fimH76	F18	P825	2020-02-04	Urine	yes	-	-	-	-	-	-
757875	MDR		R	B2	O25:H4	131	fimH30	F19	P187	2020-02-04	Wound		-	-	-	-	-	-
757883	non-MDR		S	B2	O6:H31	127	fimH2	F19	P826	2020-02-05	Urine	yes	-	-	-	-	-	-
757891	non-MDR		S	B2	O4:H5	12	fimH6	F9	P827	2020-02-05	Urine	yes	-	-	-	-	-	-
757905	non-MDR		S	U	O46:H31	420	fimH5	F9	P828	2020-02-05	Urine	yes	-	-	-	-	-	-
757913	MDR		S	B2	O25:H4	2279	fimH27	F4	P829	2020-02-05	Urine	yes	-	-	-	-	-	-
757921	non-MDR		S	A	ONT:H39	216	fimH23	F6	P830	2020-02-05	Other	yes	-	-	-	-	-	-
757939	non-MDR		S	B2	O2/O50:H7	95	fimH41	F19	P517	2020-02-05	Urine		-	-	-	-	-	-
757947	non-MDR		S	B2	O6:H31	127	fimH4	F7	P831	2020-02-05	Urine	yes	-	-	-	-	-	-
757955	non-MDR		S	B2	O4:H6	998	fimH219	F19	P832	2020-02-05	Urine	yes	-	-	-	-	-	-
757963	MDR		S	B2	O4:H5	12	fimH6	F19	P139	2020-02-05	Urine		-	-	-	-	-	-
757971	non-MDR		S	B2	O18:H7	95	fimH18	F19	P833	2020-02-05	Urine	yes	-	-	-	-	-	-
757989	non-MDR		S	B2	O6:H1	543	Non-typable	F2	P182	2020-02-06	Urine	yes	-	-	-	-	-	-
757997	non-MDR		S	A	O159:H34	218	Non-typable	F19	P834	2020-02-06	Urine	yes	-	-	-	-	-	-
758005	MDR		S	B2	O2/O50:H1	73	fimH10	F19	P835	2020-02-06	Urine	yes	-	-	-	-	-	-
758021	MDR		S	B2	O22:H1	73	fimH113	F12	P837	2020-02-07	Other	yes	-	-	-	-	-	-
758047	non-MDR		S	B2	O6:H1	543	fimH102	F16	P839	2020-02-07	Urine	yes	-	-	-	-	-	-
758055	non-MDR		R	B2	O25:H4	131	fimH30	F2	P840	2020-02-07	Urine	yes	-	-	-	-	-	-
758063	non-MDR		S	B2	O2/O50:H7	95	fimH41	F19	P841	2020-02-07	Wound	yes	-	-	-	-	-	-
758071	non-MDR		S	B2	O1:H7	95	fimH41	F19	P842	2020-02-07	Urine	yes	-	-	-	-	-	-
758097	non-MDR		S	B1	O148:H12	448	fimH24	F19	P844	2020-02-09	Urine	yes	-	-	-	-	-	-
758101	non-MDR		S	B2	O2/O50:H7	95	Non-typable	F19	P845	2020-02-09	Urine	yes	-	-	-	-	-	-
758119	non-MDR		S	D	ONT:H18	38	fimH27	F16	P846	2020-02-10	Urine	yes	-	-	-	-	-	-
758135	non-MDR		S	A	O13/O135:H52	1314	Non-typable	F4	P848	2020-02-10	Urine	yes	-	-	-	-	-	-
758143	non-MDR		S	B2	O120:H4	428	fimH22	F19	P470	2020-02-10	Urine	yes	-	-	-	-	-	-
758151	non-MDR		S	B2	O6:H31	127	fimH2	F7	P849	2020-02-10	Urine	yes	-	-	-	-	-	-
758169	non-MDR		S	F	O1:H7	Novel	fimH32	F19	P709	2020-02-10	Urine		-	-	-	-	-	-
758177	non-MDR		S	A	ONT:H25	10	fimH27	F4	P850	2020-02-11	Urine	yes	-	-	-	-	-	-
758185	non-MDR		S	B2	O1:H7	2619	fimH41	F19	P851	2020-02-11	Urine	yes	-	-	-	-	-	-
758193	non-MDR		S	B2	O4:H5	12	fimH27	F9	P852	2020-02-11	Urine	yes	-	-	-	-	-	-
758207	non-MDR		S	C	O8:H19	88	fimH25	F19	P853	2020-02-11	Urine	yes	-	-	-	-	-	-
758223	non-MDR		S	B2	O13/O135:H4	538	fimH20	F19	P855	2020-02-11	Urine	yes	-	-	-	-	-	-
758231	non-MDR		S	B2	O22:H1	73	fimH72	F9	P856	2020-02-11	Urine	yes	-	-	-	-	-	-
758249	non-MDR		S	B2	O6:H31	127	fimH2	F19	P654	2020-02-11	Wound		-	-	-	-	-	-
758257	non-MDR		S	D	O2/O50:H4	405	fimH56	F7	P857	2020-02-11	Urine	yes	-	-	-	-	-	-
758265	non-MDR		S	F	O7HNT:	62	fimH44	F15	P858	2020-02-11	Urine	yes	-	-	-	-	-	-
758273	non-MDR		S	A	O11:H4	10	fimH47	F19	P859	2020-02-11	Urine	yes	-	-	-	-	-	-
758299	non-MDR		S	B2	O2:H6	141	fimH5	F14	P861	2020-02-11	Urine	yes	-	-	-	-	-	-
758303	non-MDR		S	B2	O18:H7	95	fimH18	F13	P862	2020-02-12	Urine	yes	-	-	-	-	-	-
758329	non-MDR		S	B2	O2/O50:H4	95	fimH27	F9	P864	2020-02-12	Urine	yes	-	-	-	-	-	-
758337	non-MDR		S	B2	O1:H7	95	fimH41	F19	P865	2020-02-12	Urine	yes	-	-	-	-	-	-
758353	non-MDR		S	A	O153:H10	93	Non-typable	F13	P867	2020-02-12	Urine	yes	-	-	-	-	-	-
758361	non-MDR		S	B2	O83:H31	372	fimH9	F4	P868	2020-02-13	Urine	yes	-	-	-	-	-	-
758379	non-MDR		S	B2	O25:H4	131	fimH22	F4	P869	2020-02-13	Urine	yes	-	-	-	-	-	-
758387	MDR		S	B2	O2:H14	2015	fimH197	F19	P870	2020-02-13	Urine	yes	-	-	-	-	-	-
758395	non-MDR		S	B2	O6:H31	127	fimH180	F19	P871	2020-02-13	Urine	yes	-	-	-	-	-	-
758409	non-MDR		R	A	O89:H10	10	fimH54	F19	P69	2020-02-13	Urine	yes	-	-	-	-	-	-
758417	non-MDR		S	B2	O6:H31	127	fimH1455	F19	P872	2020-02-13	Urine	yes	-	-	-	-	-	-
758425	non-MDR		S	C	O78:H4	3101	fimH39	F19	P873	2020-02-13	Urine	yes	-	-	-	-	-	-
758433	non-MDR		S	B2	O6:H31	127	Non-typable	F19	P307	2020-02-14	Urine	yes	-	-	-	-	-	-
758441	non-MDR		S	B1	O65:H12	1136	fimH31	F19	P874	2020-02-14	Urine	yes	-	-	-	-	-	-
758459	non-MDR		S	B2	O83:H1	135	fimH2	F19	P350	2020-02-14	Urine		-	-	-	-	-	-
758467	non-MDR		S	B2	O81:H27	452	Non-typable	F9	P55	2020-02-14	Urine		-	-	-	-	-	-
758475	non-MDR		S	A	O185:H12	218	Non-typable	F19	P806	2020-02-14	Urine	yes	-	-	-	-	-	-
758483	non-MDR		S	A	ONT:H25	10	fimH27	F19	P875	2020-02-15	Urine	yes	-	-	-	-	-	-
758491	MDR		S	B2	O4:H5	12	fimH6	F19	P876	2020-02-15	Urine	yes	-	-	-	-	-	-
758505	non-MDR		S	B2	O4:H27	978	fimH2	F19	P877	2020-02-16	Urine	yes	-	-	-	-	-	-
758513	non-MDR		S	B2	O6:H31	127	fimH2	F9	P878	2020-02-18	Urine	yes	-	-	-	-	-	-
758521	non-MDR		S	B2	O7:H7	80	fimH383	F19	P879	2020-02-18	Urine	yes	-	-	-	-	-	-
758539	non-MDR		S	D	O77/O17/O44/O106:H18	69	fimH27	F7	P880	2020-02-18	Urine	yes	-	-	-	-	-	-
758547	MDR		S	F	O1:H7	59	fimH54	F9	P881	2020-02-18	Urine	yes	-	-	-	-	-	-
758555	non-MDR		S	B2	O2:H6	141	fimH5	F19	P882	2020-02-18	Urine	yes	-	-	-	-	-	-
758563	MDR		R	B2	O25:H4	131	fimH30	F19	P7	2020-02-18	Urine		-	-	-	-	-	-
758571	non-MDR		S	B2	O1:H7	95	fimH41	F19	P883	2020-02-19	Urine	yes	-	-	-	-	-	-
758589	non-MDR		S	B2	O1:H7	95	fimH41	F14	P884	2020-02-19	Urine	yes	-	-	-	-	-	-
758597	MDR		S	A	O21:H10	6082	fimH42	F4	P885	2020-02-19	Urine	yes	-	-	-	-	-	-
758601	non-MDR		S	B1	O18:H49	212	fimH38	F16	P886	2020-02-19	Urine	yes	-	-	-	-	-	-
758619	non-MDR		S	B2	O1:H7	Novel	fimH41	F19	P887	2020-02-19	Urine	yes	-	-	-	-	-	-
758627	MDR		S	B2	O6:H31	127	fimH2	F16	P888	2020-02-19	Perirectal	yes	-	-	-	-	-	-
758635	non-MDR		S	B2	O6:H31	127	fimH2	F14	P889	2020-02-19	Urine	yes	-	-	-	-	-	-
758651	non-MDR		S	U	O46:H31	420	fimH144	F19	P787	2020-02-20	Urine	yes	-	-	-	-	-	-
758669	non-MDR		S	B2	O18:H7	95	fimH18	F4	P432	2020-02-20	Urine		-	-	-	-	-	-
758677	non-MDR		S	B2	O2/O50:H7	95	fimH41	F19	P890	2020-02-20	Urine	yes	-	-	-	-	-	-
758685	non-MDR		S	B2	O18:H7	95	fimH18	F11	P891	2020-02-20	Urine	yes	-	-	-	-	-	-
758693	non-MDR		S	B2	O2/O50:H7	95	fimH41	F19	P890	2020-02-20	Urine		-	-	-	-	-	-
758707	non-MDR		S	B2	O99:H6	1859	fimH5	F19	P892	2020-02-20	Urine	yes	-	-	-	-	-	-
758715	non-MDR		S	B2	O25:H4	131	fimH22	F19	P479	2020-02-20	Urine		-	-	-	-	-	-
758723	non-MDR		S	B1	O8:H10	3858	fimH25	F19	P893	2020-02-21	Urine	yes	-	-	-	-	-	-
758731	non-MDR		S	C	ONT:H9	652	fimH30	F19	P894	2020-02-21	Urine	yes	-	-	-	-	-	-
758749	non-MDR		S	D	O25:H6	68	fimH382	F2	P895	2020-02-21	Urine	yes	-	-	-	-	-	-
758765	non-MDR		S	B2	O22:H1	73	fimH103	F16	P897	2020-02-21	Urine	yes	-	-	-	-	-	-
758773	non-MDR		S	B2	O46:H7	2800	fimH1	F19	P898	2020-02-23	Urine	yes	-	-	-	-	-	-
758781	non-MDR		R	B2	O25:H4	131	fimH30	F5	P899	2020-02-23	Urine	yes	-	-	-	-	-	-
758799	non-MDR		S	B2	O18:H7	95	fimH18	F19	P900	2020-02-23	Urine	yes	-	-	-	-	-	-
758803	non-MDR		S	B2	O13/O135:H4	357	fimH21	F16	P901	2020-02-24	Urine	yes	-	-	-	-	-	-
758811	non-MDR		S	D	O77/O17/O44/O106:H18	394	Non-typable	F4	P902	2020-02-24	Urine	yes	-	-	-	-	-	-
758829	non-MDR		S	B2	O83:H14	2558	fimH197	F13	P780	2020-02-24	Urine		-	-	-	-	-	-
758837	non-MDR		R	B2	O75:H5	1193	fimH64	F16	P123	2020-02-24	Urine	yes	-	-	-	-	-	-
758845	non-MDR		S	B2	O25:H1	73	fimH9	F19	P903	2020-02-24	Urine	yes	-	-	-	-	-	-
758853	non-MDR		S	cryptic	O17:H45	2562	Non-typable	F7	P904	2020-02-24	Urine	yes	-	-	-	-	-	-
758879	non-MDR		S	A	O25HNT:	1312	fimH198	F19	P906	2020-02-24	Urine	yes	-	-	-	-	-	-
758887	non-MDR		S	B2	O4:H5	12	fimH5	F19	P786	2020-02-25	Urine	yes	-	-	-	-	-	-
758895	MDR		S	B2	O9:H5	2227	fimH3	F1	P907	2020-02-25	Urine	yes	-	-	-	-	-	-
758909	non-MDR		R	B2	O75:H5	1193	fimH64	F4	P90	2020-02-25	Urine	yes	-	-	-	-	-	-
758917	non-MDR		S	D	O77/O17/O44/O106:H18	69	fimH27	F19	P908	2020-02-25	Urine	yes	-	-	-	-	-	-
758925	MDR		S	B2	O6:H1	73	fimH146	F16	P909	2020-02-25	Urine	yes	-	-	-	-	-	-
758933	MDR		S	B2	O16:H5	131	fimH41	F11	P910	2020-02-25	Urine	yes	-	-	-	-	-	-
758941	non-MDR		S	C	O9:H19	88	fimH27	F19	P911	2020-02-25	Urine	yes	-	-	-	-	-	-
758959	MDR		S	B2	O4:H5	12	fimH6	F19	P912	2020-02-26	Urine	yes	-	-	-	-	-	-
758975	MDR		S	B2	O4:H5	12	Non-typable	F19	P914	2020-02-26	Urine	yes	-	-	-	-	-	-
758983	non-MDR		S	B2	O2/O50:H7	95	fimH41	F1	P915	2020-02-26	Urine	yes	-	-	-	-	-	-
758991	non-MDR		R	B2	O1:H7	95	fimH412	F19	P916	2020-02-26	Urine	yes	-	-	-	-	-	-
759009	non-MDR		R	B2	O75:H5	1193	fimH64	F9	P917	2020-02-26	Urine	yes	-	-	-	-	-	-
759017	non-MDR		S	B1	O179:H8	297	fimH38	F2	P918	2020-02-26	Urine	yes	-	-	-	-	-	-
759025	non-MDR		S	B2	O46:H31	420	fimH83	F2	P919	2020-02-27	Urine	yes	-	-	-	-	-	-
759033	MDR		S	B2	O6:H1	73	fimH9	F12	P920	2020-02-27	Other	yes	-	-	-	-	-	-
759041	non-MDR		S	B2	O6:H5	83	fimH21	F16	P921	2020-02-27	Urine	yes	-	-	-	-	-	-
759059	non-MDR		S	B2	O2:H14	2015	fimH197	F7	P922	2020-02-27	Urine	yes	-	-	-	-	-	-
759067	MDR		S	B2	O75:H5	404	fimH27	F9	P923	2020-02-28	Urine	yes	-	-	-	-	-	-
759075	non-MDR		S	B2	O2/O50:H7	95	fimH41	F9	P924	2020-02-28	Urine	yes	-	-	-	-	-	-
759083	non-MDR		S	B2	ONT:H4	1597	fimH21	F19	P925	2020-02-28	Urine	yes	-	-	-	-	-	-
759091	non-MDR		R	B2	O25:H4	131	fimH30	F19	P926	2020-02-28	Urine	yes	-	-	-	-	-	-
759105	non-MDR		S	B2	O2/O50:H7	95	fimH41	F19	P732	2020-02-28	Urine		-	-	-	-	-	-
759121	non-MDR		S	B2	O2/O50:H7	95	fimH41	F9	P928	2020-02-28	Urine	yes	-	-	-	-	-	-
759139	non-MDR		S	B2	O1:H7	2619	fimH41	F2	P209	2020-02-28	Urine		-	-	-	-	-	-
759147	non-MDR		S	D	O15:H18	Novel	fimH27	F19	P603	2020-02-28	Urine	yes	-	-	-	-	-	-
759155	non-MDR		S	B2	O22:H1	73	fimH72	F19	P712	2020-02-28	Urine		-	-	-	-	-	-
759171	non-MDR		R	F	O1:H6	648	Non-typable	F19	P930	2020-02-28	Urine	yes	-	-	-	-	-	-
766251	MDR		S	B2	O25:H4	131	fimH30	F19	P933	2020-03-02	Urine	yes	-	-	-	-	-	-
766269	MDR	blaCTX-M-15	R	F	O1:H6	648	fimH27	F19	P796	2020-03-02	Urine		-	-	-	-	-	-
766277	MDR		R	B1	O8:H17	359	fimH403	F7	P934	2020-03-03	Urine	yes	-	-	-	-	-	-
766285	MDR		S	B2	O2/O50:H4	95	fimH27	F19	P935	2020-03-03	Urine	yes	-	-	-	-	-	-
766293	MDR		R	G	O161:H4	117	fimH97	F19	P392	2020-03-03	Urine	yes	-	-	-	-	-	-
766315	MDR		R	B2	O75:H5	1193	fimH64	F19	P936	2020-03-04	Urine	yes	-	-	-	-	-	-
766323	MDR		R	B2	O18:H5	1193	fimH64	F9	P937	2020-03-04	Urine	yes	-	-	-	-	-	-
766331	non-MDR		S	D	O77/O17/O44/O106:H18	69	fimH26	F19	P116	2020-03-04	Blood	yes	-	-	-	-	-	-
766349	MDR		R	B2	O25:H4	131	fimH30	F9	P938	2020-03-05	Urine	yes	-	-	-	-	-	-
766357	non-MDR		S	D	O117/O107:H4	69	fimH27	F19	P939	2020-03-05	Blood	yes	-	-	-	-	-	-
766365	MDR		R	B1	O9/O30:H10	1049	fimH32	F19	P46	2020-03-07	Urine	yes	-	-	-	-	-	-
766373	MDR	blaCTX-M-15	R	B2	O25:H4	131	fimH30	F19	P30	2020-03-08	Urine		-	-	-	-	-	-
766399	MDR		S	B2	O25:H4	131	fimH30	F9	P940	2020-03-09	Urine	yes	-	-	-	-	-	-
766403	MDR		R	B2	O75:H5	1193	fimH64	F19	P639	2020-03-10	Urine	yes	-	-	-	-	-	-
766411	MDR	blaCTX-M-15	R	B2	O25:H4	131	fimH30	F19	P327	2020-03-11	Urine		-	-	-	-	-	-
766429	MDR	blaCTX-M-27	S	D	O86:H18	38	Non-typable	F5	P247	2020-03-12	Urine		-	-	-	-	-	-
766437	MDR	blaCTX-M-15	R	B2	O25:H4	131	fimH30	F19	P327	2020-03-12	Urine		-	-	-	-	-	-
766445	MDR	blaCTX-M-27	R	B2	O25:H4	131	fimH30	F19	P81	2020-03-12	Urine	yes	-	-	-	-	-	-
766453	MDR	blaCTX-M-27	R	D	O15:H18	7401	fimH27	F19	P802	2020-03-12	Fluid		-	-	-	-	-	-
766461	non-MDR		S	B2	O1:H7	95	fimH41	F19	P941	2020-03-14	Blood		-	-	-	-	-	-
766479	MDR		R	B2	O18:H5	1193	fimH64	F11	P275	2020-03-17	Urine		-	-	-	-	-	-
766487	MDR	blaCTX-M-15	R	A	O89:H10	10	fimH435	F20	P942	2020-03-18	Urine	yes	-	-	-	-	-	-
766495	MDR		R	B2	O25:H4	131	fimH30	F19	P5	2020-03-18	Urine	yes	-	-	-	-	-	-
766509	MDR	blaCTX-M-15	R	B2	O25:H4	131	fimH165	F19	P627	2020-03-19	Urine		-	-	-	-	-	-
766517	MDR	blaCTX-M-15	S	B2	ONT:H5	83	fimH1563	F15	P114	2020-03-19	Urine		-	-	-	-	-	-
766525	MDR		R	B2	O25:H4	131	fimH165	F19	P627	2020-03-19	Wound		-	-	-	-	-	-
766533	MDR		S	D	O15:H1	69	fimH27	F16	P943	2020-03-20	Urine	yes	-	-	-	-	-	-
766541	MDR		S	B2	O25:H4	131	fimH30	F19	P944	2020-03-26	Urine	yes	-	-	-	-	-	-
766559	MDR	blaCTX-M-14	S	D	O15:H18	69	fimH27	F19	P945	2020-03-26	Urine	yes	-	-	-	-	-	-
766567	MDR		S	D	ONT:H39	1938	fimH1001	F19	P946	2020-03-26	Urine	yes	-	-	-	-	-	-
766575	MDR		S	B2	O25:H4	131	fimH27	F19	P947	2020-03-30	Urine	yes	-	-	-	-	-	-
767003	non-MDR		R	B2	O75:H5	1193	fimH64	F19	P949	2020-03-01	Urine	yes	-	-	-	-	-	-
767011	non-MDR		S	B2	O16:H6	144	fimH54	F19	P950	2020-03-01	Urine	yes	-	-	-	-	-	-
767029	non-MDR		S	A	O29:H10	10	fimH419	F16	P686	2020-03-02	Urine		-	-	-	-	-	-
767037	non-MDR		S	D	ONT:H23	11024	fimH299	F19	P225	2020-03-02	Urine		-	-	-	-	-	-
767045	non-MDR		R	B2	O45:H5	1193	fimH64	F19	P951	2020-03-02	Urine	yes	-	-	-	-	-	-
767053	non-MDR		S	B2	O16:H6	Novel	fimH176	F19	P952	2020-03-02	Urine	yes	-	-	-	-	-	-
767061	MDR		S	B2	O18:H7	95	fimH18	F19	P953	2020-03-02	Urine	yes	-	-	-	-	-	-
767079	non-MDR		S	B2	O2:H6	141	fimH5	F9	P828	2020-03-02	Urine	yes	-	-	-	-	-	-
767087	non-MDR		S	D	ONT:H2	Novel	fimH218	F19	P954	2020-03-02	Urine	yes	-	-	-	-	-	-
767109	non-MDR		S	B1	O104:H16	2280	fimH86	F2	P956	2020-03-03	Urine	yes	-	-	-	-	-	-
767117	non-MDR		S	B2	O1:H7	2619	fimH41	F19	P957	2020-03-03	Urine	yes	-	-	-	-	-	-
767125	non-MDR		S	B2	O25:H4	131	fimH30	F16	P958	2020-03-03	Urine	yes	-	-	-	-	-	-
767133	non-MDR		S	B2	O18:H7	95	fimH18	F19	P268	2020-03-03	Urine		-	-	-	-	-	-
767159	non-MDR		R	B2	O25:H4	131	fimH30	F1	P960	2020-03-03	Urine	yes	-	-	-	-	-	-
767167	non-MDR		S	B2	O18:H7	95	fimH18	F2	P961	2020-03-03	Urine	yes	-	-	-	-	-	-
767175	non-MDR		S	B2	O22:H1	Novel	fimH103	F18	P962	2020-03-03	Urine	yes	-	-	-	-	-	-
767183	non-MDR		S	B2	O1:H7	95	fimH41	F19	P963	2020-03-04	Urine	yes	-	-	-	-	-	-
767191	non-MDR		S	B2	O1:H7	2619	fimH41	F5	P964	2020-03-04	Urine	yes	-	-	-	-	-	-
767205	non-MDR		S	B2	O150:H5	355	fimH154	F19	P965	2020-03-04	Urine	yes	-	-	-	-	-	-
767213	non-MDR		S	B2	O2/O50:H4	5357	fimH27	F14	P966	2020-03-04	Urine	yes	-	-	-	-	-	-
767221	non-MDR		S	D	O77/O17/O44/O106/O73:H18	69	fimH26	F19	P116	2020-03-04	Urine		-	-	-	-	-	-
767239	non-MDR		S	B2	O15:H31	127	fimH2	F11	P967	2020-03-04	Urine	yes	-	-	-	-	-	-
767247	non-MDR		S	B2	O25:H4	131	fimH30	F19	P968	2020-03-04	Respiratory	yes	-	-	-	-	-	-
767289	non-MDR		S	A	ONT:H38	Novel	Non-typable	F14	P970	2020-03-05	Urine	yes	-	-	-	-	-	-
767297	non-MDR		S	B2	O2/O50:H7	95	fimH41	F19	P971	2020-03-05	Urine	yes	-	-	-	-	-	-
767301	non-MDR		S	B2	O75:H5	404	fimH27	F7	P972	2020-03-05	Urine	yes	-	-	-	-	-	-
767319	non-MDR		S	B2	O1:H7	95	fimH41	F2	P973	2020-03-05	Urine	yes	-	-	-	-	-	-
767327	non-MDR		S	A	O32:H12	607	fimH305	F19	P974	2020-03-05	Urine	yes	-	-	-	-	-	-
767335	non-MDR		S	B2	O2:H6	141	fimH5	F19	P882	2020-03-05	Urine		-	-	-	-	-	-
767343	non-MDR		S	B2	O75:H5	404	fimH27	F19	P26	2020-03-05	Urine		-	-	-	-	-	-
767351	MDR		S	B2	O4:H5	12	fimH6	F19	P975	2020-03-05	Urine	yes	-	-	-	-	-	-
767369	non-MDR		S	D	O117/O107:H4	69	fimH27	F19	P939	2020-03-05	Urine		-	-	-	-	-	-
767377	MDR		S	D	O153:H2	69	fimH27	F19	P976	2020-03-05	Urine	yes	-	-	-	-	-	-
767385	non-MDR		S	B1	O8:H19	162	fimH171	F9	P977	2020-03-06	Urine	yes	-	-	-	-	-	-
767393	non-MDR		S	B2	O4:H5	12	fimH5	F19	P978	2020-03-06	Urine	yes	-	-	-	-	-	-
767407	MDR		S	B2	O1:H7	95	fimH30	F19	P979	2020-03-06	Urine	yes	-	-	-	-	-	-
767415	non-MDR		S	B2	O25:H4	2279	fimH27	F19	P980	2020-03-07	Wound	yes	-	-	-	-	-	-
767423	non-MDR		S	B2	O18:H7	416	fimH244	F19	P981	2020-03-08	Urine	yes	-	-	-	-	-	-
767431	MDR		S	B2	O16:H5	131	fimH41	F16	P982	2020-03-09	Urine	yes	-	-	-	-	-	-
767449	non-MDR		S	B2	O75:H5	404	fimH27	F19	P983	2020-03-09	Urine	yes	-	-	-	-	-	-
767465	non-MDR		S	B2	O83:H1	Novel	fimH2	F19	P984	2020-03-09	Urine	yes	-	-	-	-	-	-
767473	MDR		S	D	O15:H6	69	fimH27	F19	P622	2020-03-09	Urine	yes	-	-	-	-	-	-
767481	non-MDR		S	B2	O1:H7	95	fimH41	F11	P985	2020-03-10	Urine	yes	-	-	-	-	-	-
767499	non-MDR		S	B2	O6:H31	127	fimH275	F18	P986	2020-03-10	Urine	yes	-	-	-	-	-	-
767503	non-MDR		S	B2	O2:H6	141	fimH5	F14	P987	2020-03-10	Urine	yes	-	-	-	-	-	-
767529	non-MDR		S	A	ONT:H16	2973	fimH31	F1	P989	2020-03-10	Urine	yes	-	-	-	-	-	-
767545	non-MDR		S	E	O169:H9	543	fimH331	F1	P991	2020-03-10	Urine	yes	-	-	-	-	-	-
767553	non-MDR		S	B2	O6:H7	625	fimH156	F19	P992	2020-03-10	Urine	yes	-	-	-	-	-	-
767561	non-MDR		S	B2	O25:H4	131	fimH30	F4	P993	2020-03-10	Urine	yes	-	-	-	-	-	-
767579	MDR		S	B2	O4:H5	12	Non-typable	F6	P140	2020-03-10	Urine		-	-	-	-	-	-
767587	non-MDR		S	B2	O25:H1	73	fimH9	F19	P994	2020-03-11	Urine	yes	-	-	-	-	-	-
767595	MDR		S	B2	O25:H4	131	fimH22	F2	P995	2020-03-11	Urine	yes	-	-	-	-	-	-
767609	non-MDR		S	B2	O18:H7	95	fimH18	F19	P996	2020-03-11	Urine	yes	-	-	-	-	-	-
767617	non-MDR		S	B2	O6:H1	73	fimH10	F9	P997	2020-03-11	Urine	yes	-	-	-	-	-	-
767625	MDR		S	D	O15:H18	69	fimH27	F19	P759	2020-03-11	Urine	yes	-	-	-	-	-	-
767633	non-MDR		S	B1	O27:H25	58	fimH32	F11	P998	2020-03-11	Urine	yes	-	-	-	-	-	-
767641	non-MDR		S	D	O77/O17/O44/O106/O73:H18	69	fimH27	F19	P999	2020-03-12	Urine	yes	-	-	-	-	-	-
767667	non-MDR		S	D	O153:H18	38	fimH5	F19	P1001	2020-03-12	Urine	yes	-	-	-	-	-	-
767675	non-MDR		S	D	O11:H18	Novel	fimH27	F19	P1002	2020-03-12	Urine	yes	-	-	-	-	-	-
767683	non-MDR		S	B2	O16:H6	144	fimH54	F19	P950	2020-03-13	Urine		-	-	-	-	-	-
767691	non-MDR		S	B2	O62:H5	1236	fimH253	F11	P1003	2020-03-13	Urine	yes	-	-	-	-	-	-
767705	non-MDR		S	F	O7:H45	62	fimH44	F19	P1004	2020-03-13	Urine	yes	-	-	-	-	-	-
767713	non-MDR		S	B2	O1:H7	95	fimH41	F4	P1005	2020-03-12	Urine	yes	-	-	-	-	-	-
767721	non-MDR		S	B2	O2/O50:H7	95	fimH41	F9	P1006	2020-03-13	Urine	yes	-	-	-	-	-	-
767739	non-MDR		S	B2	O22:H1	73	fimH103	F19	P134	2020-03-14	Urine	yes	-	-	-	-	-	-
767747	non-MDR		S	B2	O1:H7	95	fimH41	F19	P941	2020-03-14	Urine	yes	-	-	-	-	-	-
767755	non-MDR		S	B2	O2:H6	998	fimH76	F19	P555	2020-03-15	Urine	yes	-	-	-	-	-	-
767763	non-MDR		S	D	O15:H6	69	fimH27	F19	P1007	2020-03-16	Urine	yes	-	-	-	-	-	-
767771	non-MDR		S	B2	O2:H6	998	fimH14	F11	P1008	2020-03-16	Urine	yes	-	-	-	-	-	-
767789	non-MDR		R	B2	O75:H5	1193	fimH64	F9	P1009	2020-03-16	Urine	yes	-	-	-	-	-	-
767797	non-MDR		S	B1	O115:H10	156	fimH38	F19	P1010	2020-03-16	Urine	yes	-	-	-	-	-	-
767801	non-MDR		S	B2	O83:H1	Novel	fimH2	F19	P1011	2020-03-16	Urine	yes	-	-	-	-	-	-
767819	non-MDR		S	F	O11:H6	457	fimH145	F19	P1012	2020-03-17	Urine	yes	-	-	-	-	-	-
767827	non-MDR		S	B2	O22:H1	73	fimH103	F14	P1013	2020-03-17	Urine	yes	-	-	-	-	-	-
767835	non-MDR		R	B1	O9:H23	2006	fimH61	F13	P1014	2020-03-17	Urine	yes	-	-	-	-	-	-
767843	non-MDR		S	B2	O22:H1	73	fimH103	F19	P17	2020-03-17	Urine	yes	-	-	-	-	-	-
767851	non-MDR		S	B2	O1:H7	95	fimH41	F14	P1015	2020-03-17	Urine	yes	-	-	-	-	-	-
767869	non-MDR		S	B2	O2:H6	998	fimH76	F19	P84	2020-03-17	Urine	yes	-	-	-	-	-	-
767877	non-MDR		R	B2	ONT:H4	131	fimH30	F19	P1016	2020-03-18	Urine	yes	-	-	-	-	-	-
767885	non-MDR		S	B2	O12:H7	10976	fimH21	F19	P1017	2020-03-18	Urine	yes	-	-	-	-	-	-
767893	non-MDR		S	B2	O83:H1	2554	fimH78	F2	P1018	2020-03-18	Urine	yes	-	-	-	-	-	-
767907	non-MDR		S	B2	O83:H1	2554	fimH78	F2	P1018	2020-03-18	Urine		-	-	-	-	-	-
767915	non-MDR		S	B2	O83:H1	Novel	fimH2	F19	P1011	2020-03-18	Urine		-	-	-	-	-	-
767949	non-MDR		S	B2	O46:H31	420	fimH5	F16	P1020	2020-03-19	Urine	yes	-	-	-	-	-	-
767965	non-MDR		S	B2	O1:H7	95	fimH41	F1	P1022	2020-03-20	Urine	yes	-	-	-	-	-	-
767973	non-MDR		S	B2	O2:H6	141	fimH5	F9	P828	2020-03-20	Urine		-	-	-	-	-	-
767999	MDR		S	B2	O1:H7	95	fimH30	F19	P979	2020-03-21	Urine		-	-	-	-	-	-
768007	non-MDR		R	B1	O8:H7	1642	fimH31	F19	P1023	2020-03-21	Urine	yes	-	-	-	-	-	-
768015	non-MDR		S	B2	O16:H5	676	fimH5	F19	P1024	2020-03-21	Urine	yes	-	-	-	-	-	-
768031	non-MDR		S	B2	O25:H4	131	fimH22	F4	P418	2020-03-23	Urine		-	-	-	-	-	-
768049	non-MDR		S	F	O153:H25	1722	fimH153	F9	P1026	2020-03-23	Urine	yes	-	-	-	-	-	-
768057	non-MDR		S	B2	O15:H7	1946	fimH115	F19	P1027	2020-03-23	Urine	yes	-	-	-	-	-	-
768073	non-MDR		S	A	ONT:H12	607	fimH305	F19	P94	2020-03-24	Urine	yes	-	-	-	-	-	-
768099	non-MDR		S	B2	O6:H1	73	fimH10	F19	P91	2020-03-24	Urine	yes	-	-	-	-	-	-
768103	non-MDR		S	D	O86:H2	349	fimH24	F3	P1030	2020-03-24	Urine	yes	-	-	-	-	-	-
768111	non-MDR		S	B1	O133:H16	641	fimH25	F19	P641	2020-03-25	Urine	yes	-	-	-	-	-	-
768129	non-MDR		S	B2	O83:H27	1441	fimH9	F7	P1031	2020-03-25	Urine	yes	-	-	-	-	-	-
768137	non-MDR		R	B2	O75:H5	1193	fimH64	F19	P3	2020-03-26	Urine		-	-	-	-	-	-
768145	non-MDR		S	B2	ONT:H4	1385	fimH20	F7	P1032	2020-03-26	Urine	yes	-	-	-	-	-	-
768153	non-MDR		S	A	O169:H45	10	fimH54	F19	P1033	2020-03-26	Urine	yes	-	-	-	-	-	-
768161	non-MDR		S	B2	O75:H5	404	fimH27	F19	P1034	2020-03-26	Urine	yes	-	-	-	-	-	-
768179	non-MDR		R	B2	O25:H4	131	fimH30	F4	P1035	2020-03-27	Urine	yes	-	-	-	-	-	-
768217	non-MDR		S	B2	O1:H7	6168	fimH41	F11	P1038	2020-03-27	Urine	yes	-	-	-	-	-	-
768225	non-MDR		S	D	O117/O107:H4	69	fimH27	F19	P939	2020-03-30	Urine		-	-	-	-	-	-
768233	non-MDR		S	B2	O25:H4	131	fimH30	F16	P1039	2020-03-30	Urine	yes	-	-	-	-	-	-
768241	non-MDR		S	B2	O75:H5	404	fimH27	F4	P1040	2020-03-30	Urine	yes	-	-	-	-	-	-
768267	non-MDR		S	B1	O8:H25	58	fimH30	F6	P97	2020-03-30	Urine	yes	-	-	-	-	-	-
768283	non-MDR		S	B2	O1:H7	95	fimH41	F19	P1042	2020-03-30	Urine	yes	-	-	-	-	-	-
768291	non-MDR		S	B2	O75:H5	404	fimH27	F7	P972	2020-03-31	Urine		-	-	-	-	-	-
768313	non-MDR		S	B2	O2:H6	998	fimH76	F19	P84	2020-04-01	Urine		-	-	-	-	-	-
768321	non-MDR		S	B1	O153/O178:H8	2522	fimH38	F19	P1044	2020-04-01	Urine	yes	-	-	-	-	-	-
771779	MDR	blaCTX-M-27	R	B2	O25:H4	131	fimH30	F19	P1046	2020-04-07	Urine	yes	-	-	-	-	-	-
771787	non-MDR		S	B1	O9:H10	155	Non-typable	F19	P1047	2020-04-07	Urine	yes	-	-	-	-	-	-
771825	MDR		R	B2	O25:H4	131	fimH30	F19	P56	2020-04-20	Blood	yes	-	-	-	-	-	-
771833	MDR	blaCTX-M-27	S	B2	ONT:H5	131	fimH89	F19	P1049	2020-04-21	Urine	yes	-	-	-	-	-	-
772021	non-MDR		S	B2	O8:H10	2474	fimH9	F9	P1050	2020-04-01	Urine	yes	-	-	-	-	-	-
772039	non-MDR		S	B2	O6:H1	73	fimH30	F19	P128	2020-04-01	Urine	yes	-	-	-	-	-	-
772047	non-MDR		S	B2	O18:H7	95	fimH18	F19	P1051	2020-04-02	Urine	yes	-	-	-	-	-	-
772055	non-MDR		S	B2	O1:H7	95	fimH41	F6	P1052	2020-04-02	Urine	yes	-	-	-	-	-	-
772063	non-MDR		S	B1	O82:H8	101	fimH86	F3	P74	2020-04-02	Urine	yes	-	-	-	-	-	-
772071	non-MDR		R	B2	O75:H5	1193	fimH64	F19	P89	2020-04-02	Urine	yes	-	-	-	-	-	-
772097	non-MDR		S	B2	O6:H31	127	fimH2	F19	P1054	2020-04-02	Urine	yes	-	-	-	-	-	-
772101	non-MDR		S	B2	O6:H1	73	fimH9	F16	P1055	2020-04-03	Urine	yes	-	-	-	-	-	-
772119	non-MDR		S	B2	O2:H1	Novel	fimH13	F7	P1056	2020-04-03	Urine	yes	-	-	-	-	-	-
772127	non-MDR		S	B2	O22:H1	73	fimH72	F19	P1057	2020-04-03	Urine	yes	-	-	-	-	-	-
772135	non-MDR		R	B2	O75:H5	1193	fimH64	F19	P1058	2020-04-04	Urine	yes	-	-	-	-	-	-
772143	MDR		R	B2	O6:H31	127	fimH2	F19	P1058	2020-04-04	Urine	yes	-	-	-	-	-	-
772151	non-MDR		S	B2	O16:H6	144	fimH54	F19	P1059	2020-04-04	Blood	yes	-	-	-	-	-	-
772169	MDR		S	B2	O18:H1	73	fimH10	F19	P1060	2020-04-05	Urine	yes	-	-	-	-	-	-
772177	non-MDR		S	B2	O16:H6	144	fimH54	F19	P1059	2020-04-05	Urine		-	-	-	-	-	-
772185	non-MDR		S	B2	O13/O135:H4	357	fimH21	F19	P1061	2020-04-06	Urine	yes	-	-	-	-	-	-
772193	non-MDR		S	B2	O1:H7	95	fimH41	F19	P1062	2020-04-06	Urine	yes	-	-	-	-	-	-
772207	non-MDR		S	B2	O1:H7	95	fimH41	F11	P985	2020-04-06	Urine		-	-	-	-	-	-
772215	non-MDR		R	D	O86:H18	38	fimH5	F19	P60	2020-04-07	Urine	yes	-	-	-	-	-	-
772231	non-MDR		S	D	O153:H18	69	fimH27	F9	P1064	2020-04-07	Urine	yes	-	-	-	-	-	-
772249	non-MDR		S	D	O11:H18	69	fimH27	F10	P1065	2020-04-07	Urine	yes	-	-	-	-	-	-
772257	non-MDR		S	B2	O1:H7	95	Non-typable	F19	P1066	2020-04-07	Urine	yes	-	-	-	-	-	-
772265	non-MDR		S	B2	O22:H1	73	fimH72	F19	P1067	2020-04-07	Urine	yes	-	-	-	-	-	-
772273	non-MDR		S	B2	O75:H5	404	fimH27	F9	P1068	2020-04-08	Urine	yes	-	-	-	-	-	-
772281	non-MDR		S	F	O7HNT:	62	fimH44	F6	P858	2020-04-09	Urine		-	-	-	-	-	-
772299	non-MDR		S	B2	ONT:H4	1385	fimH20	F4	P1069	2020-04-09	Urine	yes	-	-	-	-	-	-
772303	non-MDR		S	B2	O46:H31	569	fimH5	F4	P1070	2020-04-09	Urine	yes	-	-	-	-	-	-
772311	non-MDR		S	D	O25:H18	69	fimH27	F1	P73	2020-04-09	Urine	yes	-	-	-	-	-	-
772329	non-MDR		S	G	O77/O17/O44/O106:H46	3246	fimH65	F19	P708	2020-04-10	Urine	yes	-	-	-	-	-	-
772337	non-MDR		S	B2	O2/O50:H4	Novel	fimH27	F2	P616	2020-04-10	Urine	yes	-	-	-	-	-	-
772345	non-MDR		S	B2	O2:H14	2015	fimH197	F19	P1071	2020-04-11	Urine	yes	-	-	-	-	-	-
772353	non-MDR		S	B2	O4:H5	12	fimH204	F19	P1072	2020-04-11	Urine	yes	-	-	-	-	-	-
772361	non-MDR		S	B2	O18:H7	95	fimH18	F19	P1073	2020-04-12	Urine	yes	-	-	-	-	-	-
772379	non-MDR		S	D	O15:H6	69	fimH27	F19	P1074	2020-04-13	Urine	yes	-	-	-	-	-	-
772387	non-MDR		S	B2	O75:H5	550	fimH30	F9	P1075	2020-04-13	Urine	yes	-	-	-	-	-	-
772395	non-MDR		S	B2	O22:H1	73	fimH103	F11	P1076	2020-04-14	Urine	yes	-	-	-	-	-	-
772417	non-MDR		S	B2	O2:H6	998	fimH76	F9	P1078	2020-04-14	Urine	yes	-	-	-	-	-	-
772425	non-MDR		S	B2	O25:H4	131	Non-typable	F2	P450	2020-04-14	Urine	yes	-	-	-	-	-	-
772433	non-MDR		S	D	O117/O107:H4	69	fimH27	F19	P1079	2020-04-14	Urine	yes	-	-	-	-	-	-
772441	non-MDR		S	F	O1:H7	2617	fimH34	F14	P1080	2020-04-15	Urine	yes	-	-	-	-	-	-
772467	non-MDR		S	F	O1:H7	59	Non-typable	F16	P1082	2020-04-15	Urine	yes	-	-	-	-	-	-
772475	MDR		S	F	O7:H45	62	fimH44	F6	P1083	2020-04-16	Urine	yes	-	-	-	-	-	-
772483	non-MDR		S	B2	O4:H5	12	fimH5	F19	P1084	2020-04-16	Urine	yes	-	-	-	-	-	-
772491	non-MDR		S	B2	O18:H7	95	fimH18	F19	P900	2020-04-17	Urine		-	-	-	-	-	-
772505	MDR		S	B2	O4:H5	12	fimH6	F19	P1085	2020-04-17	Urine	yes	-	-	-	-	-	-
772513	non-MDR		S	A	O11:H4	10	fimH47	F19	P859	2020-04-17	Urine		-	-	-	-	-	-
772521	non-MDR		S	D	O126:H20	714	fimH1038	F19	P551	2020-04-17	Urine		-	-	-	-	-	-
772539	non-MDR		S	B2	O22:H1	73	fimH103	F19	P1086	2020-04-17	Urine	yes	-	-	-	-	-	-
772547	MDR		S	B1	O8:H25	58	fimH27	F19	P1087	2020-04-20	Urine	yes	-	-	-	-	-	-
772555	non-MDR		S	B2	O83:H1	135	fimH2	F19	P6	2020-04-20	Urine	yes	-	-	-	-	-	-
772563	non-MDR		S	B2	O6:H31	127	fimH4	F4	P1088	2020-04-20	Urine	yes	-	-	-	-	-	-
772571	non-MDR		S	B2	O6:H1	73	fimH103	F14	P1089	2020-04-20	Urine	yes	-	-	-	-	-	-
772589	non-MDR		S	B2	O2:H6	141	fimH5	F15	P1090	2020-04-20	Urine	yes	-	-	-	-	-	-
772597	non-MDR		S	B2	O1:H7	95	fimH41	F15	P1091	2020-04-20	Urine	yes	-	-	-	-	-	-
772619	non-MDR		R	B2	ONT:H4	131	fimH30	F4	P1093	2020-04-20	Urine	yes	-	-	-	-	-	-
772627	non-MDR		S	B2	O4:H27	978	Non-typable	F19	P1094	2020-04-20	Urine	yes	-	-	-	-	-	-
772635	non-MDR		S	B1	O8:H14	Novel	fimH31	F19	P1095	2020-04-20	Urine	yes	-	-	-	-	-	-
772643	MDR		S	B2	O22:H1	73	fimH103	F19	P1096	2020-04-21	Urine	yes	-	-	-	-	-	-
772651	non-MDR		S	B2	O6:H31	127	fimH2	F19	P87	2020-04-22	Urine	yes	-	-	-	-	-	-
772669	non-MDR		S	B2	O8:H10	2474	fimH9	F9	P1050	2020-04-22	Urine		-	-	-	-	-	-
772693	MDR		S	B1	O9:H25	58	fimH32	F9	P1099	2020-04-22	Urine	yes	-	-	-	-	-	-
772707	non-MDR		S	B2	O4:H31	372	fimH9	F19	P60	2020-04-23	Urine	yes	-	-	-	-	-	-
772715	non-MDR		S	B2	O99:H6	1859	fimH1497	F11	P1100	2020-04-23	Urine	yes	-	-	-	-	-	-
772723	non-MDR		S	B2	O16:H6	144	fimH54	F10	P1101	2020-04-23	Urine	yes	-	-	-	-	-	-
772731	non-MDR		S	B2	O25:H4	131	Non-typable	F15	P1102	2020-04-23	Urine	yes	-	-	-	-	-	-
772749	non-MDR		S	D	O77/O17/O44/O106:H41	1955	fimH299	F19	P1103	2020-04-23	Urine	yes	-	-	-	-	-	-
772757	non-MDR		S	B2	O6:H31	127	fimH2	F14	P889	2020-04-23	Urine		-	-	-	-	-	-
772765	non-MDR		S	B2	O6:H1	73	fimH9	F16	P1055	2020-04-24	Urine		-	-	-	-	-	-
772773	non-MDR		S	B2	O25:H4	131	fimH22	F15	P1104	2020-04-24	Urine	yes	-	-	-	-	-	-
772781	MDR		R	B2	O25:H4	131	fimH30	F19	P1105	2020-04-24	Urine	yes	-	-	-	-	-	-
772799	non-MDR		S	D	O15:H2	69	fimH27	F19	P1106	2020-04-25	Urine	yes	-	-	-	-	-	-
772803	non-MDR		R	B2	O75:H5	1193	fimH64	F12	P32	2020-04-25	Urine		-	-	-	-	-	-
772811	non-MDR		R	B2	O16:H5	131	fimH41	F19	P1107	2020-04-25	Urine	yes	-	-	-	-	-	-
772829	non-MDR		S	A	O32:H12	607	fimH305	F19	P1107	2020-04-25	Urine	yes	-	-	-	-	-	-
772837	non-MDR		S	D	O86:H45	38	fimH5	F19	P1108	2020-04-26	Urine	yes	-	-	-	-	-	-
772845	non-MDR		S	B2	O18:H7	95	fimH18	F16	P1109	2020-04-27	Urine	yes	-	-	-	-	-	-
772853	non-MDR		S	D	O7:H15	38	fimH24	F18	P1110	2020-04-27	Urine	yes	-	-	-	-	-	-
772861	non-MDR		S	B2	O16:H6	144	fimH176	F9	P1111	2020-04-28	Urine	yes	-	-	-	-	-	-
772879	non-MDR		S	B2	O16:H5	131	fimH41	F9	P1112	2020-04-28	Urine	yes	-	-	-	-	-	-
772887	non-MDR		S	D	O15:H6	69	fimH27	F9	P1113	2020-04-28	Urine	yes	-	-	-	-	-	-
772895	non-MDR		S	B2	O2/O50:H7	95	fimH27	F19	P1114	2020-04-28	Urine	yes	-	-	-	-	-	-
772917	non-MDR		S	B2	O4:H27	978	Non-typable	F19	P1094	2020-04-28	Urine		-	-	-	-	-	-
780075	MDR		S	B2	O16:H5	131	fimH41	F19	P1120	2020-04-02	Urine	yes	-	-	-	-	-	-
780083	MDR		R	B2	O25:H4	131	fimH30	F12	P1121	2020-04-07	Urine	yes	-	-	-	-	-	-
780091	MDR		R	D	O45:H15	1177	fimH65	F19	P520	2020-04-10	Urine		-	-	-	-	-	-
780105	MDR		S	D	O45:H45	69	fimH27	F19	P1122	2020-04-13	Urine	yes	-	-	-	-	-	-
780113	MDR		R	B2	O25:H4	131	fimH30	F19	P948	2020-04-14	Urine	yes	-	-	-	-	-	-
780121	MDR		S	D	O15:H1	69	fimH27	F15	P1123	2020-04-15	Urine	yes	-	-	-	-	-	-
780139	MDR		S	D	O15:H18	69	fimH27	F19	P1124	2020-04-16	Urine	yes	-	-	-	-	-	-
780147	MDR		R	D	O77/O17/O44/O106:H18	69	fimH27	F1	P1125	2020-04-21	Urine	yes	-	-	-	-	-	-
780163	MDR		S	B2	O25:H4	131	fimH30	F19	P1127	2020-04-23	Urine	yes	-	-	-	-	-	-
780171	MDR		R	B2	O25:H4	131	fimH30	F19	P730	2020-04-24	Urine		-	-	-	-	-	-
780197	MDR		S	B2	O25:H4	131	fimH30	F19	P58	2020-05-01	Respiratory	yes	-	-	-	-	-	-
780219	MDR		S	B2	O16:H5	131	fimH41	F19	P1128	2020-05-05	Urine	yes	-	-	-	-	-	-
780227	MDR	blaCTX-M-27	R	B2	O16:H5	131	fimH41	F19	P1129	2020-05-08	Urine	yes	-	-	-	-	-	-
780235	MDR		S	B1	O8:H25	58	fimH27	F19	P1087	2020-05-08	Urine		-	-	-	-	-	-
780251	MDR	blaCTX-M-15	R	A	O89:H4	44	fimH54	F5	P129	2020-05-11	Urine	yes	-	-	-	-	-	-
780277	MDR		S	B2	O4:H5	544	fimH27	F19	P1130	2020-05-12	Blood		-	-	-	-	-	-
780285	MDR		S	B2	O25:H4	131	fimH27	F19	P37	2020-05-13	Urine	yes	-	-	-	-	-	-
780293	MDR	blaTEM-19	S	B2	O16:H5	131	fimH41	F15	P1131	2020-05-20	Urine	yes	-	-	-	-	-	-
780315	MDR		S	B1	O8:H25	58	fimH27	F19	P1087	2020-05-21	Urine		-	-	-	-	-	-
780323	MDR		S	D	O86:H18	38	fimH5	F19	P1133	2020-05-22	Urine	yes	-	-	-	-	-	-
780349	MDR	blaCTX-M-15	R	B2	O25:H4	131	fimH30	F19	P1	2020-05-25	Urine		-	-	-	-	-	-
780357	MDR		R	B2	O75:H5	1193	fimH64	F19	P1135	2020-05-26	Urine	yes	-	-	-	-	-	-
780365	MDR	blaCTX-M-15	S	D	O77/O17/O44/O106:H18	69	fimH27	F7	P1136	2020-05-28	Urine	yes	-	-	-	-	-	-
780373	MDR	blaCTX-M-27	R	B2	O25:H4	131	fimH99	F19	P1137	2020-05-29	Urine	yes	-	-	-	-	-	-
780381	MDR		S	B2	O16:H5	676	fimH5	F9	P1138	2020-05-29	Urine	yes	-	-	-	-	-	-
780399	MDR		S	C	O8:H9	23	fimH35	F19	P1139	2020-05-29	Perirectal	yes	-	-	-	-	-	-
781221	MDR		S	B2	O4:H5	12	fimH6	F19	P876	2020-04-30	Urine		-	-	-	-	-	-
781239	non-MDR		S	B2	O22:H1	73	fimH72	F9	P1140	2020-04-30	Urine	yes	-	-	-	-	-	-
781247	non-MDR		S	B2	O6:H31	127	fimH2	F19	P1141	2020-04-30	Urine	yes	-	-	-	-	-	-
781255	non-MDR		S	F	O7:H45	62	fimH44	F19	P1142	2020-05-01	Urine	yes	-	-	-	-	-	-
781263	non-MDR		S	B2	ONT:H5	1161	fimH154	F13	P1143	2020-05-01	Urine	yes	-	-	-	-	-	-
781271	non-MDR		S	B1	O96:H19	1611	fimH38	F7	P1144	2020-05-01	Urine	yes	-	-	-	-	-	-
781289	non-MDR		S	B2	O13/O135:H31	127	fimH2	F2	P1145	2020-05-01	Urine	yes	-	-	-	-	-	-
781297	non-MDR		R	B2	O25:H4	131	fimH30	F19	P7	2020-05-01	Urine		-	-	-	-	-	-
781301	non-MDR		S	G	O24:H4	117	fimH97	F19	P1146	2020-05-01	Urine	yes	-	-	-	-	-	-
781319	non-MDR		R	B2	O75:H5	1193	fimH64	F19	P110	2020-05-02	Urine	yes	-	-	-	-	-	-
781327	non-MDR		S	B2	O18:H7	95	fimH18	F14	P1147	2020-05-04	Urine	yes	-	-	-	-	-	-
781335	non-MDR		S	D	O7:H1	68	fimH49	F7	P689	2020-05-04	Urine		-	-	-	-	-	-
781343	non-MDR		S	U	O46:H31	420	fimH5	F16	P1148	2020-05-04	Urine	yes	-	-	-	-	-	-
781351	non-MDR		S	B2	O18:H7	95	fimH18	F2	P1149	2020-05-04	Urine	yes	-	-	-	-	-	-
781369	non-MDR		S	B2	O16:H6	144	fimH176	F19	P1150	2020-05-04	Urine	yes	-	-	-	-	-	-
781377	MDR		S	B2	O4:H5	12	fimH6	F14	P1151	2020-05-05	Urine	yes	-	-	-	-	-	-
781385	MDR		S	B2	O4:H5	12	fimH6	F14	P1152	2020-05-06	Urine	yes	-	-	-	-	-	-
781393	MDR		R	B2	O25:H4	131	fimH30	F19	P187	2020-05-06	Tissue		-	-	-	-	-	-
781423	non-MDR		S	B2	O1:H7	95	fimH41	F16	P1154	2020-05-07	Urine	yes	-	-	-	-	-	-
781431	non-MDR		S	B2	O22:H1	5274	fimH72	F19	P1155	2020-05-07	Urine	yes	-	-	-	-	-	-
781457	non-MDR		S	B2	O1:H7	2619	fimH41	F2	P1156	2020-05-08	Urine	yes	-	-	-	-	-	-
781473	non-MDR		S	B2	O6:H1	73	fimH103	F9	P1157	2020-05-11	Urine	yes	-	-	-	-	-	-
781481	non-MDR		S	B2	O6:H31	127	fimH2	F16	P298	2020-05-11	Urine		-	-	-	-	-	-
781499	non-MDR		S	B2	O75:H5	404	fimH27	F18	P1158	2020-05-11	Urine	yes	-	-	-	-	-	-
781503	non-MDR		S	B2	O22:H1	73	fimH72	F19	P1159	2020-05-11	Urine	yes	-	-	-	-	-	-
781511	non-MDR		S	A	O155:H5	607	fimH305	F19	P126	2020-05-11	Urine	yes	-	-	-	-	-	-
781529	non-MDR		R	B2	O75:H5	1193	fimH64	F19	P1160	2020-05-11	Urine	yes	-	-	-	-	-	-
781537	non-MDR		S	B2	O46:H31	420	fimH130	F9	P1161	2020-05-11	Urine	yes	-	-	-	-	-	-
781545	non-MDR		S	B2	O4:H5	544	fimH27	F19	P1130	2020-05-12	Urine	yes	-	-	-	-	-	-
781553	non-MDR		S	B2	O2/O50:H7	95	fimH27	F2	P1162	2020-05-12	Urine	yes	-	-	-	-	-	-
781579	non-MDR		S	B2	O6:H31	127	fimH1455	F19	P1164	2020-05-12	Urine	yes	-	-	-	-	-	-
781587	MDR		S	D	O15:H18	69	fimH27	F16	P1165	2020-05-12	Urine	yes	-	-	-	-	-	-
781595	non-MDR		S	B2	O75:H5	404	fimH27	F4	P1166	2020-05-12	Urine	yes	-	-	-	-	-	-
781625	non-MDR		S	B2	O6:H31	127	fimH2	F4	P1169	2020-05-13	Urine	yes	-	-	-	-	-	-
781633	non-MDR		S	U	O46:H31	420	Non-typable	F16	P1170	2020-05-13	Urine	yes	-	-	-	-	-	-
781641	non-MDR		S	B2	O6:H31	127	fimH2	F1	P1171	2020-05-13	Urine	yes	-	-	-	-	-	-
781659	non-MDR		S	D	O86:H2	349	fimH24	F4	P1118	2020-05-13	Urine	yes	-	-	-	-	-	-
781683	MDR		S	B2	O18:H1	73	fimH10	F19	P1174	2020-05-14	Urine	yes	-	-	-	-	-	-
781691	MDR		S	B2	O16:H5	131	fimH41	F19	P1175	2020-05-15	Urine	yes	-	-	-	-	-	-
781705	non-MDR		S	B2	O6:H31	127	fimH2	F14	P889	2020-05-15	Urine		-	-	-	-	-	-
781721	non-MDR		S	B2	O4:H5	12	fimH27	F19	P1176	2020-05-16	Urine	yes	-	-	-	-	-	-
781747	non-MDR		S	D	O7:H15	38	fimH3	F19	P1177	2020-05-16	Urine	yes	-	-	-	-	-	-
781755	non-MDR		S	B2	O2/O50:H4	95	fimH27	F7	P1178	2020-05-18	Urine	yes	-	-	-	-	-	-
781763	non-MDR		S	B2	O18:H7	1231	fimH18	F16	P1179	2020-05-18	Urine	yes	-	-	-	-	-	-
781771	non-MDR		S	B2	O4:H31	372	fimH9	F19	P492	2020-05-18	Urine	yes	-	-	-	-	-	-
781789	non-MDR		S	B2	O13/O135:H4	357	fimH21	F7	P1180	2020-05-18	Urine	yes	-	-	-	-	-	-
781797	non-MDR		S	B2	O6:H1	73	fimH714	F19	P93	2020-05-18	Urine	yes	-	-	-	-	-	-
781801	non-MDR		S	B2	O6:H1	73	fimH714	F19	P93	2020-05-18	Blood		-	-	-	-	-	-
781819	non-MDR		S	B2	O18:H31	372	fimH9	F19	P1181	2020-05-19	Urine	yes	-	-	-	-	-	-
781827	non-MDR		S	D	O175:H15	70	fimH1042	F14	P1182	2020-05-19	Urine	yes	-	-	-	-	-	-
781835	non-MDR		S	B2	O18:H7	95	fimH18	F9	P1183	2020-05-19	Urine	yes	-	-	-	-	-	-
781843	non-MDR		S	B2	O2/O50:H4	95	fimH27	F16	P1184	2020-05-19	Urine	yes	-	-	-	-	-	-
781851	non-MDR		S	B2	O1:H7	95	fimH41	F19	P1185	2020-05-19	Urine	yes	-	-	-	-	-	-
781869	non-MDR		S	B1	O9:H10	155	fimH34	F19	P372	2020-05-19	Urine		-	-	-	-	-	-
781907	non-MDR		S	B2	O1:H7	95	Non-typable	F19	P1188	2020-05-19	Urine	yes	-	-	-	-	-	-
781915	non-MDR		S	B2	O6:H5	83	fimH21	F16	P1189	2020-05-20	Urine	yes	-	-	-	-	-	-
781923	MDR		S	B2	O18:H1	73	fimH10	F16	P1190	2020-05-21	Urine	yes	-	-	-	-	-	-
781931	non-MDR		S	B2	O2:H5	355	fimH154	F19	P1191	2020-05-21	Urine	yes	-	-	-	-	-	-
781949	non-MDR		S	B2	O25:H1	73	Non-typable	F9	P1192	2020-05-21	Urine	yes	-	-	-	-	-	-
781957	non-MDR		S	B2	O22:H1	73	fimH239	F14	P1193	2020-05-21	Urine	yes	-	-	-	-	-	-
781965	non-MDR		S	B2	O7:H7	80	fimH1	F2	P1194	2020-05-21	Urine	yes	-	-	-	-	-	-
781973	non-MDR		S	B2	O4:H5	12	fimH117	F7	P1195	2020-05-22	Urine	yes	-	-	-	-	-	-
781981	non-MDR		S	D	O7:H15	38	fimH24	F15	P1196	2020-05-22	Urine	yes	-	-	-	-	-	-
781999	non-MDR		S	U	O46:H31	420	fimH144	F19	P1197	2020-05-22	Urine	yes	-	-	-	-	-	-
782007	non-MDR		R	B1	O8:H7	1642	fimH31	F19	P1023	2020-05-22	Urine		-	-	-	-	-	-
782015	non-MDR		S	B2	O16:H5	Novel	fimH115	F19	P1198	2020-05-25	Urine	yes	-	-	-	-	-	-
782023	non-MDR		S	B2	O6:H1	73	fimH30	F19	P941	2020-05-25	Urine	yes	-	-	-	-	-	-
782031	non-MDR		S	B2	O1:H1	95	fimH16	F19	P1199	2020-05-26	Urine	yes	-	-	-	-	-	-
782049	non-MDR		S	B2	O46:H31	569	fimH5	F19	P36	2020-05-26	Urine	yes	-	-	-	-	-	-
782057	non-MDR		S	B2	O8:H10	1257	fimH9	F19	P1200	2020-05-26	Wound	yes	-	-	-	-	-	-
782065	non-MDR		S	B2	O8:H10	681	fimH5	F16	P1201	2020-05-27	Urine	yes	-	-	-	-	-	-
782073	non-MDR		S	D	O117/O107:H4	69	fimH27	F19	P451	2020-05-27	Urine		-	-	-	-	-	-
782081	non-MDR		S	B2	O6:H1	73	fimH10	F2	P1202	2020-05-27	Urine	yes	-	-	-	-	-	-
782099	non-MDR		R	B2	O75:H5	1193	fimH64	F5	P1203	2020-05-27	Urine	yes	-	-	-	-	-	-
782103	non-MDR		R	B2	O75:H5	1193	fimH64	F19	P45	2020-05-27	Urine	yes	-	-	-	-	-	-
782111	non-MDR		S	B2	O1:H7	95	fimH41	F3	P1204	2020-05-28	Urine	yes	-	-	-	-	-	-
782129	non-MDR		S	B2	O18:H7	95	fimH18	F4	P1205	2020-05-28	Urine	yes	-	-	-	-	-	-
782137	non-MDR		S	A	O116:H48	3519	fimH39	F19	P1206	2020-05-28	Urine	yes	-	-	-	-	-	-
782145	non-MDR		S	B2	O2/O50:H7	95	fimH41	F9	P1207	2020-05-28	Urine	yes	-	-	-	-	-	-
782153	non-MDR		S	B2	O6:H1	73	fimH12	F16	P1208	2020-05-29	Urine	yes	-	-	-	-	-	-
782161	non-MDR		S	B2	O6:H31	127	fimH2	F16	P1209	2020-05-29	Urine	yes	-	-	-	-	-	-
782179	MDR		R	B2	O25:H4	131	fimH30	F1	P85	2020-05-29	Urine	yes	-	-	-	-	-	-
782187	non-MDR		S	A	O11:H4	10	fimH47	F19	P859	2020-05-29	Urine		-	-	-	-	-	-
782195	non-MDR		S	B2	O25:H5	83	fimH26	F19	P1210	2020-05-29	Urine	yes	-	-	-	-	-	-
782209	non-MDR		S	B2	O99:H6	1859	fimH5	F19	P1211	2020-05-30	Urine		-	-	-	-	-	-
782217	MDR		S	B2	O4:H5	12	fimH6	F19	P876	2020-05-30	Urine		-	-	-	-	-	-
782225	non-MDR		S	B2	O6:H31	127	fimH2	F19	P1212	2020-05-30	Urine	yes	-	-	-	-	-	-
783535	non-MDR		R	B2	O25:H4	131	fimH30	F19	P1214	2020-05-21	Urine	yes	-	-	-	-	-	-
792689	MDR		S	B2	O18:H1	73	fimH10	F16	P1217	2020-06-02	Urine	yes	-	-	-	-	-	-
792701	MDR		R	D	O23:H45	1670	fimH47	F6	P133	2020-06-02	Urine	yes	-	-	-	-	-	-
792727	MDR		S	B2	O16:H5	131	fimH89	F19	P1049	2020-06-08	Urine		-	-	-	-	-	-
792735	MDR	blaCTX-M-14	R	D	O86:H18	38	fimH5	F9	P1218	2020-06-09	Urine	yes	-	-	-	-	-	-
792743	MDR		R	B1	O23:H16	453	fimH31	F19	P1219	2020-06-09	Urine	yes	-	-	-	-	-	-
792751	MDR		R	D	O77/O17/O44/O106/O73:H18	69	fimH27	F19	P1117	2020-06-10	Urine	yes	-	-	-	-	-	-
792769	MDR	blaCTX-M-27	S	D	O86:H18	38	Non-typable	F9	P1220	2020-06-11	Urine	yes	-	-	-	-	-	-
792777	MDR		R	B2	O25:H4	131	fimH30	F19	P1221	2020-06-12	Urine	yes	-	-	-	-	-	-
792785	MDR		S	B2	O25:H4	131	fimH30	F19	P1222	2020-06-13	Urine	yes	-	-	-	-	-	-
792793	MDR		S	B2	O25:H4	131	fimH27	F19	P947	2020-06-15	Urine		-	-	-	-	-	-
792807	MDR		R	B2	O75:H5	1193	fimH64	F19	P1223	2020-06-15	Urine	yes	-	-	-	-	-	-
792823	MDR	blaCTX-M-15	S	B2	ONT:H5	83	fimH1563	F15	P114	2020-06-17	Urine		-	-	-	-	-	-
792831	MDR	blaCTX-M-15	R	C	O76:H9	410	fimH24	F16	P107	2020-06-17	Urine	yes	-	-	-	-	-	-
792849	MDR		R	A	O25:H16	450	Non-typable	F19	P1225	2020-06-18	Urine	yes	-	-	-	-	-	-
792865	MDR		R	B2	O75:H5	1193	fimH64	F6	P1226	2020-06-19	Urine	yes	-	-	-	-	-	-
792873	MDR	blaCTX-M-15	R	A	O89:H4	44	fimH54	F1	P1227	2020-06-22	Urine	yes	-	-	-	-	-	-
792881	MDR		R	B2	O75:H5	1193	fimH64	F19	P936	2020-06-22	Urine		-	-	-	-	-	-
792903	MDR	blaCTX-M-55	R	B2	O75:H5	1193	fimH64	F19	P108	2020-06-24	Urine	yes	-	-	-	-	-	-
792911	MDR		S	B2	O4:H1	12	fimH106	F19	P1228	2020-06-25	Urine	yes	-	-	-	-	-	-
792929	MDR		R	B2	O25:H4	131	fimH30	F19	P113	2020-06-25	Urine		-	-	-	-	-	-
792945	MDR	blaCTX-M-15	S	B2	ONT:H5	83	fimH1563	F19	P114	2020-06-27	Urine		-	-	-	-	-	-
792953	MDR		S	D	O15:H1	69	fimH27	F19	P1229	2020-06-28	Blood	yes	-	-	-	-	-	-
792961	MDR	blaCTX-M-15	S	B2	O21:H7	636	Non-typable	F19	P1230	2020-06-29	Urine	yes	-	-	-	-	-	-
792979	MDR		S	B2	O16:H5	131	fimH41	F19	P1231	2020-06-30	Urine	yes	-	-	-	-	-	-
793407	non-MDR		S	B2	O1:H7	95	fimH41	F11	P1232	2020-06-01	Urine	yes	-	-	-	-	-	-
793415	non-MDR		S	C	ONT:H12	88	Non-typable	F19	P1233	2020-06-01	Urine	yes	-	-	-	-	-	-
793423	non-MDR		S	B2	O6:H31	127	fimH2	F7	P1234	2020-06-01	Urine	yes	-	-	-	-	-	-
793449	non-MDR		S	E	O169:H9	543	fimH331	F19	P1236	2020-06-01	Urine	yes	-	-	-	-	-	-
793465	non-MDR		S	B2	O120:H31	5567	fimH2	F14	P1237	2020-06-02	Urine	yes	-	-	-	-	-	-
793473	non-MDR		S	B2	O18:H7	95	fimH18	F19	P1238	2020-06-02	Urine	yes	-	-	-	-	-	-
793481	non-MDR		S	B2	O2:H6	998	fimH76	F15	P1239	2020-06-02	Urine	yes	-	-	-	-	-	-
793503	non-MDR		S	B2	O6:H1	73	fimH103	F19	P1241	2020-06-02	Urine	yes	-	-	-	-	-	-
793511	non-MDR		S	B2	O22:H1	6998	fimH2	F16	P1242	2020-06-02	Urine	yes	-	-	-	-	-	-
793529	non-MDR		S	B2	O13/O135:H4	538	fimH20	F14	P1243	2020-06-02	Urine	yes	-	-	-	-	-	-
793537	non-MDR		S	B2	O2:H1	543	fimH13	F14	P1244	2020-06-02	Urine	yes	-	-	-	-	-	-
793545	MDR		S	B2	O4:H5	12	fimH6	F16	P1245	2020-06-02	Urine	yes	-	-	-	-	-	-
793553	non-MDR		S	B2	O2/O50:H1	73	fimH10	F4	P1246	2020-06-03	Urine	yes	-	-	-	-	-	-
793561	non-MDR		S	B1	O152:H8	13	fimH256	F19	P1247	2020-06-03	Urine	yes	-	-	-	-	-	-
793579	non-MDR		S	A	O19:H4	10	fimH34	F19	P1248	2020-06-03	Wound	yes	-	-	-	-	-	-
793587	non-MDR		S	B2	O71:H49	2813	fimH229	F4	P1249	2020-06-04	Urine	yes	-	-	-	-	-	-
793595	non-MDR		S	B2	O25:H4	131	Non-typable	F19	P1250	2020-06-04	Urine	yes	-	-	-	-	-	-
793609	MDR		S	B2	O4:H5	12	fimH6	F19	P1251	2020-06-05	Urine	yes	-	-	-	-	-	-
793617	non-MDR		S	B2	O1:H7	95	fimH41	F19	P1252	2020-06-05	Urine	yes	-	-	-	-	-	-
793625	non-MDR		S	B2	O99:H6	1859	fimH5	F19	P1253	2020-06-05	Urine	yes	-	-	-	-	-	-
793633	non-MDR		S	B2	O16:H5	131	fimH41	F19	P1254	2020-06-05	Urine	yes	-	-	-	-	-	-
793641	non-MDR		S	B2	O96:H14	28	fimH90	F19	P1255	2020-06-06	Urine	yes	-	-	-	-	-	-
793659	non-MDR		S	B2	O4:H6	998	fimH14	F19	P1256	2020-06-08	Urine	yes	-	-	-	-	-	-
793667	non-MDR		S	B2	O75:H5	404	fimH27	F19	P1257	2020-06-08	Urine	yes	-	-	-	-	-	-
793675	MDR		S	D	O153:H18	38	fimH30	F1	P1258	2020-06-08	Urine	yes	-	-	-	-	-	-
793683	non-MDR		S	A	O32:H12	607	fimH305	F4	P1259	2020-06-08	Urine	yes	-	-	-	-	-	-
793691	non-MDR		S	B2	O6:H31	127	fimH2	F19	P87	2020-06-08	Urine		-	-	-	-	-	-
793705	non-MDR		S	D	O15:H6	69	fimH27	F19	P1260	2020-06-08	Urine	yes	-	-	-	-	-	-
793713	non-MDR		S	B2	O6:H1	Novel	Non-typable	F16	P1261	2020-06-08	Urine	yes	-	-	-	-	-	-
793721	non-MDR		S	B2	O99:H6	1859	fimH1544	F19	P135	2020-06-08	Urine	yes	-	-	-	-	-	-
793739	non-MDR		S	B2	O22:H1	73	fimH103	F19	P1262	2020-06-09	Urine	yes	-	-	-	-	-	-
793747	non-MDR		S	F	O1:H7	59	Non-typable	F4	P1263	2020-06-09	Urine	yes	-	-	-	-	-	-
793755	non-MDR		S	B2	O2/O50:H7	95	fimH41	F13	P76	2020-06-09	Urine	yes	-	-	-	-	-	-
793763	non-MDR		S	B2	O6:H31	127	fimH2	F13	P1264	2020-06-09	Urine	yes	-	-	-	-	-	-
793771	non-MDR		S	D	O77/O17/O44/O106/O73:H18	69	fimH27	F15	P1265	2020-06-09	Urine	yes	-	-	-	-	-	-
793789	non-MDR		S	B1	ONT:H34	3076	fimH87	F19	P1266	2020-06-09	Urine	yes	-	-	-	-	-	-
793797	non-MDR		S	B2	O16:H5	131	fimH41	F19	P1267	2020-06-09	Urine	yes	-	-	-	-	-	-
793801	non-MDR		S	F	O7:H45	62	fimH44	F19	P1004	2020-06-10	Urine		-	-	-	-	-	-
793819	MDR		S	A	O128:H34	2014	fimH86	F19	P1268	2020-06-10	Urine	yes	-	-	-	-	-	-
793827	non-MDR		S	B2	O18:H7	95	fimH18	F19	P1269	2020-06-10	Urine	yes	-	-	-	-	-	-
793835	non-MDR		S	A	O9HNT:	10	fimH54	F19	P1270	2020-06-10	Urine	yes	-	-	-	-	-	-
793843	non-MDR		S	B2	O22:H1	73	fimH72	F19	P1271	2020-06-10	Fluid	yes	-	-	-	-	-	-
793851	non-MDR		S	B2	O137:H6	2678	fimH138	F19	P1272	2020-06-10	Urine	yes	-	-	-	-	-	-
793877	non-MDR		R	B2	O25:H4	131	fimH30	F19	P926	2020-06-11	Urine		-	-	-	-	-	-
793885	non-MDR		R	A	O89:H9	10	fimH54	F19	P8	2020-06-11	Urine	yes	-	-	-	-	-	-
793893	non-MDR		S	D	O77/O17/O44/O106:H18	106	fimH47	F9	P122	2020-06-11	Urine	yes	-	-	-	-	-	-
793907	non-MDR		S	U	O46:H31	420	fimH5	F9	P1273	2020-06-11	Urine	yes	-	-	-	-	-	-
793915	non-MDR		S	B2	O18:H7	95	fimH18	F19	P1274	2020-06-11	Urine	yes	-	-	-	-	-	-
793923	non-MDR		S	B2	O18:H7	95	fimH18	F3	P1275	2020-06-12	Urine	yes	-	-	-	-	-	-
793931	non-MDR		S	B2	O2/O50:H7	95	fimH41	F19	P1276	2020-06-12	Urine	yes	-	-	-	-	-	-
793949	non-MDR		S	B2	O6:H1	73	fimH30	F19	P1277	2020-06-12	Urine	yes	-	-	-	-	-	-
793957	non-MDR		S	D	O11:H18	Novel	fimH27	F19	P1278	2020-06-12	Urine	yes	-	-	-	-	-	-
793973	non-MDR		S	B2	O22:H1	73	fimH103	F19	P17	2020-06-13	Urine		-	-	-	-	-	-
793981	non-MDR		S	D	O23:H15	Novel	fimH238	F19	P1280	2020-06-13	Urine	yes	-	-	-	-	-	-
793999	non-MDR		S	B2	O6:H31	127	Non-typable	F19	P1281	2020-06-14	Urine	yes	-	-	-	-	-	-
794007	non-MDR		S	D	O77/O17/O44/O106/O73:H18	106	fimH1575	F14	P1282	2020-06-15	Urine	yes	-	-	-	-	-	-
794015	non-MDR		S	B2	O16:H5	131	fimH41	F9	P1283	2020-06-15	Urine	yes	-	-	-	-	-	-
794023	non-MDR		S	B2	O2/O50:H7	95	fimH41	F10	P100	2020-06-15	Urine	yes	-	-	-	-	-	-
794031	non-MDR		S	B1	O126:H27	56	fimH54	F19	P1284	2020-06-15	Urine	yes	-	-	-	-	-	-
794049	non-MDR		S	B2	O131:H45	491	fimH5	F9	P1285	2020-06-15	Urine	yes	-	-	-	-	-	-
794057	non-MDR		S	B2	O62:H5	1236	fimH253	F14	P1286	2020-06-15	Urine	yes	-	-	-	-	-	-
794065	non-MDR		S	B1	O9:H10	155	fimH34	F6	P372	2020-06-15	Urine		-	-	-	-	-	-
794073	MDR		S	B2	O2/O50:H1	73	fimH10	F1	P1287	2020-06-15	Urine	yes	-	-	-	-	-	-
794081	non-MDR		S	D	O77/O17/O44/O106:H18	69	fimH27	F19	P315	2020-06-15	Urine	yes	-	-	-	-	-	-
794099	non-MDR		S	G	O77/O17/O44/O106:H46	3246	fimH65	F19	P1288	2020-06-16	Urine	yes	-	-	-	-	-	-
794103	non-MDR		S	A	O123/O186:H36	10	fimH94	F9	P1289	2020-06-16	Urine	yes	-	-	-	-	-	-
794111	non-MDR		S	B1	O153:H31	101	fimH1110	F19	P1290	2020-06-16	Urine	yes	-	-	-	-	-	-
794129	non-MDR		S	B2	O22:H5	5571	fimH9	F7	P1291	2020-06-16	Urine	yes	-	-	-	-	-	-
794137	non-MDR		S	B2	O88:H6	Novel	fimH14	F9	P1292	2020-06-16	Urine	yes	-	-	-	-	-	-
794145	non-MDR		S	B2	O1:H7	95	fimH41	F2	P1293	2020-06-16	Urine	yes	-	-	-	-	-	-
794153	non-MDR		S	B2	O22:H1	73	fimH72	F19	P1294	2020-06-16	Urine	yes	-	-	-	-	-	-
794161	non-MDR		S	A	O90/O127:H54	Novel	fimH1291	F3	P1295	2020-06-17	Urine	yes	-	-	-	-	-	-
794187	non-MDR		S	B2	O75:H5	404	fimH27	F9	P1297	2020-06-17	Urine	yes	-	-	-	-	-	-
794195	non-MDR		S	B2	O6:H31	127	fimH2	F7	P1298	2020-06-17	Urine	yes	-	-	-	-	-	-
794209	MDR		S	B2	O6:H1	1278	fimH30	F9	P1299	2020-06-17	Urine	yes	-	-	-	-	-	-
794217	non-MDR		R	B2	O25:H4	131	fimH30	F12	P1300	2020-06-18	Perirectal	yes	-	-	-	-	-	-
794225	MDR		S	B2	O2/O50:H4	95	fimH27	F10	P1301	2020-06-18	Urine	yes	-	-	-	-	-	-
794233	non-MDR		S	B2	O75:H5	404	fimH27	F7	P1302	2020-06-18	Urine	yes	-	-	-	-	-	-
794267	non-MDR		S	B2	O25:H4	131	fimH22	F19	P1305	2020-06-18	Urine	yes	-	-	-	-	-	-
794275	non-MDR		S	B2	O2:H6	141	fimH5	F16	P1306	2020-06-18	Urine	yes	-	-	-	-	-	-
794283	non-MDR		S	B2	O4:H6	998	fimH14	F15	P1307	2020-06-18	Urine	yes	-	-	-	-	-	-
794291	non-MDR		S	B2	O6:H31	127	fimH2	F19	P1308	2020-06-18	Urine	yes	-	-	-	-	-	-
794313	non-MDR		S	B2	O22:H1	73	fimH103	F4	P1310	2020-06-19	Urine	yes	-	-	-	-	-	-
794321	non-MDR		S	B2	O25:H4	131	fimH30	F13	P1311	2020-06-19	Urine	yes	-	-	-	-	-	-
794347	non-MDR		S	B2	O25:H4	131	fimH22	F2	P1313	2020-06-22	Urine	yes	-	-	-	-	-	-
794355	non-MDR		S	B2	O18:H7	95	fimH18	F4	P1314	2020-06-22	Urine	yes	-	-	-	-	-	-
794363	non-MDR		S	B2	O75:H5	404	fimH27	F19	P1315	2020-06-22	Urine	yes	-	-	-	-	-	-
794419	non-MDR		S	D	O86:H2	349	fimH54	F19	P1318	2020-06-22	Urine	yes	-	-	-	-	-	-
794427	non-MDR		S	A	O32:H12	607	fimH305	F9	P1319	2020-06-23	Urine	yes	-	-	-	-	-	-
794435	non-MDR		S	B2	O16:H6	144	fimH176	F13	P1320	2020-06-23	Urine	yes	-	-	-	-	-	-
794443	non-MDR		S	F	O45:H42	648	fimH27	F7	P1321	2020-06-23	Urine	yes	-	-	-	-	-	-
794451	non-MDR		S	B2	O1:H7	95	fimH41	F4	P1322	2020-06-24	Urine	yes	-	-	-	-	-	-
794469	non-MDR		S	F	O1:H7	59	Non-typable	F19	P1323	2020-06-24	Urine	yes	-	-	-	-	-	-
794485	non-MDR		S	B1	O174:H27	5308	fimH233	F19	P1324	2020-06-25	Urine	yes	-	-	-	-	-	-
794493	non-MDR		S	D	O2/O50:H4	405	fimH56	F19	P1325	2020-06-25	Urine	yes	-	-	-	-	-	-
794507	non-MDR		S	B2	O83:H1	135	fimH2	F19	P1326	2020-06-25	Urine	yes	-	-	-	-	-	-
794515	non-MDR		S	D	O153:H2	69	fimH27	F2	P1327	2020-06-25	Urine	yes	-	-	-	-	-	-
794523	non-MDR		S	B2	O16:H6	144	fimH176	F19	P1328	2020-06-25	Urine	yes	-	-	-	-	-	-
794531	non-MDR		R	B2	O25:H4	131	fimH30	F19	P1329	2020-06-26	Perirectal	yes	-	-	-	-	-	-
794549	non-MDR		S	B2	O75:H5	14	fimH27	F4	P1330	2020-06-26	Urine	yes	-	-	-	-	-	-
794565	non-MDR		S	B2	O6:H31	127	fimH2	F7	P690	2020-06-26	Urine		-	-	-	-	-	-
794573	non-MDR		R	D	O86:H18	38	fimH5	F19	P60	2020-06-26	Urine		-	-	-	-	-	-
794581	non-MDR		S	B2	O2/O50:H1	73	fimH10	F19	P1332	2020-06-26	Urine	yes	-	-	-	-	-	-
794599	non-MDR		S	B2	O1:H7	95	fimH27	F9	P1333	2020-06-26	Urine	yes	-	-	-	-	-	-
794603	non-MDR		S	B2	O103:H45	6574	fimH993	F19	P1334	2020-06-27	Urine	yes	-	-	-	-	-	-
794611	MDR		S	B2	O4:H5	12	Non-typable	F12	P1335	2020-06-27	Perirectal	yes	-	-	-	-	-	-
794629	non-MDR		S	B2	O25:H1	73	fimH12	F19	P1336	2020-06-27	Urine	yes	-	-	-	-	-	-
794645	non-MDR		S	B2	O2/O50:H7	95	fimH41	F19	P1338	2020-06-29	Urine	yes	-	-	-	-	-	-
794653	non-MDR		S	B2	O4:H27	978	fimH2	F16	P1339	2020-06-29	Urine	yes	-	-	-	-	-	-
794661	non-MDR		S	B2	O16:H6	144	fimH27	F9	P1340	2020-06-29	Urine	yes	-	-	-	-	-	-
794679	non-MDR		S	B2	O2/O50:H4	9241	fimH30	F15	P1341	2020-06-29	Urine	yes	-	-	-	-	-	-
794687	non-MDR		S	F	O1:H7	59	Non-typable	F9	P80	2020-06-30	Urine	yes	-	-	-	-	-	-
794709	MDR		S	B2	O18:H1	73	fimH10	F9	P1343	2020-06-30	Urine	yes	-	-	-	-	-	-
794717	non-MDR		S	B2	O1:H7	95	fimH41	F19	P1344	2020-06-30	Urine	yes	-	-	-	-	-	-
804910	non-MDR		R	D	O102:H6	405	fimH27	F19	P22	2020-07-01	Urine	yes	-	-	-	-	-	-
804952	MDR		S	B2	O25:H4	131	fimH22	F19	P1348	2020-07-01	Wound	yes	-	-	-	-	-	-
804978	non-MDR		S	B2	O46:H31	420	fimH130	F19	P141	2020-07-01	Tissue	yes	-	-	-	-	-	-
804986	non-MDR		S	B2	O46:H31	420	fimH130	F19	P141	2020-07-01	Tissue		-	-	-	-	-	-
805002	MDR		R	B2	O18:H5	1193	fimH64	F19	P1350	2020-07-02	Urine	yes	-	-	-	-	-	-
805044	non-MDR		S	B2	O2/O50:H1	73	fimH10	F19	P199	2020-07-02	Urine		-	-	-	-	-	-
805052	non-MDR		R	B2	ONT:H4	131	fimH30	F19	P121	2020-07-02	Urine		-	-	-	-	-	-
805086	non-MDR		S	B2	O46:H31	420	fimH130	F19	P141	2020-07-03	Wound		-	-	-	-	-	-
805132	non-MDR		S	A	O27:H7	399	fimH34	F19	P1351	2020-07-05	Urine	yes	-	-	-	-	-	-
805204	non-MDR		S	B2	O99:H6	1859	fimH5	F11	P1352	2020-07-06	Urine	yes	-	-	-	-	-	-
805246	non-MDR		S	B2	O6:H1	73	fimH10	F19	P1353	2020-07-06	Urine	yes	-	-	-	-	-	-
805270	MDR		S	B2	O16:H5	131	fimH41	F19	P265	2020-07-06	Urine		-	-	-	-	-	-
805288	non-MDR		S	B2	O75:H5	Novel	Non-typable	F19	P1355	2020-07-07	Urine	yes	-	-	-	-	-	-
805296	non-MDR		S	B1	ONT:H7	2521	fimH31	F19	P1356	2020-07-07	Urine	yes	-	-	-	-	-	-
805300	non-MDR		S	B2	O75:H5	404	fimH27	F7	P1357	2020-07-07	Urine	yes	-	-	-	-	-	-
805318	non-MDR		S	B2	O83:H1	135	fimH2	F16	P1358	2020-07-07	Urine	yes	-	-	-	-	-	-
805326	non-MDR		S	B2	O6:H31	127	fimH2	F19	P1359	2020-07-07	Urine	yes	-	-	-	-	-	-
805342	non-MDR		S	A	O160:H34	218	Non-typable	F19	P1360	2020-07-07	Urine	yes	-	-	-	-	-	-
805350	non-MDR		S	D	O86:H2	349	fimH54	F19	P1361	2020-07-07	Urine	yes	-	-	-	-	-	-
805384	non-MDR		S	B2	O54:H14	4260	fimH115	F19	P1363	2020-07-07	Urine	yes	-	-	-	-	-	-
805414	non-MDR		S	B2	O16:H5	131	fimH41	F4	P1364	2020-07-08	Urine	yes	-	-	-	-	-	-
805422	non-MDR		S	B2	O2/O50:H7	95	fimH41	F19	P1345	2020-07-08	Urine	yes	-	-	-	-	-	-
805430	non-MDR		S	B2	O2/O50:H4	95	fimH27	F16	P1365	2020-07-08	Urine	yes	-	-	-	-	-	-
805448	non-MDR		S	D	O15:H6	69	fimH27	F9	P1366	2020-07-08	Urine	yes	-	-	-	-	-	-
805464	non-MDR		S	B2	O2/O50:H1	543	fimH10	F15	P1367	2020-07-09	Urine	yes	-	-	-	-	-	-
805498	non-MDR		S	B1	O9:H10	155	fimH34	F19	P372	2020-07-09	Urine		-	-	-	-	-	-
805502	non-MDR		S	B1	O9/O30:H25	641	fimH855	F19	P916	2020-07-09	Urine	yes	-	-	-	-	-	-
805528	non-MDR		S	B2	O18:H7	1231	fimH18	F15	P625	2020-07-10	Urine	yes	-	-	-	-	-	-
805536	non-MDR		S	B2	O120:H1	104	fimH2	F19	P1368	2020-07-10	Urine	yes	-	-	-	-	-	-
805544	non-MDR		S	C	O9:H17	88	fimH39	F16	P1369	2020-07-10	Urine	yes	-	-	-	-	-	-
805560	non-MDR		S	B2	O6:H1	73	fimH128	F19	P1370	2020-07-10	Urine	yes	-	-	-	-	-	-
805586	MDR		S	D	O77/O17/O44/O106/O73:H18	69	fimH27	F2	P1371	2020-07-10	Urine	yes	-	-	-	-	-	-
805624	non-MDR		S	B2	O2/O50:H7	95	fimH41	F9	P1372	2020-07-10	Urine	yes	-	-	-	-	-	-
805640	non-MDR		S	D	O153:H9	38	fimH24	F19	P1373	2020-07-12	Urine	yes	-	-	-	-	-	-
805682	non-MDR		S	B1	O163:H19	99	fimH31	F19	P473	2020-07-13	Urine		-	-	-	-	-	-
805720	MDR		S	F	O11:H6	457	fimH145	F19	P1211	2020-07-13	Urine		-	-	-	-	-	-
805738	non-MDR		S	B2	O16:H5	131	fimH41	F9	P1376	2020-07-13	Urine	yes	-	-	-	-	-	-
805746	non-MDR		S	D	O15:H2	69	fimH27	F11	P1377	2020-07-13	Urine	yes	-	-	-	-	-	-
805754	non-MDR		S	B2	O2/O50:H7	95	fimH41	F14	P1378	2020-07-13	Urine	yes	-	-	-	-	-	-
805796	MDR		S	B2	O6:H1	73	fimH146	F2	P1381	2020-07-13	Urine	yes	-	-	-	-	-	-
805818	non-MDR		S	B2	O18:H5	14	fimH27	F19	P1382	2020-07-13	Urine	yes	-	-	-	-	-	-
805834	non-MDR		S	B2	O6:H1	73	fimH30	F19	P1383	2020-07-13	Urine	yes	-	-	-	-	-	-
805842	non-MDR		S	D	O77/O17/O44/O106/O73:H18	106	fimH47	F19	P1384	2020-07-14	Urine	yes	-	-	-	-	-	-
805850	non-MDR		S	B2	O99:H6	1859	Non-typable	F16	P1385	2020-07-14	Urine	yes	-	-	-	-	-	-
805906	non-MDR		S	B2	O99:H6	1859	Non-typable	F16	P1386	2020-07-14	Urine	yes	-	-	-	-	-	-
805914	non-MDR		S	U	O46:H31	420	fimH117	F19	P1387	2020-07-14	Urine	yes	-	-	-	-	-	-
805948	non-MDR		S	B2	O1:H7	95	fimH41	F9	P1388	2020-07-15	Urine	yes	-	-	-	-	-	-
805964	MDR		S	B2	O6:H1	73	fimH10	F9	P95	2020-07-15	Urine	yes	-	-	-	-	-	-
806006	non-MDR		S	B2	O6:H1	73	fimH10	F19	P1389	2020-07-15	Wound	yes	-	-	-	-	-	-
806022	non-MDR		S	D	O86:H2	349	fimH24	F19	P1255	2020-07-16	Urine	yes	-	-	-	-	-	-
806048	non-MDR		S	B2	O2/O50:H1	73	fimH10	F16	P1390	2020-07-16	Urine	yes	-	-	-	-	-	-
806064	non-MDR		R	D	O102:H6	405	fimH27	F19	P22	2020-07-16	Urine		-	-	-	-	-	-
806080	non-MDR		S	D	O15:H2	69	fimH27	F16	P1391	2020-07-16	Urine	yes	-	-	-	-	-	-
806110	non-MDR		S	B2	O25:H4	131	fimH22	F19	P1305	2020-07-16	Urine		-	-	-	-	-	-
806128	non-MDR		S	B2	O16:H6	2626	fimH54	F19	P1392	2020-07-17	Urine	yes	-	-	-	-	-	-
806136	MDR		R	F	O153:H34	354	fimH58	F19	P1087	2020-07-17	Urine	yes	-	-	-	-	-	-
806144	non-MDR		S	U	O2/O46/O50:H31	420	fimH5	F16	P1393	2020-07-17	Urine	yes	-	-	-	-	-	-
806152	non-MDR		S	B2	O2/O50:H7	95	fimH41	F6	P16	2020-07-17	Urine	yes	-	-	-	-	-	-
806160	non-MDR		S	B1	O8:H7	196	fimH87	F1	P1394	2020-07-17	Urine	yes	-	-	-	-	-	-
806178	non-MDR		S	B2	O10:H1	73	fimH9	F19	P1395	2020-07-17	Urine	yes	-	-	-	-	-	-
806194	non-MDR		S	A	ONT:H10	227	fimH54	F19	P142	2020-07-17	Urine	yes	-	-	-	-	-	-
806232	non-MDR		S	D	O15HNT:	69	fimH27	F2	P1396	2020-07-17	Urine	yes	-	-	-	-	-	-
806282	non-MDR		S	B2	O6:H31	127	fimH2	F19	P1397	2020-07-19	Urine	yes	-	-	-	-	-	-
806304	non-MDR		S	B1	O109:H21	40	fimH31	F19	P1398	2020-07-20	Urine	yes	-	-	-	-	-	-
806312	non-MDR		S	B2	O120:H14	321	fimH9	F19	P1399	2020-07-20	Urine	yes	-	-	-	-	-	-
806320	MDR		S	B2	O6:H1	73	fimH30	F1	P1400	2020-07-20	Urine	yes	-	-	-	-	-	-
806362	MDR		S	B2	O2:H6	998	Non-typable	F7	P1401	2020-07-20	Urine	yes	-	-	-	-	-	-
806370	non-MDR		S	B2	O7:H7	80	fimH1	F7	P1402	2020-07-20	Urine	yes	-	-	-	-	-	-
806400	non-MDR		S	B2	O18:H7	95	fimH18	F19	P458	2020-07-20	Urine		-	-	-	-	-	-
806426	non-MDR		S	B2	ONT:HNT	127	fimH2	F18	P1403	2020-07-21	Urine	yes	-	-	-	-	-	-
806434	non-MDR		S	B1	O96:H19	99	fimH31	F7	P621	2020-07-21	Urine	yes	-	-	-	-	-	-
806476	non-MDR		S	B2	O18:H1	73	fimH10	F9	P1404	2020-07-22	Urine	yes	-	-	-	-	-	-
806484	non-MDR		S	B1	O9:H10	155	fimH34	F19	P1405	2020-07-22	Urine	yes	-	-	-	-	-	-
806492	non-MDR		R	B2	O25:H4	131	fimH30	F19	P88	2020-07-22	Urine	yes	-	-	-	-	-	-
806506	non-MDR		S	B1	O141:H16	Novel	Non-typable	F19	P1406	2020-07-22	Urine	yes	-	-	-	-	-	-
806548	non-MDR		S	A	O103:H23	939	fimH60	F4	P1407	2020-07-23	Urine	yes	-	-	-	-	-	-
806572	non-MDR		S	D	O15:H18	69	fimH27	F19	P1408	2020-07-23	Fluid	yes	-	-	-	-	-	-
806598	non-MDR		S	F	O7:H45	62	fimH44	F19	P1004	2020-07-23	Urine		-	-	-	-	-	-
806602	non-MDR		R	B2	O6:H31	Novel	fimH2	F19	P1409	2020-07-23	Urine	yes	-	-	-	-	-	-
806652	non-MDR		S	B2	O88:H4	555	fimH21	F19	P1411	2020-07-23	Urine	yes	-	-	-	-	-	-
806660	non-MDR		S	F	O1:H7	59	Non-typable	F9	P80	2020-07-23	Urine		-	-	-	-	-	-
806678	non-MDR		S	B2	O18:H5	14	fimH27	F19	P1412	2020-07-23	Urine	yes	-	-	-	-	-	-
806694	non-MDR		S	B2	O1:H7	95	fimH41	F19	P1413	2020-07-24	Urine	yes	-	-	-	-	-	-
806708	non-MDR		S	C	O117/O107:H4	410	fimH24	F2	P1414	2020-07-24	Urine	yes	-	-	-	-	-	-
806716	non-MDR		S	B2	O1:H7	95	fimH41	F19	P1413	2020-07-24	Blood		-	-	-	-	-	-
806732	non-MDR		S	B2	O6:H31	127	Non-typable	F19	P1415	2020-07-26	Urine	yes	-	-	-	-	-	-
806766	non-MDR		S	B2	O18:H5	14	fimH27	F16	P1417	2020-07-27	Urine	yes	-	-	-	-	-	-
806774	non-MDR		S	B2	O46:H31	420	fimH130	F16	P1418	2020-07-27	Urine	yes	-	-	-	-	-	-
806782	non-MDR		S	B1	ONT:H16	4623	fimH259	F2	P1419	2020-07-27	Urine	yes	-	-	-	-	-	-
806790	non-MDR		S	B2	O2/O50:H4	131	fimH22	F16	P1109	2020-07-27	Urine	yes	-	-	-	-	-	-
806804	non-MDR		S	B2	O2/O50:H4	95	fimH27	F19	P1420	2020-07-27	Urine	yes	-	-	-	-	-	-
806862	non-MDR		S	B2	O2/O50:H7	95	fimH41	F19	P1421	2020-07-28	Urine	yes	-	-	-	-	-	-
806900	non-MDR		R	B2	O75:H5	1193	fimH64	F19	P1422	2020-07-28	Urine	yes	-	-	-	-	-	-
806918	non-MDR		S	B2	O1:H7	Novel	fimH41	F19	P1423	2020-07-28	Urine	yes	-	-	-	-	-	-
806942	non-MDR		S	B2	O6:H31	127	fimH181	F1	P1424	2020-07-29	Urine	yes	-	-	-	-	-	-
806976	non-MDR		S	B2	O75:H5	404	fimH27	F7	P1357	2020-07-29	Urine		-	-	-	-	-	-
806984	non-MDR		S	B1	O78:H49	2248	Non-typable	F19	P463	2020-07-29	Urine	yes	-	-	-	-	-	-
806992	MDR		S	B2	O2/O50:H1	73	Non-typable	F19	P1425	2020-07-29	Urine	yes	-	-	-	-	-	-
807000	non-MDR		S	B2	O117/O107:H4	428	fimH22	F9	P1426	2020-07-29	Urine	yes	-	-	-	-	-	-
807026	non-MDR		S	B2	O13/O135:H4	357	fimH21	F19	P1427	2020-07-29	Urine	yes	-	-	-	-	-	-
807042	non-MDR		S	B2	O2/O50:H7	95	fimH41	F14	P1428	2020-07-30	Urine	yes	-	-	-	-	-	-
807076	non-MDR		S	B2	O25:H4	131	fimH30	F19	P1429	2020-07-30	Urine	yes	-	-	-	-	-	-
807084	non-MDR		S	B2	O2:H5	355	fimH154	F19	P1191	2020-07-30	Urine		-	-	-	-	-	-
807148	MDR		S	B2	O6:H1	73	fimH9	F19	P1211	2020-07-31	Urine	yes	-	-	-	-	-	-
807180	non-MDR		S	B2	O6:H31	127	fimH2	F19	P1432	2020-07-31	Urine	yes	-	-	-	-	-	-
807202	non-MDR		S	U	O46:H31	420	fimH135	F7	P1433	2020-07-31	Urine	yes	-	-	-	-	-	-
807228	non-MDR		S	B2	O75:H5	404	fimH27	F19	P1434	2020-07-31	Wound	yes	-	-	-	-	-	-
807308	non-MDR		S	B2	O6:H31	127	fimH2	F19	P1432	2020-08-02	Urine		-	-	-	-	-	-
807316	non-MDR		S	B2	O6:H31	127	fimH181	F19	P1435	2020-08-02	Urine	yes	-	-	-	-	-	-
807420	MDR		S	B2	O6:H31	127	fimH2	F19	P1437	2020-07-01	Urine	yes	-	-	-	-	-	-
807438	MDR		R	B2	O6:H1	73	fimH10	F19	P1349	2020-07-01	Urine	yes	-	-	-	-	-	-
807454	MDR		R	B2	O75:H5	1193	fimH64	F19	P396	2020-07-03	Urine		-	-	-	-	-	-
807462	MDR		R	B2	O25:H4	131	fimH30	F19	P15	2020-07-04	Urine	yes	-	-	-	-	-	-
807470	MDR	blaCTX-M-15	R	B2	O25:H4	9126	fimH30	F19	P109	2020-07-10	Urine	yes	-	-	-	-	-	-
807496	MDR		S	B2	O25:H4	131	fimH30	F19	P1436	2020-07-10	Urine	yes	-	-	-	-	-	-
807500	MDR	blaCTX-M-55	R	B2	O75:H5	1193	fimH64	F19	P1439	2020-07-10	Urine	yes	-	-	-	-	-	-
807518	MDR		S	B2	O25:H4	131	fimH30	F19	P1436	2020-07-10	Blood		-	-	-	-	-	-
807526	MDR		S	F	O7:H45	62	fimH44	F19	P105	2020-07-11	Urine	yes	-	-	-	-	-	-
807534	MDR	blaCTX-M-15	R	B2	O25:H4	9126	fimH30	F19	P109	2020-07-12	Urine		-	-	-	-	-	-
807542	MDR		S	B2	O16:H5	131	fimH89	F19	P1049	2020-07-13	Urine		-	-	-	-	-	-
807568	MDR		R	B2	O75:H5	1193	fimH64	F19	P936	2020-07-14	Urine		-	-	-	-	-	-
807592	MDR		S	B2	O25:H4	131	fimH30	F19	P1441	2020-07-16	Urine	yes	-	-	-	-	-	-
807606	MDR		S	B2	O4:H5	12	fimH6	F9	P1442	2020-07-16	Urine	yes	-	-	-	-	-	-
807614	MDR		S	B2	O25:H4	131	Non-typable	F15	P1443	2020-07-17	Urine	yes	-	-	-	-	-	-
807622	MDR		R	B2	O25:H4	131	fimH30	F19	P1347	2020-07-18	Fluid	yes	-	-	-	-	-	-
807630	MDR		S	B2	O6:H1	73	fimH10	F19	P64	2020-07-18	Urine	yes	-	-	-	-	-	-
807648	MDR		S	B2	O6:H1	73	fimH10	F19	P64	2020-07-18	Blood		-	-	-	-	-	-
807656	MDR		R	B2	O25:H4	131	fimH22	F19	P1346	2020-07-19	Urine	yes	-	-	-	-	-	-
807664	MDR		R	B2	O75:H5	1193	fimH64	F4	P1444	2020-07-20	Urine	yes	-	-	-	-	-	-
807672	MDR	blaCTX-M-27	R	B2	O75:H5	1193	fimH64	F16	P1445	2020-07-21	Urine	yes	-	-	-	-	-	-
807680	MDR	blaCTX-M-15	S	D	O1:H1	1652	fimH27	F19	P1446	2020-07-22	Urine	yes	-	-	-	-	-	-
807698	MDR	blaCTX-M-14	R	F	O1:H6	12736	fimH29	F19	P1349	2020-07-24	Urine	yes	-	-	-	-	-	-
807702	MDR	blaCTX-M-14	R	B2	O25:H4	131	fimH30	F5	P38	2020-07-27	Urine	yes	-	-	-	-	-	-
807710	MDR	blaCTX-M-27	R	B2	O25:H4	131	fimH30	F13	P1447	2020-07-27	Urine	yes	-	-	-	-	-	-
807736	MDR		R	B1	O78:H9	162	fimH32	F2	P1448	2020-07-29	Urine	yes	-	-	-	-	-	-
807744	MDR		R	B2	O25:H4	131	fimH30	F19	P28	2020-07-29	Urine		-	-	-	-	-	-
807752	MDR		R	B2	O75:H5	1193	fimH64	F7	P1449	2020-07-29	Urine	yes	-	-	-	-	-	-
807778	MDR		S	B2	O25:H4	131	fimH30	F5	P1450	2020-07-30	Urine	yes	-	-	-	-	-	-
807786	MDR	blaCTX-M-27	R	B2	O25:H4	131	fimH30	F19	P1451	2020-07-30	Urine	yes	-	-	-	-	-	-
807794	MDR	blaCTX-M-14	R	F	O1:H6	12736	fimH29	F19	P1349	2020-07-30	Fluid		-	-	-	-	-	-
821710	non-MDR		S	B2	O46:H31	420	fimH1497	F19	P34	2020-08-03	Urine	yes	-	-	-	-	-	-
821728	non-MDR		S	B2	O8:H14	Novel	fimH677	F7	P1454	2020-08-03	Urine	yes	-	-	-	-	-	-
821736	non-MDR		S	F	O11:H25	457	fimH26	F19	P1455	2020-08-03	Urine	yes	-	-	-	-	-	-
821744	non-MDR		S	B2	O1:H7	95	fimH41	F19	P1456	2020-08-03	Urine	yes	-	-	-	-	-	-
821752	non-MDR		R	B2	O75:H5	1193	fimH64	F19	P110	2020-08-03	Urine		-	-	-	-	-	-
821778	non-MDR		S	B2	O2/O50:H7	95	fimH41	F11	P1458	2020-08-04	Urine	yes	-	-	-	-	-	-
821786	non-MDR		S	B2	O75:H5	404	fimH27	F19	P26	2020-08-04	Urine		-	-	-	-	-	-
821794	non-MDR		S	B2	O4:H5	12	fimH5	F19	P1459	2020-08-04	Urine	yes	-	-	-	-	-	-
821808	non-MDR		S	B2	O22:H1	73	fimH103	F7	P82	2020-08-04	Urine	yes	-	-	-	-	-	-
821816	non-MDR		S	B1	O146:H21	442	fimH32	F1	P1460	2020-08-05	Urine	yes	-	-	-	-	-	-
821824	non-MDR		S	D	O166:H15	349	fimH93	F14	P1461	2020-08-05	Urine	yes	-	-	-	-	-	-
821832	MDR		R	B2	O25:H4	131	fimH30	F4	P1462	2020-08-05	Urine	yes	-	-	-	-	-	-
821840	non-MDR		S	B2	O46:H31	420	fimH130	F19	P141	2020-08-05	Blood		-	-	-	-	-	-
821858	non-MDR		S	B2	O108:H6	28	fimH90	F19	P1463	2020-08-06	Urine	yes	-	-	-	-	-	-
821866	MDR		S	B2	O2/O50:H7	95	fimH41	F12	P1464	2020-08-06	Urine	yes	-	-	-	-	-	-
821882	non-MDR		S	B2	O46:H31	420	fimH130	F19	P141	2020-08-06	Wound		-	-	-	-	-	-
821890	non-MDR		S	B2	O6:H1	73	fimH10	F19	P1466	2020-08-06	Urine	yes	-	-	-	-	-	-
821904	non-MDR		S	B2	O8:H10	681	fimH3	F19	P475	2020-08-06	Urine	yes	-	-	-	-	-	-
821912	non-MDR		S	B2	O4:H5	12	fimH5	F19	P1459	2020-08-06	Urine		-	-	-	-	-	-
821920	non-MDR		S	B2	O7:H7	80	fimH1	F19	P1416	2020-08-06	Urine	yes	-	-	-	-	-	-
821938	non-MDR		S	D	O91:H20	Novel	fimH299	F19	P1467	2020-08-07	Urine	yes	-	-	-	-	-	-
821946	MDR		S	B2	O16:H5	131	fimH41	F19	P1468	2020-08-07	Urine	yes	-	-	-	-	-	-
821954	MDR		S	B2	O4:H5	12	fimH1545	F1	P1469	2020-08-07	Urine	yes	-	-	-	-	-	-
821962	non-MDR		S	D	O7:H18	38	fimH65	F21	P1470	2020-08-07	Urine	yes	-	-	-	-	-	-
821970	non-MDR		S	B1	O59:H23	5974	fimH31	F15	P1471	2020-08-07	Urine	yes	-	-	-	-	-	-
821988	non-MDR		S	B2	O22:H1	73	Non-typable	F9	P1472	2020-08-07	Urine	yes	-	-	-	-	-	-
821996	non-MDR		S	B2	O1:H7	95	fimH41	F19	P1473	2020-08-07	Urine	yes	-	-	-	-	-	-
822004	non-MDR		R	B2	O75:H5	1193	fimH64	F19	P3	2020-08-08	Urine		-	-	-	-	-	-
822012	non-MDR		S	B2	O46:H31	420	fimH130	F19	P141	2020-08-08	Tissue		-	-	-	-	-	-
822020	non-MDR		S	B2	O16:H6	144	fimH54	F19	P950	2020-08-09	Urine		-	-	-	-	-	-
822038	non-MDR		S	D	O86:H2	349	fimH27	F19	P1453	2020-08-09	Urine	yes	-	-	-	-	-	-
822046	non-MDR		S	D	O86:H2	349	fimH27	F19	P1453	2020-08-09	Blood		-	-	-	-	-	-
822062	MDR		S	B2	O19:H4	1851	fimH20	F9	P1474	2020-08-11	Urine	yes	-	-	-	-	-	-
822070	non-MDR		S	B1	O35:H19	517	fimH32	F19	P106	2020-08-11	Urine	yes	-	-	-	-	-	-
822088	non-MDR		S	B2	O2/O50:H1	73	fimH10	F19	P1475	2020-08-11	Urine	yes	-	-	-	-	-	-
822096	non-MDR		S	D	O51:H26	1406	fimH169	F7	P1476	2020-08-11	Urine	yes	-	-	-	-	-	-
822100	MDR		S	B2	O22:H1	73	fimH103	F19	P82	2020-08-11	Urine		-	-	-	-	-	-
822118	non-MDR		S	B2	O4:H5	12	fimH5	F19	P978	2020-08-11	Urine		-	-	-	-	-	-
822134	non-MDR		S	B2	O2/O50:H7	95	fimH27	F9	P1478	2020-08-12	Urine	yes	-	-	-	-	-	-
822142	non-MDR		S	B2	O1:H7	95	fimH41	F19	P1479	2020-08-12	Urine	yes	-	-	-	-	-	-
822150	non-MDR		S	B2	O1:H7	95	fimH41	F19	P822	2020-08-12	Urine		-	-	-	-	-	-
822168	non-MDR		S	B2	O1:H7	95	fimH41	F19	P1480	2020-08-12	Urine	yes	-	-	-	-	-	-
822176	non-MDR		S	A	O12:H4	10	fimH27	F8	P1481	2020-08-12	Urine	yes	-	-	-	-	-	-
822184	non-MDR		S	U	O46:H31	Novel	fimH5	F14	P1482	2020-08-12	Urine	yes	-	-	-	-	-	-
822192	non-MDR		S	B2	O6:H31	127	fimH2	F16	P1483	2020-08-13	Urine	yes	-	-	-	-	-	-
822206	non-MDR		S	B2	O75:H5	404	fimH27	F16	P1452	2020-08-13	Urine	yes	-	-	-	-	-	-
822214	non-MDR		S	B2	O1:H7	421	fimH92	F19	P1484	2020-08-13	Urine	yes	-	-	-	-	-	-
822222	non-MDR		S	B2	O1:H7	2619	fimH41	F19	P653	2020-08-13	Urine	yes	-	-	-	-	-	-
822230	non-MDR		S	B2	O2/O50:H7	95	fimH41	F19	P1485	2020-08-13	Urine	yes	-	-	-	-	-	-
822248	non-MDR		S	D	O15:H2	69	fimH27	F19	P1486	2020-08-13	Urine	yes	-	-	-	-	-	-
822256	MDR		S	B2	O13/O135:H4	538	fimH20	F14	P1487	2020-08-13	Urine	yes	-	-	-	-	-	-
822272	non-MDR		S	B2	O2/O50:H7	95	fimH41	F19	P1421	2020-08-14	Urine		-	-	-	-	-	-
822280	MDR		R	B2	O75:H5	1193	fimH64	F19	P518	2020-08-14	Urine		-	-	-	-	-	-
822298	non-MDR		S	B2	O6:H1	73	fimH30	F19	P1489	2020-08-14	Urine	yes	-	-	-	-	-	-
822302	non-MDR		S	D	O102:H6	405	fimH263	F19	P1490	2020-08-14	Urine	yes	-	-	-	-	-	-
822310	non-MDR		S	B2	O22:H1	73	fimH103	F9	P5	2020-08-14	Urine	yes	-	-	-	-	-	-
822328	non-MDR		S	B2	O1:H7	2619	Non-typable	F19	P1491	2020-08-14	Urine	yes	-	-	-	-	-	-
822344	MDR		R	B2	O25:H4	131	fimH30	F19	P1105	2020-08-16	Urine		-	-	-	-	-	-
822352	non-MDR		S	B2	O6:H1	73	fimH10	F19	P1492	2020-08-16	Wound	yes	-	-	-	-	-	-
822386	non-MDR		S	D	O11:H18	69	fimH27	F19	P623	2020-08-17	Urine		-	-	-	-	-	-
822394	non-MDR		S	B1	O131:H4	642	fimH31	F19	P1495	2020-08-17	Urine	yes	-	-	-	-	-	-
822416	non-MDR		S	B2	O54:H45	491	fimH3	F19	P1497	2020-08-17	Urine	yes	-	-	-	-	-	-
822432	non-MDR		S	A	O80:H19	165	fimH23	F19	P513	2020-08-18	Urine	yes	-	-	-	-	-	-
822440	non-MDR		S	B1	O180:H14	10939	fimH38	F19	P1498	2020-08-18	Urine	yes	-	-	-	-	-	-
822458	non-MDR		S	B2	O2:H5	355	fimH154	F19	P1191	2020-08-18	Urine		-	-	-	-	-	-
822466	non-MDR		S	B2	O2/O50:H7	95	fimH41	F4	P1499	2020-08-17	Urine	yes	-	-	-	-	-	-
822474	MDR		S	B2	O6:H31	127	Non-typable	F10	P1500	2020-08-18	Urine	yes	-	-	-	-	-	-
822482	non-MDR		S	B1	O9/O30:H19	162	fimH32	F19	P1501	2020-08-18	Urine	yes	-	-	-	-	-	-
822490	non-MDR		S	B2	O25:H1	73	fimH210	F9	P1502	2020-08-18	Urine	yes	-	-	-	-	-	-
822504	non-MDR		S	B1	O142:H38	154	fimH31	F19	P75	2020-08-19	Urine	yes	-	-	-	-	-	-
822512	non-MDR		S	B2	O83:H1	135	fimH2	F2	P1503	2020-08-19	Urine	yes	-	-	-	-	-	-
822520	non-MDR		S	D	O77/O17/O44/O106:H18	106	fimH47	F10	P1504	2020-08-19	Urine	yes	-	-	-	-	-	-
822538	non-MDR		S	B1	ONT:H16	Novel	fimH38	F19	P1505	2020-08-20	Urine	yes	-	-	-	-	-	-
822546	non-MDR		S	B2	O2/O50:H1	73	fimH10	F19	P199	2020-08-20	Urine		-	-	-	-	-	-
822554	non-MDR		S	B1	O163:H19	99	fimH31	F19	P473	2020-08-20	Urine		-	-	-	-	-	-
822562	non-MDR		S	B2	O117/O107:H4	428	fimH22	F7	P1506	2020-08-20	Urine	yes	-	-	-	-	-	-
822570	non-MDR		S	B2	O6:H1	73	fimH216	F4	P1507	2020-08-20	Urine	yes	-	-	-	-	-	-
822588	non-MDR		S	B2	O8:H10	681	fimH5	F19	P1508	2020-08-21	Urine	yes	-	-	-	-	-	-
822596	non-MDR		S	B2	O1:H7	95	fimH41	F9	P1509	2020-08-21	Urine	yes	-	-	-	-	-	-
822600	non-MDR		S	A	O105:H20	191	fimH38	F9	P1510	2020-08-21	Urine	yes	-	-	-	-	-	-
822618	non-MDR		S	B2	O16:H5	131	fimH41	F19	P1511	2020-08-21	Urine	yes	-	-	-	-	-	-
822626	non-MDR		S	F	O1:H7	59	fimH41	F9	P1512	2020-08-21	Urine	yes	-	-	-	-	-	-
822634	non-MDR		S	B2	O6:H31	127	fimH2	F19	P1513	2020-08-21	Urine	yes	-	-	-	-	-	-
822642	non-MDR		S	B2	O10:H5	83	fimH21	F19	P1514	2020-08-21	Urine	yes	-	-	-	-	-	-
822650	non-MDR		S	B2	O2/O50:H4	95	fimH27	F9	P1420	2020-08-21	Urine		-	-	-	-	-	-
822668	non-MDR		S	B2	O4:H1	12	fimH106	F19	P1515	2020-08-22	Urine	yes	-	-	-	-	-	-
822676	non-MDR		S	B2	O75:H5	Novel	fimH27	F19	P1516	2020-08-23	Urine	yes	-	-	-	-	-	-
822692	non-MDR		S	B2	O75:H5	404	fimH27	F19	P1518	2020-08-24	Urine	yes	-	-	-	-	-	-
822706	MDR		R	B2	O25:H4	131	fimH30	F9	P1519	2020-08-24	Urine	yes	-	-	-	-	-	-
822714	non-MDR		S	B1	O11:H51	58	fimH32	F19	P225	2020-08-24	Urine	yes	-	-	-	-	-	-
822722	non-MDR		S	B2	O16:H5	131	fimH41	F19	P1520	2020-08-24	Urine	yes	-	-	-	-	-	-
822730	non-MDR		S	B2	O22:H1	73	fimH103	F16	P1521	2020-08-24	Urine	yes	-	-	-	-	-	-
822748	non-MDR		S	B2	O1:H7	95	fimH41	F19	P1522	2020-08-24	Urine	yes	-	-	-	-	-	-
822756	non-MDR		S	A	O108:H4	398	fimH25	F19	P806	2020-08-24	Urine	yes	-	-	-	-	-	-
822764	non-MDR		S	B2	O6:H31	127	fimH181	F19	P1523	2020-08-24	Urine	yes	-	-	-	-	-	-
822772	MDR		S	B2	ONT:H1	73	fimH10	F11	P1524	2020-08-25	Urine	yes	-	-	-	-	-	-
822802	non-MDR		S	D	O166:H15	349	fimH93	F19	P1527	2020-08-25	Urine	yes	-	-	-	-	-	-
822828	non-MDR		S	B2	O54:H45	491	fimH5	F19	P1528	2020-08-26	Urine	yes	-	-	-	-	-	-
822836	non-MDR		S	A	O132:H2	10	fimH199	F1	P1529	2020-08-26	Urine	yes	-	-	-	-	-	-
822852	non-MDR		S	B1	O104:H7	129	fimH33	F11	P1531	2020-08-26	Urine	yes	-	-	-	-	-	-
822878	non-MDR		S	B1	O132:H8	297	fimH38	F19	P1532	2020-08-26	Urine	yes	-	-	-	-	-	-
822886	non-MDR		R	B2	O25:H4	131	fimH30	F19	P1533	2020-08-26	Urine	yes	-	-	-	-	-	-
822894	MDR		S	D	O86:H18	38	Non-typable	F19	P1534	2020-08-26	Urine	yes	-	-	-	-	-	-
822908	non-MDR		S	B2	O6:H1	73	fimH30	F19	P538	2020-08-26	Urine		-	-	-	-	-	-
822916	non-MDR		S	B1	O181:H7	8606	fimH31	F16	P1535	2020-08-26	Urine	yes	-	-	-	-	-	-
822924	non-MDR		S	B1	O93:H28	4038	fimH24	F11	P47	2020-08-26	Urine	yes	-	-	-	-	-	-
822932	non-MDR		S	B2	O54:H14	4260	fimH115	F19	P1536	2020-08-26	Urine	yes	-	-	-	-	-	-
822940	non-MDR		S	B2	O2/O50:H7	95	fimH41	F1	P1537	2020-08-27	Urine	yes	-	-	-	-	-	-
822958	non-MDR		S	B1	O82:H8	101	fimH47	F16	P1538	2020-08-27	Urine	yes	-	-	-	-	-	-
822966	non-MDR		S	B2	O25:H4	131	fimH22	F19	P1104	2020-08-27	Urine		-	-	-	-	-	-
822974	non-MDR		S	B2	O1:H7	2619	Non-typable	F19	P1491	2020-08-27	Urine		-	-	-	-	-	-
822982	non-MDR		S	D	O2/O50:H4	405	fimH56	F16	P1539	2020-08-27	Urine	yes	-	-	-	-	-	-
823008	non-MDR		S	B2	O83:H31	372	fimH119	F19	P1541	2020-08-27	Urine	yes	-	-	-	-	-	-
823016	non-MDR		S	B2	O25:H4	Novel	fimH22	F19	P1256	2020-08-27	Wound	yes	-	-	-	-	-	-
823024	non-MDR		S	B2	O2:H1	73	fimH13	F4	P1542	2020-08-28	Urine	yes	-	-	-	-	-	-
823032	non-MDR		S	B2	O8:H10	7804	fimH9	F9	P1379	2020-08-28	Urine	yes	-	-	-	-	-	-
823040	non-MDR		S	B2	O6:H31	127	fimH2	F19	P1543	2020-08-28	Urine	yes	-	-	-	-	-	-
823058	non-MDR		S	B2	ONT:H5	555	fimH313	F19	P24	2020-08-28	Urine	yes	-	-	-	-	-	-
823066	non-MDR		S	B2	O2/O50:H4	95	fimH27	F19	P1544	2020-08-30	Blood	yes	-	-	-	-	-	-
823074	non-MDR		S	B2	O46:H31	420	fimH130	F11	P1545	2020-08-31	Urine	yes	-	-	-	-	-	-
823082	non-MDR		S	B2	O2:H6	998	fimH76	F19	P1546	2020-08-31	Urine	yes	-	-	-	-	-	-
824174	MDR	blaCTX-M-15	R	B2	O25:H4	131	fimH30	F19	P1	2020-08-02	Urine		-	-	-	-	-	-
824182	MDR		S	D	O11:H15	973	fimH95	F19	P1548	2020-08-03	Urine	yes	-	-	-	-	-	-
824190	MDR	blaCTX-M-27	R	B2	O16:H5	131	fimH41	F19	P1129	2020-08-03	Urine		-	-	-	-	-	-
824212	MDR		S	B2	O6:H31	127	fimH2	F19	P849	2020-08-05	Urine		-	-	-	-	-	-
824220	MDR		R	B2	O75:H5	1193	fimH64	F19	P1549	2020-08-06	Urine	yes	-	-	-	-	-	-
824238	MDR	blaCTX-M-27	R	B2	O16:H5	131	fimH41	F19	P1129	2020-08-06	Urine		-	-	-	-	-	-
824254	MDR	blaCTX-M-15	S	B1	O27:H14	5614	fimH54	F19	P1551	2020-08-06	Perirectal	yes	-	-	-	-	-	-
824262	MDR	blaCTX-M-15	R	B1	O51:H40	156	fimH38	F19	P1552	2020-08-09	Perirectal	yes	-	-	-	-	-	-
824270	MDR		R	B1	O78:H9	162	fimH32	F2	P1448	2020-08-09	Urine		-	-	-	-	-	-
824296	MDR		R	B2	O25:H4	131	fimH30	F5	P83	2020-08-10	Urine	yes	-	-	-	-	-	-
824318	MDR		S	B2	O25:H4	131	fimH30	F15	P1555	2020-08-17	Urine	yes	-	-	-	-	-	-
824326	MDR	blaCTX-M-15	S	B2	O16:H5	131	fimH41	F6	P120	2020-08-17	Urine	yes	-	-	-	-	-	-
824334	MDR		R	F	O1:H6	648	Non-typable	F19	P932	2020-08-18	Urine	yes	-	-	-	-	-	-
824342	MDR		S	B2	O2:H1	429	fimH20	F5	P788	2020-08-19	Urine		-	-	-	-	-	-
824350	MDR		S	B2	O6:H1	73	fimH10	F19	P64	2020-08-19	Urine		-	-	-	-	-	-
824368	MDR		R	B2	O16:H5	131	fimH41	F19	P315	2020-08-21	Urine		-	-	-	-	-	-
824392	MDR		R	B2	O75:H5	1193	fimH64	F19	P1556	2020-08-25	Urine	yes	-	-	-	-	-	-
824414	MDR	blaCTX-M-15	R	B2	O25HNT:	131	fimH30	F19	P1	2020-08-25	Urine		-	-	-	-	-	-
824422	MDR		S	C	O8:H4	88	fimH27	F6	P1557	2020-08-26	Urine	yes	-	-	-	-	-	-
824430	MDR	blaCTX-M-15	R	B2	O25:H4	131	fimH5	F12	P143	2020-08-26	Urine	yes	-	-	-	-	-	-
836560	non-MDR		S	B2	O13/O135:H4	2556	fimH22	F19	P1560	2020-09-02	Urine	yes	-	-	-	-	-	-
836578	MDR		S	B2	O25:H4	131	fimH30	F4	P1561	2020-09-02	Urine	yes	-	-	-	-	-	-
836586	MDR		S	D	ONT:H15	38	fimH24	F7	P1562	2020-09-02	Urine	yes	-	-	-	-	-	-
836608	MDR		S	D	O7:H18	38	fimH54	F15	P1564	2020-09-03	Urine	yes	-	-	-	-	-	-
836624	MDR		S	D	O25:H18	69	fimH27	F6	P1566	2020-09-04	Urine	yes	-	-	-	-	-	-
836632	MDR	blaCTX-M-15	R	F	O153:H6	8881	Non-typable	F19	P1567	2020-09-06	Blood	yes	-	-	-	-	-	-
836640	MDR		R	B2	O75:H5	1193	fimH64	F19	P1568	2020-09-07	Urine	yes	-	-	-	-	-	-
836658	MDR		S	B2	O25:H4	131	fimH22	F10	P1569	2020-09-09	Urine	yes	-	-	-	-	-	-
836666	MDR		S	B2	O16:H5	131	fimH41	F19	P1570	2020-09-09	Urine	yes	-	-	-	-	-	-
836682	MDR		S	D	O1:H6	68	fimH49	F19	P1572	2020-09-10	Urine	yes	-	-	-	-	-	-
836690	MDR		S	D	O15:H18	69	fimH27	F19	P1573	2020-09-10	Urine	yes	-	-	-	-	-	-
836704	MDR	blaCTX-M-27	R	B2	O75:H5	1193	fimH64	F19	P1574	2020-09-11	Urine	yes	-	-	-	-	-	-
836720	MDR		R	B2	O25:H4	131	fimH30	F19	P1576	2020-09-12	Urine	yes	-	-	-	-	-	-
836746	MDR		S	B2	O6:H1	543	fimH10	F19	P1578	2020-09-14	Urine	yes	-	-	-	-	-	-
836754	MDR		R	B2	O25:H4	131	fimH30	F19	P1579	2020-09-14	Urine	yes	-	-	-	-	-	-
836762	MDR		R	B2	O25:H4	131	fimH30	F19	P1580	2020-09-14	Urine	yes	-	-	-	-	-	-
836788	MDR	blaCTX-M-15	S	A	O28:H9	10	fimH24	F19	P1582	2020-09-17	Perirectal	yes	-	-	-	-	-	-
836800	MDR	blaCTX-M-15	R	B2	O25:H4	131	fimH30	F5	P1584	2020-09-20	Urine	yes	-	-	-	-	-	-
836842	MDR		S	B2	O16:H5	131	fimH41	F19	P1587	2020-09-22	Urine	yes	-	-	-	-	-	-
836850	MDR		R	B2	O16:H5	131	fimH41	F7	P1588	2020-09-22	Urine	yes	-	-	-	-	-	-
836868	MDR		R	F	O1:H6	648	Non-typable	F1	P1589	2020-09-22	Urine	yes	-	-	-	-	-	-
836914	MDR		S	B2	O25:H4	131	fimH27	F19	P1594	2020-09-25	Urine	yes	-	-	-	-	-	-
836922	MDR		S	D	O2/O50:H4	405	fimH56	F19	P1595	2020-09-25	Urine	yes	-	-	-	-	-	-
836980	MDR		R	B1	O9:H25	58	fimH27	F9	P1601	2020-09-29	Urine	yes	-	-	-	-	-	-
837014	MDR	blaCTX-M-15	S	B2	O6:H1	73	Non-typable	F19	P1604	2020-09-29	Urine	yes	-	-	-	-	-	-
837030	MDR		S	B2	ONT:H14	2015	fimH197	F19	P1606	2020-09-30	Urine	yes	-	-	-	-	-	-
837548	non-MDR		S	G	O77/O17/O44/O106:H1	501	fimH65	F14	P1608	2020-09-01	Urine	yes	-	-	-	-	-	-
837556	non-MDR		S	A	O132:H2	10	fimH30	F9	P1609	2020-09-01	Urine	yes	-	-	-	-	-	-
837564	non-MDR		S	B2	O6:H31	127	fimH1463	F16	P1610	2020-09-01	Urine	yes	-	-	-	-	-	-
837572	non-MDR		S	B2	O2/O50:H4	95	fimH30	F19	P1611	2020-09-01	Urine	yes	-	-	-	-	-	-
837580	MDR		S	B2	O18:H7	95	fimH18	F1	P1612	2020-09-01	Urine	yes	-	-	-	-	-	-
837598	non-MDR		S	B2	O6:H31	Novel	Non-typable	F7	P1613	2020-09-01	Urine	yes	-	-	-	-	-	-
837610	non-MDR		S	U	O46:H31	420	fimH5	F19	P1615	2020-09-01	Urine	yes	-	-	-	-	-	-
837628	MDR		S	B2	O2/O50:H4	95	fimH27	F19	P1616	2020-09-01	Urine	yes	-	-	-	-	-	-
837636	non-MDR		S	A	O86:H2	10	fimH54	F19	P1617	2020-09-02	Urine	yes	-	-	-	-	-	-
837652	non-MDR		S	B2	O46:H31	420	fimH5	F10	P1619	2020-09-02	Urine	yes	-	-	-	-	-	-
837660	non-MDR		S	D	O77/O17/O44/O106:H18	69	fimH27	F9	P1620	2020-09-02	Urine	yes	-	-	-	-	-	-
837678	non-MDR		S	B2	O6:H31	127	fimH2	F19	P1621	2020-09-02	Urine	yes	-	-	-	-	-	-
837686	non-MDR		S	B2	O16:H5	131	fimH41	F19	P1622	2020-09-02	Urine	yes	-	-	-	-	-	-
837716	MDR		S	D	O174:H1	9066	fimH299	F19	P1625	2020-09-02	Wound	yes	-	-	-	-	-	-
837724	non-MDR		S	B1	O108:H2	847	fimH32	F19	P1626	2020-09-03	Urine	yes	-	-	-	-	-	-
837732	non-MDR		S	B2	O6:H1	73	fimH30	F19	P1627	2020-09-03	Urine	yes	-	-	-	-	-	-
837740	non-MDR		S	B2	O13/O135:H4	2556	fimH22	F19	P1628	2020-09-04	Urine	yes	-	-	-	-	-	-
837758	MDR		S	A	O27:H12	10	Non-typable	F19	P1629	2020-09-04	Urine	yes	-	-	-	-	-	-
837790	non-MDR		S	B2	O25:H4	95	fimH27	F19	P1633	2020-09-04	Urine	yes	-	-	-	-	-	-
837812	non-MDR		S	B2	O2:H6	998	fimH76	F19	P1635	2020-09-05	Urine	yes	-	-	-	-	-	-
837820	non-MDR		S	B2	O2/O50:H1	73	fimH10	F19	P1636	2020-09-05	Urine	yes	-	-	-	-	-	-
837838	non-MDR		S	D	O77/O17/O44/O106:H18	69	fimH27	F19	P1637	2020-09-05	Urine	yes	-	-	-	-	-	-
837846	non-MDR		S	B2	O6:H31	127	fimH2	F19	P1638	2020-09-05	Urine	yes	-	-	-	-	-	-
837862	MDR		S	B2	O2:H14	2015	Non-typable	F12	P1640	2020-09-06	Urine	yes	-	-	-	-	-	-
837870	non-MDR		S	G	O24:H4	117	Non-typable	F19	P1641	2020-09-06	Urine	yes	-	-	-	-	-	-
837888	non-MDR		S	B2	O75:H5	404	fimH27	F19	P1642	2020-09-08	Urine	yes	-	-	-	-	-	-
837896	non-MDR		S	A	O74:H39	10	fimH27	F19	P1643	2020-09-08	Urine	yes	-	-	-	-	-	-
837900	non-MDR		S	B2	O2:H6	141	fimH5	F19	P1644	2020-09-08	Urine	yes	-	-	-	-	-	-
837926	non-MDR		S	B2	O2/O50:H7	95	fimH41	F12	P1646	2020-09-08	Perirectal	yes	-	-	-	-	-	-
837934	non-MDR		S	B2	O4:H27	978	fimH349	F9	P1647	2020-09-08	Urine	yes	-	-	-	-	-	-
837950	MDR		S	B2	O16:H5	131	fimH41	F19	P1649	2020-09-08	Urine	yes	-	-	-	-	-	-
837984	MDR		S	B2	O6:H31	127	fimH2	F19	P1652	2020-09-09	Urine	yes	-	-	-	-	-	-
838034	non-MDR		S	B2	O25:H4	131	fimH22	F4	P1657	2020-09-10	Urine	yes	-	-	-	-	-	-
838042	non-MDR		S	B2	O6:H31	127	Non-typable	F19	P1658	2020-09-10	Urine	yes	-	-	-	-	-	-
838050	non-MDR		S	E	O166:H10	Novel	fimH1363	F9	P1659	2020-09-10	Urine	yes	-	-	-	-	-	-
838068	non-MDR		S	B2	O6:H31	127	fimH2	F19	P1660	2020-09-10	Urine	yes	-	-	-	-	-	-
838076	non-MDR		S	B2	O2:H6	Novel	fimH14	F2	P1661	2020-09-10	Urine	yes	-	-	-	-	-	-
838084	non-MDR		S	B2	O75:H5	404	fimH27	F4	P1662	2020-09-10	Urine	yes	-	-	-	-	-	-
838092	non-MDR		S	B2	O2/O50:H7	95	fimH41	F19	P1663	2020-09-10	Urine	yes	-	-	-	-	-	-
838106	non-MDR		S	B2	O85:H1	706	fimH26	F19	P1664	2020-09-11	Urine	yes	-	-	-	-	-	-
838114	non-MDR		S	A	ONT:H37	Novel	fimH31	F13	P1665	2020-09-10	Urine	yes	-	-	-	-	-	-
838122	non-MDR		S	B2	O1:H7	95	fimH30	F19	P1666	2020-09-11	Urine	yes	-	-	-	-	-	-
838130	non-MDR		S	B2	O16:H6	2626	fimH54	F5	P1667	2020-09-11	Wound	yes	-	-	-	-	-	-
838148	non-MDR		R	B2	O25:H4	131	fimH30	F19	P1668	2020-09-11	Urine	yes	-	-	-	-	-	-
838156	non-MDR		S	D	O23:H45	1670	fimH47	F19	P1669	2020-09-11	Urine	yes	-	-	-	-	-	-
838164	non-MDR		S	G	O84:H4	117	fimH97	F19	P1670	2020-09-11	Urine	yes	-	-	-	-	-	-
838198	MDR		S	B2	O2/O50:H4	95	fimH27	F19	P1672	2020-09-12	Urine	yes	-	-	-	-	-	-
838210	non-MDR		S	B1	O79:H2	4173	fimH32	F19	P1674	2020-09-13	Urine	yes	-	-	-	-	-	-
838228	non-MDR		S	B2	O6:H1	73	fimH30	F2	P1675	2020-09-14	Urine	yes	-	-	-	-	-	-
838278	non-MDR		S	D	O77/O17/O44/O106:H18	69	fimH26	F16	P1680	2020-09-14	Urine	yes	-	-	-	-	-	-
838286	non-MDR		S	B2	O1:H7	95	fimH27	F19	P1681	2020-09-14	Urine	yes	-	-	-	-	-	-
838294	non-MDR		S	D	ONT:H6	6119	fimH988	F19	P1682	2020-09-14	Urine	yes	-	-	-	-	-	-
838308	non-MDR		S	B1	O23:H16	453	fimH31	F19	P1683	2020-09-14	Urine	yes	-	-	-	-	-	-
838324	non-MDR		S	B1	O112:H23	224	fimH39	F11	P1685	2020-09-15	Urine	yes	-	-	-	-	-	-
838332	non-MDR		S	B2	O6:H31	127	fimH2	F15	P1686	2020-09-15	Urine	yes	-	-	-	-	-	-
838340	non-MDR		S	D	O15:H6	69	fimH27	F3	P1687	2020-09-15	Urine	yes	-	-	-	-	-	-
838366	non-MDR		S	B2	O1:H7	Novel	Non-typable	F16	P1689	2020-09-16	Urine	yes	-	-	-	-	-	-
838374	non-MDR		S	B2	O22:H1	73	Non-typable	F19	P1690	2020-09-16	Urine	yes	-	-	-	-	-	-
838382	non-MDR		S	B2	O1:H7	95	fimH41	F19	P1691	2020-09-16	Urine	yes	-	-	-	-	-	-
838390	non-MDR		S	B2	O6:H31	127	fimH2	F19	P1692	2020-09-16	Fluid	yes	-	-	-	-	-	-
838404	MDR		S	D	O15:H18	69	fimH27	F19	P1693	2020-09-17	Urine	yes	-	-	-	-	-	-
838412	non-MDR		S	B2	O1:H7	95	fimH41	F19	P1694	2020-09-17	Urine	yes	-	-	-	-	-	-
838420	non-MDR		S	B2	O6:H1	543	fimH102	F19	P1695	2020-09-17	Urine	yes	-	-	-	-	-	-
838438	non-MDR		S	B2	O4:H5	12	fimH27	F19	P1696	2020-09-17	Urine	yes	-	-	-	-	-	-
838454	non-MDR		S	B2	O13/O135:H4	640	fimH20	F14	P1698	2020-09-17	Urine	yes	-	-	-	-	-	-
838496	non-MDR		S	B2	O1:H7	95	fimH41	F6	P1702	2020-09-18	Urine	yes	-	-	-	-	-	-
838500	non-MDR		S	B2	O99:H6	1859	fimH223	F19	P1703	2020-09-18	Urine	yes	-	-	-	-	-	-
838518	non-MDR		S	B2	O13/O135HNT:	357	fimH21	F19	P1704	2020-09-18	Urine	yes	-	-	-	-	-	-
838526	non-MDR		S	B2	O6:H1	73	fimH10	F1	P1705	2020-09-18	Urine	yes	-	-	-	-	-	-
838550	non-MDR		S	B2	O25:H1	73	fimH12	F19	P1707	2020-09-18	Urine	yes	-	-	-	-	-	-
838576	non-MDR		S	B2	ONT:H45	1317	fimH21	F7	P1709	2020-09-21	Urine	yes	-	-	-	-	-	-
838592	non-MDR		S	A	ONT:H4	761	fimH86	F14	P1711	2020-09-21	Urine	yes	-	-	-	-	-	-
838606	non-MDR		S	B2	O13/O135:H4	357	Non-typable	F9	P1712	2020-09-21	Urine	yes	-	-	-	-	-	-
838614	MDR		S	D	O15:H18	69	fimH27	F16	P1713	2020-09-21	Urine	yes	-	-	-	-	-	-
838622	non-MDR		S	B2	O13/O135:H4	357	Non-typable	F19	P1714	2020-09-21	Urine	yes	-	-	-	-	-	-
838630	non-MDR		S	B2	O6:H31	127	fimH2	F19	P1715	2020-09-21	Urine	yes	-	-	-	-	-	-
838698	non-MDR		S	B2	O75:H31	372	fimH9	F14	P1721	2020-09-22	Urine	yes	-	-	-	-	-	-
[truncated: 84 more rows]
