# Supplementary material for: A one-year genomic investigation of Escherichia coli epidemiology and nosocomial spread at a large US healthcare network
Source: Genome Med. 2022 Dec 30;14:147. doi: 10.1186/s13073-022-01150-7 (PMC9801656; doi:10.1186/s13073-022-01150-7)
Supplement: Supplementary file 2 — Additional file 2: Table S2. Antibiotic Susceptibility Testing. [file 13073_2022_1150_MOESM2_ESM.xlsx]

## Sheet: S2 - AST Data
Sample ID1	Primary isolates	Patient ID	MLST2	MDR Status3	No. of Non-Susceptibility Classes	Aminoglycosides						Penicillins		Penicillins + β-lactamase inhibitors		Antipseudomonal penicillins + β-lactamase inhibitors		1st Generation Cephalosporin		3rd and 4th Generation Cephalosporins						Carbapenems						Monobactams		Fluoroquinolones				Folate pathway inhibitors		Tetracyclines
						Amikacin		Gentamicin		Tobramycin		Ampicillin		Amoxicillin/clavulanate		Piperacillin/Tazobactam		Cefazolin		Cefepime		Ceftazidime		Ceftriaxone		Ertapenem		Imipenem		Meropenem		Aztreonam		Ciprofloxacin		Levofloxacin		Trimethoprim/sulfamethoxazole		Tetracycline
766525		P627	131	MDR	11	S	≤8	R	>8	R	>8	R	>16	I	16/8	R	>64/4	R	>16	R	>16	R	>16	R	>32	I	1	S	≤0.25	S	≤0.25	R	>16	R	>2	R	>4	R	>2/38	R	>8
747823	yes	P627	131	MDR	10	S	≤8	R	>8	R	>8	R	>16	I	16/8	I	32/4	R	>16	R	>16	R	16	R	>32	S	≤0.25	S	≤0.25	S	≤0.25	R	>16	R	>2	R	>4	R	>2/38	R	>8
766509		P627	131	MDR	10	S	≤8	R	>8	R	>8	R	>16	R	>16/8	R	>64/4	R	>16	R	>16	R	>16	R	>32	S	≤0.25	S	≤0.25	S	≤0.25	R	>16	R	>2	R	>4	R	>2/38	R	>8
792831	yes	P107	410	MDR	10	S	≤8	R	>8	R	>8	R	>16	I	16/8	I	64/4	R	>16	R	>16	R	>16	R	>32	S	≤0.25	S	≤0.25	S	≤0.25	R	>16	R	>2	R	>4	R	>2/38	R	>8
705029	yes	P320	617	MDR	10	S	≤8	R	>8	I	8	R	>16	R	>16/8	R	>64/4	R	>16	R	>16	R	>16	R	>32	S	≤0.25	S	≤0.25	S	≤0.25	R	>16	R	>2	R	>4	R	>2/38	R	>8
705061		P320	617	MDR	10	S	≤8	R	>8	I	8	R	>16	I	16/8	I	64/4	R	>16	R	>16	R	>16	R	>32	S	≤0.25	S	≤0.25	S	≤0.25	R	>16	R	>2	R	>4	R	>2/38	R	>8
780251	yes	P129	44	MDR	9	S	≤8	S	≤2	R	>8	R	>16	I	16/8	S	8/4	R	>16	I	8	R	16	R	>32	S	≤0.25	S	≤0.25	S	≤0.25	R	>16	R	>2	R	>4	R	>2/38	R	>8
792873	yes	P1227	44	MDR	9	S	≤8	S	≤2	R	>8	R	>16	I	16/8	S	16/4	R	>16	R	16	R	>16	R	>32	S	≤0.25	S	≤0.25	S	≤0.25	R	>16	R	>2	R	>4	R	>2/38	R	>8
705125	yes	P326	131	MDR	9	S	≤8	R	>8	R	>8	R	>16	I	16/8	S	16/4	R	>16	R	>16	R	16	R	>32	S	≤0.25	S	≤0.25	S	≤0.25	R	>16	R	>2	R	>4	R	>2/38	R	>8
747831		P627	131	MDR	9	S	≤8	R	>8	R	>8	R	>16	I	16/8	S	16/4	R	>16	R	>16	R	>16	R	>32	S	≤0.25	S	≤0.25	S	≤0.25	R	>16	R	>2	R	>4	R	>2/38	R	>8
747857		P1	131	MDR	9	S	≤8	R	>8	R	>8	R	>16	I	16/8	S	≤2/4	R	>16	R	>16	R	>16	R	>32	S	≤0.25	S	≤0.25	S	≤0.25	R	>16	R	>2	R	>4	R	>2/38	R	>8
747873	yes	P1	131	MDR	9	S	≤8	R	>8	I	8	R	>16	I	16/8	S	≤2/4	R	>16	R	16	R	>16	R	>32	S	≤0.25	S	≤0.25	S	≤0.25	R	>16	R	>2	R	>4	R	>2/38	R	>8
780201	yes	P931	131	MDR	9	S	≤8	S	≤2	R	>8	R	>16	I	16/8	S	8/4	R	>16	R	16	R	16	R	>32	S	≤0.25	S	≤0.25	S	≤0.25	R	>16	R	>2	R	>4	R	>2/38	R	>8
792857	yes	P1116	131	MDR	9	S	≤8	R	>8	R	>8	R	>16	R	>16/8	I	32/4	R	>16	R	>16	R	>16	R	>32	S	≤0.25	S	0.5	S	≤0.25	R	>16	R	>2	R	>4	R	>2/38	S	≤2
836906	yes	P1593	131	MDR	9	S	≤8	R	>8	R	>8	R	>16	R	>16/8	I	64/4	R	>16	R	>16	R	>16	R	>32	S	≤0.25	S	0.5	S	≤0.25	R	>16	R	>2	R	>4	R	>2/38	S	≤2
836956	yes	P1598	131	MDR	9	S	≤8	S	≤2	R	>8	R	>16	I	16/8	S	16/4	R	>16	R	16	R	16	R	>32	S	≤0.25	S	≤0.25	S	≤0.25	R	>16	R	>2	R	>4	R	>2/38	R	>8
837048	yes	P1607	131	MDR	9	S	≤8	S	≤2	R	>8	R	>16	I	16/8	S	16/4	R	>16	R	16	R	16	R	>32	S	≤0.25	S	≤0.25	S	≤0.25	R	>16	R	>2	R	>4	R	>2/38	R	>8
756313	yes	P796	648	MDR	9	S	≤8	S	≤2	S	≤2	R	>16	R	>16/8	I	64/4	R	>16	R	16	R	16	R	>32	S	≤0.25	S	≤0.25	S	≤0.25	R	>16	R	>2	R	>4	R	>2/38	R	>8
704911	yes	P314	1193	MDR	9	S	≤8	R	>8	S	4	R	>16	S	8/4	I	32/4	R	>16	R	>16	R	>16	R	>32	S	≤0.25	S	≤0.25	S	≤0.25	R	>16	R	>2	R	>4	R	>2/38	R	>8
704929		P188	1193	MDR	9	S	≤8	R	>8	I	8	R	>16	I	16/8	S	8/4	R	>16	I	4	S	4	R	>32	S	≤0.25	S	≤0.25	S	≤0.25	I	8	R	>2	R	>4	R	>2/38	R	>8
698054	yes	P41	6332	MDR	9	S	≤8	S	≤2	I	8	R	>16	I	16/8	S	8/4	R	>16	I	8	R	16	R	>32	S	≤0.25	S	≤0.25	S	≤0.25	R	16	R	>2	R	>4	R	>2/38	R	>8
807698	yes	P1349	Novel	MDR	9	S	≤8	R	>8	I	8	R	>16	I	16/8	S	≤2/4	R	>16	R	>16	S	≤2	R	>32	S	≤0.25	S	≤0.25	S	≤0.25	R	>16	R	>2	R	>4	R	>2/38	R	>8
807794		P1349	Novel	MDR	9	S	≤8	R	>8	I	8	R	>16	I	16/8	S	16/4	R	>16	R	>16	S	≤2	R	>32	S	≤0.25	S	≤0.25	S	≤0.25	R	16	R	>2	R	>4	R	>2/38	R	>8
705037	yes	P321	38	MDR	8	S	≤8	R	>8	I	8	R	>16	I	16/8	S	8/4	R	>16	R	16	S	≤2	R	>32	S	≤0.25	S	≤0.25	S	≤0.25	I	8	R	>2	R	>4	R	>2/38	S	≤2
836948	yes	P1597	38	MDR	8	S	≤8	R	>8	I	8	R	>16	R	>16/8	S	8/4	R	>16	S	≤1	R	16	R	16	S	≤0.25	S	≤0.25	S	≤0.25	I	8	S	1	S	≤1	R	>2/38	R	>8
836682	yes	P1572	68	MDR	8	S	≤8	S	≤2	S	≤2	R	>16	R	>16/8	R	>64/4	R	>16	I	8	R	>16	R	>32	R	>1	S	1	S	≤0.25	R	>16	S	≤0.5	S	≤1	S	≤0.5/9.5	R	>8
704881	yes	P49	131	MDR	8	S	≤8	S	≤2	R	>8	R	>16	R	>16/8	I	32/4	R	>16	R	>16	R	>16	R	>32	S	≤0.25	S	≤0.25	S	≤0.25	R	>16	R	>2	R	>4	S	≤0.5/9.5	S	≤2
705095	yes	P324	131	MDR	8	S	≤8	R	>8	R	>8	R	>16	I	16/8	S	8/4	R	>16	R	>16	R	>16	R	>32	S	≤0.25	S	≤0.25	S	≤0.25	R	>16	R	>2	R	>4	R	>2/38	S	≤2
705133	yes	P327	131	MDR	8	S	≤8	R	>8	R	>8	R	>16	I	16/8	S	8/4	R	>16	I	8	I	8	R	>32	S	≤0.25	S	≤0.25	S	≤0.25	R	16	R	>2	R	>4	S	≤0.5/9.5	R	>8
730365	yes	P480	131	MDR	8	S	≤8	S	≤2	R	>8	R	>16	I	16/8	S	8/4	R	>16	R	>16	R	16	R	>32	S	≤0.25	S	≤0.25	S	≤0.25	R	>16	R	>2	R	>4	S	≤0.5/9.5	R	>8
747777	yes	P628	131	MDR	8	S	≤8	R	>8	R	>8	R	>16	I	16/8	S	8/4	R	>16	R	>16	R	>16	R	>32	S	≤0.25	S	≤0.25	S	≤0.25	R	>16	R	>2	R	>4	R	>2/38	S	≤2
756339	yes	P797	131	MDR	8	S	≤8	S	≤2	R	>8	R	>16	I	16/8	S	8/4	R	>16	S	2	S	≤2	R	32	S	≤0.25	S	≤0.25	S	≤0.25	S	≤2	R	>2	R	>4	R	>2/38	R	>8
766411		P327	131	MDR	8	S	≤8	R	>8	R	>8	R	>16	I	16/8	S	8/4	R	>16	R	16	R	16	R	>32	S	≤0.25	S	≤0.25	S	≤0.25	R	>16	R	>2	R	>4	S	≤0.5/9.5	R	>8
766437		P327	131	MDR	8	S	≤8	R	>8	R	>8	R	>16	I	16/8	S	8/4	R	>16	R	16	R	16	R	>32	S	≤0.25	S	≤0.25	S	≤0.25	R	16	R	>2	R	>4	S	≤0.5/9.5	R	>8
771817	yes	P1048	131	MDR	8	S	≤8	R	>8	R	>8	R	>16	I	16/8	S	8/4	R	>16	R	>16	R	>16	R	>32	S	≤0.25	S	≤0.25	S	≤0.25	R	>16	R	>2	R	>4	R	>2/38	S	≤2
780349		P1	131	MDR	8	S	≤8	R	>8	I	8	R	>16	S	8/4	S	≤2/4	R	>16	R	>16	R	>16	R	>32	S	≤0.25	S	≤0.25	S	≤0.25	R	>16	R	>2	R	>4	R	>2/38	R	>8
824174		P1	131	MDR	8	S	≤8	R	>8	I	8	R	>16	S	8/4	S	≤2/4	R	>16	R	>16	R	>16	R	>32	S	≤0.25	S	≤0.25	S	≤0.25	R	>16	R	>2	R	>4	R	>2/38	R	>8
824414		P1	131	MDR	8	S	≤8	R	>8	I	8	R	>16	S	8/4	S	≤2/4	R	>16	R	>16	R	>16	R	>32	S	≤0.25	S	≤0.25	S	≤0.25	R	>16	R	>2	R	>4	R	>2/38	R	>8
824430	yes	P143	131	MDR	8	S	≤8	S	≤2	R	>8	R	>16	I	16/8	S	16/4	R	>16	S	2	S	≤2	R	>32	S	≤0.25	S	≤0.25	S	≤0.25	S	≤2	R	>2	R	>4	R	>2/38	R	>8
836800	yes	P1584	131	MDR	8	S	≤8	R	>8	R	>8	R	>16	I	16/8	S	8/4	R	>16	R	>16	R	16	R	>32	S	≤0.25	S	≤0.25	S	≤0.25	R	>16	R	>2	R	>4	S	≤0.5/9.5	R	>8
705053	yes	P320	224	MDR	8	S	≤8	R	>8	I	8	R	>16	I	16/8	I	64/4	R	>16	S	≤1	S	≤2	S	≤1	S	≤0.25	S	≤0.25	S	≤0.25	S	≤2	R	>2	R	>4	R	>2/38	R	>8
697874	yes	P188	1193	MDR	8	S	≤8	R	>8	I	8	R	>16	S	8/4	S	8/4	R	>16	I	4	S	4	R	>32	S	≤0.25	S	≤0.25	S	≤0.25	R	16	R	>2	R	>4	R	>2/38	R	>8
699058		P188	1193	MDR	8	S	≤8	R	>8	I	8	R	>16	I	16/8	S	8/4	R	>16	I	4	S	4	R	>32	S	≤0.25	S	≤0.25	S	≤0.25	S	≤2	R	>2	R	>4	R	>2/38	R	>8
730453		P188	1193	MDR	8	S	≤8	R	>8	I	8	R	>16	S	8/4	S	16/4	R	>16	R	>16	I	8	R	>32	S	≤0.25	S	≤0.25	S	≤0.25	I	8	R	>2	R	>4	R	>2/38	R	>8
807500	yes	P1439	1193	MDR	8	S	≤8	R	>8	I	8	R	>16	S	8/4	S	≤2/4	R	>16	R	>16	I	8	R	>32	S	≤0.25	S	≤0.25	S	≤0.25	R	>16	R	>2	R	>4	R	>2/38	R	>8
756401	yes	P802	7401	MDR	8	S	≤8	S	≤2	R	>8	R	>16	S	8/4	S	≤2/4	R	>16	R	16	R	16	R	>32	S	≤0.25	S	≤0.25	S	≤0.25	R	>16	R	>2	R	>4	R	>2/38	R	>8
698642	yes	P26	10	MDR	7	S	≤8	R	>8	I	8	R	>16	S	8/4	S	≤2/4	R	>16	I	4	S	≤2	R	32	S	≤0.25	S	≤0.25	S	≤0.25	S	4	R	>2	R	>4	R	>2/38	R	>8
766487	yes	P942	10	MDR	7	S	≤8	S	≤2	S	≤2	R	>16	I	16/8	I	64/4	R	>16	R	>16	R	>16	R	>32	S	≤0.25	S	≤0.25	S	≤0.25	R	>16	R	>2	R	>4	S	≤0.5/9.5	S	≤2
780399	yes	P1139	23	MDR	7	S	≤8	S	≤2	S	≤2	R	>16	R	>16/8	S	≤2/4	R	>16	R	>16	R	>16	S	≤1	S	≤0.25	S	≤0.25	S	≤0.25	I	8	S	≤0.5	S	≤1	R	>2/38	R	>8
698886	yes	P131	38	MDR	7	S	≤8	S	≤2	S	≤2	R	>16	I	16/8	S	≤2/4	R	>16	R	>16	S	≤2	R	>32	S	≤0.25	S	≤0.25	S	≤0.25	I	8	R	>2	R	>4	S	≤0.5/9.5	R	>8
699162	yes	P295	38	MDR	7	S	≤8	R	>8	I	8	R	>16	S	8/4	S	≤2/4	R	>16	I	8	S	4	R	>32	S	≤0.25	S	≤0.25	S	≤0.25	I	8	S	1	S	≤1	R	>2/38	R	>8
730429	yes	P471	38	MDR	7	S	≤8	S	≤2	S	≤2	R	>16	R	>16/8	S	≤2/4	R	>16	R	>16	R	16	R	>32	S	≤0.25	I	2	S	≤0.25	R	16	S	≤0.5	S	≤1	S	≤0.5/9.5	R	>8
807760		P131	38	MDR	7	S	≤8	S	≤2	S	≤2	R	>16	I	16/8	S	8/4	R	>16	R	16	S	≤2	R	>32	S	≤0.25	S	≤0.25	S	≤0.25	I	8	R	>2	R	>4	S	≤0.5/9.5	R	>8
747849	yes	P124	69	MDR	7	S	≤8	S	≤2	S	≤2	R	>16	I	16/8	S	8/4	R	>16	R	>16	R	>16	R	>32	S	≤0.25	S	≤0.25	S	≤0.25	R	>16	I	2	S	≤1	R	>2/38	S	≤2
747945	yes	P636	69	MDR	7	S	≤8	S	≤2	S	≤2	R	>16	R	>16/8	S	≤2/4	R	>16	S	≤1	S	≤2	S	≤1	S	≤0.25	I	2	S	≤0.25	S	≤2	R	>2	R	>4	R	>2/38	R	>8
807438	yes	P1349	73	MDR	7	S	≤8	R	>8	I	8	R	>16	S	≤4/2	S	≤2/4	R	>16	S	2	S	≤2	R	>32	S	≤0.25	S	≤0.25	S	≤0.25	S	≤2	R	>2	R	>4	R	>2/38	R	>8
792823		P114	83	MDR	7	S	≤8	S	≤2	S	≤2	R	>16	R	>16/8	S	≤2/4	R	>16	R	>16	R	>16	R	>32	S	≤0.25	I	2	S	≤0.25	R	>16	S	≤0.5	S	≤1	R	>2/38	S	≤2
697390	yes	P146	131	MDR	7	S	≤8	R	>8	I	8	R	>16	I	16/8	I	32/4	R	>16	S	≤1	S	≤2	S	≤1	S	≤0.25	S	≤0.25	S	≤0.25	S	≤2	S	≤0.5	S	≤1	R	>2/38	R	>8
698012	yes	P201	131	MDR	7	S	≤8	S	≤2	S	≤2	R	>16	S	≤4/2	S	≤2/4	R	>16	I	4	S	4	R	>32	S	≤0.25	S	≤0.25	S	≤0.25	I	8	R	>2	R	>4	R	>2/38	R	>8
705011	yes	P319	131	MDR	7	S	≤8	R	>8	R	>8	R	>16	I	16/8	S	8/4	R	>16	R	>16	I	8	R	>32	S	≤0.25	S	≤0.25	S	≤0.25	R	>16	R	>2	R	>4	S	≤0.5/9.5	S	≤2
705087	yes	P323	131	MDR	7	S	≤8	R	>8	R	>8	R	>16	I	16/8	S	8/4	R	>16	R	>16	R	16	R	>32	S	≤0.25	S	≤0.25	S	≤0.25	R	>16	R	>2	R	>4	S	≤0.5/9.5	S	≤2
705109	yes	P325	131	MDR	7	S	≤8	R	>8	I	8	R	>16	S	≤4/2	S	≤2/4	R	>16	R	>16	I	8	R	>32	S	≤0.25	S	≤0.25	S	≤0.25	I	8	S	≤0.5	S	≤1	R	>2/38	R	>8
709067	yes	P119	131	MDR	7	S	≤8	R	>8	I	8	R	>16	I	16/8	I	32/4	R	16	S	≤1	S	≤2	S	≤1	S	≤0.25	S	≤0.25	S	≤0.25	S	≤2	S	≤0.5	S	≤1	R	>2/38	R	>8
709815	yes	P408	131	MDR	7	S	≤8	S	≤2	S	≤2	R	>16	I	16/8	R	>64/4	R	>16	S	≤1	S	≤2	S	≤1	S	≤0.25	S	≤0.25	S	≤0.25	S	≤2	R	>2	R	>4	R	>2/38	R	>8
730349	yes	P478	131	MDR	7	S	≤8	R	>8	I	8	R	>16	I	16/8	S	≤2/4	R	>16	S	≤1	S	≤2	S	≤1	S	≤0.25	S	≤0.25	S	≤0.25	S	≤2	R	>2	S	2	R	>2/38	R	>8
730445	yes	P472	131	MDR	7	S	≤8	S	≤2	S	≤2	R	>16	S	8/4	S	≤2/4	R	>16	R	16	R	>16	R	>32	S	≤0.25	S	≤0.25	S	≤0.25	R	>16	R	>2	R	>4	R	>2/38	R	>8
730461		P472	131	MDR	7	S	≤8	S	≤2	S	≤2	R	>16	S	8/4	S	≤2/4	R	>16	R	16	I	8	R	>32	S	≤0.25	S	≤0.25	S	≤0.25	R	>16	R	>2	R	>4	R	>2/38	R	>8
747979		P472	131	MDR	7	S	≤8	S	≤2	S	≤2	R	>16	S	8/4	S	≤2/4	R	>16	R	>16	R	>16	R	>32	S	≤0.25	S	≤0.25	S	≤0.25	R	>16	R	>2	R	>4	R	>2/38	R	>8
747995		P472	131	MDR	7	S	≤8	S	≤2	S	≤2	R	>16	S	8/4	S	≤2/4	R	>16	R	16	R	16	R	>32	S	≤0.25	S	0.5	S	≤0.25	R	>16	R	>2	R	>4	R	>2/38	R	>8
756419		P10	131	MDR	7	S	≤8	R	>8	I	8	R	>16	I	16/8	S	≤2/4	R	8	S	≤1	S	≤2	S	≤1	S	≤0.25	S	≤0.25	S	≤0.25	S	≤2	R	>2	R	>4	R	>2/38	R	>8
756435	yes	P30	131	MDR	7	S	≤8	R	>8	R	>8	R	>16	I	16/8	S	8/4	R	>16	R	>16	I	8	R	>32	S	≤0.25	S	≤0.25	S	≤0.25	R	16	R	>2	R	>4	S	≤0.5/9.5	S	≤2
766373		P30	131	MDR	7	S	≤8	R	>8	R	>8	R	>16	I	16/8	S	≤2/4	R	>16	S	2	S	4	R	>32	S	≤0.25	S	0.5	S	≤0.25	I	8	R	>2	R	>4	S	≤0.5/9.5	S	≤2
766541	yes	P944	131	MDR	7	S	≤8	R	>8	I	8	R	>16	I	16/8	I	32/4	R	8	S	≤1	S	≤2	S	≤1	S	≤0.25	S	≤0.25	S	≤0.25	S	≤2	S	≤0.5	S	≤1	R	>2/38	R	>8
771779	yes	P1046	131	MDR	7	S	≤8	S	≤2	S	≤2	R	>16	S	≤4/2	S	≤2/4	R	>16	I	4	S	≤2	R	>32	S	≤0.25	S	≤0.25	S	≤0.25	I	8	R	>2	R	>4	R	>2/38	R	>8
780227	yes	P1129	131	MDR	7	S	≤8	S	≤2	S	≤2	R	>16	S	≤4/2	S	≤2/4	R	>16	R	>16	S	4	R	>32	S	≤0.25	S	≤0.25	S	≤0.25	R	>16	R	>2	R	>4	R	>2/38	R	>8
807710	yes	P1447	131	MDR	7	S	≤8	S	≤2	S	≤2	R	>16	S	≤4/2	S	≤2/4	R	>16	R	>16	R	>16	R	>32	S	≤0.25	S	≤0.25	S	≤0.25	R	>16	R	>2	R	>4	R	>2/38	R	>8
807786	yes	P1451	131	MDR	7	S	≤8	S	≤2	S	≤2	R	>16	S	≤4/2	S	≤2/4	R	>16	I	4	S	4	R	>32	S	≤0.25	S	≤0.25	S	≤0.25	I	8	R	>2	R	>4	R	>2/38	R	>8
824190		P1129	131	MDR	7	S	≤8	S	≤2	S	≤2	R	>16	S	≤4/2	S	≤2/4	R	>16	R	>16	I	8	R	>32	S	≤0.25	S	≤0.25	S	≤0.25	I	8	R	>2	R	>4	R	>2/38	R	>8
824238		P1129	131	MDR	7	S	≤8	S	≤2	S	≤2	R	>16	S	≤4/2	S	8/4	R	>16	R	>16	S	4	R	>32	S	≤0.25	S	≤0.25	S	≤0.25	R	16	R	>2	R	>4	R	>2/38	R	>8
824262	yes	P1552	156	MDR	7	S	≤8	S	≤2	S	≤2	R	>16	S	8/4	S	≤2/4	R	>16	R	>16	R	16	R	>32	S	≤0.25	S	≤0.25	S	≤0.25	R	>16	I	2	S	≤1	R	>2/38	R	>8
747881	yes	P633	393	MDR	7	S	≤8	S	≤2	S	≤2	R	>16	S	8/4	S	≤2/4	R	>16	I	8	S	4	R	>32	S	≤0.25	S	≤0.25	S	≤0.25	I	8	R	>2	R	>4	R	>2/38	R	>8
756241	yes	P788	429	MDR	7	S	≤8	R	>8	S	≤2	R	>16	R	>16/8	S	8/4	R	>16	S	≤1	R	>16	R	16	S	≤0.25	S	≤0.25	S	≤0.25	I	8	S	≤0.5	S	≤1	S	≤0.5/9.5	R	>8
824342		P788	429	MDR	7	S	≤8	R	>8	S	4	R	>16	R	>16/8	S	8/4	R	>16	S	≤1	R	>16	R	32	S	≤0.25	S	≤0.25	S	≤0.25	I	8	S	≤0.5	S	≤1	S	≤0.5/9.5	R	>8
792961	yes	P1230	636	MDR	7	S	≤8	S	≤2	S	≤2	R	>16	R	>16/8	S	16/4	R	>16	R	16	R	16	R	>32	S	≤0.25	S	≤0.25	S	≤0.25	R	>16	S	1	S	≤1	R	>2/38	R	>8
730517	yes	P102	648	MDR	7	S	≤8	S	≤2	S	≤2	R	>16	I	16/8	S	8/4	R	>16	R	>16	R	>16	R	>32	S	0.5	S	≤0.25	S	≤0.25	R	>16	R	>2	R	>4	S	≤0.5/9.5	R	>8
766269		P796	648	MDR	7	S	≤8	S	≤2	S	≤2	R	>16	S	8/4	S	≤2/4	R	>16	R	>16	I	8	R	>32	S	≤0.25	S	0.5	S	≤0.25	R	>16	R	>2	R	>4	R	>2/38	R	>8
750503	yes	P768	744	MDR	7	S	≤8	S	≤2	S	≤2	R	>16	I	16/8	I	32/4	R	16	S	≤1	S	≤2	S	≤1	S	≤0.25	S	0.5	S	≤0.25	S	≤2	R	>2	R	>4	R	>2/38	R	>8
748011	yes	P639	963	MDR	7	S	≤8	S	4	S	4	R	>16	R	>16/8	I	32/4	R	>16	S	2	R	>16	R	>32	I	1	I	2	S	≤0.25	R	>16	S	≤0.5	S	≤1	S	≤0.5/9.5	S	≤2
747903		P35	1193	MDR	7	S	≤8	S	≤2	S	≤2	R	>16	S	≤4/2	S	≤2/4	R	>16	R	>16	R	>16	R	>32	S	≤0.25	S	≤0.25	S	≤0.25	R	>16	R	>2	R	>4	R	>2/38	R	>8
747911		P35	1193	MDR	7	S	≤8	S	≤2	S	≤2	R	>16	S	≤4/2	S	≤2/4	R	>16	R	>16	R	>16	R	>32	S	≤0.25	S	≤0.25	S	≤0.25	R	>16	R	>2	R	>4	R	>2/38	R	>8
747929	yes	P35	1193	MDR	7	S	≤8	S	≤2	S	≤2	R	>16	S	8/4	S	≤2/4	R	>16	R	16	S	4	R	>32	S	≤0.25	S	≤0.25	S	≤0.25	I	8	R	>2	R	>4	R	>2/38	R	>8
792903	yes	P108	1193	MDR	7	S	≤8	R	>8	I	8	R	>16	S	8/4	S	≤2/4	R	>16	R	16	R	16	R	>32	S	≤0.25	S	≤0.25	S	≤0.25	R	>16	R	>2	R	>4	R	>2/38	S	≤2
807672	yes	P1445	1193	MDR	7	S	≤8	S	≤2	S	≤2	R	>16	S	≤4/2	S	≤2/4	R	>16	R	>16	I	8	R	>32	S	≤0.25	S	0.5	S	≤0.25	R	16	R	>2	R	>4	R	>2/38	R	>8
766567	yes	P946	1938	MDR	7	S	≤8	R	>8	R	>8	R	>16	R	>16/8	R	>64/4	R	>16	S	≤1	R	>16	R	32	S	≤0.25	S	≤0.25	S	≤0.25	I	8	S	≤0.5	S	≤1	S	≤0.5/9.5	S	≤2
730373	yes	P481	5584	MDR	7	S	≤8	S	≤2	I	8	R	>16	S	≤4/2	S	≤2/4	R	>16	R	16	I	8	R	>32	S	≤0.25	S	≤0.25	S	≤0.25	R	>16	S	1	S	≤1	R	>2/38	R	>8
756469		P802	7401	MDR	7	S	≤8	S	≤2	S	≤2	R	>16	I	16/8	S	≤2/4	R	>16	S	2	S	≤2	R	>32	S	≤0.25	S	≤0.25	S	≤0.25	S	4	R	>2	R	>4	R	>2/38	R	>8
698990	yes	P138	10	MDR	6	S	≤8	S	≤2	S	≤2	R	>16	S	≤4/2	S	≤2/4	R	>16	R	>16	R	>16	R	>32	S	≤0.25	S	≤0.25	S	≤0.25	I	8	R	>2	R	>4	S	≤0.5/9.5	R	>8
836788	yes	P1582	10	MDR	6	S	≤8	S	≤2	S	≤2	R	>16	S	≤4/2	S	≤2/4	R	>16	I	4	I	8	R	>32	S	≤0.25	S	≤0.25	S	≤0.25	R	16	S	1	S	≤1	R	>2/38	R	>8
697648	yes	P166	12	MDR	6	S	≤8	S	≤2	S	≤2	R	>16	R	>16/8	R	>64/4	R	>16	R	>16	S	≤2	S	≤1	R	>1	S	≤0.25	R	>8	S	≤2	S	≤0.5	S	≤1	S	≤0.5/9.5	S	≤2
735945	yes	P601	31	MDR	6	S	≤8	R	>8	I	8	R	>16	I	16/8	S	8/4	R	16	S	≤1	S	≤2	S	≤1	S	≤0.25	S	≤0.25	S	≤0.25	S	≤2	S	≤0.5	S	≤1	R	>2/38	R	>8
697808	yes	P181	38	MDR	6	S	≤8	S	≤2	S	≤2	R	>16	S	≤4/2	S	≤2/4	R	>16	R	>16	R	>16	R	>32	S	≤0.25	S	≤0.25	S	≤0.25	R	>16	R	>2	R	>4	R	>2/38	S	≤2
698570	yes	P247	38	MDR	6	S	≤8	S	≤2	S	≤2	R	>16	S	8/4	S	≤2/4	R	>16	I	4	S	4	R	32	S	≤0.25	S	≤0.25	S	≤0.25	R	16	S	≤0.5	S	≤1	R	>2/38	R	>8
730437		P471	38	MDR	6	S	≤8	S	≤2	S	≤2	R	>16	R	>16/8	S	≤2/4	R	>16	R	16	I	8	R	>32	S	≤0.25	S	≤0.25	S	≤0.25	R	16	S	≤0.5	S	≤1	S	≤0.5/9.5	R	>8
766307		P131	38	MDR	6	S	≤8	S	≤2	S	≤2	R	>16	I	16/8	S	≤2/4	R	>16	R	16	S	≤2	R	>32	S	≤0.25	S	≤0.25	S	≤0.25	S	4	R	>2	R	>4	S	≤0.5/9.5	R	>8
766429		P247	38	MDR	6	S	≤8	S	≤2	S	≤2	R	>16	S	≤4/2	S	8/4	R	>16	I	8	R	16	R	>32	S	≤0.25	S	≤0.25	S	≤0.25	R	16	S	≤0.5	S	≤1	R	>2/38	R	>8
792735	yes	P1218	38	MDR	6	S	≤8	S	≤2	S	≤2	R	>16	R	>16/8	S	8/4	R	>16	I	4	S	≤2	I	2	S	≤0.25	S	0.5	S	≤0.25	S	≤2	R	>2	R	>4	R	>2/38	S	≤2
792769	yes	P1220	38	MDR	6	S	≤8	S	≤2	S	≤2	R	>16	S	8/4	S	≤2/4	R	>16	I	8	I	8	R	>32	S	≤0.25	S	≤0.25	S	≤0.25	R	16	S	1	S	≤1	R	>2/38	R	>8
824384		P131	38	MDR	6	S	≤8	S	≤2	S	≤2	R	>16	I	16/8	S	≤2/4	R	>16	I	8	S	≤2	R	>32	S	≤0.25	S	≤0.25	S	≤0.25	S	4	R	>2	R	>4	S	≤0.5/9.5	R	>8
836608	yes	P1564	38	MDR	6	S	≤8	S	≤2	S	≤2	R	>16	R	>16/8	S	≤2/4	R	>16	S	≤1	I	8	R	8	S	≤0.25	S	≤0.25	S	≤0.25	S	≤2	S	≤0.5	S	≤1	R	>2/38	R	>8
836964	yes	P1599	38	MDR	6	S	≤8	S	≤2	S	≤2	R	>16	I	16/8	S	≤2/4	R	>16	I	8	S	≤2	R	>32	S	≤0.25	S	0.5	S	≤0.25	S	4	R	>2	R	>4	S	≤0.5/9.5	R	>8
836980	yes	P1601	58	MDR	6	S	≤8	S	≤2	R	>8	R	>16	I	16/8	S	16/4	R	8	S	≤1	S	≤2	S	≤1	S	≤0.25	S	0.5	S	≤0.25	S	≤2	R	>2	R	>4	S	≤0.5/9.5	R	>8
766559	yes	P945	69	MDR	6	S	≤8	S	≤2	I	8	R	>16	S	8/4	S	≤2/4	R	>16	I	8	S	≤2	R	>32	S	≤0.25	S	≤0.25	S	≤0.25	S	4	S	1	S	≤1	R	>2/38	R	>8
708975	yes	P337	73	MDR	6	S	≤8	S	≤2	S	≤2	R	>16	I	16/8	R	>64/4	R	>16	S	≤1	S	≤2	S	≤1	S	≤0.25	S	≤0.25	S	≤0.25	S	≤2	S	≤0.5	S	≤1	R	>2/38	R	>8
709751	yes	P86	73	MDR	6	S	≤8	S	≤2	S	≤2	R	>16	I	16/8	R	>64/4	R	8	S	≤1	S	≤2	S	≤1	S	≤0.25	S	≤0.25	S	≤0.25	S	≤2	S	≤0.5	S	≤1	R	>2/38	R	>8
824246	yes	P1550	73	MDR	6	S	≤8	S	≤2	S	≤2	R	>16	S	≤4/2	S	≤2/4	R	>16	I	4	S	4	R	>32	S	≤0.25	S	≤0.25	S	≤0.25	R	16	S	≤0.5	S	≤1	R	>2/38	R	>8
836616	yes	P1565	73	MDR	6	S	≤8	S	≤2	S	≤2	R	>16	I	16/8	R	>64/4	R	>16	S	≤1	S	≤2	S	≤1	S	≤0.25	S	≤0.25	S	≤0.25	S	≤2	S	≤0.5	S	≤1	R	>2/38	R	>8
836884	yes	P1591	73	MDR	6	S	≤8	S	≤2	S	≤2	R	>16	S	≤4/2	S	≤2/4	R	>16	I	4	S	4	R	>32	S	≤0.25	S	≤0.25	S	≤0.25	I	8	S	≤0.5	S	≤1	R	>2/38	R	>8
756371	yes	P114	83	MDR	6	S	≤8	S	≤2	S	≤2	R	>16	R	>16/8	S	≤2/4	R	>16	R	>16	R	>16	R	>32	S	≤0.25	I	2	S	≤0.25	R	>16	S	≤0.5	S	≤1	S	≤0.5/9.5	S	≤2
766517		P114	83	MDR	6	S	≤8	S	≤2	S	≤2	R	>16	R	>16/8	S	8/4	R	>16	R	>16	R	>16	R	>32	S	≤0.25	I	2	S	≤0.25	R	>16	S	1	S	≤1	S	≤0.5/9.5	S	≤2
792945		P114	83	MDR	6	S	≤8	S	≤2	S	≤2	R	>16	R	>16/8	S	8/4	R	>16	R	>16	R	>16	R	>32	S	≤0.25	I	2	S	≤0.25	R	>16	S	1	S	≤1	S	≤0.5/9.5	S	≤2
824422	yes	P1557	88	MDR	6	S	≤8	S	≤2	S	≤2	R	>16	R	>16/8	S	8/4	R	>16	S	≤1	I	8	S	≤1	S	≤0.25	S	≤0.25	S	≤0.25	I	8	S	≤0.5	S	≤1	S	≤0.5/9.5	R	>8
709899		P2	131	MDR	6	S	≤8	S	≤2	S	≤2	R	>16	I	16/8	S	8/4	R	16	S	≤1	S	≤2	S	≤1	S	≤0.25	S	≤0.25	S	≤0.25	S	≤2	R	>2	R	>4	R	>2/38	R	>8
730479		P2	131	MDR	6	S	≤8	S	≤2	S	≤2	R	>16	R	>16/8	S	8/4	R	>16	S	≤1	I	8	S	≤1	R	>1	S	≤0.25	I	2	S	4	R	>2	R	>4	S	≤0.5/9.5	S	≤2
730495	yes	P485	131	MDR	6	S	≤8	S	≤2	R	>8	R	>16	I	16/8	S	8/4	I	4	S	≤1	S	≤2	S	≤1	S	≤0.25	S	≤0.25	S	≤0.25	S	≤2	R	>2	R	>4	S	≤0.5/9.5	R	>8
735147		P408	131	MDR	6	S	≤8	S	≤2	S	≤2	R	>16	I	16/8	S	8/4	I	4	S	≤1	S	≤2	S	≤1	S	≤0.25	S	≤0.25	S	≤0.25	S	≤2	R	>2	R	>4	R	>2/38	R	>8
749049	yes	P652	131	MDR	6	S	≤8	S	≤2	S	≤2	R	>16	I	16/8	S	≤2/4	R	8	S	≤1	S	≤2	S	≤1	S	≤0.25	S	≤0.25	S	≤0.25	S	≤2	R	>2	R	>4	R	>2/38	R	>8
750377	yes	P755	131	MDR	6	S	≤8	R	>8	I	8	R	>16	I	16/8	S	≤2/4	R	16	S	≤1	S	≤2	S	≤1	S	≤0.25	S	≤0.25	S	≤0.25	S	≤2	S	≤0.5	S	≤1	R	>2/38	R	>8
756275	yes	P794	131	MDR	6	S	≤8	R	>8	I	8	R	>16	I	16/8	S	8/4	R	>16	S	≤1	S	≤2	S	≤1	S	≤0.25	S	0.5	S	≤0.25	S	≤2	S	1	S	≤1	R	>2/38	R	>8
766349	yes	P938	131	MDR	6	S	≤8	R	>8	R	>8	R	>16	S	8/4	S	8/4	I	4	S	≤1	S	≤2	S	≤1	S	≤0.25	S	≤0.25	S	≤0.25	S	≤2	R	>2	R	>4	R	>2/38	R	>8
766399	yes	P940	131	MDR	6	S	≤8	R	>8	I	8	R	>16	I	16/8	I	32/4	R	16	S	≤1	S	≤2	S	≤1	S	≤0.25	S	≤0.25	S	≤0.25	S	≤2	S	≤0.5	S	≤1	R	>2/38	S	≤2
771833	yes	P1049	131	MDR	6	S	≤8	S	≤2	S	≤2	R	>16	R	>16/8	S	8/4	R	>16	R	>16	R	16	R	>32	S	≤0.25	S	0.5	S	≤0.25	R	>16	S	1	S	≤1	S	≤0.5/9.5	R	>8
780307	yes	P1132	131	MDR	6	S	≤8	R	>8	I	8	R	>16	I	16/8	S	8/4	R	8	S	≤1	S	≤2	S	≤1	S	≤0.25	S	≤0.25	S	≤0.25	S	≤2	S	≤0.5	S	≤1	R	>2/38	R	>8
780373	yes	P1137	131	MDR	6	S	≤8	S	≤2	S	≤2	R	>16	S	≤4/2	S	≤2/4	R	>16	I	4	S	4	R	>32	S	≤0.25	S	≤0.25	S	≤0.25	I	8	R	>2	R	>4	S	≤0.5/9.5	R	>8
792719		P22	131	MDR	6	S	≤8	R	>8	I	8	R	>16	I	16/8	S	≤2/4	R	8	S	≤1	S	≤2	S	≤1	S	≤0.25	S	≤0.25	S	≤0.25	S	≤2	S	≤0.5	S	≤1	R	>2/38	R	>8
792785	yes	P1222	131	MDR	6	S	≤8	R	>8	I	8	R	>16	I	16/8	S	16/4	R	8	S	≤1	S	≤2	S	≤1	S	≤0.25	S	≤0.25	S	≤0.25	S	≤2	S	≤0.5	S	≤1	R	>2/38	R	>8
792899		P22	131	MDR	6	S	≤8	R	>8	I	8	R	>16	I	16/8	S	≤2/4	R	>16	S	≤1	S	≤2	S	≤1	S	≤0.25	S	≤0.25	S	≤0.25	S	≤2	S	≤0.5	S	≤1	R	>2/38	R	>8
807614	yes	P1443	131	MDR	6	S	≤8	R	>8	R	>8	R	>16	I	16/8	S	8/4	I	4	S	≤1	S	≤2	S	≤1	S	≤0.25	S	≤0.25	S	≤0.25	S	≤2	S	1	S	≤1	R	>2/38	R	>8
807702	yes	P38	131	MDR	6	S	≤8	S	≤2	S	≤2	R	>16	S	8/4	S	≤2/4	R	>16	R	16	S	≤2	R	>32	S	≤0.25	S	≤0.25	S	≤0.25	R	16	R	>2	R	>4	S	≤0.5/9.5	R	>8
807778	yes	P1450	131	MDR	6	S	≤8	R	>8	I	8	R	>16	I	16/8	S	≤2/4	R	16	S	≤1	S	≤2	S	≤1	S	≤0.25	S	≤0.25	S	≤0.25	S	≤2	S	≤0.5	S	≤1	R	>2/38	R	>8
824318	yes	P1555	131	MDR	6	S	≤8	R	>8	I	8	R	>16	I	16/8	S	≤2/4	I	4	S	≤1	S	≤2	S	≤1	S	≤0.25	S	≤0.25	S	≤0.25	S	≤2	S	≤0.5	S	≤1	R	>2/38	R	>8
824406		P27	131	MDR	6	S	≤8	R	>8	I	8	R	>16	S	8/4	S	≤2/4	I	4	S	≤1	S	≤2	S	≤1	S	≤0.25	S	≤0.25	S	≤0.25	S	≤2	R	>2	R	>4	R	>2/38	R	>8
836770	yes	P1581	131	MDR	6	S	≤8	R	>8	I	8	R	>16	S	8/4	S	≤2/4	I	4	S	≤1	S	≤2	S	≤1	S	≤0.25	S	≤0.25	S	≤0.25	S	≤2	R	>2	R	>4	R	>2/38	R	>8
836876	yes	P1590	131	MDR	6	S	≤8	R	>8	R	>8	R	>16	I	16/8	S	16/4	I	4	S	≤1	S	≤2	S	≤1	S	≤0.25	S	≤0.25	S	≤0.25	S	≤2	R	>2	R	>4	R	>2/38	S	≤2
704945	yes	P145	156	MDR	6	S	≤8	S	≤2	S	≤2	R	>16	S	8/4	S	≤2/4	R	>16	R	>16	R	>16	R	>32	S	≤0.25	S	≤0.25	S	≤0.25	R	>16	S	1	S	≤1	R	>2/38	R	>8
748003	yes	P626	394	MDR	6	S	≤8	S	≤2	S	≤2	R	>16	R	>16/8	R	>64/4	R	>16	S	≤1	S	≤2	S	≤1	S	≤0.25	S	≤0.25	S	≤0.25	S	≤2	S	1	S	≤1	R	>2/38	R	>8
756443	yes	P804	404	MDR	6	S	≤8	R	>8	I	8	R	>16	R	>16/8	S	≤2/4	R	>16	S	≤1	I	8	S	≤1	S	≤0.25	S	≤0.25	S	≤0.25	S	≤2	S	≤0.5	S	≤1	R	>2/38	S	≤2
792849	yes	P1225	450	MDR	6	S	≤8	S	≤2	S	≤2	R	>16	I	16/8	S	8/4	R	16	S	≤1	S	≤2	S	≤1	S	≤0.25	S	≤0.25	S	≤0.25	S	≤2	R	>2	R	>4	R	>2/38	R	>8
704979	yes	P316	636	MDR	6	S	≤8	S	≤2	S	≤2	R	>16	S	8/4	S	8/4	R	>16	I	8	I	8	R	>32	S	≤0.25	S	≤0.25	S	≤0.25	R	>16	S	≤0.5	S	≤1	R	>2/38	R	>8
824334	yes	P932	648	MDR	6	S	≤8	R	>8	R	>8	R	>16	I	16/8	R	>64/4	R	>16	S	≤1	S	≤2	S	≤1	S	≤0.25	S	≤0.25	S	≤0.25	S	≤2	R	>2	R	>4	S	≤0.5/9.5	S	≤2
780381	yes	P1138	676	MDR	6	S	≤8	S	≤2	S	≤2	R	>16	R	>16/8	S	8/4	R	>16	S	≤1	R	>16	R	>32	R	>1	S	0.5	S	≤0.25	R	16	S	≤0.5	S	≤1	S	≤0.5/9.5	S	≤2
709689	yes	P396	1193	MDR	6	S	≤8	S	≤2	S	≤2	R	>16	I	16/8	S	≤2/4	I	4	S	≤1	S	≤2	S	≤1	S	≤0.25	S	≤0.25	S	≤0.25	S	≤2	R	>2	R	>4	R	>2/38	R	>8
807664	yes	P1444	1193	MDR	6	S	≤8	R	>8	S	4	R	>16	S	8/4	S	≤2/4	I	4	S	≤1	S	≤2	S	≤1	S	≤0.25	S	≤0.25	S	≤0.25	S	≤2	R	>2	R	>4	R	>2/38	R	>8
766453		P802	7401	MDR	6	S	≤8	S	≤2	S	≤2	R	>16	S	8/4	S	≤2/4	R	>16	I	8	S	4	R	>32	S	≤0.25	S	≤0.25	S	≤0.25	R	16	S	≤0.5	S	≤1	R	>2/38	R	>8
836632	yes	P1567	8881	MDR	6	S	≤8	S	≤2	R	>8	R	>16	S	8/4	S	≤2/4	R	>16	R	16	R	16	R	>32	S	≤0.25	S	≤0.25	S	≤0.25	R	>16	R	>2	R	>4	S	≤0.5/9.5	S	≤2
730307	yes	P475	Novel	MDR	6	S	≤8	S	≤2	R	>8	R	>16	I	16/8	S	8/4	S	2	S	≤1	S	≤2	S	≤1	S	≤0.25	S	≤0.25	S	≤0.25	S	≤2	R	>2	R	>4	R	>2/38	R	>8
709201	yes	P355	12	MDR	5	S	≤8	S	≤2	S	≤2	R	>16	R	>16/8	S	8/4	R	>16	S	≤1	S	≤2	R	16	S	≤0.25	S	≤0.25	S	≤0.25	S	≤2	S	≤0.5	S	≤1	S	≤0.5/9.5	R	>8
735403	yes	P554	12	MDR	5	S	≤8	S	≤2	S	≤2	R	>16	R	>16/8	S	8/4	R	>16	S	≤1	S	≤2	S	≤1	S	≤0.25	S	≤0.25	S	≤0.25	S	≤2	S	≤0.5	S	≤1	R	>2/38	R	>8
792911	yes	P1228	12	MDR	5	S	≤8	S	≤2	S	≤2	R	>16	I	16/8	S	≤2/4	I	4	S	≤1	S	≤2	S	≤1	S	≤0.25	S	≤0.25	S	≤0.25	S	≤2	S	≤0.5	S	≤1	R	>2/38	R	>8
730411	yes	P483	38	MDR	5	S	≤8	S	≤2	S	≤2	R	>16	S	8/4	S	≤2/4	R	>16	I	4	S	≤2	R	>32	S	≤0.25	S	≤0.25	S	≤0.25	S	≤2	R	>2	R	>4	R	>2/38	S	≤2
735293	yes	P70	38	MDR	5	S	≤8	S	≤2	S	≤2	R	>16	R	>16/8	I	64/4	R	>16	S	≤1	S	≤2	S	≤1	S	≤0.25	S	≤0.25	S	≤0.25	S	≤2	S	1	S	≤1	S	≤0.5/9.5	R	>8
735777	yes	P587	38	MDR	5	S	≤8	S	≤2	S	≤2	R	>16	I	16/8	S	8/4	R	16	S	≤1	S	≤2	S	≤1	S	≤0.25	S	≤0.25	S	≤0.25	S	≤2	S	≤0.5	S	≤1	R	>2/38	R	>8
780323	yes	P1133	38	MDR	5	S	≤8	S	≤2	S	≤2	R	>16	I	16/8	S	≤2/4	I	4	S	≤1	S	≤2	S	≤1	S	≤0.25	S	≤0.25	S	≤0.25	S	≤2	S	1	S	≤1	R	>2/38	R	>8
836586	yes	P1562	38	MDR	5	S	≤8	S	≤2	S	≤2	R	>16	R	>16/8	S	8/4	R	>16	S	≤1	R	>16	R	32	S	≤0.25	S	0.5	S	≤0.25	I	8	S	≤0.5	S	≤1	S	≤0.5/9.5	S	≤2
836930	yes	P1596	38	MDR	5	S	≤8	R	>8	I	8	R	>16	S	8/4	S	8/4	R	>16	S	≤1	S	≤2	S	≤1	I	1	S	≤0.25	S	≤0.25	S	≤2	R	>2	R	>4	S	≤0.5/9.5	S	≤2
704987	yes	P317	69	MDR	5	S	≤8	S	≤2	S	≤2	R	>16	S	≤4/2	S	≤2/4	R	>16	R	>16	R	>16	R	>32	S	≤0.25	S	≤0.25	S	≤0.25	S	≤2	S	≤0.5	S	≤1	R	>2/38	R	>8
709429	yes	P373	69	MDR	5	S	≤8	S	≤2	S	≤2	R	>16	I	16/8	I	64/4	R	>16	S	≤1	S	≤2	S	≤1	S	≤0.25	S	≤0.25	S	≤0.25	S	≤2	S	≤0.5	S	≤1	R	>2/38	S	≤2
730487	yes	P484	69	MDR	5	S	≤8	R	>8	I	8	R	>16	R	>16/8	S	≤2/4	R	>16	S	≤1	S	≤2	S	≤1	S	≤0.25	S	≤0.25	S	≤0.25	S	≤2	R	>2	S	2	S	1/19'	S	≤2
780189	yes	P1115	69	MDR	5	S	≤8	S	≤2	S	≤2	R	>16	I	16/8	S	≤2/4	R	8	S	≤1	S	≤2	S	≤1	S	≤0.25	S	≤0.25	S	≤0.25	S	≤2	S	≤0.5	S	≤1	R	>2/38	R	>8
792663	yes	P1215	69	MDR	5	S	≤8	S	≤2	S	≤2	R	>16	I	16/8	S	≤2/4	R	8	S	≤1	S	≤2	S	≤1	S	≤0.25	S	≤0.25	S	≤0.25	S	≤2	S	≤0.5	S	≤1	R	>2/38	R	>8
792671	yes	P1216	69	MDR	5	S	≤8	S	≤2	S	≤2	R	>16	I	16/8	S	8/4	I	4	S	≤1	S	≤2	S	≤1	S	≤0.25	S	≤0.25	S	≤0.25	S	≤2	S	≤0.5	S	≤1	R	>2/38	R	>8
792815	yes	P1224	69	MDR	5	S	≤8	S	≤2	S	≤2	R	>16	I	16/8	S	≤2/4	R	16	S	≤1	S	≤2	S	≤1	S	≤0.25	S	≤0.25	S	≤0.25	S	≤2	S	≤0.5	S	≤1	R	>2/38	R	>8
792937		P1224	69	MDR	5	S	≤8	S	≤2	S	≤2	R	>16	I	16/8	S	≤2/4	R	8	S	≤1	S	≤2	S	≤1	S	≤0.25	S	≤0.25	S	≤0.25	S	≤2	S	≤0.5	S	≤1	R	>2/38	R	>8
824300	yes	P1554	69	MDR	5	S	≤8	S	≤2	S	≤2	R	>16	I	16/8	S	≤2/4	R	8	S	≤1	S	≤2	S	≤1	S	≤0.25	S	≤0.25	S	≤0.25	S	≤2	S	≤0.5	S	≤1	R	>2/38	R	>8
824456	yes	P1559	69	MDR	5	S	≤8	S	≤2	S	≤2	R	>16	I	16/8	S	≤2/4	R	8	S	≤1	S	≤2	S	≤1	S	≤0.25	S	≤0.25	S	≤0.25	S	≤2	S	≤0.5	S	≤1	R	>2/38	R	>8
836690	yes	P1573	69	MDR	5	S	≤8	S	≤2	S	≤2	R	>16	I	16/8	S	≤2/4	I	4	S	≤1	S	≤2	S	≤1	S	≤0.25	S	≤0.25	S	≤0.25	S	≤2	S	≤0.5	S	≤1	R	>2/38	R	>8
697954	yes	P196	70	MDR	5	S	≤8	S	≤2	S	≤2	R	>16	R	>16/8	S	8/4	R	>16	S	≤1	R	>16	R	>32	S	≤0.25	S	≤0.25	S	≤0.25	R	16	S	≤0.5	S	≤1	S	≤0.5/9.5	S	≤2
699268		P196	70	MDR	5	S	≤8	S	≤2	S	≤2	R	>16	R	>16/8	S	8/4	R	>16	S	≤1	R	>16	R	32	S	≤0.25	S	0.5	S	≤0.25	R	>16	S	≤0.5	S	≤1	S	≤0.5/9.5	S	≤2
735655	yes	P576	73	MDR	5	S	≤8	S	≤2	S	≤2	R	>16	I	16/8	S	≤2/4	I	4	S	≤1	S	≤2	S	≤1	S	≤0.25	S	≤0.25	S	≤0.25	S	≤2	S	≤0.5	S	≤1	R	>2/38	R	>8
750159	yes	P739	73	MDR	5	S	≤8	S	≤2	S	≤2	R	>16	I	16/8	S	≤2/4	I	4	S	≤1	S	≤2	S	≤1	S	≤0.25	S	≤0.25	S	≤0.25	S	≤2	S	≤0.5	S	≤1	R	>2/38	R	>8
758021	yes	P837	73	MDR	5	S	≤8	S	≤2	S	≤2	R	>16	R	>16/8	R	>64/4	I	4	I	4	S	≤2	S	≤1	S	≤0.25	S	≤0.25	S	≤0.25	S	≤2	S	≤0.5	S	≤1	S	≤0.5/9.5	S	≤2
807630	yes	P64	73	MDR	5	S	≤8	S	≤2	S	≤2	R	>16	I	16/8	I	32/4	R	>16	S	≤1	S	≤2	S	≤1	S	≤0.25	S	≤0.25	S	≤0.25	S	≤2	S	≤0.5	S	≤1	R	>2/38	S	≤2
807420	yes	P1437	127	MDR	5	S	≤8	R	>8	R	>8	R	>16	I	16/8	S	8/4	S	2	S	≤1	S	≤2	S	≤1	S	≤0.25	S	≤0.25	S	≤0.25	S	≤2	S	≤0.5	S	≤1	R	>2/38	R	>8
698852	yes	P272	131	MDR	5	S	≤8	R	>8	I	8	R	>16	I	16/8	S	16/4	R	16	S	≤1	S	≤2	S	≤1	S	≤0.25	S	≤0.25	S	≤0.25	S	≤2	S	≤0.5	S	≤1	S	≤0.5/9.5	R	>8
704873	yes	P313	131	MDR	5	S	≤8	S	≤2	S	≤2	R	>16	S	8/4	S	≤2/4	R	>16	R	>16	I	8	R	>32	S	≤0.25	S	≤0.25	S	≤0.25	R	>16	R	>2	R	>4	S	≤0.5/9.5	S	≤2
704899	yes	P9	131	MDR	5	S	≤8	R	>8	I	8	R	>16	R	>16/8	S	8/4	S	≤1	S	≤1	S	≤2	S	≤1	S	≤0.25	S	≤0.25	S	≤0.25	S	≤2	S	≤0.5	S	≤1	R	>2/38	R	>8
704995	yes	P10	131	MDR	5	S	≤8	R	>8	I	8	R	>16	S	8/4	S	≤2/4	S	2	S	≤1	S	≤2	S	≤1	S	≤0.25	S	≤0.25	S	≤0.25	S	≤2	R	>2	R	>4	R	>2/38	R	>8
730323		P10	131	MDR	5	S	≤8	S	≤2	S	≤2	R	>16	S	8/4	S	≤2/4	I	4	S	≤1	S	≤2	S	≤1	S	≤0.25	S	≤0.25	S	≤0.25	S	≤2	R	>2	R	>4	R	>2/38	R	>8
734829	yes	P487	131	MDR	5	S	≤8	R	>8	R	>8	R	>16	S	8/4	S	≤2/4	I	4	S	≤1	S	≤2	S	≤1	S	≤0.25	S	≤0.25	S	≤0.25	S	≤2	S	≤0.5	S	≤1	R	>2/38	R	>8
756397	yes	P801	131	MDR	5	S	≤8	R	>8	I	8	R	>16	S	8/4	S	≤2/4	I	4	S	≤1	S	≤2	S	≤1	S	≤0.25	S	≤0.25	S	≤0.25	S	≤2	S	1	S	≤1	R	>2/38	R	>8
771825	yes	P56	131	MDR	5	S	≤8	S	≤2	R	>8	R	>16	I	16/8	S	16/4	I	4	S	≤1	S	≤2	S	≤1	S	≤0.25	S	≤0.25	S	≤0.25	S	≤2	R	>2	R	>4	S	≤0.5/9.5	S	≤2
780083	yes	P1121	131	MDR	5	S	≤8	S	≤2	S	≤2	R	>16	I	16/8	S	8/4	I	4	S	≤1	S	≤2	S	≤1	S	≤0.25	S	≤0.25	S	≤0.25	S	≤2	R	>2	R	>4	S	≤0.5/9.5	R	>8
780113	yes	P948	131	MDR	5	S	≤8	S	≤2	S	≤2	R	>16	S	8/4	S	≤2/4	I	4	S	≤1	S	≤2	S	≤1	S	≤0.25	S	≤0.25	S	≤0.25	S	≤2	R	>2	R	>4	R	>2/38	R	>8
780171		P730	131	MDR	5	S	≤8	S	≤2	S	≤2	R	>16	I	16/8	S	≤2/4	R	8	S	≤1	S	≤2	S	≤1	S	≤0.25	S	≤0.25	S	≤0.25	S	≤2	R	>2	R	>4	R	>2/38	S	≤2
780197	yes	P58	131	MDR	5	S	≤8	R	>8	I	8	R	>16	S	8/4	S	≤2/4	R	>16	S	≤1	S	≤2	S	≤1	S	≤0.25	S	≤0.25	S	≤0.25	S	≤2	S	≤0.5	S	≤1	R	>2/38	R	>8
780219	yes	P1128	131	MDR	5	S	≤8	R	>8	I	8	R	>16	S	8/4	S	≤2/4	I	4	S	≤1	S	≤2	S	≤1	S	≤0.25	S	≤0.25	S	≤0.25	S	≤2	S	1	S	≤1	R	>2/38	R	>8
780243		P10	131	MDR	5	S	≤8	S	≤2	S	≤2	R	>16	S	8/4	S	≤2/4	I	4	S	≤1	S	≤2	S	≤1	S	≤0.25	S	≤0.25	S	≤0.25	S	≤2	R	>2	R	>4	R	>2/38	R	>8
780293	yes	P1131	131	MDR	5	S	≤8	R	>8	I	8	R	>16	S	≤4/2	S	≤2/4	I	4	S	≤1	S	≤2	S	≤1	S	≤0.25	S	≤0.25	S	≤0.25	S	≤2	S	1	S	≤1	R	>2/38	R	>8
792727		P1049	131	MDR	5	S	≤8	S	≤2	S	≤2	R	>16	R	>16/8	S	8/4	R	>16	S	≤1	I	8	R	8	S	≤0.25	S	≤0.25	S	≤0.25	S	4	S	1	S	≤1	S	≤0.5/9.5	R	>8
792777	yes	P1221	131	MDR	5	S	≤8	S	≤2	S	≤2	R	>16	S	8/4	S	8/4	I	4	S	≤1	S	≤2	S	≤1	S	≤0.25	S	≤0.25	S	≤0.25	S	≤2	R	>2	R	>4	R	>2/38	R	>8
792979	yes	P1231	131	MDR	5	S	≤8	S	≤2	S	≤2	R	>16	I	16/8	S	≤2/4	R	16	S	≤1	S	≤2	S	≤1	S	≤0.25	S	0.5	S	≤0.25	S	≤2	S	1	S	≤1	R	>2/38	R	>8
807462	yes	P15	131	MDR	5	S	≤8	R	>8	R	>8	R	>16	S	8/4	S	8/4	R	8	S	≤1	S	≤2	S	≤1	S	≤0.25	S	≤0.25	S	≤0.25	S	≤2	R	>2	R	>4	S	≤0.5/9.5	R	>8
807496	yes	P1436	131	MDR	5	S	≤8	R	>8	I	8	R	>16	I	16/8	S	≤2/4	R	16	S	≤1	S	≤2	S	≤1	S	≤0.25	S	≤0.25	S	≤0.25	S	≤2	S	≤0.5	S	≤1	R	>2/38	S	≤2
807518		P1436	131	MDR	5	S	≤8	R	>8	I	8	R	>16	I	16/8	S	≤2/4	R	>16	S	≤1	S	≤2	S	≤1	S	≤0.25	S	≤0.25	S	≤0.25	S	≤2	S	≤0.5	S	≤1	R	>2/38	S	≤2
807542		P1049	131	MDR	5	S	≤8	S	≤2	S	≤2	R	>16	R	>16/8	S	8/4	R	>16	S	≤1	I	8	R	8	S	≤0.25	S	≤0.25	S	≤0.25	S	4	S	1	S	≤1	S	≤0.5/9.5	R	>8
807576	yes	P23	131	MDR	5	S	≤8	S	≤2	S	≤2	R	>16	S	8/4	S	≤2/4	R	8	S	≤1	S	≤2	S	≤1	S	≤0.25	S	0.5	S	≤0.25	S	≤2	R	>2	R	>4	R	>2/38	R	>8
807584	yes	P27	131	MDR	5	S	≤8	R	>8	I	8	R	>16	S	8/4	S	≤2/4	S	2	S	≤1	S	≤2	S	≤1	S	≤0.25	S	≤0.25	S	≤0.25	S	≤2	R	>2	R	>4	R	>2/38	R	>8
836578	yes	P1561	131	MDR	5	S	≤8	R	>8	I	8	R	>16	S	8/4	S	8/4	R	8	S	≤1	S	≤2	S	≤1	S	≤0.25	S	≤0.25	S	≤0.25	S	≤2	S	≤0.5	S	≤1	R	>2/38	R	>8
836658	yes	P1569	131	MDR	5	S	≤8	S	≤2	S	≤2	R	>16	R	>16/8	S	8/4	R	>16	S	≤1	R	>16	R	32	S	≤0.25	S	0.5	S	≤0.25	I	8	S	≤0.5	S	≤1	S	≤0.5/9.5	S	≤2
836674	yes	P1571	131	MDR	5	S	≤8	S	≤2	S	≤2	R	>16	S	8/4	S	≤2/4	I	4	S	≤1	S	≤2	S	≤1	S	≤0.25	S	≤0.25	S	≤0.25	S	≤2	R	>2	R	>4	R	>2/38	R	>8
836720	yes	P1576	131	MDR	5	S	≤8	S	≤2	S	≤2	R	>16	I	16/8	I	64/4	R	>16	S	≤1	S	≤2	S	≤1	S	≤0.25	S	≤0.25	S	≤0.25	S	≤2	R	>2	R	>4	S	≤0.5/9.5	S	≤2
836892	yes	P1592	131	MDR	5	S	≤8	R	>8	I	8	R	>16	S	8/4	S	≤2/4	I	4	S	≤1	S	≤2	S	≤1	S	≤0.25	S	≤0.25	S	≤0.25	S	≤2	S	≤0.5	S	≤1	R	>2/38	R	>8
747937	yes	P635	349	MDR	5	S	≤8	S	≤2	S	≤2	R	>16	R	>16/8	S	8/4	R	>16	S	≤1	R	16	R	8	S	≤0.25	S	≤0.25	S	≤0.25	I	8	S	≤0.5	S	≤1	S	≤0.5/9.5	S	≤2
697542	yes	P127	354	MDR	5	S	≤8	S	≤2	S	≤2	R	>16	S	8/4	S	≤2/4	R	>16	I	4	S	≤2	R	>32	S	≤0.25	S	≤0.25	S	≤0.25	R	16	R	>2	R	>4	S	≤0.5/9.5	S	≤2
766277	yes	P934	359	MDR	5	S	≤8	R	>8	S	4	R	>16	S	8/4	S	8/4	S	2	S	≤1	S	≤2	S	≤1	S	≤0.25	S	≤0.25	S	≤0.25	S	≤2	R	>2	R	>4	R	>2/38	R	>8
756195	yes	P790	405	MDR	5	S	≤8	S	≤2	S	≤2	R	>16	I	16/8	S	8/4	R	8	S	≤1	S	≤2	S	≤1	S	≤0.25	S	≤0.25	S	≤0.25	S	≤2	I	2	S	≤1	R	>2/38	S	≤2
708909	yes	P331	450	MDR	5	S	≤8	S	≤2	S	≤2	R	>16	S	≤4/2	S	≤2/4	S	≤1	S	≤1	S	≤2	S	≤1	R	>1	S	≤0.25	S	≤0.25	S	≤2	R	>2	R	>4	R	>2/38	R	>8
792743	yes	P1219	453	MDR	5	S	≤8	R	>8	I	8	R	>16	S	8/4	S	≤2/4	S	2	S	≤1	S	≤2	S	≤1	S	≤0.25	S	≤0.25	S	≤0.25	S	≤2	R	>2	R	>4	R	>2/38	R	>8
780277		P1130	544	MDR	5	S	≤8	S	≤2	S	≤2	R	>16	I	16/8	R	>64/4	R	>16	S	≤1	S	≤2	S	≤1	S	≤0.25	S	≤0.25	S	≤0.25	S	≤2	S	≤0.5	S	≤1	R	>2/38	S	≤2
699040	yes	P25	648	MDR	5	S	≤8	S	≤2	R	>8	R	>16	I	16/8	S	8/4	S	2	S	≤1	S	≤2	S	≤1	S	≤0.25	S	≤0.25	S	≤0.25	S	≤2	R	>2	R	>4	R	>2/38	S	≤2
756187		P768	744	MDR	5	S	≤8	S	≤2	S	≤2	R	>16	S	8/4	S	≤2/4	R	8	S	≤1	S	≤2	S	≤1	S	≤0.25	S	≤0.25	S	≤0.25	S	≤2	R	>2	R	>4	R	>2/38	R	>8
824182	yes	P1548	973	MDR	5	S	≤8	S	≤2	S	≤2	R	>16	R	>16/8	S	8/4	R	>16	S	≤1	R	>16	R	16	S	≤0.25	S	0.5	S	≤0.25	R	16	S	≤0.5	S	≤1	S	≤0.5/9.5	S	≤2
710459	yes	P463	998	MDR	5	S	≤8	S	≤2	S	≤2	R	>16	I	16/8	I	32/4	R	16	S	≤1	S	≤2	S	≤1	S	≤0.25	S	≤0.25	S	≤0.25	S	≤2	I	2	S	≤1	S	2/38'	S	4
766365	yes	P46	1049	MDR	5	S	≤8	S	≤2	S	≤2	R	>16	S	≤4/2	S	≤2/4	R	>16	S	2	S	≤2	R	16	S	≤0.25	S	≤0.25	S	≤0.25	R	16	R	>2	R	>4	S	≤0.5/9.5	S	≤2
730315	yes	P476	1177	MDR	5	S	≤8	R	>8	I	8	R	>16	S	8/4	S	≤2/4	S	2	S	≤1	S	≤2	S	≤1	S	≤0.25	S	≤0.25	S	≤0.25	S	≤2	R	>2	R	>4	R	>2/38	R	>8
698378	yes	P125	1193	MDR	5	S	≤8	S	≤2	S	≤2	R	>16	S	≤4/2	S	≤2/4	R	16	S	≤1	S	≤2	S	≤1	S	≤0.25	S	≤0.25	S	≤0.25	S	≤2	R	>2	R	>4	R	>2/38	R	>8
698894	yes	P275	1193	MDR	5	S	≤8	S	≤2	S	≤2	R	>16	S	8/4	S	≤2/4	R	8	S	≤1	S	≤2	S	≤1	S	≤0.25	S	1	S	≤0.25	S	≤2	R	>2	R	>4	R	>2/38	R	>8
730381	yes	P112	1193	MDR	5	S	≤8	R	>8	R	>8	R	>16	S	8/4	S	≤2/4	S	2	S	≤1	S	≤2	S	≤1	S	≤0.25	S	≤0.25	S	≤0.25	S	≤2	R	>2	R	>4	R	>2/38	R	>8
730399	yes	P482	1193	MDR	5	S	≤8	R	>8	R	>8	R	>16	S	8/4	S	≤2/4	S	2	S	≤1	S	≤2	S	≤1	S	≤0.25	S	≤0.25	S	≤0.25	S	≤2	R	>2	R	>4	R	>2/38	R	>8
748037	yes	P640	1193	MDR	5	S	≤8	R	>8	R	>8	R	>16	S	8/4	S	≤2/4	S	2	S	≤1	S	≤2	S	≤1	S	≤0.25	S	0.5	S	≤0.25	S	≤2	R	>2	R	>4	R	>2/38	R	>8
749321		P518	1193	MDR	5	S	≤8	S	≤2	S	≤2	R	>16	S	8/4	S	≤2/4	I	4	S	≤1	S	≤2	S	≤1	S	≤0.25	S	≤0.25	S	≤0.25	S	≤2	R	>2	R	>4	R	>2/38	R	>8
756209		P112	1193	MDR	5	S	≤8	R	>8	R	>8	R	>16	S	8/4	S	≤2/4	S	2	S	≤1	S	≤2	S	≤1	S	≤0.25	S	≤0.25	S	≤0.25	S	≤2	R	>2	R	>4	R	>2/38	R	>8
756283	yes	P795	1193	MDR	5	S	≤8	R	>8	I	8	R	>16	S	8/4	S	≤2/4	S	2	S	≤1	S	≤2	S	≤1	S	≤0.25	S	0.5	S	≤0.25	S	≤2	R	>2	R	>4	R	>2/38	R	>8
766479		P275	1193	MDR	5	S	≤8	S	≤2	S	≤2	R	>16	S	8/4	S	≤2/4	I	4	S	≤1	S	≤2	S	≤1	S	≤0.25	S	≤0.25	S	≤0.25	S	≤2	R	>2	R	>4	R	>2/38	R	>8
792697		P125	1193	MDR	5	S	≤8	S	≤2	S	≤2	R	>16	S	≤4/2	S	≤2/4	R	8	S	≤1	S	≤2	S	≤1	S	≤0.25	S	≤0.25	S	≤0.25	S	≤2	R	>2	R	>4	R	>2/38	R	>8
807454		P396	1193	MDR	5	S	≤8	S	≤2	S	≤2	R	>16	S	8/4	S	≤2/4	R	16	S	≤1	S	≤2	S	≤1	S	≤0.25	S	≤0.25	S	≤0.25	S	≤2	R	>2	R	>4	R	>2/38	R	>8
836594	yes	P1563	1193	MDR	5	S	≤8	S	≤2	S	≤2	R	>16	S	8/4	S	≤2/4	R	8	S	≤1	S	≤2	S	≤1	S	≤0.25	S	≤0.25	S	≤0.25	S	≤2	R	>2	R	>4	R	>2/38	R	>8
836640	yes	P1568	1193	MDR	5	S	≤8	R	>8	S	4	R	>16	S	8/4	S	≤2/4	S	2	S	≤1	S	≤2	S	≤1	S	≤0.25	S	≤0.25	S	≤0.25	S	≤2	R	>2	R	>4	R	>2/38	R	>8
836704	yes	P1574	1193	MDR	5	S	≤8	S	≤2	S	≤2	R	>16	S	≤4/2	S	≤2/4	R	>16	I	8	S	≤2	R	>32	S	≤0.25	S	0.5	S	≤0.25	S	4	R	>2	R	>4	R	>2/38	S	≤2
807680	yes	P1446	1652	MDR	5	S	≤8	S	≤2	S	≤2	R	>16	S	8/4	S	≤2/4	R	>16	S	2	S	≤2	R	>32	S	≤0.25	S	≤0.25	S	≤0.25	S	4	S	1	S	≤1	R	>2/38	R	>8
756427	yes	P803	4238	MDR	5	S	≤8	S	≤2	S	≤2	R	>16	I	16/8	S	≤2/4	R	8	S	≤1	S	≤2	S	≤1	S	≤0.25	S	≤0.25	S	≤0.25	S	≤2	S	≤0.5	S	≤1	R	>2/38	R	>8
824254	yes	P1551	5614	MDR	5	S	≤8	S	≤2	S	≤2	R	>16	S	≤4/2	S	≤2/4	R	>16	S	2	S	≤2	R	>32	S	≤0.25	S	≤0.25	S	≤0.25	S	4	S	1	S	≤1	R	>2/38	R	>8
807470	yes	P109	9126	MDR	5	S	≤8	S	≤2	S	≤2	R	>16	S	8/4	S	≤2/4	R	>16	I	8	R	16	R	>32	S	≤0.25	S	≤0.25	S	≤0.25	R	>16	R	>2	R	>4	S	≤0.5/9.5	S	≤2
807534		P109	9126	MDR	5	S	≤8	S	≤2	S	≤2	R	>16	S	8/4	S	≤2/4	R	>16	I	8	R	16	R	>32	S	≤0.25	S	≤0.25	S	≤0.25	R	>16	R	>2	R	>4	S	≤0.5/9.5	S	≤2
710127	yes	P434	Novel	MDR	5	S	≤8	R	>8	I	8	R	>16	S	8/4	S	≤2/4	I	4	S	≤1	S	≤2	S	≤1	S	≤0.25	S	≤0.25	S	≤0.25	S	≤2	S	1	S	≤1	R	>2/38	R	>8
747987	yes	P638	Novel	MDR	5	S	≤8	S	≤2	S	≤2	R	>16	S	8/4	S	≤2/4	R	>16	I	8	R	16	R	>32	S	≤0.25	S	≤0.25	S	≤0.25	R	>16	S	1	S	≤1	S	≤0.5/9.5	R	>8
697840	yes	P185	12	MDR	4	S	≤8	R	>8	S	≤2	R	>16	S	≤4/2	S	≤2/4	I	4	S	≤1	S	≤2	S	≤1	S	≤0.25	S	≤0.25	S	≤0.25	S	≤2	S	≤0.5	S	≤1	R	>2/38	S	≤2
709671	yes	P395	12	MDR	4	S	≤8	S	≤2	S	≤2	R	>16	R	>16/8	S	8/4	R	>16	S	≤1	S	≤2	S	≤1	S	≤0.25	S	≤0.25	S	≤0.25	S	≤2	S	≤0.5	S	≤1	S	≤0.5/9.5	R	>8
710273	yes	P448	12	MDR	4	S	≤8	S	≤2	S	≤2	R	>16	R	>16/8	S	8/4	R	>16	S	≤1	S	≤2	S	≤1	S	≤0.25	S	≤0.25	S	≤0.25	S	≤2	S	≤0.5	S	≤1	S	≤0.5/9.5	R	>8
734571	yes	P493	12	MDR	4	S	≤8	S	≤2	S	≤2	R	>16	R	>16/8	S	8/4	R	>16	S	≤1	S	≤2	S	≤1	S	≤0.25	S	≤0.25	S	≤0.25	S	≤2	S	≤0.5	S	≤1	S	≤0.5/9.5	R	>8
735873	yes	P140	12	MDR	4	S	≤8	S	≤2	S	≤2	R	>16	R	>16/8	S	8/4	R	>16	S	≤1	S	≤2	S	≤1	S	≤0.25	S	≤0.25	S	≤0.25	S	≤2	S	≤0.5	S	≤1	S	≤0.5/9.5	R	>8
747899	yes	P634	12	MDR	4	S	≤8	S	≤2	S	≤2	R	>16	R	>16/8	S	8/4	R	>16	S	≤1	S	≤2	S	≤1	S	≤0.25	S	0.5	S	≤0.25	S	≤2	S	≤0.5	S	≤1	S	≤0.5/9.5	R	>8
749791	yes	P710	12	MDR	4	S	≤8	S	≤2	S	≤2	R	>16	R	>16/8	S	8/4	R	8	S	≤1	S	≤2	S	≤1	S	≤0.25	S	≤0.25	S	≤0.25	S	≤2	S	≤0.5	S	≤1	S	≤0.5/9.5	R	>8
758491	yes	P876	12	MDR	4	S	≤8	S	≤2	S	≤2	R	>16	R	>16/8	S	8/4	R	>16	S	≤1	S	≤2	S	≤1	S	≤0.25	S	≤0.25	S	≤0.25	S	≤2	S	≤0.5	S	≤1	S	≤0.5/9.5	R	>8
767579		P140	12	MDR	4	S	≤8	S	≤2	S	≤2	R	>16	R	>16/8	S	8/4	R	8	S	≤1	S	≤2	S	≤1	S	≤0.25	S	≤0.25	S	≤0.25	S	≤2	S	≤0.5	S	≤1	S	≤0.5/9.5	R	>8
781221		P876	12	MDR	4	S	≤8	S	≤2	S	≤2	R	>16	R	>16/8	S	8/4	R	8	S	≤1	S	≤2	S	≤1	S	≤0.25	S	≤0.25	S	≤0.25	S	≤2	S	≤0.5	S	≤1	S	≤0.5/9.5	R	>8
782217		P876	12	MDR	4	S	≤8	S	≤2	S	≤2	R	>16	R	>16/8	S	8/4	R	>16	S	≤1	S	≤2	S	≤1	S	≤0.25	S	≤0.25	S	≤0.25	S	≤2	S	≤0.5	S	≤1	S	≤0.5/9.5	R	>8
793609	yes	P1251	12	MDR	4	S	≤8	S	≤2	S	≤2	R	>16	R	>16/8	S	8/4	R	>16	S	≤1	S	≤2	S	≤1	S	≤0.25	S	≤0.25	S	≤0.25	S	≤2	S	≤0.5	S	≤1	S	≤0.5/9.5	R	>8
821954	yes	P1469	12	MDR	4	S	≤8	S	≤2	S	≤2	R	>16	R	>16/8	S	8/4	R	>16	S	≤1	S	≤2	S	≤1	S	≤0.25	S	≤0.25	S	≤0.25	S	≤2	S	≤0.5	S	≤1	S	≤0.5/9.5	R	>8
780331	yes	P1134	38	MDR	4	S	≤8	R	>8	I	8	R	>16	S	8/4	S	≤2/4	I	4	S	≤1	S	≤2	S	≤1	S	≤0.25	S	≤0.25	S	≤0.25	S	≤2	R	>2	R	>4	S	≤0.5/9.5	S	≤2
772547	yes	P1087	58	MDR	4	S	≤8	S	≤2	S	≤2	R	>16	R	>16/8	S	16/4	R	>16	S	≤1	S	≤2	S	≤1	S	≤0.25	S	≤0.25	S	≤0.25	S	≤2	S	≤0.5	S	≤1	S	≤0.5/9.5	R	>8
780235		P1087	58	MDR	4	S	≤8	S	≤2	S	≤2	R	>16	R	>16/8	S	16/4	R	>16	S	≤1	S	4	S	≤1	S	≤0.25	S	≤0.25	S	≤0.25	S	≤2	S	≤0.5	S	≤1	S	≤0.5/9.5	R	>8
780315		P1087	58	MDR	4	S	≤8	S	≤2	S	≤2	R	>16	R	>16/8	S	16/4	R	>16	S	≤1	S	4	S	≤1	S	≤0.25	S	≤0.25	S	≤0.25	S	4	S	≤0.5	S	≤1	S	≤0.5/9.5	R	>8
807526	yes	P105	62	MDR	4	S	≤8	R	>8	I	8	R	>16	S	≤4/2	S	≤2/4	I	4	S	≤1	S	≤2	S	≤1	S	≤0.25	S	≤0.25	S	≤0.25	S	≤2	S	≤0.5	S	≤1	R	>2/38	S	≤2
698706	yes	P259	68	MDR	4	S	≤8	S	≤2	S	≤2	R	>16	S	8/4	S	≤2/4	I	4	S	≤1	S	≤2	S	≤1	S	≤0.25	S	≤0.25	S	≤0.25	S	≤2	S	≤0.5	S	≤1	R	>2/38	R	>8
697672	yes	P169	69	MDR	4	S	≤8	R	>8	I	8	R	>16	S	8/4	S	≤2/4	S	≤1	S	≤1	S	≤2	S	≤1	S	≤0.25	S	≤0.25	S	≤0.25	S	≤2	S	≤0.5	S	≤1	R	>2/38	R	>8
698168	yes	P214	69	MDR	4	S	≤8	R	>8	I	8	R	>16	S	≤4/2	S	≤2/4	S	≤1	S	≤1	S	≤2	S	≤1	S	≤0.25	S	≤0.25	S	≤0.25	S	≤2	S	≤0.5	S	≤1	R	>2/38	R	>8
698878	yes	P274	69	MDR	4	S	≤8	S	≤2	S	≤2	R	>16	S	8/4	S	≤2/4	S	2	S	≤1	S	≤2	S	≤1	S	≤0.25	S	≤0.25	S	≤0.25	S	≤2	R	>2	R	>4	R	>2/38	R	>8
698932	yes	P278	69	MDR	4	S	≤8	R	>8	I	8	R	>16	S	≤4/2	S	≤2/4	S	≤1	S	≤1	S	≤2	S	≤1	S	≤0.25	S	≤0.25	S	≤0.25	S	≤2	S	≤0.5	S	≤1	R	>2/38	R	>8
735445	yes	P558	69	MDR	4	S	≤8	S	≤2	S	≤2	R	>16	S	≤4/2	S	≤2/4	S	≤1	S	≤1	S	≤2	S	≤1	S	≤0.25	S	≤0.25	S	≤0.25	S	≤2	R	>2	R	>4	R	>2/38	R	>8
749759	yes	P707	69	MDR	4	S	≤8	S	4	I	8	R	>16	S	8/4	S	≤2/4	S	2	S	≤1	S	≤2	S	≤1	S	≤0.25	S	≤0.25	S	≤0.25	S	≤2	S	≤0.5	S	≤1	R	>2/38	R	>8
756217	yes	P54	69	MDR	4	S	≤8	S	≤2	S	≤2	R	>16	R	>16/8	S	≤2/4	R	>16	S	≤1	R	16	R	4	S	≤0.25	S	≤0.25	S	≤0.25	S	≤2	S	1	S	≤1	S	≤0.5/9.5	S	≤2
756267	yes	P793	69	MDR	4	S	≤8	S	4	R	>8	R	>16	S	8/4	S	≤2/4	S	2	S	≤1	S	≤2	S	≤1	S	≤0.25	S	≤0.25	S	≤0.25	S	≤2	S	1	S	≤1	R	>2/38	R	>8
756389	yes	P800	69	MDR	4	S	≤8	S	≤2	S	≤2	R	>16	S	≤4/2	S	≤2/4	R	>16	S	2	S	≤2	R	>32	S	≤0.25	S	≤0.25	S	≤0.25	S	4	S	1	S	≤1	S	≤0.5/9.5	R	>8
766533	yes	P943	69	MDR	4	S	≤8	R	>8	I	8	R	>16	S	8/4	S	≤2/4	S	2	S	≤1	S	≤2	S	≤1	S	≤0.25	S	≤0.25	S	≤0.25	S	≤2	S	≤0.5	S	≤1	R	>2/38	R	>8
767473	yes	P622	69	MDR	4	S	≤8	S	≤2	S	≤2	R	>16	I	16/8	S	8/4	I	4	S	≤1	S	≤2	S	≤1	S	≤0.25	S	≤0.25	S	≤0.25	S	≤2	S	≤0.5	S	≤1	S	≤0.5/9.5	R	>8
780105	yes	P1122	69	MDR	4	S	≤8	R	>8	R	>8	R	>16	S	≤4/2	S	≤2/4	S	2	S	≤1	S	≤2	S	≤1	S	≤0.25	S	≤0.25	S	≤0.25	S	≤2	S	≤0.5	S	≤1	R	>2/38	R	>8
780121	yes	P1123	69	MDR	4	S	≤8	R	>8	I	8	R	>16	S	8/4	S	≤2/4	S	2	S	≤1	S	≤2	S	≤1	S	≤0.25	S	≤0.25	S	≤0.25	S	≤2	S	≤0.5	S	≤1	R	>2/38	R	>8
780139	yes	P1124	69	MDR	4	S	≤8	R	>8	I	8	R	>16	S	8/4	S	≤2/4	S	2	S	≤1	S	≤2	S	≤1	S	≤0.25	S	≤0.25	S	≤0.25	S	≤2	S	≤0.5	S	≤1	R	>2/38	R	>8
780147	yes	P1125	69	MDR	4	S	≤8	S	≤2	S	≤2	R	>16	S	8/4	S	≤2/4	S	2	S	≤1	S	≤2	S	≤1	S	≤0.25	S	≤0.25	S	≤0.25	S	≤2	I	2	S	≤1	R	>2/38	R	>8
780155	yes	P1126	69	MDR	4	S	≤8	S	≤2	S	≤2	R	>16	S	8/4	S	8/4	S	2	S	≤1	S	≤2	S	≤1	S	≤0.25	S	≤0.25	S	≤0.25	S	≤2	R	>2	S	2	R	>2/38	R	>8
780365	yes	P1136	69	MDR	4	S	≤8	S	≤2	S	≤2	R	>16	S	8/4	S	8/4	R	>16	I	4	I	8	R	>32	S	≤0.25	S	≤0.25	S	≤0.25	R	16	S	1	S	≤1	S	≤0.5/9.5	S	≤2
792751	yes	P1117	69	MDR	4	S	≤8	S	≤2	S	≤2	R	>16	S	8/4	S	≤2/4	S	2	S	≤1	S	≤2	S	≤1	S	≤0.25	S	≤0.25	S	≤0.25	S	≤2	R	>2	R	>4	R	>2/38	R	>8
792953	yes	P1229	69	MDR	4	S	≤8	R	>8	I	8	R	>16	S	8/4	S	≤2/4	S	≤1	S	≤1	S	≤2	S	≤1	S	≤0.25	S	≤0.25	S	≤0.25	S	≤2	S	1	S	≤1	R	>2/38	R	>8
824448	yes	P1558	69	MDR	4	S	≤8	R	>8	I	8	R	>16	S	8/4	S	≤2/4	S	2	S	≤1	S	≤2	S	≤1	S	≤0.25	S	≤0.25	S	≤0.25	S	≤2	S	1	S	≤1	R	>2/38	R	>8
838614	yes	P1713	69	MDR	4	S	≤8	S	≤2	S	≤2	R	>16	S	≤4/2	S	≤2/4	S	2	S	≤1	S	≤2	S	≤1	I	1	S	≤0.25	S	≤0.25	S	≤2	S	≤0.5	S	≤1	R	>2/38	R	>8
709881	yes	P415	73	MDR	4	S	≤8	S	≤2	S	≤2	R	>16	I	16/8	S	≤2/4	R	8	S	≤1	S	≤2	S	≤1	S	≤0.25	S	≤0.25	S	≤0.25	S	≤2	S	≤0.5	S	≤1	R	>2/38	S	≤2
758311	yes	P863	73	MDR	4	S	≤8	S	≤2	S	≤2	R	>16	R	>16/8	R	>64/4	R	>16	S	≤1	S	≤2	S	≤1	S	≤0.25	S	≤0.25	S	≤0.25	S	≤2	S	1	S	≤1	S	≤0.5/9.5	S	≤2
759033	yes	P920	73	MDR	4	S	≤8	S	≤2	S	≤2	R	>16	R	>16/8	R	>64/4	R	>16	S	≤1	S	≤2	S	≤1	S	≤0.25	S	≤0.25	S	≤0.25	S	≤2	S	≤0.5	S	≤1	S	≤0.5/9.5	S	≤2
792689	yes	P1217	73	MDR	4	S	≤8	S	≤2	S	≤2	R	>16	R	>16/8	S	8/4	R	>16	S	≤1	S	4	S	≤1	S	≤0.25	S	≤0.25	S	≤0.25	I	8	S	≤0.5	S	≤1	S	≤0.5/9.5	S	≤2
805964	yes	P95	73	MDR	4	S	≤8	S	≤2	S	≤2	R	>16	I	16/8	R	>64/4	R	>16	S	≤1	S	≤2	S	≤1	S	≤0.25	S	≤0.25	S	≤0.25	S	≤2	S	≤0.5	S	≤1	S	≤0.5/9.5	S	≤2
807648		P64	73	MDR	4	S	≤8	S	≤2	S	≤2	R	>16	I	16/8	S	8/4	I	4	S	≤1	S	≤2	S	≤1	S	≤0.25	S	≤0.25	S	≤0.25	S	≤2	S	≤0.5	S	≤1	R	>2/38	S	≤2
824350		P64	73	MDR	4	S	≤8	S	≤2	S	≤2	R	>16	I	16/8	S	8/4	R	16	S	≤1	S	≤2	S	≤1	S	≤0.25	S	≤0.25	S	≤0.25	S	≤2	S	≤0.5	S	≤1	R	>2/38	S	≤2
837014	yes	P1604	73	MDR	4	S	≤8	S	≤2	S	≤2	R	>16	S	≤4/2	S	≤2/4	R	>16	R	>16	I	8	R	>32	S	≤0.25	S	0.5	S	≤0.25	R	>16	S	≤0.5	S	≤1	S	≤0.5/9.5	S	≤2
698940	yes	P279	95	MDR	4	S	≤8	S	≤2	S	≤2	R	>16	R	>16/8	I	64/4	R	8	S	≤1	S	≤2	S	≤1	S	≤0.25	S	≤0.25	S	≤0.25	S	≤2	S	≤0.5	S	≤1	S	≤0.5/9.5	S	≤2
700763	yes	P309	95	MDR	4	S	≤8	S	≤2	S	≤2	R	>16	I	16/8	R	>64/4	R	>16	S	≤1	S	≤2	S	≤1	S	≤0.25	S	≤0.25	S	≤0.25	S	≤2	S	≤0.5	S	≤1	S	≤0.5/9.5	S	≤2
766285	yes	P935	95	MDR	4	S	≤8	S	≤2	S	≤2	R	>16	R	>16/8	S	8/4	R	>16	S	≤1	R	16	R	16	S	≤0.25	S	≤0.25	S	≤0.25	S	4	S	≤0.5	S	≤1	S	≤0.5/9.5	S	≤2
794401		P279	95	MDR	4	S	≤8	S	≤2	S	≤2	R	>16	I	16/8	I	64/4	R	>16	S	≤1	S	≤2	S	≤1	S	≤0.25	S	≤0.25	S	≤0.25	S	≤2	S	≤0.5	S	≤1	S	≤0.5/9.5	S	≤2
837580	yes	P1612	95	MDR	4	S	≤8	S	≤2	S	≤2	R	>16	I	16/8	S	≤2/4	R	16	S	≤1	S	≤2	S	≤1	S	≤0.25	S	≤0.25	S	≤0.25	S	≤2	S	≤0.5	S	≤1	S	≤0.5/9.5	R	>8
766293	yes	P392	117	MDR	4	S	≤8	S	≤2	S	≤2	R	>16	S	8/4	S	≤2/4	S	2	S	≤1	S	≤2	S	≤1	S	≤0.25	S	≤0.25	S	≤0.25	S	≤2	R	>2	R	>4	R	>2/38	R	>8
772143	yes	P1058	127	MDR	4	S	≤8	S	≤2	S	≤2	R	>16	S	≤4/2	S	≤2/4	R	>16	S	≤1	S	≤2	S	≤1	S	≤0.25	S	≤0.25	S	≤0.25	S	≤2	R	>2	R	>4	S	≤0.5/9.5	R	>8
824212		P849	127	MDR	4	S	≤8	S	≤2	S	≤2	R	>16	I	16/8	S	≤2/4	R	>16	S	≤1	S	≤2	S	≤1	S	≤0.25	S	≤0.25	S	≤0.25	S	≤2	S	≤0.5	S	≤1	R	>2/38	S	≤2
697882	yes	P189	131	MDR	4	S	≤8	R	>8	I	8	R	>16	S	8/4	S	≤2/4	S	2	S	≤1	S	≤2	S	≤1	S	≤0.25	S	≤0.25	S	≤0.25	S	≤2	S	≤0.5	S	≤1	R	>2/38	R	>8
698004	yes	P200	131	MDR	4	S	≤8	S	≤2	S	≤2	R	>16	S	8/4	S	8/4	R	>16	R	>16	R	16	R	>32	S	≤0.25	S	0.5	S	≤0.25	R	>16	S	1	S	≤1	S	≤0.5/9.5	S	≤2
698184	yes	P79	131	MDR	4	S	≤8	S	≤2	S	≤2	R	>16	I	16/8	S	8/4	R	16	S	≤1	S	≤2	S	≤1	S	≤0.25	S	≤0.25	S	≤0.25	S	≤2	R	>2	R	>4	S	≤0.5/9.5	S	≤2
700789	yes	P2	131	MDR	4	S	≤8	S	≤2	S	≤2	R	>16	I	16/8	S	8/4	R	16	S	≤1	S	≤2	S	≤1	S	≤0.25	S	≤0.25	S	≤0.25	S	≤2	R	>2	R	>4	S	≤0.5/9.5	S	≤2
704953	yes	P33	131	MDR	4	S	≤8	R	>8	I	8	R	>16	S	≤4/2	S	≤2/4	R	8	S	≤1	S	≤2	S	≤1	S	≤0.25	S	≤0.25	S	≤0.25	S	≤2	R	>2	R	>4	S	≤0.5/9.5	S	≤2
704961		P33	131	MDR	4	S	≤8	R	>8	R	>8	R	>16	S	8/4	S	≤2/4	R	8	S	≤1	S	≤2	S	≤1	S	≤0.25	S	≤0.25	S	≤0.25	S	≤2	R	>2	R	>4	S	≤0.5/9.5	S	≤2
705079	yes	P322	131	MDR	4	S	≤8	S	≤2	S	≤2	R	>16	S	≤4/2	S	≤2/4	R	>16	S	2	S	4	R	32	S	≤0.25	S	≤0.25	S	≤0.25	S	4	R	>2	R	>4	S	≤0.5/9.5	S	≤2
709437	yes	P113	131	MDR	4	S	≤8	S	≤2	S	≤2	R	>16	S	8/4	S	≤2/4	I	4	S	≤1	S	≤2	S	≤1	S	≤0.25	S	≤0.25	S	≤0.25	S	≤2	R	>2	R	>4	R	>2/38	S	≤2
709769	yes	P403	131	MDR	4	S	≤8	R	>8	I	8	R	>16	S	8/4	S	≤2/4	S	2	S	≤1	S	≤2	S	≤1	S	≤0.25	S	≤0.25	S	≤0.25	S	≤2	S	≤0.5	S	≤1	R	>2/38	R	>8
710409	yes	P460	131	MDR	4	S	≤8	R	>8	I	8	R	>16	S	8/4	S	≤2/4	I	4	S	≤1	S	≤2	S	≤1	S	≤0.25	S	≤0.25	S	≤0.25	S	≤2	S	≤0.5	S	≤1	R	>2/38	S	≤2
730403		P33	131	MDR	4	S	≤8	R	>8	I	8	R	>16	S	8/4	S	≤2/4	R	8	S	≤1	S	≤2	S	≤1	S	≤0.25	S	≤0.25	S	≤0.25	S	≤2	R	>2	R	>4	S	≤0.5/9.5	S	≤2
734887	yes	P515	131	MDR	4	S	≤8	R	>8	I	8	R	>16	S	8/4	S	≤2/4	S	2	S	≤1	S	≤2	S	≤1	S	≤0.25	S	≤0.25	S	≤0.25	S	≤2	S	≤0.5	S	≤1	R	>2/38	R	>8
735197		P187	131	MDR	4	S	≤8	S	≤2	S	≤2	R	>16	S	8/4	S	8/4	R	8	S	≤1	S	≤2	S	≤1	S	≤0.25	S	≤0.25	S	≤0.25	S	≤2	R	>2	R	>4	S	≤0.5/9.5	I	8
735277	yes	P545	131	MDR	4	S	≤8	S	≤2	S	≤2	R	>16	I	16/8	S	≤2/4	R	8	S	≤1	S	≤2	S	≤1	S	≤0.25	S	≤0.25	S	≤0.25	S	≤2	S	≤0.5	S	≤1	S	2/38'	R	>8
750029	yes	P728	131	MDR	4	S	≤8	R	>8	I	8	R	>16	S	8/4	S	≤2/4	S	2	S	≤1	S	≤2	S	≤1	S	≤0.25	S	≤0.25	S	≤0.25	S	≤2	S	≤0.5	S	≤1	R	>2/38	R	>8
750045	yes	P730	131	MDR	4	S	≤8	S	≤2	S	≤2	R	>16	S	8/4	S	≤2/4	I	4	S	≤1	S	≤2	S	≤1	S	≤0.25	S	≤0.25	S	≤0.25	S	≤2	R	>2	R	>4	R	>2/38	S	≤2
756305	yes	P67	131	MDR	4	S	≤8	R	>8	I	8	R	>16	S	8/4	S	≤2/4	I	4	S	≤1	S	≤2	S	≤1	S	≤0.25	S	≤0.25	S	≤0.25	S	≤2	R	>2	R	>4	S	≤0.5/9.5	S	≤2
756321	yes	P28	131	MDR	4	S	≤8	S	≤2	S	≤2	R	>16	I	16/8	S	8/4	R	>16	S	≤1	S	≤2	S	≤1	S	≤0.25	S	0.5	S	≤0.25	S	≤2	R	>2	R	>4	S	≤0.5/9.5	S	≤2
756347	yes	P798	131	MDR	4	S	≤8	S	≤2	S	≤2	I	16	I	16/8	S	≤2/4	R	16	S	≤1	S	≤2	S	≤1	S	≤0.25	S	0.5	S	≤0.25	S	≤2	S	1	S	≤1	R	>2/38	S	≤2
756355		P798	131	MDR	4	S	≤8	S	≤2	S	≤2	I	16	I	16/8	S	≤2/4	R	16	S	≤1	S	≤2	S	≤1	S	≤0.25	S	≤0.25	S	≤0.25	S	≤2	S	1	S	≤1	R	>2/38	S	≤2
756451	yes	P805	131	MDR	4	S	≤8	S	≤2	S	≤2	R	>16	S	8/4	S	8/4	S	2	S	≤1	S	≤2	S	≤1	S	≤0.25	S	≤0.25	S	≤0.25	S	≤2	R	>2	R	>4	R	>2/38	R	>8
766445	yes	P81	131	MDR	4	S	≤8	S	≤2	S	≤2	R	>16	S	8/4	S	≤2/4	R	>16	I	4	S	4	R	>32	S	≤0.25	S	≤0.25	S	≤0.25	S	4	R	>2	R	>4	S	≤0.5/9.5	S	≤2
780163	yes	P1127	131	MDR	4	S	≤8	R	>8	I	8	R	>16	S	8/4	S	≤2/4	S	2	S	≤1	S	≤2	S	≤1	S	≤0.25	S	≤0.25	S	≤0.25	S	≤2	S	≤0.5	S	≤1	R	>2/38	R	>8
780269		P132	131	MDR	4	S	≤8	R	>8	I	8	R	>16	S	8/4	S	8/4	S	2	S	≤1	S	≤2	S	≤1	S	≤0.25	S	≤0.25	S	≤0.25	S	≤2	S	1	S	≤1	R	>2/38	R	>8
780285	yes	P37	131	MDR	4	S	≤8	R	>8	I	8	R	>16	S	8/4	S	≤2/4	R	8	S	≤1	S	≤2	S	≤1	S	≤0.25	S	≤0.25	S	≤0.25	S	≤2	S	1	S	2	R	>2/38	S	≤2
781691	yes	P1175	131	MDR	4	S	≤8	S	≤2	S	≤2	R	>16	S	≤4/2	S	≤2/4	I	4	S	≤1	S	≤2	S	≤1	S	≤0.25	S	≤0.25	S	≤0.25	S	≤2	S	1	S	≤1	R	>2/38	R	>8
792929		P113	131	MDR	4	S	≤8	S	≤2	S	≤2	R	>16	S	8/4	S	≤2/4	I	4	S	≤1	S	≤2	S	≤1	S	≤0.25	S	≤0.25	S	≤0.25	S	≤2	R	>2	R	>4	R	>2/38	S	≤2
804952	yes	P1348	131	MDR	4	S	≤8	S	≤2	S	≤2	R	>16	I	16/8	S	≤2/4	R	>16	S	≤1	S	≤2	S	≤1	S	≤0.25	S	≤0.25	S	≤0.25	S	≤2	S	≤0.5	S	≤1	S	≤0.5/9.5	R	>8
807446	yes	P1438	131	MDR	4	S	≤8	S	≤2	S	≤2	R	>16	S	8/4	S	≤2/4	I	4	S	≤1	S	≤2	S	≤1	S	≤0.25	S	≤0.25	S	≤0.25	S	≤2	R	>2	R	>4	R	>2/38	S	≤2
807592	yes	P1441	131	MDR	4	S	≤8	R	>8	S	4	R	>16	S	≤4/2	S	≤2/4	S	2	S	≤1	S	≤2	S	≤1	S	≤0.25	S	≤0.25	S	≤0.25	S	≤2	S	≤0.5	S	≤1	R	>2/38	R	>8
807622	yes	P1347	131	MDR	4	S	≤8	R	>8	I	8	R	>16	S	8/4	S	≤2/4	I	4	S	≤1	S	≤2	S	≤1	S	≤0.25	S	≤0.25	S	≤0.25	S	≤2	R	>2	R	>4	S	≤0.5/9.5	S	≤2
807728	yes	P1087	131	MDR	4	S	≤8	R	>8	R	>8	S	≤4	S	≤4/2	S	≤2/4	R	>16	S	≤1	S	≤2	S	≤1	S	≤0.25	S	≤0.25	S	≤0.25	S	≤2	R	>2	R	>4	S	1/19'	R	>8
807744		P28	131	MDR	4	S	≤8	S	≤2	S	≤2	R	>16	I	16/8	S	8/4	R	>16	S	≤1	S	≤2	S	≤1	S	≤0.25	S	≤0.25	S	≤0.25	S	≤2	R	>2	R	>4	S	≤0.5/9.5	S	4
821946	yes	P1468	131	MDR	4	S	≤8	S	≤2	S	≤2	R	>16	I	16/8	S	8/4	R	16	S	≤1	S	≤2	S	≤1	S	≤0.25	S	≤0.25	S	≤0.25	S	≤2	S	1	S	≤1	S	≤0.5/9.5	R	>8
824288	yes	P1553	131	MDR	4	S	≤8	R	>8	I	8	R	>16	S	8/4	S	≤2/4	S	2	S	≤1	S	≤2	S	≤1	S	≤0.25	S	≤0.25	S	≤0.25	S	≤2	S	≤0.5	S	≤1	R	>2/38	R	>8
824326	yes	P120	131	MDR	4	S	≤8	S	≤2	S	≤2	R	>16	S	8/4	S	8/4	R	>16	R	>16	R	>16	R	>32	S	≤0.25	S	≤0.25	S	≤0.25	R	>16	S	1	S	≤1	S	≤0.5/9.5	S	≤2
824368		P315	131	MDR	4	S	≤8	R	>8	R	>8	R	>16	S	8/4	S	≤2/4	R	16	S	≤1	S	≤2	S	≤1	S	≤0.25	S	≤0.25	S	≤0.25	S	≤2	R	>2	R	>4	S	≤0.5/9.5	S	≤2
836666	yes	P1570	131	MDR	4	S	≤8	R	>8	I	8	R	>16	I	16/8	S	≤2/4	R	8	S	≤1	S	≤2	S	≤1	S	≤0.25	S	≤0.25	S	≤0.25	S	≤2	S	1	S	≤1	S	≤0.5/9.5	S	≤2
836754	yes	P1579	131	MDR	4	S	≤8	R	>8	I	8	R	>16	S	8/4	S	≤2/4	I	4	S	≤1	S	≤2	S	≤1	S	≤0.25	S	≤0.25	S	≤0.25	S	≤2	R	>2	R	>4	S	≤0.5/9.5	S	≤2
836762	yes	P1580	131	MDR	4	S	≤8	R	>8	I	8	S	≤4	S	≤4/2	S	≤2/4	S	2	S	≤1	S	≤2	S	≤1	S	≤0.25	S	≤0.25	S	≤0.25	S	≤2	R	>2	R	>4	R	>2/38	R	>8
836826	yes	P1585	131	MDR	4	S	≤8	S	≤2	S	≤2	R	>16	S	8/4	S	8/4	I	4	S	≤1	S	≤2	S	≤1	S	≤0.25	S	≤0.25	S	≤0.25	S	≤2	R	>2	R	>4	R	>2/38	S	≤2
836834	yes	P1586	131	MDR	4	S	≤8	S	≤2	S	≤2	R	>16	S	8/4	S	8/4	R	8	S	≤1	S	≤2	S	≤1	S	≤0.25	S	≤0.25	S	≤0.25	S	≤2	R	>2	R	>4	R	>2/38	S	≤2
836842	yes	P1587	131	MDR	4	S	≤8	S	≤2	S	≤2	R	>16	S	8/4	S	≤2/4	I	4	S	≤1	S	≤2	S	≤1	S	≤0.25	S	0.5	S	≤0.25	S	≤2	S	1	S	≤1	R	>2/38	R	>8
836850	yes	P1588	131	MDR	4	S	≤8	R	>8	S	≤2	R	>16	S	≤4/2	S	≤2/4	I	4	S	≤1	S	≤2	S	≤1	S	≤0.25	S	≤0.25	S	≤0.25	S	≤2	R	>2	R	>4	S	≤0.5/9.5	S	≤2
836914	yes	P1594	131	MDR	4	S	≤8	R	>8	R	>8	R	>16	S	8/4	S	8/4	R	16	S	≤1	S	≤2	S	≤1	S	≤0.25	S	≤0.25	S	≤0.25	S	≤2	S	1	S	1	R	>2/38	S	≤2
837950	yes	P1649	131	MDR	4	S	≤8	S	≤2	S	≤2	R	>16	S	8/4	S	≤2/4	I	4	S	≤1	S	≤2	S	≤1	S	≤0.25	S	≤0.25	S	≤0.25	S	≤2	S	≤0.5	S	≤1	R	>2/38	R	>8
836998	yes	P1602	144	MDR	4	S	≤8	S	≤2	S	≤2	R	>16	I	16/8	S	8/4	I	4	S	≤1	S	≤2	S	≤1	S	≤0.25	S	≤0.25	S	≤0.25	S	≤2	S	≤0.5	S	≤1	R	>2/38	S	≤2
698692	yes	P258	162	MDR	4	S	≤8	S	≤2	S	≤2	R	>16	S	8/4	S	≤2/4	S	2	S	≤1	S	≤2	S	≤1	S	≤0.25	S	≤0.25	S	≤0.25	S	≤2	R	>2	R	>4	R	>2/38	R	>8
807736	yes	P1448	162	MDR	4	S	≤8	S	≤2	S	≤2	R	>16	S	8/4	S	≤2/4	S	2	S	≤1	S	≤2	S	≤1	S	≤0.25	S	≤0.25	S	≤0.25	S	≤2	R	>2	R	>4	R	>2/38	R	>8
824270		P1448	162	MDR	4	S	≤8	S	≤2	S	≤2	R	>16	S	8/4	S	≤2/4	S	2	S	≤1	S	≤2	S	≤1	S	≤0.25	S	≤0.25	S	≤0.25	S	≤2	R	>2	R	>4	R	>2/38	R	>8
730509		P486	349	MDR	4	S	≤8	S	≤2	S	≤2	R	>16	S	8/4	S	≤2/4	R	>16	R	>16	R	16	R	>32	S	≤0.25	S	≤0.25	S	≤0.25	R	>16	S	≤0.5	S	≤1	S	≤0.5/9.5	S	≤2
697488	yes	P151	394	MDR	4	S	≤8	S	≤2	S	≤2	S	≤4	S	8/4	S	8/4	I	4	S	≤1	S	≤2	S	≤1	S	≤0.25	S	0.5	S	≤0.25	S	≤2	I	2	S	2	R	>2/38	R	>8
836922	yes	P1595	405	MDR	4	S	≤8	S	≤2	S	≤2	R	>16	I	16/8	S	≤2/4	R	16	S	≤1	S	≤2	S	≤1	S	≤0.25	S	≤0.25	S	≤0.25	S	≤2	S	≤0.5	S	≤1	R	>2/38	S	≤2
836746	yes	P1578	543	MDR	4	S	≤8	S	≤2	S	≤2	R	>16	I	16/8	S	8/4	I	4	S	≤1	S	≤2	S	≤1	S	≤0.25	S	≤0.25	S	≤0.25	S	≤2	S	≤0.5	S	≤1	R	>2/38	S	≤2
836868	yes	P1589	648	MDR	4	S	≤8	S	≤2	S	≤2	R	>16	S	8/4	S	≤2/4	R	16	S	≤1	S	≤2	S	≤1	S	≤0.25	S	0.5	S	≤0.25	S	≤2	R	>2	R	>4	R	>2/38	S	≤2
806362	yes	P1401	998	MDR	4	S	≤8	S	≤2	S	≤2	R	>16	I	16/8	S	≤2/4	R	>16	S	≤1	S	≤2	S	≤1	S	≤0.25	S	≤0.25	S	≤0.25	S	≤2	S	≤0.5	S	≤1	S	≤0.5/9.5	R	>8
698100	yes	P208	1193	MDR	4	S	≤8	S	≤2	S	≤2	R	>16	S	8/4	S	≤2/4	S	2	S	≤1	S	≤2	S	≤1	S	≤0.25	S	≤0.25	S	≤0.25	S	≤2	R	>2	R	>4	R	>2/38	R	>8
698482	yes	P238	1193	MDR	4	S	≤8	S	≤2	S	≤2	R	>16	S	8/4	S	≤2/4	S	2	S	≤1	S	≤2	S	≤1	S	≤0.25	S	≤0.25	S	≤0.25	S	≤2	R	>2	R	>4	R	>2/38	R	>8
698554	yes	P245	1193	MDR	4	S	≤8	S	≤2	S	≤2	R	>16	S	8/4	S	≤2/4	S	2	S	≤1	S	≤2	S	≤1	S	≤0.25	S	≤0.25	S	≤0.25	S	≤2	R	>2	R	>4	R	>2/38	R	>8
698772	yes	P115	1193	MDR	4	S	≤8	S	≤2	S	≤2	R	>16	S	8/4	S	≤2/4	S	2	S	≤1	S	≤2	S	≤1	S	≤0.25	S	≤0.25	S	≤0.25	S	≤2	R	>2	R	>4	R	>2/38	R	>8
709929	yes	P85	1193	MDR	4	S	≤8	S	≤2	S	≤2	R	>16	I	16/8	S	8/4	I	4	S	≤1	S	≤2	S	≤1	S	≤0.25	S	≤0.25	S	≤0.25	S	≤2	R	>2	R	>4	S	2/38'	S	≤2
710055	yes	P428	1193	MDR	4	S	≤8	S	≤2	S	≤2	R	>16	S	8/4	S	≤2/4	S	2	S	≤1	S	≤2	S	≤1	S	≤0.25	S	≤0.25	S	≤0.25	S	≤2	R	>2	R	>4	R	>2/38	R	>8
734715	yes	P504	1193	MDR	4	S	≤8	S	≤2	S	≤2	R	>16	R	>16/8	S	8/4	R	16	S	≤1	S	≤2	S	≤1	S	≤0.25	S	≤0.25	S	≤0.25	S	≤2	R	>2	R	>4	S	≤0.5/9.5	S	≤2
734925	yes	P518	1193	MDR	4	S	≤8	S	≤2	S	≤2	R	>16	S	≤4/2	S	≤2/4	S	2	S	≤1	S	≤2	S	≤1	S	≤0.25	S	≤0.25	S	≤0.25	S	≤2	R	>2	R	>4	R	>2/38	R	>8
748957		P518	1193	MDR	4	S	≤8	S	≤2	S	≤2	R	>16	S	8/4	S	≤2/4	S	2	S	≤1	S	≤2	S	≤1	S	≤0.25	S	≤0.25	S	≤0.25	S	≤2	R	>2	R	>4	R	>2/38	R	>8
748999	yes	P647	1193	MDR	4	S	≤8	S	≤2	S	≤2	R	>16	S	8/4	S	8/4	S	2	S	≤1	S	≤2	S	≤1	S	≤0.25	S	≤0.25	S	≤0.25	S	≤2	R	>2	R	>4	R	>2/38	R	>8
749267	yes	P670	1193	MDR	4	S	≤8	S	≤2	S	≤2	S	≤4	S	≤4/2	S	≤2/4	R	8	S	≤1	S	≤2	S	≤1	S	≤0.25	S	≤0.25	S	≤0.25	S	≤2	R	>2	R	>4	R	>2/38	R	>8
750247		P518	1193	MDR	4	S	≤8	S	≤2	S	≤2	R	>16	S	8/4	S	≤2/4	S	2	S	≤1	S	≤2	S	≤1	S	≤0.25	S	≤0.25	S	≤0.25	S	≤2	R	>2	R	>4	R	>2/38	R	>8
750579	yes	P774	1193	MDR	4	S	≤8	S	≤2	S	≤2	R	>16	S	8/4	S	≤2/4	S	2	S	≤1	S	≤2	S	≤1	S	≤0.25	S	≤0.25	S	≤0.25	S	≤2	R	>2	R	>4	R	>2/38	R	>8
756179	yes	P789	1193	MDR	4	S	≤8	S	≤2	S	≤2	R	>16	S	8/4	S	≤2/4	S	2	S	≤1	S	≤2	S	≤1	S	≤0.25	S	≤0.25	S	≤0.25	S	≤2	R	>2	R	>4	R	>2/38	R	>8
756225	yes	P453	1193	MDR	4	S	≤8	S	≤2	S	≤2	R	>16	S	8/4	S	≤2/4	S	2	S	≤1	S	≤2	S	≤1	S	≤0.25	S	≤0.25	S	≤0.25	S	≤2	R	>2	R	>4	R	>2/38	R	>8
766315	yes	P936	1193	MDR	4	S	≤8	S	≤2	S	≤2	R	>16	S	8/4	S	≤2/4	S	2	S	≤1	S	≤2	S	≤1	S	≤0.25	S	≤0.25	S	≤0.25	S	≤2	R	>2	R	>4	R	>2/38	R	>8
766323	yes	P937	1193	MDR	4	S	≤8	S	≤2	S	≤2	R	>16	I	16/8	S	≤2/4	R	16	S	≤1	S	≤2	S	≤1	S	≤0.25	S	≤0.25	S	≤0.25	S	≤2	R	>2	R	>4	S	≤0.5/9.5	S	≤2
766381		P453	1193	MDR	4	S	≤8	S	≤2	S	≤2	R	>16	S	8/4	S	≤2/4	S	2	S	≤1	S	≤2	S	≤1	S	≤0.25	S	≤0.25	S	≤0.25	S	≤2	R	>2	R	>4	R	>2/38	R	>8
766403	yes	P639	1193	MDR	4	S	≤8	R	>8	R	>8	R	>16	S	8/4	S	≤2/4	R	8	S	≤1	S	≤2	S	≤1	S	≤0.25	S	1	S	≤0.25	S	≤2	R	>2	R	>4	S	≤0.5/9.5	S	4
780357	yes	P1135	1193	MDR	4	S	≤8	S	≤2	S	≤2	R	>16	S	8/4	S	≤2/4	S	2	S	≤1	S	≤2	S	≤1	S	≤0.25	S	≤0.25	S	≤0.25	S	≤2	R	>2	R	>4	R	>2/38	R	>8
792807	yes	P1223	1193	MDR	4	S	≤8	S	≤2	S	≤2	R	>16	S	8/4	S	8/4	S	2	S	≤1	S	≤2	S	≤1	S	≤0.25	S	≤0.25	S	≤0.25	S	≤2	R	>2	R	>4	R	>2/38	R	>8
792865	yes	P1226	1193	MDR	4	S	≤8	S	≤2	S	≤2	R	>16	S	8/4	S	≤2/4	S	2	S	≤1	S	≤2	S	≤1	S	≤0.25	S	≤0.25	S	0.5	S	≤2	R	>2	R	>4	R	>2/38	R	>8
792881		P936	1193	MDR	4	S	≤8	S	≤2	S	≤2	R	>16	S	8/4	S	≤2/4	S	2	S	≤1	S	≤2	S	≤1	S	≤0.25	S	≤0.25	S	≤0.25	S	≤2	R	>2	R	>4	R	>2/38	R	>8
807550	yes	P1440	1193	MDR	4	S	≤8	S	≤2	S	≤2	R	>16	S	≤4/2	S	≤2/4	S	2	S	≤1	S	≤2	S	≤1	S	≤0.25	S	≤0.25	S	≤0.25	S	≤2	R	>2	R	>4	R	>2/38	R	>8
807568		P936	1193	MDR	4	S	≤8	S	≤2	S	≤2	R	>16	S	8/4	S	≤2/4	S	2	S	≤1	S	≤2	S	≤1	S	≤0.25	S	≤0.25	S	≤0.25	S	≤2	R	>2	R	>4	R	>2/38	R	>8
807752	yes	P1449	1193	MDR	4	S	≤8	S	≤2	S	≤2	R	>16	S	8/4	S	8/4	S	2	S	≤1	S	≤2	S	≤1	S	≤0.25	S	≤0.25	S	≤0.25	S	≤2	R	>2	R	>4	R	>2/38	R	>8
822280		P518	1193	MDR	4	S	≤8	S	≤2	S	≤2	R	>16	S	8/4	S	≤2/4	S	2	S	≤1	S	≤2	S	≤1	S	≤0.25	S	≤0.25	S	≤0.25	S	≤2	R	>2	R	>4	R	>2/38	R	>8
824220	yes	P1549	1193	MDR	4	S	≤8	S	≤2	S	≤2	R	>16	S	8/4	S	≤2/4	S	2	S	≤1	S	≤2	S	≤1	S	≤0.25	S	≤0.25	S	≤0.25	S	≤2	R	>2	R	>4	R	>2/38	R	>8
824392	yes	P1556	1193	MDR	4	S	≤8	S	≤2	S	≤2	S	≤4	S	8/4	S	≤2/4	R	>16	S	≤1	S	≤2	S	≤1	S	≤0.25	S	≤0.25	S	≤0.25	S	≤2	R	>2	R	>4	R	>2/38	R	>8
836712	yes	P1575	1193	MDR	4	S	≤8	S	≤2	S	≤2	R	>16	S	8/4	S	≤2/4	S	2	S	≤1	S	≤2	S	≤1	S	≤0.25	S	0.5	S	≤0.25	S	≤2	R	>2	R	>4	R	>2/38	R	>8
836738	yes	P1577	1193	MDR	4	S	≤8	S	≤2	S	≤2	R	>16	S	8/4	S	≤2/4	S	2	S	≤1	S	≤2	S	≤1	S	≤0.25	S	1	S	≤0.25	S	≤2	R	>2	R	>4	R	>2/38	R	>8
836796	yes	P1583	1193	MDR	4	S	≤8	S	≤2	S	≤2	R	>16	S	8/4	S	≤2/4	S	≤1	S	≤1	S	≤2	S	≤1	S	≤0.25	S	≤0.25	S	≤0.25	S	≤2	R	>2	R	>4	R	>2/38	R	>8
735929	yes	P599	1278	MDR	4	S	≤8	S	≤2	S	≤2	R	>16	R	>16/8	R	>64/4	R	>16	S	≤1	S	≤2	S	≤1	S	≤0.25	S	≤0.25	S	≤0.25	S	≤2	S	≤0.5	S	≤1	S	≤0.5/9.5	S	≤2
839088	yes	P1760	1291	MDR	4	S	≤8	S	≤2	S	≤2	R	>16	S	8/4	S	≤2/4	R	8	S	≤1	S	≤2	S	≤1	S	≤0.25	S	≤0.25	S	≤0.25	S	≤2	S	≤0.5	S	≤1	R	>2/38	R	>8
698440	yes	P235	1594	MDR	4	S	≤8	S	≤2	S	≤2	R	>16	S	8/4	S	≤2/4	S	2	S	≤1	S	≤2	S	≤1	S	≤0.25	S	≤0.25	S	≤0.25	S	≤2	R	>2	R	>4	R	>2/38	R	>8
792701	yes	P133	1670	MDR	4	S	≤8	S	≤2	I	8	S	≤4	S	8/4	S	≤2/4	S	2	S	≤1	S	≤2	S	≤1	S	≤0.25	S	≤0.25	S	≤0.25	S	≤2	R	>2	S	≤1	R	>2/38	R	>8
837030	yes	P1606	2015	MDR	4	S	≤8	S	≤2	S	≤2	R	>16	R	>16/8	S	8/4	R	>16	S	≤1	I	8	S	≤1	S	≤0.25	S	0.5	S	≤0.25	S	4	S	≤0.5	S	≤1	S	≤0.5/9.5	S	≤2
709381	yes	P369	2076	MDR	4	S	≤8	S	≤2	S	≤2	R	>16	I	16/8	S	8/4	R	>16	S	≤1	S	≤2	S	≤1	S	≤0.25	S	≤0.25	S	≤0.25	S	≤2	S	≤0.5	S	≤1	S	≤0.5/9.5	R	>8
698618	yes	P251	2279	MDR	4	S	≤8	S	≤2	S	≤2	R	>16	I	16/8	S	≤2/4	I	4	S	≤1	S	≤2	S	≤1	S	≤0.25	S	≤0.25	S	≤0.25	S	≤2	S	≤0.5	S	≤1	S	≤0.5/9.5	R	>8
758597	yes	P885	6082	MDR	4	S	≤8	S	≤2	S	≤2	S	8	I	16/8	S	≤2/4	I	4	S	≤1	S	≤2	S	≤1	S	≤0.25	S	≤0.25	S	≤0.25	S	≤2	S	≤0.5	S	≤1	R	>2/38	R	>8
750011	yes	P727	10	MDR	3	S	≤8	S	≤2	S	≤2	R	>16	S	8/4	S	≤2/4	S	2	S	≤1	S	≤2	S	≤1	S	≤0.25	S	≤0.25	S	≤0.25	S	≤2	S	≤0.5	S	≤1	R	>2/38	R	>8
837758	yes	P1629	10	MDR	3	S	≤8	S	≤2	S	≤2	R	>16	S	≤4/2	S	≤2/4	S	≤1	S	≤1	S	≤2	S	≤1	S	≤0.25	S	≤0.25	S	≤0.25	S	≤2	S	≤0.5	S	≤1	R	>2/38	R	>8
697500	yes	P153	12	MDR	3	S	≤8	S	≤2	S	≤2	R	>16	R	>16/8	S	8/4	R	>16	S	≤1	S	≤2	S	≤1	S	≤0.25	S	≤0.25	S	≤0.25	S	≤2	S	≤0.5	S	≤1	S	≤0.5/9.5	S	≤2
697568	yes	P158	12	MDR	3	S	≤8	S	≤2	S	≤2	R	>16	R	>16/8	S	8/4	R	>16	S	≤1	S	≤2	S	≤1	S	≤0.25	S	0.5	S	≤0.25	S	≤2	S	≤0.5	S	≤1	S	≤0.5/9.5	S	≤2
697890	yes	P190	12	MDR	3	S	≤8	S	≤2	S	≤2	R	>16	S	8/4	S	≤2/4	S	2	S	≤1	S	≤2	S	≤1	S	≤0.25	S	≤0.25	S	≤0.25	S	≤2	S	≤0.5	S	≤1	R	>2/38	R	>8
708917		P166	12	MDR	3	S	≤8	S	≤2	S	≤2	R	>16	R	>16/8	S	8/4	R	>16	S	≤1	S	≤2	S	≤1	S	≤0.25	S	≤0.25	S	≤0.25	S	≤2	S	≤0.5	S	≤1	S	≤0.5/9.5	S	≤2
708925	yes	P332	12	MDR	3	S	≤8	S	≤2	S	≤2	R	>16	R	>16/8	S	8/4	R	>16	S	≤1	S	≤2	S	≤1	S	≤0.25	S	≤0.25	S	≤0.25	S	≤2	S	≤0.5	S	≤1	S	≤0.5/9.5	S	≤2
709987	yes	P139	12	MDR	3	S	≤8	S	≤2	S	≤2	R	>16	R	>16/8	S	8/4	R	8	S	≤1	S	≤2	S	≤1	S	≤0.25	S	≤0.25	S	≤0.25	S	≤2	S	≤0.5	S	≤1	S	≤0.5/9.5	S	≤2
734837	yes	P51	12	MDR	3	S	≤8	S	≤2	S	≤2	R	>16	R	>16/8	S	8/4	R	>16	S	≤1	S	≤2	S	≤1	S	≤0.25	S	≤0.25	S	≤0.25	S	4	S	≤0.5	S	≤1	S	≤0.5/9.5	S	≤2
735251	yes	P543	12	MDR	3	S	≤8	S	≤2	S	≤2	R	>16	R	>16/8	S	8/4	R	>16	S	≤1	S	≤2	S	≤1	S	≤0.25	S	≤0.25	S	≤0.25	S	≤2	S	≤0.5	S	≤1	S	≤0.5/9.5	S	≤2
749153	yes	P72	12	MDR	3	S	≤8	S	≤2	S	≤2	R	>16	S	8/4	S	8/4	S	2	S	≤1	S	≤2	S	≤1	S	≤0.25	S	0.5	S	≤0.25	S	≤2	S	≤0.5	S	≤1	R	>2/38	R	>8
749637	yes	P697	12	MDR	3	S	≤8	R	>8	S	≤2	R	>16	S	8/4	S	≤2/4	S	2	S	≤1	S	≤2	S	≤1	S	≤0.25	S	≤0.25	S	≤0.25	S	≤2	S	≤0.5	S	≤1	R	>2/38	S	≤2
749847	yes	P715	12	MDR	3	S	≤8	S	≤2	S	≤2	R	>16	I	16/8	S	≤2/4	R	8	S	≤1	S	≤2	S	≤1	S	≤0.25	S	≤0.25	S	≤0.25	S	≤2	S	≤0.5	S	≤1	S	≤0.5/9.5	S	≤2
757963		P139	12	MDR	3	S	≤8	S	≤2	S	≤2	R	>16	R	>16/8	S	≤2/4	R	>16	S	≤1	S	≤2	S	≤1	S	≤0.25	S	≤0.25	S	≤0.25	S	≤2	S	≤0.5	S	≤1	S	≤0.5/9.5	S	≤2
758959	yes	P912	12	MDR	3	S	≤8	S	≤2	S	≤2	R	>16	R	>16/8	S	8/4	R	>16	S	≤1	S	≤2	S	≤1	S	≤0.25	S	0.5	S	≤0.25	S	≤2	S	≤0.5	S	≤1	S	≤0.5/9.5	S	≤2
758975	yes	P914	12	MDR	3	S	≤8	S	≤2	S	≤2	R	>16	R	>16/8	S	≤2/4	R	8	S	≤1	S	≤2	S	≤1	S	≤0.25	S	≤0.25	S	≤0.25	S	≤2	S	≤0.5	S	≤1	S	≤0.5/9.5	S	≤2
767351	yes	P975	12	MDR	3	S	≤8	S	≤2	S	≤2	R	>16	R	>16/8	S	8/4	R	>16	S	≤1	S	≤2	S	≤1	S	≤0.25	S	≤0.25	S	≤0.25	S	≤2	S	≤0.5	S	≤1	S	≤0.5/9.5	S	≤2
772505	yes	P1085	12	MDR	3	S	≤8	S	≤2	S	≤2	R	>16	R	>16/8	S	≤2/4	R	>16	S	≤1	S	≤2	S	≤1	S	≤0.25	S	≤0.25	S	≤0.25	S	≤2	S	≤0.5	S	≤1	S	≤0.5/9.5	S	≤2
781377	yes	P1151	12	MDR	3	S	≤8	S	≤2	S	≤2	R	>16	R	>16/8	S	8/4	R	8	S	≤1	S	≤2	S	≤1	S	≤0.25	S	≤0.25	S	≤0.25	S	≤2	S	≤0.5	S	≤1	S	≤0.5/9.5	S	≤2
781385	yes	P1152	12	MDR	3	S	≤8	S	≤2	S	≤2	R	>16	R	>16/8	S	8/4	R	16	S	≤1	S	≤2	S	≤1	S	≤0.25	S	≤0.25	S	≤0.25	S	≤2	S	≤0.5	S	≤1	S	≤0.5/9.5	S	≤2
793545	yes	P1245	12	MDR	3	S	≤8	S	≤2	S	≤2	R	>16	R	>16/8	S	8/4	R	>16	S	≤1	S	≤2	S	≤1	S	≤0.25	S	0.5	S	≤0.25	S	≤2	S	≤0.5	S	≤1	S	≤0.5/9.5	S	≤2
794611	yes	P1335	12	MDR	3	S	≤8	S	≤2	S	≤2	R	>16	R	>16/8	S	8/4	R	>16	S	≤1	S	≤2	S	≤1	S	≤0.25	S	≤0.25	S	≤0.25	S	≤2	S	≤0.5	S	≤1	S	≤0.5/9.5	S	≤2
807606	yes	P1442	12	MDR	3	S	≤8	S	≤2	S	≤2	R	>16	R	>16/8	S	8/4	R	8	S	≤1	S	≤2	S	≤1	S	≤0.25	S	≤0.25	S	≤0.25	S	≤2	S	≤0.5	S	≤1	S	≤0.5/9.5	S	≤2
698298	yes	P223	38	MDR	3	S	≤8	S	≤2	S	≤2	R	>16	S	8/4	S	≤2/4	S	2	S	≤1	S	≤2	S	≤1	S	≤0.25	S	≤0.25	S	≤0.25	S	≤2	S	≤0.5	S	≤1	R	>2/38	R	>8
793675	yes	P1258	38	MDR	3	S	≤8	S	≤2	S	≤2	R	>16	I	16/8	S	≤2/4	R	>16	S	≤1	S	≤2	S	≤1	S	≤0.25	S	≤0.25	S	≤0.25	S	≤2	S	≤0.5	S	≤1	S	≤0.5/9.5	S	≤2
822894	yes	P1534	38	MDR	3	S	≤8	S	≤2	S	≤2	R	>16	S	8/4	S	≤2/4	I	4	S	≤1	S	≤2	S	≤1	S	≤0.25	S	≤0.25	S	≤0.25	S	≤2	S	≤0.5	S	≤1	R	>2/38	S	≤2
697938	yes	P194	58	MDR	3	S	≤8	S	≤2	S	≤2	R	>16	S	8/4	S	≤2/4	S	2	S	≤1	S	≤2	S	≤1	S	≤0.25	S	≤0.25	S	≤0.25	S	≤2	S	≤0.5	S	≤1	R	>2/38	R	>8
734799	yes	P400	58	MDR	3	S	≤8	S	≤2	S	≤2	R	>16	S	≤4/2	S	≤2/4	S	2	S	≤1	S	≤2	S	≤1	S	≤0.25	S	≤0.25	S	≤0.25	S	≤2	S	≤0.5	S	≤1	R	>2/38	R	>8
772693	yes	P1099	58	MDR	3	S	≤8	S	≤2	S	≤2	R	>16	S	8/4	S	8/4	S	2	S	≤1	S	≤2	S	≤1	S	≤0.25	S	≤0.25	S	≤0.25	S	≤2	S	≤0.5	S	≤1	R	>2/38	R	>8
758547	yes	P881	59	MDR	3	S	≤8	S	≤2	S	≤2	R	>16	I	16/8	S	8/4	S	2	S	≤1	S	≤2	S	≤1	S	≤0.25	S	≤0.25	S	≤0.25	S	≤2	S	≤0.5	S	≤1	S	≤0.5/9.5	R	>8
772475	yes	P1083	62	MDR	3	S	≤8	S	≤2	S	≤2	R	>16	S	≤4/2	S	≤2/4	S	≤1	S	≤1	S	≤2	S	≤1	S	≤0.25	S	≤0.25	S	≤0.25	S	≤2	S	≤0.5	S	≤1	R	>2/38	R	>8
735831		P259	68	MDR	3	S	≤8	S	≤2	S	≤2	R	>16	S	8/4	S	≤2/4	S	2	S	≤1	S	≤2	S	≤1	S	≤0.25	S	0.5	S	≤0.25	S	≤2	S	≤0.5	S	≤1	R	>2/38	R	>8
697656	yes	P167	69	MDR	3	S	≤8	S	≤2	S	≤2	R	>16	S	8/4	R	>64/4	S	2	S	≤1	S	≤2	S	≤1	R	>1	S	≤0.25	R	>8	S	≤2	S	≤0.5	S	≤1	S	≤0.5/9.5	S	≤2
709197	yes	P354	69	MDR	3	S	≤8	S	≤2	S	≤2	R	>16	S	8/4	S	≤2/4	S	2	S	≤1	S	≤2	S	≤1	S	≤0.25	S	≤0.25	S	≤0.25	S	≤2	S	≤0.5	S	≤1	R	>2/38	R	>8
709533	yes	P383	69	MDR	3	S	≤8	S	≤2	S	≤2	R	>16	S	8/4	S	≤2/4	S	2	S	≤1	S	≤2	S	≤1	S	≤0.25	S	≤0.25	S	≤0.25	S	≤2	S	≤0.5	S	≤1	R	>2/38	R	>8
710379	yes	P457	69	MDR	3	S	≤8	S	≤2	S	≤2	R	>16	S	8/4	S	≤2/4	S	2	S	≤1	S	≤2	S	≤1	S	≤0.25	S	≤0.25	S	≤0.25	S	≤2	S	1	S	≤1	R	>2/38	R	>8
710467	yes	P464	69	MDR	3	S	≤8	S	≤2	S	≤2	R	>16	S	8/4	S	≤2/4	S	≤1	S	≤1	S	≤2	S	≤1	S	≤0.25	S	≤0.25	S	≤0.25	S	≤2	S	≤0.5	S	≤1	R	>2/38	R	>8
735559	yes	P566	69	MDR	3	S	≤8	S	≤2	S	≤2	R	>16	S	8/4	S	≤2/4	S	2	S	≤1	S	≤2	S	≤1	S	≤0.25	S	≤0.25	S	≤0.25	S	≤2	S	1	S	≤1	R	>2/38	R	>8
736159	yes	P65	69	MDR	3	S	≤8	S	≤2	S	≤2	R	>16	S	≤4/2	S	≤2/4	S	≤1	S	≤1	S	≤2	S	≤1	S	≤0.25	S	≤0.25	S	≤0.25	S	≤2	S	1	S	≤1	R	>2/38	R	>8
748907		P65	69	MDR	3	S	≤8	S	≤2	S	≤2	R	>16	S	≤4/2	S	≤2/4	S	≤1	S	≤1	S	≤2	S	≤1	S	≤0.25	S	≤0.25	S	≤0.25	S	≤2	S	1	S	≤1	R	>2/38	R	>8
749099	yes	P656	69	MDR	3	S	≤8	S	≤2	S	≤2	R	>16	S	8/4	S	≤2/4	S	2	S	≤1	S	≤2	S	≤1	S	≤0.25	S	≤0.25	S	≤0.25	S	≤2	S	≤0.5	S	≤1	R	>2/38	R	>8
749313	yes	P674	69	MDR	3	S	≤8	S	≤2	S	≤2	R	>16	I	16/8	S	8/4	I	4	S	≤1	S	≤2	S	≤1	S	≤0.25	S	≤0.25	S	≤0.25	S	≤2	S	≤0.5	S	≤1	S	≤0.5/9.5	S	≤2
749733	yes	P705	69	MDR	3	S	≤8	S	≤2	S	≤2	R	>16	S	8/4	S	≤2/4	S	2	S	≤1	S	≤2	S	≤1	S	≤0.25	S	≤0.25	S	≤0.25	S	≤2	S	≤0.5	S	≤1	R	>2/38	R	>8
750319	yes	P750	69	MDR	3	S	≤8	S	≤2	S	≤2	R	>16	S	8/4	S	≤2/4	S	2	S	≤1	S	≤2	S	≤1	S	≤0.25	S	≤0.25	S	≤0.25	S	≤2	S	≤0.5	S	≤1	R	>2/38	R	>8
750423	yes	P760	69	MDR	3	S	≤8	S	≤2	S	≤2	R	>16	S	8/4	S	≤2/4	S	2	S	≤1	S	≤2	S	≤1	S	≤0.25	S	≤0.25	S	≤0.25	S	≤2	S	≤0.5	S	≤1	R	>2/38	R	>8
767377	yes	P976	69	MDR	3	S	≤8	S	≤2	S	≤2	R	>16	S	8/4	S	8/4	S	2	S	≤1	S	≤2	S	≤1	S	≤0.25	S	≤0.25	S	≤0.25	S	≤2	S	≤0.5	S	≤1	R	>2/38	R	>8
767625	yes	P759	69	MDR	3	S	≤8	S	≤2	S	≤2	R	>16	S	8/4	S	≤2/4	S	2	S	≤1	S	≤2	S	≤1	S	≤0.25	S	≤0.25	S	≤0.25	S	≤2	S	≤0.5	S	≤1	R	>2/38	R	>8
772409	yes	P1077	69	MDR	3	S	≤8	S	≤2	S	≤2	R	>16	S	8/4	S	≤2/4	S	≤1	S	≤1	S	≤2	S	≤1	S	≤0.25	S	≤0.25	S	≤0.25	S	≤2	S	≤0.5	S	≤1	R	>2/38	R	>8
781587	yes	P1165	69	MDR	3	S	≤8	S	≤2	S	≤2	R	>16	S	8/4	S	≤2/4	S	2	S	≤1	S	≤2	S	≤1	S	≤0.25	S	≤0.25	S	≤0.25	S	≤2	S	≤0.5	S	≤1	R	>2/38	R	>8
805586	yes	P1371	69	MDR	3	S	≤8	S	≤2	S	≤2	R	>16	S	≤4/2	S	≤2/4	S	2	S	≤1	S	≤2	S	≤1	S	≤0.25	S	≤0.25	S	≤0.25	S	≤2	S	≤0.5	S	≤1	R	>2/38	R	>8
836624	yes	P1566	69	MDR	3	S	≤8	S	≤2	S	≤2	R	>16	S	8/4	S	≤2/4	S	2	S	≤1	S	≤2	S	≤1	S	≤0.25	S	≤0.25	S	≤0.25	S	≤2	S	1	S	≤1	R	>2/38	R	>8
838404	yes	P1693	69	MDR	3	S	≤8	S	≤2	S	≤2	R	>16	S	8/4	S	≤2/4	S	2	S	≤1	S	≤2	S	≤1	S	≤0.25	S	≤0.25	S	≤0.25	S	≤2	S	≤0.5	S	≤1	R	>2/38	R	>8
839012	yes	P1753	69	MDR	3	S	≤8	S	≤2	S	≤2	R	>16	S	≤4/2	S	≤2/4	S	2	S	≤1	S	≤2	S	≤1	S	≤0.25	S	≤0.25	S	≤0.25	S	≤2	S	≤0.5	S	≤1	R	>2/38	R	>8
839256	yes	P1777	69	MDR	3	S	≤8	S	≤2	S	≤2	R	>16	S	8/4	S	≤2/4	I	4	S	≤1	S	≤2	S	≤1	S	≤0.25	S	≤0.25	S	≤0.25	S	≤2	S	≤0.5	S	≤1	S	≤0.5/9.5	R	>8
698828	yes	P269	73	MDR	3	S	≤8	S	≤2	S	≤2	R	>16	I	16/8	S	≤2/4	I	4	S	≤1	S	≤2	S	≤1	S	≤0.25	S	≤0.25	S	≤0.25	S	≤2	S	≤0.5	S	≤1	S	≤0.5/9.5	S	≤2
709163	yes	P351	73	MDR	3	S	≤8	S	≤2	S	≤2	R	>16	I	16/8	S	8/4	I	4	S	≤1	S	≤2	S	≤1	S	≤0.25	S	≤0.25	S	≤0.25	S	≤2	S	≤0.5	S	≤1	S	≤0.5/9.5	S	≤2
709227	yes	P357	73	MDR	3	S	≤8	S	≤2	S	≤2	R	>16	I	16/8	S	≤2/4	I	4	S	≤1	S	≤2	S	≤1	S	≤0.25	S	≤0.25	S	≤0.25	S	≤2	S	≤0.5	S	≤1	S	≤0.5/9.5	S	≤2
709613	yes	P390	73	MDR	3	S	≤8	S	≤2	S	≤2	R	>16	I	16/8	S	≤2/4	I	4	S	≤1	S	≤2	S	≤1	S	≤0.25	S	≤0.25	S	≤0.25	S	≤2	S	1	S	≤1	S	≤0.5/9.5	S	≤2
735453	yes	P559	73	MDR	3	S	≤8	S	≤2	S	≤2	R	>16	R	>16/8	S	16/4	R	>16	S	≤1	S	≤2	S	≤1	S	≤0.25	S	≤0.25	S	≤0.25	S	≤2	S	≤0.5	S	≤1	S	≤0.5/9.5	S	≤2
735495	yes	P562	73	MDR	3	S	≤8	S	≤2	S	≤2	R	>16	I	16/8	S	≤2/4	I	4	S	≤1	S	≤2	S	≤1	S	≤0.25	S	≤0.25	S	≤0.25	S	≤2	S	≤0.5	S	≤1	S	≤0.5/9.5	S	≤2
735591	yes	P570	73	MDR	3	S	≤8	S	≤2	S	≤2	R	>16	S	8/4	S	≤2/4	S	2	S	≤1	S	≤2	S	≤1	S	≤0.25	S	≤0.25	S	≤0.25	S	≤2	S	≤0.5	S	≤1	R	>2/38	R	>8
735671	yes	P578	73	MDR	3	S	≤8	S	≤2	S	≤2	R	>16	I	16/8	S	≤2/4	I	4	S	≤1	S	≤2	S	≤1	S	≤0.25	S	≤0.25	S	≤0.25	S	≤2	S	≤0.5	S	≤1	S	≤0.5/9.5	S	≤2
736011	yes	P607	73	MDR	3	S	≤8	S	≤2	S	≤2	R	>16	I	16/8	S	≤2/4	R	8	S	≤1	S	≤2	S	≤1	S	≤0.25	S	≤0.25	S	≤0.25	S	≤2	S	≤0.5	S	≤1	S	≤0.5/9.5	S	≤2
750167	yes	P740	73	MDR	3	S	≤8	S	≤2	S	≤2	R	>16	S	8/4	S	≤2/4	S	≤1	S	≤1	S	≤2	S	≤1	S	≤0.25	S	≤0.25	S	≤0.25	S	≤2	S	≤0.5	S	≤1	R	>2/38	R	>8
750457	yes	P763	73	MDR	3	S	≤8	S	≤2	S	≤2	R	>16	I	16/8	S	≤2/4	I	4	S	≤1	S	≤2	S	≤1	S	≤0.25	S	≤0.25	S	≤0.25	S	≤2	S	1	S	≤1	S	≤0.5/9.5	S	≤2
750625		P607	73	MDR	3	S	≤8	S	≤2	S	≤2	R	>16	I	16/8	S	≤2/4	I	4	S	≤1	S	≤2	S	≤1	S	≤0.25	S	≤0.25	S	≤0.25	S	≤2	S	≤0.5	S	≤1	S	≤0.5/9.5	S	≤2
758005	yes	P835	73	MDR	3	S	≤8	S	≤2	S	≤2	R	>16	I	16/8	S	8/4	I	4	S	≤1	S	≤2	S	≤1	S	≤0.25	S	≤0.25	S	≤0.25	S	≤2	S	≤0.5	S	≤1	S	≤0.5/9.5	S	≤2
758925	yes	P909	73	MDR	3	S	≤8	S	≤2	S	≤2	R	>16	I	16/8	S	≤2/4	R	8	S	≤1	S	≤2	S	≤1	S	≤0.25	S	≤0.25	S	≤0.25	S	≤2	S	1	S	≤1	S	≤0.5/9.5	S	≤2
772169	yes	P1060	73	MDR	3	S	≤8	S	≤2	S	≤2	R	>16	R	>16/8	S	8/4	R	>16	S	≤1	S	≤2	S	≤1	S	≤0.25	S	≤0.25	S	≤0.25	S	≤2	S	≤0.5	S	≤1	S	≤0.5/9.5	S	≤2
772643	yes	P1096	73	MDR	3	S	≤8	S	≤2	S	≤2	R	>16	I	16/8	S	≤2/4	I	4	S	≤1	S	≤2	S	≤1	S	≤0.25	S	≤0.25	S	≤0.25	S	≤2	S	≤0.5	S	≤1	S	≤0.5/9.5	S	≤2
781683	yes	P1174	73	MDR	3	S	≤8	S	≤2	S	≤2	R	>16	I	16/8	S	≤2/4	I	4	S	≤1	S	≤2	S	≤1	S	≤0.25	S	≤0.25	S	≤0.25	S	≤2	S	≤0.5	S	≤1	S	≤0.5/9.5	S	≤2
781923	yes	P1190	73	MDR	3	S	≤8	S	≤2	S	≤2	R	>16	R	>16/8	S	8/4	R	>16	S	≤1	S	≤2	S	≤1	S	≤0.25	S	≤0.25	S	≤0.25	S	≤2	S	≤0.5	S	≤1	S	≤0.5/9.5	S	≤2
794073	yes	P1287	73	MDR	3	S	≤8	S	≤2	S	≤2	R	>16	I	16/8	S	8/4	I	4	S	≤1	S	≤2	S	≤1	S	≤0.25	S	≤0.25	S	≤0.25	S	≤2	S	≤0.5	S	≤1	S	≤0.5/9.5	S	≤2
794389	yes	P1317	73	MDR	3	S	≤8	S	≤2	S	≤2	R	>16	I	16/8	S	≤2/4	I	4	S	≤1	S	≤2	S	≤1	S	≤0.25	S	≤0.25	S	≤0.25	S	≤2	S	1	S	≤1	S	≤0.5/9.5	S	≤2
794709	yes	P1343	73	MDR	3	S	≤8	S	≤2	S	≤2	R	>16	R	>16/8	S	8/4	R	>16	S	≤1	S	≤2	S	≤1	S	≤0.25	S	≤0.25	S	≤0.25	S	≤2	S	≤0.5	S	≤1	S	≤0.5/9.5	S	≤2
805796	yes	P1381	73	MDR	3	S	≤8	S	≤2	S	≤2	R	>16	I	16/8	S	≤2/4	I	4	S	≤1	S	≤2	S	≤1	S	≤0.25	S	≤0.25	S	≤0.25	S	≤2	S	≤0.5	S	≤1	S	≤0.5/9.5	S	≤2
806320	yes	P1400	73	MDR	3	S	≤8	S	≤2	S	≤2	R	>16	I	16/8	S	8/4	I	4	S	≤1	S	≤2	S	≤1	S	≤0.25	S	≤0.25	S	≤0.25	S	≤2	S	≤0.5	S	≤1	S	≤0.5/9.5	S	≤2
806992	yes	P1425	73	MDR	3	S	≤8	S	≤2	S	≤2	R	>16	S	8/4	S	8/4	S	2	S	≤1	S	≤2	S	≤1	S	≤0.25	S	≤0.25	S	≤0.25	S	≤2	S	≤0.5	S	≤1	R	>2/38	R	>8
807148	yes	P1211	73	MDR	3	S	≤8	S	≤2	S	≤2	R	>16	S	8/4	S	≤2/4	S	2	S	≤1	S	≤2	S	≤1	S	≤0.25	S	≤0.25	S	≤0.25	S	≤2	S	≤0.5	S	≤1	R	>2/38	R	>8
822100		P82	73	MDR	3	S	≤8	S	≤2	S	≤2	R	>16	I	16/8	S	≤2/4	R	8	S	≤1	S	≤2	S	≤1	S	≤0.25	S	≤0.25	S	≤0.25	S	≤2	S	≤0.5	S	≤1	S	≤0.5/9.5	S	≤2
822772	yes	P1524	73	MDR	3	S	≤8	S	≤2	S	≤2	R	>16	I	16/8	S	≤2/4	R	8	S	≤1	S	≤2	S	≤1	S	≤0.25	S	≤0.25	S	≤0.25	S	≤2	S	≤0.5	S	≤1	S	≤0.5/9.5	S	≤2
838920	yes	P1744	73	MDR	3	S	≤8	S	≤2	S	≤2	R	>16	I	16/8	S	16/4	S	≤1	S	≤1	S	≤2	S	≤1	S	≤0.25	S	≤0.25	S	≤0.25	S	≤2	S	≤0.5	S	≤1	S	≤0.5/9.5	R	>8
839214	yes	P1773	73	MDR	3	S	≤8	S	≤2	S	≤2	R	>16	I	16/8	S	8/4	S	≤1	S	≤1	S	≤2	S	≤1	S	≤0.25	S	≤0.25	S	≤0.25	S	≤2	S	≤0.5	S	≤1	S	≤0.5/9.5	R	>8
735689	yes	P579	80	MDR	3	S	≤8	S	≤2	S	≤2	R	>16	S	8/4	S	≤2/4	S	≤1	S	≤1	S	≤2	S	≤1	S	≤0.25	S	≤0.25	S	≤0.25	S	≤2	S	≤0.5	S	≤1	R	>2/38	R	>8
698798	yes	P266	88	MDR	3	S	≤8	S	≤2	S	≤2	R	>16	S	8/4	S	≤2/4	S	2	S	≤1	S	≤2	S	≤1	S	≤0.25	S	≤0.25	S	≤0.25	S	≤2	S	≤0.5	S	≤1	R	>2/38	R	>8
709655	yes	P393	88	MDR	3	S	≤8	S	≤2	S	≤2	R	>16	I	16/8	S	16/4	S	2	S	≤1	S	≤2	S	≤1	S	≤0.25	S	≤0.25	S	≤0.25	S	≤2	S	≤0.5	S	≤1	S	≤0.5/9.5	R	>8
747865	yes	P632	95	MDR	3	S	≤8	S	≤2	S	≤2	R	>16	I	16/8	S	≤2/4	I	4	S	≤1	S	≤2	S	≤1	S	≤0.25	S	≤0.25	S	≤0.25	S	≤2	S	≤0.5	S	≤1	S	≤0.5/9.5	S	≤2
749645		P632	95	MDR	3	S	≤8	S	≤2	S	≤2	R	>16	I	16/8	S	≤2/4	I	4	S	≤1	S	≤2	S	≤1	S	≤0.25	S	≤0.25	S	≤0.25	S	≤2	S	≤0.5	S	≤1	S	≤0.5/9.5	S	≤2
758089	yes	P843	95	MDR	3	S	≤8	S	≤2	S	≤2	R	>16	I	16/8	S	8/4	R	>16	S	≤1	S	≤2	S	≤1	S	≤0.25	S	≤0.25	S	≤0.25	S	≤2	S	≤0.5	S	≤1	S	≤0.5/9.5	S	≤2
767061	yes	P953	95	MDR	3	S	≤8	S	≤2	S	≤2	R	>16	I	16/8	S	16/4	R	16	S	≤1	S	≤2	S	≤1	S	≤0.25	S	≤0.25	S	≤0.25	S	≤2	S	≤0.5	S	≤1	S	≤0.5/9.5	S	≤2
767407	yes	P979	95	MDR	3	S	≤8	S	≤2	S	≤2	R	>16	S	8/4	S	≤2/4	S	≤1	S	≤1	S	≤2	S	≤1	S	≤0.25	S	≤0.25	S	≤0.25	S	≤2	S	≤0.5	S	≤1	R	>2/38	R	>8
767999		P979	95	MDR	3	S	≤8	S	≤2	S	≤2	R	>16	S	8/4	S	≤2/4	S	≤1	S	≤1	S	≤2	S	≤1	S	≤0.25	S	≤0.25	S	≤0.25	S	≤2	S	≤0.5	S	≤1	R	>2/38	R	>8
782233	yes	P1213	95	MDR	3	S	≤8	S	≤2	S	≤2	R	>16	S	8/4	S	≤2/4	S	2	S	≤1	S	≤2	S	≤1	S	≤0.25	S	≤0.25	S	≤0.25	S	≤2	S	1	S	≤1	R	>2/38	R	>8
794179	yes	P1296	95	MDR	3	S	≤8	S	≤2	S	≤2	R	>16	S	8/4	S	≤2/4	S	2	S	≤1	S	≤2	S	≤1	S	≤0.25	S	≤0.25	S	≤0.25	S	≤2	S	1	S	≤1	R	>2/38	R	>8
794225	yes	P1301	95	MDR	3	S	≤8	S	≤2	S	≤2	R	>16	S	8/4	S	≤2/4	S	2	S	≤1	S	≤2	S	≤1	S	≤0.25	S	≤0.25	S	≤0.25	S	≤2	S	≤0.5	S	≤1	R	>2/38	R	>8
806530		P1296	95	MDR	3	S	≤8	S	≤2	S	≤2	R	>16	S	8/4	S	≤2/4	S	2	S	≤1	S	≤2	S	≤1	S	≤0.25	S	≤0.25	S	≤0.25	S	≤2	S	1	S	≤1	R	>2/38	R	>8
821866	yes	P1464	95	MDR	3	S	≤8	S	≤2	S	≤2	R	>16	I	16/8	S	8/4	R	>16	S	≤1	S	≤2	S	≤1	S	≤0.25	S	1	S	≤0.25	S	≤2	S	≤0.5	S	≤1	S	≤0.5/9.5	S	≤2
837628	yes	P1616	95	MDR	3	S	≤8	S	≤2	S	≤2	R	>16	I	16/8	S	≤2/4	I	4	S	≤1	S	≤2	S	≤1	S	≤0.25	S	≤0.25	S	≤0.25	S	≤2	S	≤0.5	S	≤1	S	≤0.5/9.5	S	≤2
838198	yes	P1672	95	MDR	3	S	≤8	S	≤2	S	≤2	R	>16	I	16/8	S	≤2/4	I	4	S	≤1	S	≤2	S	≤1	S	≤0.25	S	≤0.25	S	≤0.25	S	≤2	S	≤0.5	S	≤1	S	≤0.5/9.5	S	≤2
730293	yes	P474	106	MDR	3	S	≤8	S	≤2	S	≤2	R	>16	S	8/4	S	≤2/4	R	>16	I	8	S	≤2	R	>32	S	≤0.25	S	≤0.25	S	≤0.25	S	≤2	S	≤0.5	S	≤1	S	≤0.5/9.5	S	≤2
708933	yes	P333	127	MDR	3	S	≤8	S	≤2	S	≤2	R	>16	I	16/8	S	≤2/4	I	4	S	≤1	S	≤2	S	≤1	S	≤0.25	S	≤0.25	S	≤0.25	S	≤2	S	≤0.5	S	≤1	S	≤0.5/9.5	S	≤2
735479	yes	P561	127	MDR	3	S	≤8	S	≤2	S	≤2	R	>16	R	>16/8	S	8/4	R	>16	S	≤1	S	≤2	S	≤1	S	≤0.25	S	0.5	S	≤0.25	S	≤2	S	≤0.5	S	≤1	S	≤0.5/9.5	S	≤2
735525	yes	P44	127	MDR	3	S	≤8	S	≤2	S	≤2	R	>16	S	8/4	S	≤2/4	S	2	S	≤1	S	≤2	S	≤1	S	≤0.25	S	≤0.25	S	≤0.25	S	≤2	S	≤0.5	S	≤1	R	>2/38	R	>8
735541	yes	P565	127	MDR	3	S	≤8	S	≤2	S	≤2	R	>16	R	>16/8	S	≤2/4	R	>16	S	≤1	S	≤2	S	≤1	S	≤0.25	S	0.5	S	≤0.25	S	≤2	S	≤0.5	S	≤1	S	≤0.5/9.5	S	≤2
750335	yes	P752	127	MDR	3	S	≤8	S	≤2	S	≤2	R	>16	I	16/8	S	≤2/4	I	4	S	≤1	S	≤2	S	≤1	S	≤0.25	S	≤0.25	S	≤0.25	S	≤2	S	≤0.5	S	≤1	S	≤0.5/9.5	S	≤2
750747	yes	P66	127	MDR	3	S	≤8	S	≤2	S	≤2	R	>16	S	8/4	S	≤2/4	S	2	S	≤1	S	≤2	S	≤1	S	≤0.25	S	0.5	S	≤0.25	S	≤2	S	≤0.5	S	≤1	R	>2/38	R	>8
757753		P561	127	MDR	3	S	≤8	S	≤2	S	≤2	R	>16	R	>16/8	S	8/4	R	>16	S	≤1	S	≤2	S	≤1	S	≤0.25	S	0.5	S	≤0.25	S	≤2	S	≤0.5	S	≤1	S	≤0.5/9.5	S	≤2
758627	yes	P888	127	MDR	3	S	≤8	S	≤2	S	≤2	R	>16	I	16/8	S	≤2/4	I	4	S	≤1	S	≤2	S	≤1	S	≤0.25	S	≤0.25	S	≤0.25	S	≤2	S	1	S	≤1	S	≤0.5/9.5	S	≤2
794305	yes	P1309	127	MDR	3	S	≤8	S	≤2	S	≤2	R	>16	R	>16/8	S	≤2/4	R	>16	S	≤1	S	≤2	S	≤1	S	≤0.25	S	≤0.25	S	≤0.25	S	≤2	S	≤0.5	S	≤1	S	≤0.5/9.5	S	≤2
822336	yes	P1010	127	MDR	3	S	≤8	S	≤2	S	≤2	R	>16	S	8/4	S	≤2/4	S	2	S	≤1	S	≤2	S	≤1	S	≤0.25	S	≤0.25	S	≤0.25	S	≤2	S	≤0.5	S	≤1	R	>2/38	R	>8
822474	yes	P1500	127	MDR	3	S	≤8	S	≤2	S	≤2	R	>16	R	>16/8	S	≤2/4	R	8	S	≤1	S	≤2	S	≤1	S	≤0.25	S	≤0.25	S	≤0.25	S	≤2	S	≤0.5	S	≤1	S	≤0.5/9.5	S	≤2
837602	yes	P1614	127	MDR	3	S	≤8	S	≤2	S	≤2	R	>16	S	8/4	S	≤2/4	S	2	S	≤1	S	≤2	S	≤1	S	≤0.25	S	≤0.25	S	≤0.25	S	≤2	S	≤0.5	S	≤1	R	>2/38	R	>8
837984	yes	P1652	127	MDR	3	S	≤8	S	≤2	S	≤2	R	>16	S	8/4	S	≤2/4	S	2	S	≤1	S	≤2	S	≤1	S	≤0.25	S	≤0.25	S	≤0.25	S	≤2	S	≤0.5	S	≤1	R	>2/38	R	>8
838648	yes	P1716	127	MDR	3	S	≤8	S	4	S	≤2	R	>16	R	>16/8	S	8/4	R	>16	S	≤1	S	≤2	S	≤1	S	≤0.25	S	0.5	S	≤0.25	S	≤2	S	≤0.5	S	≤1	S	≤0.5/9.5	S	≤2
839100	yes	P1762	127	MDR	3	S	≤8	S	4	S	≤2	R	>16	R	>16/8	S	8/4	R	>16	S	≤1	S	≤2	S	≤1	S	≤0.25	S	0.5	S	≤0.25	S	≤2	S	≤0.5	S	≤1	S	≤0.5/9.5	S	≤2
697496	yes	P152	131	MDR	3	S	≤8	S	4	S	≤2	R	>16	S	8/4	S	≤2/4	I	4	S	≤1	S	≤2	S	≤1	S	≤0.25	S	1	S	≤0.25	S	≤2	R	>2	R	>4	S	≤0.5/9.5	S	≤2
697866	yes	P187	131	MDR	3	S	≤8	S	≤2	S	≤2	R	>16	S	8/4	S	8/4	R	8	S	≤1	S	≤2	S	≤1	S	≤0.25	S	≤0.25	S	≤0.25	S	≤2	R	>2	R	>4	S	≤0.5/9.5	S	4
698780	yes	P265	131	MDR	3	S	≤8	S	≤2	S	≤2	R	>16	I	16/8	S	8/4	R	>16	S	≤1	S	≤2	S	≤1	S	≤0.25	S	≤0.25	S	≤0.25	S	≤2	S	≤0.5	S	≤1	S	≤0.5/9.5	S	≤2
698958	yes	P7	131	MDR	3	S	≤8	S	≤2	S	≤2	R	>16	S	8/4	S	≤2/4	R	8	S	≤1	S	≤2	S	≤1	S	≤0.25	S	≤0.25	S	≤0.25	S	≤2	R	>2	R	>4	S	≤0.5/9.5	S	≤2
699234	yes	P302	131	MDR	3	S	≤8	S	≤2	S	≤2	R	>16	S	8/4	S	≤2/4	I	4	S	≤1	S	≤2	S	≤1	S	≤0.25	S	≤0.25	S	≤0.25	S	≤2	R	>2	R	>4	S	≤0.5/9.5	S	≤2
704937	yes	P315	131	MDR	3	S	≤8	R	>8	R	>8	R	>16	S	≤4/2	S	≤2/4	I	4	S	≤1	S	≤2	S	≤1	S	≤0.25	S	≤0.25	S	≤0.25	S	≤2	S	≤0.5	S	≤1	S	≤0.5/9.5	S	≤2
710425		P152	131	MDR	3	S	≤8	S	≤2	S	≤2	R	>16	S	8/4	S	≤2/4	R	>16	S	≤1	S	≤2	S	≤1	S	≤0.25	S	1	S	≤0.25	S	≤2	R	>2	R	>4	S	≤0.5/9.5	S	≤2
735911	yes	P598	131	MDR	3	S	≤8	S	≤2	S	≤2	R	>16	S	≤4/2	S	≤2/4	R	>16	S	≤1	S	≤2	S	≤1	S	≤0.25	S	≤0.25	S	≤0.25	S	≤2	R	>2	R	>4	S	≤0.5/9.5	S	≤2
747785	yes	P629	131	MDR	3	S	≤8	R	>8	I	8	R	>16	S	8/4	S	≤2/4	S	2	S	≤1	S	≤2	S	≤1	S	≤0.25	S	≤0.25	S	≤0.25	S	≤2	R	>2	R	>4	S	≤0.5/9.5	S	≤2
747961	yes	P68	131	MDR	3	S	≤8	R	>8	I	8	R	>16	S	8/4	S	≤2/4	S	2	S	≤1	S	≤2	S	≤1	S	≤0.25	S	≤0.25	S	≤0.25	S	≤2	R	>2	R	>4	S	≤0.5/9.5	S	≤2
748029		P68	131	MDR	3	S	≤8	R	>8	I	8	R	>16	S	8/4	S	≤2/4	S	2	S	≤1	S	≤2	S	≤1	S	≤0.25	S	≤0.25	S	≤0.25	S	≤2	R	>2	R	>4	S	≤0.5/9.5	S	≤2
749695		P7	131	MDR	3	S	≤8	S	≤2	S	≤2	R	>16	S	8/4	S	≤2/4	I	4	S	≤1	S	≤2	S	≤1	S	≤0.25	S	≤0.25	S	≤0.25	S	≤2	R	>2	R	>4	S	≤0.5/9.5	S	≤2
749943		P187	131	MDR	3	S	≤8	S	≤2	S	≤2	R	>16	S	8/4	S	8/4	R	8	S	≤1	S	≤2	S	≤1	S	≤0.25	S	≤0.25	S	≤0.25	S	≤2	R	>2	R	>4	S	≤0.5/9.5	S	4
750221	yes	P744	131	MDR	3	S	≤8	S	≤2	S	≤2	R	>16	S	8/4	S	≤2/4	I	4	S	≤1	S	≤2	S	≤1	S	≤0.25	S	≤0.25	S	≤0.25	S	≤2	S	1	S	≤1	R	>2/38	S	≤2
750393	yes	P757	131	MDR	3	S	≤8	S	≤2	S	≤2	R	>16	I	16/8	S	≤2/4	R	8	S	≤1	S	≤2	S	≤1	S	≤0.25	S	≤0.25	S	≤0.25	S	≤2	S	≤0.5	S	≤1	S	≤0.5/9.5	S	≤2
757607	yes	P807	131	MDR	3	S	≤8	S	≤2	S	≤2	S	≤4	S	≤4/2	S	≤2/4	I	4	S	≤1	R	16	S	≤1	S	≤0.25	S	≤0.25	S	≤0.25	S	≤2	R	>2	R	>4	S	≤0.5/9.5	S	≤2
757681	yes	P813	131	MDR	3	S	≤8	S	≤2	S	≤2	S	≤4	S	≤4/2	S	≤2/4	S	2	S	≤1	S	≤2	S	≤1	S	≤0.25	S	≤0.25	S	≤0.25	S	≤2	R	>2	R	>4	R	>2/38	R	>8
757729	yes	P817	131	MDR	3	S	≤8	S	≤2	S	≤2	R	>16	S	8/4	S	≤2/4	R	16	S	≤1	S	≤2	S	≤1	S	≤0.25	S	≤0.25	S	≤0.25	S	≤2	R	>2	R	>4	S	≤0.5/9.5	S	≤2
757875		P187	131	MDR	3	S	≤8	S	≤2	S	≤2	R	>16	S	8/4	S	8/4	R	8	S	≤1	S	≤2	S	≤1	S	≤0.25	S	≤0.25	S	≤0.25	S	≤2	R	>2	R	>4	S	≤0.5/9.5	S	4
758563		P7	131	MDR	3	S	≤8	S	≤2	S	≤2	R	>16	S	8/4	S	≤2/4	I	4	S	≤1	S	≤2	S	≤1	S	≤0.25	S	≤0.25	S	≤0.25	S	≤2	R	>2	R	>4	S	≤0.5/9.5	S	≤2
758933	yes	P910	131	MDR	3	S	≤8	S	≤2	S	≤2	R	>16	I	16/8	S	≤2/4	I	4	S	≤1	S	≤2	S	≤1	S	≤0.25	S	≤0.25	S	≤0.25	S	≤2	S	1	S	≤1	S	≤0.5/9.5	S	≤2
766251	yes	P933	131	MDR	3	S	≤8	R	>8	I	8	R	>16	S	8/4	S	≤2/4	S	2	S	≤1	S	≤2	S	≤1	S	≤0.25	S	≤0.25	S	≤0.25	S	≤2	S	≤0.5	S	≤1	R	>2/38	S	≤2
766495	yes	P5	131	MDR	3	S	≤8	S	≤2	S	≤2	S	≤4	S	≤4/2	S	≤2/4	S	≤1	S	≤1	S	≤2	S	≤1	S	≤0.25	S	≤0.25	S	≤0.25	S	≤2	R	>2	R	>4	R	>2/38	R	>8
766575	yes	P947	131	MDR	3	S	≤8	R	>8	I	8	R	>16	S	8/4	S	≤2/4	S	2	S	≤1	S	≤2	S	≤1	S	≤0.25	S	≤0.25	S	≤0.25	S	≤2	S	≤0.5	S	≤1	R	>2/38	S	≤2
767431	yes	P982	131	MDR	3	S	≤8	S	≤2	S	≤2	R	>16	S	8/4	S	≤2/4	S	2	S	≤1	S	≤2	S	≤1	S	≤0.25	S	≤0.25	S	≤0.25	S	≤2	S	1	S	≤1	R	>2/38	R	>8
767595	yes	P995	131	MDR	3	S	≤8	S	≤2	S	≤2	R	>16	S	8/4	S	≤2/4	I	4	S	≤1	S	≤2	S	≤1	S	≤0.25	S	≤0.25	S	≤0.25	S	≤2	S	1	S	≤1	R	>2/38	S	≤2
772781	yes	P1105	131	MDR	3	S	≤8	S	≤2	S	≤2	R	>16	S	8/4	S	≤2/4	I	4	S	≤1	S	≤2	S	≤1	S	≤0.25	S	≤0.25	S	≤0.25	S	≤2	R	>2	R	>4	S	≤0.5/9.5	S	≤2
780075	yes	P1120	131	MDR	3	S	≤8	R	>8	I	8	R	>16	S	8/4	S	≤2/4	S	2	S	≤1	S	≤2	S	≤1	S	≤0.25	S	≤0.25	S	≤0.25	S	≤2	S	≤0.5	S	≤1	R	>2/38	S	≤2
781393		P187	131	MDR	3	S	≤8	S	≤2	S	≤2	R	>16	S	8/4	S	8/4	I	4	S	≤1	S	≤2	S	≤1	S	≤0.25	S	≤0.25	S	≤0.25	S	≤2	R	>2	R	>4	S	≤0.5/9.5	S	4
782179	yes	P85	131	MDR	3	S	≤8	S	≤2	S	≤2	R	>16	S	8/4	S	≤2/4	R	8	S	≤1	S	≤2	S	≤1	S	≤0.25	S	≤0.25	S	≤0.25	S	≤2	R	>2	R	>4	S	≤0.5/9.5	S	≤2
792793		P947	131	MDR	3	S	≤8	R	>8	I	8	R	>16	S	8/4	S	8/4	S	2	S	≤1	S	≤2	S	≤1	S	≤0.25	S	≤0.25	S	≤0.25	S	≤2	S	≤0.5	S	≤1	R	>2/38	S	≤2
805270		P265	131	MDR	3	S	≤8	S	≤2	S	≤2	R	>16	I	16/8	S	8/4	R	>16	S	≤1	S	≤2	S	≤1	S	≤0.25	S	≤0.25	S	≤0.25	S	≤2	S	1	S	≤1	S	≤0.5/9.5	S	≤2
807488		P1438	131	MDR	3	S	≤8	S	≤2	S	≤2	R	>16	S	8/4	S	≤2/4	S	2	S	≤1	S	≤2	S	≤1	S	≤0.25	S	≤0.25	S	≤0.25	S	≤2	R	>2	R	>4	R	>2/38	S	≤2
807656	yes	P1346	131	MDR	3	S	≤8	S	≤2	S	≤2	R	>16	S	≤4/2	S	≤2/4	S	2	S	≤1	S	≤2	S	≤1	S	≤0.25	S	≤0.25	S	≤0.25	S	≤2	I	2	S	≤1	R	>2/38	S	≤2
821832	yes	P1462	131	MDR	3	S	≤8	S	≤2	S	≤2	R	>16	S	8/4	S	≤2/4	I	4	S	≤1	S	≤2	S	≤1	S	≤0.25	S	≤0.25	S	≤0.25	S	≤2	R	>2	R	>4	S	≤0.5/9.5	S	≤2
822344		P1105	131	MDR	3	S	≤8	S	≤2	S	≤2	R	>16	S	8/4	S	≤2/4	R	8	S	≤1	S	≤2	S	≤1	S	≤0.25	S	≤0.25	S	≤0.25	S	≤2	R	>2	R	>4	S	≤0.5/9.5	S	≤2
822424		P1438	131	MDR	3	S	≤8	S	≤2	S	≤2	R	>16	S	8/4	S	≤2/4	I	4	S	≤1	S	≤2	S	≤1	S	≤0.25	S	≤0.25	S	≤0.25	S	≤2	R	>2	R	>4	S	≤0.5/9.5	S	≤2
822706	yes	P1519	131	MDR	3	S	≤8	S	≤2	S	≤2	R	>16	S	8/4	S	≤2/4	I	4	S	≤1	S	≤2	S	≤1	S	≤0.25	S	≤0.25	S	≤0.25	S	≤2	R	>2	R	>4	S	≤0.5/9.5	S	≤2
823090	yes	P1547	131	MDR	3	S	≤8	S	≤2	S	≤2	S	≤4	S	≤4/2	S	≤2/4	S	2	S	≤1	S	≤2	S	≤1	S	≤0.25	S	≤0.25	S	≤0.25	S	≤2	R	>2	R	>4	R	>2/38	R	>8
824296	yes	P83	131	MDR	3	S	≤8	S	≤2	S	≤2	R	>16	S	8/4	S	≤2/4	S	2	S	≤1	S	≤2	S	≤1	S	≤0.25	S	≤0.25	S	≤0.25	S	≤2	R	>2	R	>4	R	>2/38	S	≤2
837766	yes	P1630	131	MDR	3	S	≤8	S	≤2	S	≤2	S	≤4	S	≤4/2	S	≤2/4	S	2	S	≤1	S	≤2	S	≤1	S	≤0.25	S	≤0.25	S	≤0.25	S	≤2	R	>2	R	>4	R	>2/38	R	>8
735381	yes	P552	141	MDR	3	S	≤8	S	≤2	S	≤2	R	>16	S	≤4/2	S	≤2/4	S	≤1	S	≤1	S	≤2	S	≤1	S	≤0.25	S	≤0.25	S	≤0.25	S	≤2	S	≤0.5	S	≤1	R	>2/38	R	>8
756233	yes	P791	144	MDR	3	S	≤8	S	≤2	S	≤2	R	>16	I	16/8	S	≤2/4	I	4	S	≤1	S	≤2	S	≤1	S	≤0.25	S	≤0.25	S	≤0.25	S	≤2	S	≤0.5	S	≤1	S	≤0.5/9.5	S	≤2
837006	yes	P1603	144	MDR	3	S	≤8	S	≤2	S	≤2	R	>16	I	16/8	S	≤2/4	R	16	S	≤1	S	≤2	S	≤1	S	≤0.25	S	≤0.25	S	≤0.25	S	≤2	S	≤0.5	S	≤1	S	≤0.5/9.5	S	≤2
806136	yes	P1087	354	MDR	3	S	≤8	R	>8	I	8	S	≤4	S	≤4/2	S	≤2/4	S	2	S	≤1	S	≤2	S	≤1	S	≤0.25	S	≤0.25	S	≤0.25	S	≤2	R	>2	R	>4	S	1/19'	R	>8
698336	yes	P227	404	MDR	3	S	≤8	S	≤2	S	≤2	R	>16	S	8/4	S	≤2/4	S	2	S	≤1	S	≤2	S	≤1	S	≤0.25	S	≤0.25	S	≤0.25	S	≤2	S	≤0.5	S	≤1	R	>2/38	R	>8
759067	yes	P923	404	MDR	3	S	≤8	S	≤2	S	≤2	R	>16	S	8/4	S	≤2/4	I	4	S	≤1	S	≤2	S	≤1	S	≤0.25	S	≤0.25	S	≤0.25	S	≤2	S	≤0.5	S	≤1	R	>2/38	S	≤2
750205	yes	P743	405	MDR	3	S	≤8	S	≤2	S	≤2	R	>16	S	8/4	S	≤2/4	I	4	S	≤1	S	≤2	S	≤1	S	≤0.25	S	≤0.25	S	≤0.25	S	≤2	R	>2	R	>4	S	≤0.5/9.5	S	≤2
805720		P1211	457	MDR	3	S	≤8	S	≤2	S	≤2	R	>16	I	16/8	S	16/4	R	>16	S	≤1	S	≤2	S	≤1	S	≤0.25	S	≤0.25	S	≤0.25	S	≤2	S	≤0.5	S	≤1	S	≤0.5/9.5	S	≤2
781739	yes	P732	538	MDR	3	S	≤8	S	≤2	S	≤2	R	>16	R	>16/8	S	8/4	R	16	S	≤1	S	≤2	S	≤1	S	≤0.25	S	≤0.25	S	≤0.25	S	≤2	S	≤0.5	S	≤1	S	≤0.5/9.5	S	≤2
822256	yes	P1487	538	MDR	3	S	≤8	S	≤2	S	≤2	R	>16	I	16/8	S	≤2/4	R	16	S	≤1	S	≤2	S	≤1	S	≤0.25	S	0.5	S	≤0.25	S	≤2	S	≤0.5	S	≤1	S	≤0.5/9.5	S	≤2
838824	yes	P1734	538	MDR	3	S	≤8	S	≤2	S	≤2	R	>16	R	>16/8	S	8/4	R	>16	S	≤1	S	≤2	S	≤1	S	≤0.25	S	0.5	S	≤0.25	S	≤2	S	≤0.5	S	≤1	S	≤0.5/9.5	S	≤2
749217	yes	P666	550	MDR	3	S	≤8	S	≤2	S	≤2	R	>16	S	8/4	S	≤2/4	I	4	S	≤1	S	≤2	S	≤1	S	≤0.25	S	≤0.25	S	≤0.25	S	≤2	S	≤0.5	S	≤1	S	≤0.5/9.5	R	>8
697794	yes	P180	569	MDR	3	S	≤8	S	≤2	S	≤2	R	>16	S	8/4	S	8/4	I	4	S	≤1	S	≤2	S	≤1	S	≤0.25	S	≤0.25	S	≤0.25	S	≤2	S	≤0.5	S	≤1	S	≤0.5/9.5	R	>8
710249	yes	P445	648	MDR	3	S	≤8	S	≤2	S	≤2	S	≤4	S	8/4	S	≤2/4	S	2	S	≤1	S	≤2	S	≤1	S	≤0.25	S	≤0.25	S	≤0.25	S	≤2	R	>2	R	>4	R	>2/38	R	>8
735243	yes	P19	773	MDR	3	S	≤8	S	≤2	S	≤2	R	>16	S	8/4	S	≤2/4	I	4	S	≤1	S	≤2	S	≤1	S	≤0.25	S	0.5	S	≤0.25	S	≤2	R	>2	R	>4	S	≤0.5/9.5	S	≤2
757737	yes	P818	978	MDR	3	S	≤8	S	≤2	S	≤2	R	>16	I	16/8	S	≤2/4	S	2	S	≤1	S	≤2	S	≤1	S	≤0.25	S	≤0.25	S	≤0.25	S	≤2	S	≤0.5	S	≤1	S	≤0.5/9.5	R	>8
839134	yes	P1765	1155	MDR	3	S	≤8	S	≤2	S	≤2	R	>16	S	8/4	S	≤2/4	S	2	S	≤1	S	≤2	S	≤1	S	≤0.25	S	≤0.25	S	≤0.25	S	≤2	R	>2	R	>4	S	≤0.5/9.5	R	>8
734941	yes	P520	1177	MDR	3	S	≤8	S	≤2	S	≤2	R	>16	S	8/4	S	≤2/4	S	2	S	≤1	S	≤2	S	≤1	S	≤0.25	S	≤0.25	S	≤0.25	S	≤2	R	>2	S	≤1	R	>2/38	S	≤2
780091		P520	1177	MDR	3	S	≤8	S	≤2	S	≤2	R	>16	S	8/4	S	≤2/4	S	2	S	≤1	S	≤2	S	≤1	S	≤0.25	S	≤0.25	S	≤0.25	S	≤2	I	2	S	≤1	R	>2/38	S	≤2
698916	yes	P13	1193	MDR	3	S	≤8	S	≤2	S	≤2	S	≤4	S	≤4/2	S	≤2/4	S	2	S	≤1	S	≤2	S	≤1	S	≤0.25	S	≤0.25	S	≤0.25	S	≤2	R	>2	R	>4	R	>2/38	R	>8
708887	yes	P329	1193	MDR	3	S	≤8	S	≤2	S	≤2	S	≤4	S	8/4	S	≤2/4	S	≤1	S	≤1	S	≤2	S	≤1	S	≤0.25	S	≤0.25	S	≤0.25	S	≤2	R	>2	R	>4	R	>2/38	R	>8
747793	yes	P630	1193	MDR	3	S	≤8	R	>8	R	>8	R	>16	S	8/4	S	≤2/4	S	2	S	≤1	S	≤2	S	≤1	S	≤0.25	S	≤0.25	S	≤0.25	S	≤2	R	>2	R	>4	S	≤0.5/9.5	S	≤2
748931	yes	P643	1193	MDR	3	S	≤8	S	≤2	S	≤2	S	≤4	S	≤4/2	S	≤2/4	S	≤1	S	≤1	S	≤2	S	≤1	S	≤0.25	S	1	S	≤0.25	S	≤2	R	>2	R	>4	R	>2/38	R	>8
749477	yes	P684	1193	MDR	3	S	≤8	S	≤2	S	≤2	R	>16	S	8/4	S	8/4	S	2	S	≤1	S	≤2	S	≤1	S	≤0.25	S	≤0.25	S	≤0.25	S	≤2	R	>16	R	>16	S	≤0.5/9.5	R	>8
805002	yes	P1350	1193	MDR	3	S	≤8	S	≤2	S	≤2	R	>16	S	8/4	S	8/4	S	2	S	≤1	S	≤2	S	≤1	S	≤0.25	S	≤0.25	S	≤0.25	S	≤2	R	>2	R	>4	S	≤0.5/9.5	R	>8
805334	yes	P98	1193	MDR	3	S	≤8	S	≤2	S	≤2	S	≤4	S	≤4/2	S	≤2/4	S	2	S	≤1	S	≤2	S	≤1	S	≤0.25	S	≤0.25	S	≤0.25	S	≤2	R	>2	R	>4	R	>2/38	R	>8
794209	yes	P1299	1278	MDR	3	S	≤8	S	≤2	S	≤2	R	>16	I	16/8	S	≤2/4	I	4	S	≤1	S	≤2	S	≤1	S	≤0.25	S	≤0.25	S	≤0.25	S	≤2	S	≤0.5	S	≤1	S	≤0.5/9.5	S	≤2
757841	yes	P29	1431	MDR	3	S	≤8	S	≤2	S	≤2	R	>16	S	8/4	S	8/4	S	2	S	≤1	S	≤2	S	≤1	S	≤0.25	S	≤0.25	S	≤0.25	S	≤2	R	>2	R	>4	S	1/19'	R	>8
838446	yes	P1697	1431	MDR	3	S	≤8	S	≤2	S	≤2	R	>16	S	8/4	S	≤2/4	S	≤1	S	≤1	S	≤2	S	≤1	S	≤0.25	S	≤0.25	S	≤0.25	S	≤2	R	>2	R	>4	S	≤0.5/9.5	R	>8
730285	yes	P20	1727	MDR	3	S	≤8	S	≤2	S	≤2	R	>16	I	16/8	S	≤2/4	R	8	S	≤1	S	≤2	S	≤1	S	≤0.25	S	≤0.25	S	≤0.25	S	≤2	S	≤0.5	S	≤1	S	≤0.5/9.5	S	≤2
822062	yes	P1474	1851	MDR	3	S	≤8	R	>8	R	>8	R	>16	S	8/4	S	≤2/4	I	4	S	≤1	S	≤2	S	≤1	S	≤0.25	S	≤0.25	S	≤0.25	S	≤2	S	≤0.5	S	≤1	S	≤0.5/9.5	S	≤2
793819	yes	P1268	2014	MDR	3	S	≤8	S	≤2	S	≤2	R	>16	R	>16/8	S	8/4	R	>16	S	≤1	S	4	S	≤1	S	≤0.25	S	≤0.25	S	≤0.25	S	4	S	≤0.5	S	≤1	S	≤0.5/9.5	S	≤2
710361	yes	P456	2015	MDR	3	S	≤8	S	≤2	S	≤2	R	>16	I	16/8	S	8/4	R	16	S	≤1	S	≤2	S	≤1	S	≤0.25	S	≤0.25	S	≤0.25	S	≤2	S	≤0.5	S	≤1	S	≤0.5/9.5	S	≤2
758387	yes	P870	2015	MDR	3	S	≤8	S	≤2	S	≤2	R	>16	I	16/8	S	8/4	R	16	S	≤1	S	≤2	S	≤1	S	≤0.25	S	≤0.25	S	≤0.25	S	4	S	≤0.5	S	≤1	S	≤0.5/9.5	S	≤2
837862	yes	P1640	2015	MDR	3	S	≤8	S	≤2	S	≤2	R	>16	I	16/8	S	8/4	R	>16	S	≤1	S	≤2	S	≤1	S	≤0.25	S	≤0.25	S	≤0.25	S	≤2	S	≤0.5	S	≤1	S	≤0.5/9.5	S	≤2
758895	yes	P907	2227	MDR	3	S	≤8	S	≤2	S	≤2	R	>16	S	8/4	S	8/4	I	4	S	≤1	S	≤2	S	≤1	S	≤0.25	S	≤0.25	S	≤0.25	S	≤2	S	≤0.5	S	≤1	R	>2/38	S	≤2
757913	yes	P829	2279	MDR	3	S	≤8	S	≤2	S	≤2	R	>16	S	8/4	S	≤2/4	S	2	S	≤1	S	≤2	S	≤1	S	≤0.25	S	≤0.25	S	≤0.25	S	≤2	S	≤0.5	S	≤1	R	>2/38	R	>8
735437	yes	P557	2619	MDR	3	S	≤8	S	≤2	S	≤2	R	>16	I	16/8	S	≤2/4	I	4	S	≤1	S	≤2	S	≤1	S	≤0.25	S	≤0.25	S	≤0.25	S	≤2	S	≤0.5	S	≤1	S	≤0.5/9.5	S	≤2
698546	yes	P244	6082	MDR	3	S	≤8	S	≤2	S	≤2	R	>16	S	8/4	S	≤2/4	S	2	S	≤1	S	≤2	S	≤1	S	≤0.25	S	≤0.25	S	≤0.25	S	≤2	S	≤0.5	S	≤1	R	>2/38	R	>8
837716	yes	P1625	9066	MDR	3	S	≤8	S	≤2	S	≤2	R	>16	I	16/8	S	≤2/4	I	4	S	≤1	S	≤2	S	≤1	S	≤0.25	S	0.5	S	≤0.25	S	≤2	S	≤0.5	S	≤1	S	≤0.5/9.5	S	≤2
698344	yes	P228	Novel	MDR	3	S	≤8	S	≤2	S	≤2	R	>16	S	8/4	S	≤2/4	S	2	S	≤1	S	≤2	S	≤1	S	≤0.25	S	≤0.25	S	≤0.25	S	≤2	S	≤0.5	S	≤1	R	>2/38	R	>8
734861	yes	P514	Novel	MDR	3	S	≤8	S	≤2	S	≤2	R	>16	S	8/4	S	≤2/4	S	2	S	≤1	S	≤2	S	≤1	S	≤0.25	S	≤0.25	S	≤0.25	S	≤2	S	≤0.5	S	≤1	R	>2/38	R	>8
734959	yes	P521	Novel	MDR	3	S	≤8	S	≤2	S	≤2	R	>16	I	16/8	S	≤2/4	R	>16	S	≤1	S	≤2	S	≤1	S	≤0.25	S	≤0.25	S	≤0.25	S	≤2	S	≤0.5	S	≤1	S	≤0.5/9.5	S	≤2
735743	yes	P584	Novel	MDR	3	S	≤8	S	≤2	S	≤2	R	>16	S	8/4	S	≤2/4	S	2	S	≤1	S	≤2	S	≤1	S	≤0.25	S	≤0.25	S	≤0.25	S	≤2	S	≤0.5	S	≤1	R	>2/38	R	>8
699188	yes	P297	10	non-MDR	2	S	≤8	S	≤2	S	≤2	R	>16	S	≤4/2	S	≤2/4	S	≤1	S	≤1	S	≤2	S	≤1	S	≤0.25	S	≤0.25	S	≤0.25	S	≤2	S	≤0.5	S	≤1	R	>2/38	S	≤2
704903	yes	P137	10	non-MDR	2	S	≤8	S	≤2	S	≤2	R	>16	S	8/4	S	≤2/4	S	2	S	≤1	S	≤2	S	≤1	S	≤0.25	S	≤0.25	S	≤0.25	S	≤2	R	>2	S	2	S	≤0.5/9.5	S	4
734619	yes	P496	10	non-MDR	2	S	≤8	S	≤2	S	≤2	S	≤4	S	8/4	S	≤2/4	I	4	S	≤1	S	≤2	S	≤1	S	≤0.25	S	≤0.25	S	≤0.25	S	≤2	S	≤0.5	S	≤1	R	>2/38	S	≤2
758409	yes	P69	10	non-MDR	2	S	≤8	S	≤2	S	≤2	S	≤4	S	≤4/2	S	≤2/4	R	8	S	≤1	S	≤2	S	≤1	S	≤0.25	S	0.5	S	≤0.25	S	≤2	R	>2	R	>4	S	≤0.5/9.5	S	≤2
793885	yes	P8	10	non-MDR	2	S	≤8	R	>8	S	4	S	≤4	S	≤4/2	S	≤2/4	S	2	S	≤1	S	≤2	S	≤1	S	≤0.25	S	0.5	S	≤0.25	S	≤2	R	>2	R	>4	S	≤0.5/9.5	S	≤2
794557	yes	P1331	10	non-MDR	2	S	≤8	S	≤2	S	≤2	R	>16	S	8/4	S	≤2/4	S	≤1	S	≤1	S	≤2	S	≤1	S	≤0.25	S	≤0.25	S	≤0.25	S	≤2	S	≤0.5	S	≤1	S	≤0.5/9.5	R	>8
822176	yes	P1481	10	non-MDR	2	S	≤8	S	≤2	S	≤2	S	≤4	S	≤4/2	S	≤2/4	S	≤1	S	≤1	S	≤2	S	≤1	S	≤0.25	S	≤0.25	S	≤0.25	S	≤2	S	≤0.5	S	≤1	R	>2/38	R	>8
822780	yes	P1525	10	non-MDR	2	S	≤8	S	≤2	S	≤2	R	>16	S	8/4	S	≤2/4	S	≤1	S	≤1	S	≤2	S	≤1	S	≤0.25	S	≤0.25	S	≤0.25	S	≤2	S	≤0.5	S	≤1	S	≤0.5/9.5	R	>8
839126	yes	P1764	10	non-MDR	2	S	≤8	S	≤2	S	≤2	R	>16	S	8/4	S	≤2/4	S	2	S	≤1	S	≤2	S	≤1	S	≤0.25	S	≤0.25	S	≤0.25	S	≤2	S	≤0.5	S	≤1	R	>2/38	S	≤2
710353	yes	P455	12	non-MDR	2	S	≤8	S	≤2	S	≤2	R	>16	S	8/4	S	8/4	I	4	S	≤1	S	≤2	S	≤1	S	≤0.25	S	≤0.25	S	≤0.25	S	≤2	S	≤0.5	S	≤1	S	≤0.5/9.5	S	≤2
806766	yes	P1417	14	non-MDR	2	S	≤8	S	≤2	S	≤2	R	>16	S	8/4	S	≤2/4	S	2	S	≤1	S	≤2	S	≤1	S	≤0.25	S	≤0.25	S	≤0.25	S	≤2	S	≤0.5	S	≤1	S	≤0.5/9.5	R	>8
697412	yes	P147	38	non-MDR	2	S	≤8	S	≤2	S	≤2	R	>16	S	8/4	S	≤2/4	S	2	S	≤1	S	≤2	S	≤1	S	≤0.25	S	0.5	S	≤0.25	S	≤2	S	≤0.5	S	≤1	S	2/38'	R	>8
699218	yes	P300	38	non-MDR	2	S	≤8	S	≤2	S	≤2	R	>16	S	8/4	S	≤2/4	S	2	S	≤1	S	≤2	S	≤1	S	≤0.25	S	0.5	S	≤0.25	S	≤2	S	≤0.5	S	≤1	S	≤0.5/9.5	R	>8
767667	yes	P1001	38	non-MDR	2	S	≤8	S	≤2	S	≤2	S	≤4	S	≤4/2	S	≤2/4	S	2	S	≤1	S	≤2	S	≤1	S	≤0.25	I	2	S	≤0.25	S	≤2	S	1	S	≤1	R	>2/38	S	≤2
772837	yes	P1108	38	non-MDR	2	S	≤8	S	≤2	S	≤2	R	>16	S	8/4	S	≤2/4	S	2	S	≤1	S	≤2	S	≤1	S	≤0.25	S	≤0.25	S	≤0.25	S	≤2	S	≤0.5	S	≤1	S	≤0.5/9.5	R	>8
768267	yes	P97	58	non-MDR	2	S	≤8	R	>8	I	8	R	>16	S	8/4	S	≤2/4	S	2	S	≤1	S	≤2	S	≤1	S	≤0.25	S	≤0.25	S	≤0.25	S	≤2	S	≤0.5	S	≤1	S	≤0.5/9.5	S	≤2
697912	yes	P192	62	non-MDR	2	S	≤8	S	≤2	S	≤2	R	>16	S	≤4/2	S	≤2/4	S	≤1	S	≤1	S	≤2	S	≤1	S	≤0.25	S	≤0.25	S	≤0.25	S	≤2	S	≤0.5	S	≤1	S	≤0.5/9.5	R	>8
781255	yes	P1142	62	non-MDR	2	S	≤8	S	≤2	S	≤2	R	>16	S	≤4/2	S	≤2/4	S	≤1	S	≤1	S	≤2	S	≤1	S	≤0.25	S	≤0.25	S	≤0.25	S	≤2	S	≤0.5	S	≤1	R	>2/38	S	≤2
710193	yes	P441	69	non-MDR	2	S	≤8	S	≤2	S	≤2	R	>16	I	16/8	S	8/4	S	2	S	≤1	S	≤2	S	≤1	S	≤0.25	S	≤0.25	S	≤0.25	S	≤2	S	≤0.5	S	≤1	S	≤0.5/9.5	S	≤2
710395	yes	P459	69	non-MDR	2	S	≤8	S	≤2	S	≤2	R	>16	S	8/4	S	≤2/4	S	2	S	≤1	S	≤2	S	≤1	S	≤0.25	S	≤0.25	S	≤0.25	S	≤2	S	≤0.5	S	≤1	S	≤0.5/9.5	R	>8
734555	yes	P491	69	non-MDR	2	S	≤8	S	≤2	S	≤2	R	>16	S	≤4/2	S	≤2/4	S	2	S	≤1	S	≤2	S	≤1	S	≤0.25	S	≤0.25	S	≤0.25	S	≤2	S	≤0.5	S	≤1	R	>2/38	S	≤2
747769	yes	P623	69	non-MDR	2	S	≤8	S	≤2	S	≤2	R	>16	S	8/4	S	≤2/4	S	2	S	≤1	S	≤2	S	≤1	S	≤0.25	S	≤0.25	S	≤0.25	S	≤2	S	1	S	≤1	R	>2/38	S	≤2
748965		P623	69	non-MDR	2	S	≤8	S	≤2	S	≤2	R	>16	S	8/4	S	≤2/4	S	2	S	≤1	S	≤2	S	≤1	S	≤0.25	S	≤0.25	S	≤0.25	S	≤2	S	1	S	≤1	R	>2/38	S	≤2
749919		P623	69	non-MDR	2	S	≤8	S	≤2	S	≤2	R	>16	S	8/4	S	≤2/4	S	2	S	≤1	S	≤2	S	≤1	S	≤0.25	S	≤0.25	S	≤0.25	S	≤2	S	1	S	≤1	R	>2/38	S	≤2
750713	yes	P783	69	non-MDR	2	S	≤8	S	≤2	S	≤2	R	>16	S	8/4	S	≤2/4	S	2	S	≤1	S	≤2	S	≤1	S	≤0.25	S	≤0.25	S	≤0.25	S	≤2	S	≤0.5	S	≤1	R	>2/38	S	≤2
758917	yes	P908	69	non-MDR	2	S	≤8	S	≤2	S	≤2	R	>16	S	8/4	S	≤2/4	S	2	S	≤1	S	≤2	S	≤1	S	≤0.25	S	≤0.25	S	≤0.25	S	≤2	S	≤0.5	S	≤1	R	>2/38	S	≤2
759163	yes	P929	69	non-MDR	2	S	≤8	S	≤2	S	≤2	R	>16	S	8/4	S	≤2/4	S	2	S	≤1	S	≤2	S	≤1	S	≤0.25	S	≤0.25	S	≤0.25	S	≤2	S	1	S	≤1	R	>2/38	S	≤2
768225		P939	69	non-MDR	2	S	≤8	S	≤2	S	≤2	R	>16	S	8/4	S	≤2/4	I	4	S	≤1	S	≤2	S	≤1	S	≤0.25	S	≤0.25	S	≤0.25	S	≤2	S	≤0.5	S	≤1	S	≤0.5/9.5	S	≤2
772311	yes	P73	69	non-MDR	2	S	≤8	R	>8	I	8	S	≤4	S	≤4/2	S	≤2/4	S	2	S	≤1	S	≤2	S	≤1	S	≤0.25	S	≤0.25	S	≤0.25	S	≤2	S	1	S	≤1	R	>2/38	S	≤2
772379	yes	P1074	69	non-MDR	2	S	≤8	S	≤2	S	≤2	R	>16	S	8/4	S	≤2/4	S	2	S	≤1	S	≤2	S	≤1	S	≤0.25	S	≤0.25	S	≤0.25	S	≤2	S	≤0.5	S	≤1	R	>2/38	S	≤2
772799	yes	P1106	69	non-MDR	2	S	≤8	S	≤2	S	≤2	R	>16	S	8/4	S	≤2/4	S	2	S	≤1	S	≤2	S	≤1	S	≤0.25	S	≤0.25	S	≤0.25	S	≤2	S	≤0.5	S	≤1	S	≤0.5/9.5	R	>8
793771	yes	P1265	69	non-MDR	2	S	≤8	S	≤2	S	≤2	R	>16	S	8/4	S	8/4	S	2	S	≤1	S	≤2	S	≤1	S	≤0.25	S	≤0.25	S	≤0.25	S	≤2	S	≤0.5	S	≤1	R	>2/38	S	≤2
793869		P441	69	non-MDR	2	S	≤8	S	≤2	S	≤2	R	>16	S	8/4	S	8/4	R	8	S	≤1	S	≤2	S	≤1	S	≤0.25	S	≤0.25	S	≤0.25	S	≤2	S	≤0.5	S	≤1	S	≤0.5/9.5	S	≤2
806080	yes	P1391	69	non-MDR	2	S	≤8	S	≤2	S	≤2	R	>16	S	8/4	S	≤2/4	S	2	S	≤1	S	≤2	S	≤1	S	≤0.25	S	≤0.25	S	≤0.25	S	≤2	S	≤0.5	S	≤1	S	≤0.5/9.5	R	>8
806572	yes	P1408	69	non-MDR	2	S	≤8	S	≤2	S	≤2	R	>16	S	8/4	S	≤2/4	S	2	S	≤1	S	≤2	S	≤1	S	≤0.25	S	≤0.25	S	≤0.25	S	≤2	S	1	S	≤1	S	≤0.5/9.5	R	>8
822248	yes	P1486	69	non-MDR	2	S	≤8	S	≤2	S	≤2	S	≤4	S	≤4/2	S	≤2/4	S	≤1	S	≤1	S	≤2	S	≤1	S	≤0.25	S	≤0.25	S	≤0.25	S	≤2	S	≤0.5	S	≤1	R	>2/38	R	>8
838340	yes	P1687	69	non-MDR	2	S	≤8	S	≤2	S	≤2	R	>16	S	8/4	S	≤2/4	S	2	S	≤1	S	≤2	S	≤1	S	≤0.25	S	≤0.25	S	≤0.25	S	≤2	S	≤0.5	S	≤1	S	2/38'	R	>8
838568	yes	P1708	69	non-MDR	2	S	≤8	S	≤2	S	≤2	R	>16	S	8/4	S	≤2/4	S	2	S	≤1	S	≤2	S	≤1	S	≤0.25	S	≤0.25	S	≤0.25	S	≤2	S	≤0.5	S	≤1	R	>2/38	S	≤2
698408	yes	P232	73	non-MDR	2	S	≤8	S	≤2	S	≤2	R	>16	S	8/4	S	≤2/4	S	≤1	S	≤1	S	≤2	S	≤1	S	≤0.25	S	≤0.25	S	≤0.25	S	≤2	S	≤0.5	S	≤1	S	≤0.5/9.5	R	>8
709487	yes	P378	73	non-MDR	2	S	≤8	S	≤2	S	≤2	R	>16	S	8/4	S	≤2/4	S	2	S	≤1	S	≤2	S	≤1	S	≤0.25	S	≤0.25	S	≤0.25	S	≤2	S	1	S	≤1	S	≤0.5/9.5	R	>8
734693	yes	P502	73	non-MDR	2	S	≤8	S	≤2	S	≤2	R	>16	S	8/4	S	≤2/4	S	2	S	≤1	S	≤2	S	≤1	S	≤0.25	S	≤0.25	S	≤0.25	S	≤2	S	≤0.5	S	≤1	S	≤0.5/9.5	R	>8
750213		P232	73	non-MDR	2	S	≤8	S	≤2	S	≤2	R	>16	S	8/4	S	≤2/4	S	2	S	≤1	S	≤2	S	≤1	S	≤0.25	S	≤0.25	S	≤0.25	S	≤2	S	≤0.5	S	≤1	S	≤0.5/9.5	R	>8
750239	yes	P745	73	non-MDR	2	S	≤8	S	≤2	S	≤2	R	>16	S	≤4/2	S	≤2/4	R	8	S	≤1	S	≤2	S	≤1	S	≤0.25	S	1	S	≤0.25	S	≤2	S	≤0.5	S	≤1	S	≤0.5/9.5	S	≤2
758039	yes	P838	73	non-MDR	2	S	≤8	S	≤2	S	≤2	R	>16	S	8/4	S	≤2/4	S	2	S	≤1	S	≤2	S	≤1	S	≤0.25	S	≤0.25	S	≤0.25	S	≤2	S	≤0.5	S	≤1	S	≤0.5/9.5	R	>8
767827	yes	P1013	73	non-MDR	2	S	≤8	S	≤2	S	≤2	R	>16	S	8/4	S	≤2/4	I	4	S	≤1	S	≤2	S	≤1	S	≤0.25	S	≤0.25	S	≤0.25	S	≤2	S	≤0.5	S	≤1	S	≤0.5/9.5	S	≤2
768209	yes	P1037	73	non-MDR	2	S	≤8	S	≤2	S	≤2	R	>16	S	8/4	S	≤2/4	S	≤1	S	≤1	S	≤2	S	≤1	S	≤0.25	S	≤0.25	S	≤0.25	S	≤2	S	≤0.5	S	≤1	S	≤0.5/9.5	R	>8
793949	yes	P1277	73	non-MDR	2	S	≤8	S	≤2	S	≤2	R	>16	I	16/8	S	≤2/4	S	2	S	≤1	S	≤2	S	≤1	S	≤0.25	S	≤0.25	S	≤0.25	S	≤2	S	≤0.5	S	≤1	S	≤0.5/9.5	S	≤2
794313	yes	P1310	73	non-MDR	2	S	≤8	S	≤2	S	≤2	R	>16	S	8/4	I	32/4	S	2	S	≤1	S	≤2	S	≤1	S	≤0.25	S	≤0.25	S	≤0.25	S	≤2	S	≤0.5	S	≤1	S	≤0.5/9.5	S	≤2
794339	yes	P1312	73	non-MDR	2	S	≤8	S	≤2	S	≤2	S	≤4	S	≤4/2	S	≤2/4	S	≤1	S	≤1	S	≤2	S	≤1	S	≤0.25	S	≤0.25	S	≤0.25	S	≤2	S	≤0.5	S	≤1	R	>2/38	R	>8
794581	yes	P1332	73	non-MDR	2	S	≤8	S	≤2	S	≤2	S	≤4	S	≤4/2	S	≤2/4	S	2	S	≤1	S	≤2	S	≤1	S	≤0.25	S	≤0.25	S	≤0.25	S	≤2	S	≤0.5	S	≤1	R	>2/38	R	>8
805246	yes	P1353	73	non-MDR	2	S	≤8	S	≤2	S	≤2	R	>16	S	8/4	S	≤2/4	S	2	S	≤1	S	≤2	S	≤1	S	≤0.25	S	≤0.25	S	≤0.25	S	≤2	S	≤0.5	S	≤1	S	≤0.5/9.5	R	>8
806048	yes	P1390	73	non-MDR	2	S	≤8	S	≤2	S	≤2	R	>16	S	8/4	S	≤2/4	I	4	S	≤1	S	≤2	S	≤1	S	≤0.25	S	≤0.25	S	≤0.25	S	≤2	S	≤0.5	S	≤1	S	≤0.5/9.5	S	≤2
807122	yes	P1431	73	non-MDR	2	S	≤8	S	≤2	S	≤2	R	>16	S	8/4	S	≤2/4	S	≤1	S	≤1	S	≤2	S	≤1	S	≤0.25	S	≤0.25	S	≤0.25	S	≤2	S	≤0.5	S	≤1	S	≤0.5/9.5	R	>8
821874	yes	P1465	73	non-MDR	2	S	≤8	S	≤2	S	≤2	S	≤4	S	≤4/2	S	8/4	S	≤1	S	≤1	S	≤2	S	≤1	S	≤0.25	S	≤0.25	S	≤0.25	S	≤2	S	≤0.5	S	≤1	R	>2/38	R	>8
698650	yes	P254	95	non-MDR	2	S	≤8	S	≤2	S	≤2	R	>16	S	8/4	S	≤2/4	S	2	S	≤1	S	≤2	S	≤1	S	≤0.25	S	≤0.25	S	≤0.25	S	≤2	S	≤0.5	S	≤1	R	>2/38	S	≤2
710047	yes	P427	95	non-MDR	2	S	≤8	S	≤2	S	≤2	R	>16	I	16/8	S	≤2/4	S	≤1	S	≤1	S	≤2	S	≤1	S	≤0.25	S	≤0.25	S	≤0.25	S	≤2	S	≤0.5	S	≤1	S	≤0.5/9.5	S	≤2
734933	yes	P519	95	non-MDR	2	S	≤8	S	≤2	S	≤2	S	≤4	S	≤4/2	S	≤2/4	S	≤1	S	≤1	S	≤2	S	≤1	S	≤0.25	S	≤0.25	S	≤0.25	S	≤2	S	≤0.5	S	≤1	R	>2/38	R	>8
749073	yes	P655	95	non-MDR	2	S	≤8	S	≤2	S	≤2	R	>16	S	8/4	S	≤2/4	S	2	S	≤1	S	≤2	S	≤1	S	≤0.25	S	≤0.25	S	≤0.25	S	≤2	S	≤0.5	S	≤1	R	>2/38	S	≤2
757795	yes	P822	95	non-MDR	2	S	≤8	S	≤2	S	≤2	R	>16	S	8/4	S	≤2/4	S	2	S	≤1	S	≤2	S	≤1	S	≤0.25	S	≤0.25	S	≤0.25	S	≤2	S	1	S	≤1	S	≤0.5/9.5	R	>8
758329	yes	P864	95	non-MDR	2	S	≤8	S	≤2	S	≤2	R	>16	S	8/4	S	≤2/4	S	2	S	≤1	S	≤2	S	≤1	S	≤0.25	S	≤0.25	S	≤0.25	S	≤2	S	≤0.5	S	≤1	R	>2/38	S	≤2
758345	yes	P866	95	non-MDR	2	S	≤8	S	≤2	S	≤2	R	>16	S	8/4	S	≤2/4	S	2	S	≤1	S	≤2	S	≤1	S	≤0.25	S	≤0.25	S	≤0.25	S	≤2	S	≤0.5	S	≤1	R	>2/38	S	≤2
758991	yes	P916	95	non-MDR	2	S	≤8	S	≤2	S	≤2	S	≤4	S	≤4/2	S	≤2/4	R	8	S	≤1	S	≤2	S	≤1	S	≤0.25	S	≤0.25	S	≤0.25	S	≤2	R	>2	R	>4	S	≤0.5/9.5	S	≤2
806804	yes	P1420	95	non-MDR	2	S	≤8	S	≤2	S	≤2	R	>16	S	8/4	S	≤2/4	S	≤1	S	≤1	S	≤2	S	≤1	S	≤0.25	S	≤0.25	S	≤0.25	S	≤2	S	≤0.5	S	≤1	R	>2/38	S	≤2
806862	yes	P1421	95	non-MDR	2	S	≤8	S	≤2	S	≤2	R	>16	S	8/4	S	≤2/4	S	≤1	S	≤1	S	≤2	S	≤1	S	≤0.25	S	≤0.25	S	≤0.25	S	≤2	S	≤0.5	S	≤1	S	≤0.5/9.5	R	>8
822272		P1421	95	non-MDR	2	S	≤8	S	≤2	S	≤2	R	>16	S	8/4	S	≤2/4	S	≤1	S	≤1	S	≤2	S	≤1	S	≤0.25	S	≤0.25	S	≤0.25	S	≤2	S	≤0.5	S	≤1	S	≤0.5/9.5	R	>8
822650		P1420	95	non-MDR	2	S	≤8	S	≤2	S	≤2	R	>16	S	8/4	S	≤2/4	S	2	S	≤1	S	≤2	S	≤1	S	≤0.25	S	≤0.25	S	≤0.25	S	≤2	S	≤0.5	S	≤1	R	>2/38	S	≤2
793893	yes	P122	106	non-MDR	2	S	≤8	S	≤2	S	≤2	R	>16	S	≤4/2	S	≤2/4	S	2	S	≤1	S	≤2	S	≤1	S	≤0.25	S	≤0.25	S	≤0.25	S	≤2	S	≤0.5	S	≤1	S	≤0.5/9.5	R	>8
781301	yes	P1146	117	non-MDR	2	S	≤8	S	≤2	S	≤2	R	>16	S	8/4	S	≤2/4	I	4	S	≤1	S	≤2	S	≤1	S	≤0.25	S	≤0.25	S	≤0.25	S	≤2	S	≤0.5	S	≤1	S	≤0.5/9.5	S	≤2
837870	yes	P1641	117	non-MDR	2	S	≤8	S	≤2	S	≤2	R	>16	S	8/4	S	≤2/4	S	2	S	≤1	S	≤2	S	≤1	S	≤0.25	S	≤0.25	S	≤0.25	S	≤2	S	≤0.5	S	≤1	S	≤0.5/9.5	R	>8
709525	yes	P382	127	non-MDR	2	S	≤8	S	≤2	S	≤2	R	>16	S	8/4	S	≤2/4	S	2	S	≤1	S	≤2	S	≤1	S	≤0.25	S	≤0.25	S	≤0.25	S	≤2	S	≤0.5	S	≤1	S	≤0.5/9.5	R	>8
735613	yes	P572	127	non-MDR	2	S	≤8	S	≤2	S	≤2	R	>16	S	8/4	S	≤2/4	S	2	S	≤1	S	≤2	S	≤1	S	≤0.25	S	0.5	S	≤0.25	S	≤2	S	≤0.5	S	≤1	S	≤0.5/9.5	R	>8
735953	yes	P602	127	non-MDR	2	S	≤8	S	≤2	S	≤2	S	≤4	S	≤4/2	S	≤2/4	S	≤1	S	≤1	S	≤2	S	≤1	S	≤0.25	S	≤0.25	S	≤0.25	S	≤2	S	≤0.5	S	≤1	R	>2/38	R	>8
749065	yes	P654	127	non-MDR	2	S	≤8	S	≤2	S	≤2	R	>16	S	8/4	S	≤2/4	S	2	S	≤1	S	≤2	S	≤1	S	≤0.25	S	0.5	S	≤0.25	S	≤2	S	≤0.5	S	≤1	S	≤0.5/9.5	R	>8
749275	yes	P671	127	non-MDR	2	S	≤8	S	≤2	S	≤2	R	>16	I	16/8	S	≤2/4	S	2	S	≤1	S	≤2	S	≤1	S	≤0.25	S	0.5	S	≤0.25	S	≤2	S	≤0.5	S	≤1	S	≤0.5/9.5	S	≤2
749611		P572	127	non-MDR	2	S	≤8	S	≤2	S	≤2	R	>16	S	≤4/2	S	≤2/4	S	2	S	≤1	S	≤2	S	≤1	S	≤0.25	S	≤0.25	S	≤0.25	S	≤2	S	≤0.5	S	≤1	S	≤0.5/9.5	R	>8
750141	yes	P738	127	non-MDR	2	S	≤8	S	≤2	S	≤2	R	>16	S	8/4	S	≤2/4	S	≤1	S	≤1	S	≤2	S	≤1	S	≤0.25	S	≤0.25	S	≤0.25	S	≤2	S	≤0.5	S	≤1	S	≤0.5/9.5	R	>8
750755	yes	P785	127	non-MDR	2	S	≤8	S	≤2	S	≤2	R	>16	S	8/4	S	≤2/4	S	2	S	≤1	S	≤2	S	≤1	S	≤0.25	S	≤0.25	S	≤0.25	S	≤2	S	≤0.5	S	≤1	S	≤0.5/9.5	R	>8
758249		P654	127	non-MDR	2	S	≤8	S	≤2	S	≤2	R	>16	S	8/4	S	≤2/4	S	2	S	≤1	S	≤2	S	≤1	S	≤0.25	S	≤0.25	S	≤0.25	S	≤2	S	≤0.5	S	≤1	S	≤0.5/9.5	R	>8
767239	yes	P967	127	non-MDR	2	S	≤8	S	≤2	S	≤2	R	>16	S	8/4	S	8/4	S	2	S	≤1	S	≤2	S	≤1	S	≤0.25	S	≤0.25	S	≤0.25	S	≤2	S	1	S	≤1	S	≤0.5/9.5	R	>8
781579	yes	P1164	127	non-MDR	2	S	≤8	S	≤2	S	≤2	R	>16	S	8/4	S	≤2/4	S	2	S	≤1	S	≤2	S	≤1	S	≤0.25	S	≤0.25	S	≤0.25	S	≤2	S	≤0.5	S	≤1	S	≤0.5/9.5	R	>8
782161	yes	P1209	127	non-MDR	2	S	≤8	S	≤2	S	≤2	R	>16	S	≤4/2	S	≤2/4	S	≤1	S	≤1	S	≤2	S	≤1	S	≤0.25	S	≤0.25	S	≤0.25	S	≤2	S	≤0.5	S	≤1	S	≤0.5/9.5	R	>8
806282	yes	P1397	127	non-MDR	2	S	≤8	S	≤2	S	≤2	R	>16	S	≤4/2	S	≤2/4	S	2	S	≤1	S	≤2	S	≤1	S	≤0.25	S	≤0.25	S	≤0.25	S	≤2	S	1	S	≤1	S	≤0.5/9.5	R	>8
837774	yes	P1631	127	non-MDR	2	S	≤8	S	≤2	S	≤2	S	≤4	S	≤4/2	S	≤2/4	S	≤1	S	≤1	S	≤2	S	≤1	S	≤0.25	S	≤0.25	S	≤0.25	S	≤2	S	≤0.5	S	≤1	R	>2/38	R	>8
837782	yes	P1632	127	non-MDR	2	S	≤8	S	≤2	S	≤2	S	≤4	S	≤4/2	S	≤2/4	S	≤1	S	≤1	S	≤2	S	≤1	S	≤0.25	S	≤0.25	S	≤0.25	S	≤2	S	≤0.5	S	≤1	R	>2/38	R	>8
838260	yes	P1679	127	non-MDR	2	S	≤8	S	≤2	S	≤2	R	>16	S	8/4	S	≤2/4	S	2	S	≤1	S	≤2	S	≤1	S	≤0.25	S	≤0.25	S	≤0.25	S	≤2	S	≤0.5	S	≤1	R	>2/38	S	≤2
838332	yes	P1686	127	non-MDR	2	S	≤8	S	≤2	S	≤2	S	≤4	S	≤4/2	S	≤2/4	S	≤1	S	≤1	S	≤2	S	≤1	S	≤0.25	S	0.5	S	≤0.25	S	≤2	S	≤0.5	S	≤1	R	>2/38	R	>8
699284	yes	P121	131	non-MDR	2	S	≤8	S	≤2	S	≤2	S	≤4	S	≤4/2	S	8/4	S	≤1	S	≤1	S	≤2	S	≤1	S	≤0.25	S	≤0.25	S	≤0.25	S	≤2	R	>2	R	>4	S	≤0.5/9.5	R	>8
709189	yes	P353	131	non-MDR	2	S	≤8	S	≤2	S	≤2	R	>16	S	8/4	S	≤2/4	I	4	S	≤1	S	≤2	S	≤1	S	≤0.25	S	≤0.25	S	≤0.25	S	≤2	S	≤0.5	S	≤1	S	≤0.5/9.5	S	≤2
709461	yes	P376	131	non-MDR	2	S	≤8	S	≤2	S	≤2	R	>16	S	8/4	S	≤2/4	R	16	S	≤1	S	≤2	S	≤1	S	≤0.25	S	0.5	S	≤0.25	S	≤2	S	1	S	≤1	S	≤0.5/9.5	S	≤2
709719	yes	P399	131	non-MDR	2	S	≤8	S	≤2	S	≤2	R	>16	S	≤4/2	S	≤2/4	I	4	S	≤1	S	≤2	S	≤1	S	≤0.25	S	≤0.25	S	≤0.25	S	≤2	S	1	S	≤1	S	≤0.5/9.5	S	≤2
709793	yes	P406	131	non-MDR	2	S	≤8	R	>8	I	8	R	>16	S	8/4	S	≤2/4	S	2	S	≤1	S	≤2	S	≤1	S	≤0.25	S	≤0.25	S	≤0.25	S	≤2	S	1	S	≤1	S	≤0.5/9.5	S	≤2
710135	yes	P435	131	non-MDR	2	S	≤8	S	≤2	S	≤2	R	>16	S	8/4	S	≤2/4	S	2	S	≤1	S	≤2	S	≤1	S	≤0.25	S	≤0.25	S	≤0.25	S	≤2	R	>2	R	>4	S	≤0.5/9.5	S	≤2
710299	yes	P449	131	non-MDR	2	S	≤8	S	≤2	S	≤2	R	>16	S	8/4	S	≤2/4	S	2	S	≤1	S	≤2	S	≤1	S	≤0.25	S	≤0.25	S	≤0.25	S	≤2	S	≤0.5	S	≤1	R	>2/38	S	≤2
710505	yes	P468	131	non-MDR	2	S	≤8	S	≤2	S	≤2	S	≤4	S	≤4/2	S	≤2/4	S	2	S	≤1	S	≤2	S	≤1	S	≤0.25	S	≤0.25	S	≤0.25	S	≤2	R	>2	R	>4	S	≤0.5/9.5	R	>8
730357		P479	131	non-MDR	2	S	≤8	S	≤2	S	≤2	R	>16	S	8/4	S	≤2/4	I	4	S	≤1	S	≤2	S	≤1	S	≤0.25	S	≤0.25	S	≤0.25	S	≤2	S	≤0.5	S	≤1	S	≤0.5/9.5	S	≤2
735163	yes	P537	131	non-MDR	2	S	≤8	S	≤2	S	≤2	R	>16	S	8/4	S	8/4	S	2	S	≤1	S	≤2	S	≤1	S	≤0.25	S	≤0.25	S	≤0.25	S	≤2	R	>2	R	>4	S	≤0.5/9.5	S	≤2
735227	yes	P479	131	non-MDR	2	S	≤8	S	≤2	S	≤2	R	>16	S	8/4	S	≤2/4	I	4	S	≤1	S	≤2	S	≤1	S	≤0.25	S	≤0.25	S	≤0.25	S	≤2	S	≤0.5	S	≤1	S	≤0.5/9.5	S	≤2
749103	yes	P657	131	non-MDR	2	S	≤8	S	≤2	S	≤2	R	>16	S	8/4	S	≤2/4	I	4	S	≤1	S	≤2	S	≤1	S	≤0.25	S	≤0.25	S	≤0.25	S	≤2	S	≤0.5	S	≤1	S	≤0.5/9.5	S	≤2
749775	yes	P132	131	non-MDR	2	S	≤8	S	≤2	S	≤2	R	>16	S	8/4	S	≤2/4	I	4	S	≤1	S	≤2	S	≤1	S	≤0.25	S	≤0.25	S	≤0.25	S	≤2	S	1	S	≤1	S	≤0.5/9.5	S	≤2
750183	yes	P62	131	non-MDR	2	S	≤8	S	≤2	S	≤2	S	8	S	8/4	S	8/4	S	2	S	≤1	S	≤2	S	≤1	S	≤0.25	S	≤0.25	S	≤0.25	S	≤2	R	>2	R	>4	R	>2/38	S	≤2
758715		P479	131	non-MDR	2	S	≤8	S	≤2	S	≤2	R	>16	S	8/4	S	≤2/4	I	4	S	≤1	S	≤2	S	≤1	S	≤0.25	S	≤0.25	S	≤0.25	S	≤2	S	≤0.5	S	≤1	S	≤0.5/9.5	S	≤2
758781	yes	P899	131	non-MDR	2	S	≤8	S	≤2	S	≤2	S	≤4	S	≤4/2	S	8/4	I	4	S	≤1	S	≤2	S	≤1	S	≤0.25	S	≤0.25	S	≤0.25	S	≤2	R	>2	R	>4	S	≤0.5/9.5	S	≤2
759091	yes	P926	131	non-MDR	2	S	≤8	S	≤2	S	≤2	S	≤4	S	8/4	S	≤2/4	I	4	S	≤1	S	≤2	S	≤1	S	≤0.25	S	0.5	S	≤0.25	S	≤2	R	>2	R	>4	S	≤0.5/9.5	S	≤2
767159	yes	P960	131	non-MDR	2	S	≤8	S	≤2	S	≤2	R	>16	S	8/4	S	8/4	S	2	S	≤1	S	≤2	S	≤1	S	≤0.25	S	≤0.25	S	≤0.25	S	≤2	R	>2	R	>4	S	≤0.5/9.5	S	≤2
767877	yes	P1016	131	non-MDR	2	S	≤8	S	≤2	S	≤2	S	≤4	S	≤4/2	S	≤2/4	I	4	S	≤1	S	≤2	S	≤1	S	≤0.25	S	≤0.25	S	≤0.25	S	≤2	R	>2	R	>4	S	≤0.5/9.5	S	≤2
768179	yes	P1035	131	non-MDR	2	S	≤8	S	≤2	S	≤2	R	>16	S	8/4	S	≤2/4	S	2	S	≤1	S	≤2	S	≤1	S	≤0.25	S	≤0.25	S	≤0.25	S	≤2	R	>2	R	>4	S	≤0.5/9.5	S	≤2
772619	yes	P1093	131	non-MDR	2	S	≤8	S	≤2	S	≤2	R	>16	S	8/4	S	8/4	S	2	S	≤1	S	≤2	S	≤1	S	≤0.25	S	≤0.25	S	≤0.25	S	≤2	R	>2	R	>4	S	≤0.5/9.5	S	≤2
772685	yes	P1098	131	non-MDR	2	S	≤8	S	≤2	S	≤2	R	>16	S	8/4	S	≤2/4	I	4	S	≤1	S	≤2	S	≤1	S	≤0.25	S	0.5	S	≤0.25	S	≤2	S	1	S	≤1	S	≤0.5/9.5	S	≤2
772773	yes	P1104	131	non-MDR	2	S	≤8	S	≤2	S	≤2	R	>16	S	8/4	S	≤2/4	S	2	S	≤1	S	≤2	S	≤1	S	≤0.25	S	≤0.25	S	≤0.25	S	≤2	S	≤0.5	S	≤1	R	>2/38	S	≤2
772811	yes	P1107	131	non-MDR	2	S	≤8	S	≤2	S	≤2	R	>16	S	≤4/2	S	≤2/4	S	≤1	S	≤1	S	≤2	S	≤1	S	≤0.25	S	≤0.25	S	≤0.25	S	≤2	R	16	R	8	S	≤0.5/9.5	S	≤2
781297		P7	131	non-MDR	2	S	≤8	S	≤2	S	≤2	R	>16	S	≤4/2	S	≤2/4	S	≤1	S	≤1	S	≤2	S	≤1	S	≤0.25	S	≤0.25	S	≤0.25	S	≤2	R	>2	R	>4	S	≤0.5/9.5	S	≤2
793633	yes	P1254	131	non-MDR	2	S	≤8	S	≤2	S	≤2	R	>16	S	8/4	S	8/4	I	4	S	≤1	S	≤2	S	≤1	S	≤0.25	S	0.5	S	≤0.25	S	≤2	S	1	S	≤1	S	≤0.5/9.5	S	≤2
793797	yes	P1267	131	non-MDR	2	S	≤8	S	≤2	S	≤2	R	>16	S	8/4	S	≤2/4	I	4	S	≤1	S	≤2	S	≤1	S	≤0.25	S	≤0.25	S	≤0.25	S	≤2	S	≤0.5	S	≤1	S	≤0.5/9.5	S	≤2
794015	yes	P1283	131	non-MDR	2	S	≤8	S	≤2	S	≤2	I	16	S	8/4	S	≤2/4	R	8	S	≤1	S	≤2	S	≤1	S	≤0.25	S	0.5	S	≤0.25	S	≤2	S	1	S	≤1	S	≤0.5/9.5	S	≤2
794267	yes	P1305	131	non-MDR	2	S	≤8	S	≤2	S	≤2	R	>16	S	8/4	S	≤2/4	I	4	S	≤1	S	≤2	S	≤1	S	≤0.25	S	≤0.25	S	≤0.25	S	≤2	S	≤0.5	S	≤1	S	≤0.5/9.5	S	≤2
794531	yes	P1329	131	non-MDR	2	S	≤8	S	≤2	S	≤2	R	>16	S	8/4	S	8/4	S	2	S	≤1	S	≤2	S	≤1	S	≤0.25	S	≤0.25	S	≤0.25	S	≤2	R	>2	R	>4	S	≤0.5/9.5	S	4
805052		P121	131	non-MDR	2	S	≤8	S	≤2	S	≤2	S	≤4	S	≤4/2	S	8/4	S	≤1	S	≤1	S	≤2	S	≤1	S	≤0.25	S	≤0.25	S	≤0.25	S	≤2	R	>2	R	>4	S	≤0.5/9.5	R	>8
806110		P1305	131	non-MDR	2	S	≤8	S	≤2	S	≤2	R	>16	S	8/4	S	≤2/4	I	4	S	≤1	S	≤2	S	≤1	S	≤0.25	S	≤0.25	S	≤0.25	S	≤2	S	≤0.5	S	≤1	S	≤0.5/9.5	S	≤2
806790	yes	P1109	131	non-MDR	2	S	≤8	S	≤2	S	≤2	R	>16	S	8/4	S	≤2/4	R	8	S	≤1	S	≤2	S	≤1	S	≤0.25	S	≤0.25	S	≤0.25	S	≤2	S	≤0.5	S	≤1	S	≤0.5/9.5	S	≤2
822618	yes	P1511	131	non-MDR	2	S	≤8	S	≤2	S	≤2	R	>16	S	8/4	S	≤2/4	I	4	S	≤1	S	≤2	S	≤1	S	≤0.25	S	≤0.25	S	≤0.25	S	≤2	S	1	S	≤1	S	≤0.5/9.5	S	≤2
822886	yes	P1533	131	non-MDR	2	S	≤8	S	≤2	S	≤2	R	>16	S	8/4	S	≤2/4	S	2	S	≤1	S	≤2	S	≤1	S	≤0.25	S	≤0.25	S	≤0.25	S	≤2	R	>2	R	>4	S	≤0.5/9.5	S	≤2
837022	yes	P1605	131	non-MDR	2	S	≤8	S	≤2	S	≤2	R	>16	S	8/4	S	≤2/4	S	2	S	≤1	S	≤2	S	≤1	S	≤0.25	S	≤0.25	S	≤0.25	S	≤2	R	>2	R	>4	S	≤0.5/9.5	S	≤2
838148	yes	P1668	131	non-MDR	2	S	≤8	S	≤2	S	≤2	R	>16	S	8/4	S	≤2/4	S	2	S	≤1	S	≤2	S	≤1	S	≤0.25	S	0.5	S	≤0.25	S	≤2	R	>2	R	>4	S	≤0.5/9.5	S	≤2
838858	yes	P1737	131	non-MDR	2	S	≤8	S	≤2	S	≤2	R	>16	S	≤4/2	S	≤2/4	S	≤1	S	≤1	S	≤2	S	≤1	S	≤0.25	S	≤0.25	S	≤0.25	S	≤2	R	>2	S	2	S	≤0.5/9.5	S	≤2
735509	yes	P563	141	non-MDR	2	S	≤8	S	≤2	S	≤2	R	>16	S	≤4/2	S	≤2/4	S	2	S	≤1	S	≤2	S	≤1	S	≤0.25	S	≤0.25	S	≤0.25	S	≤2	S	≤0.5	S	≤1	S	≤0.5/9.5	R	>8
750633	yes	P778	141	non-MDR	2	S	≤8	S	≤2	S	≤2	R	>16	S	8/4	S	≤2/4	I	4	S	≤1	S	≤2	S	≤1	S	≤0.25	S	≤0.25	S	≤0.25	S	≤2	S	≤0.5	S	≤1	S	≤0.5/9.5	S	≤2
772589	yes	P1090	141	non-MDR	2	S	≤8	S	≤2	S	≤2	R	>16	S	8/4	S	8/4	S	2	S	≤1	S	≤2	S	≤1	S	≤0.25	S	≤0.25	S	≤0.25	S	≤2	S	≤0.5	S	≤1	S	≤0.5/9.5	R	>8
747953	yes	P637	144	non-MDR	2	S	≤8	S	≤2	S	≤2	R	>16	S	≤4/2	S	≤2/4	S	≤1	S	≤1	S	≤2	S	≤1	S	≤0.25	S	0.5	S	≤0.25	S	≤2	S	≤0.5	S	≤1	R	>2/38	S	≤2
749015	yes	P649	144	non-MDR	2	S	≤8	S	≤2	S	≤2	R	>16	S	≤4/2	S	≤2/4	S	≤1	S	≤1	S	≤2	S	≤1	S	≤0.25	S	0.5	S	≤0.25	S	≤2	S	≤0.5	S	≤1	R	>2/38	S	≤2
822504	yes	P75	154	non-MDR	2	S	≤8	S	≤2	S	≤2	S	≤4	S	≤4/2	S	≤2/4	S	2	S	≤1	S	≤2	S	≤1	S	≤0.25	S	≤0.25	S	≤0.25	S	≤2	S	≤0.5	S	≤1	R	>2/38	R	>8
806484	yes	P1405	155	non-MDR	2	S	≤8	S	≤2	S	≤2	R	>16	S	8/4	S	≤2/4	S	2	S	≤1	S	≤2	S	≤1	S	≤0.25	S	≤0.25	S	≤0.25	S	≤2	S	≤0.5	S	≤1	S	≤0.5/9.5	R	>8
822482	yes	P1501	162	non-MDR	2	S	≤8	S	≤2	S	≤2	R	>16	S	8/4	S	≤2/4	S	≤1	S	≤1	S	≤2	S	≤1	S	≤0.25	S	≤0.25	S	≤0.25	S	≤2	S	≤0.5	S	≤1	R	>2/38	S	≤2
805350	yes	P1361	349	non-MDR	2	S	≤8	S	≤2	S	≤2	R	>16	S	8/4	S	≤2/4	S	2	S	≤1	S	≤2	S	≤1	S	≤0.25	S	≤0.25	S	≤0.25	S	≤2	S	≤0.5	S	≤1	S	≤0.5/9.5	R	>8
781931	yes	P1191	355	non-MDR	2	S	≤8	S	≤2	S	≤2	S	≤4	S	≤4/2	S	≤2/4	S	≤1	S	≤1	S	≤2	S	≤1	S	≤0.25	S	≤0.25	S	≤0.25	S	≤2	S	≤0.5	S	≤1	R	>2/38	R	>8
807084		P1191	355	non-MDR	2	S	≤8	S	≤2	S	≤2	S	≤4	S	≤4/2	S	≤2/4	S	≤1	S	≤1	S	≤2	S	≤1	S	≤0.25	S	≤0.25	S	≤0.25	S	≤2	S	≤0.5	S	≤1	R	>2/38	R	>8
822458		P1191	355	non-MDR	2	S	≤8	S	≤2	S	≤2	S	≤4	S	≤4/2	S	≤2/4	S	≤1	S	≤1	S	≤2	S	≤1	S	≤0.25	S	≤0.25	S	≤0.25	S	≤2	S	≤0.5	S	≤1	R	>2/38	R	>8
710513	yes	P469	372	non-MDR	2	S	≤8	S	≤2	S	≤2	R	>16	S	≤4/2	S	≤2/4	S	2	S	≤1	S	≤2	S	≤1	S	≤0.25	S	≤0.25	S	≤0.25	S	≤2	S	≤0.5	S	≤1	R	>2/38	S	≤2
749985	yes	P724	372	non-MDR	2	S	≤8	S	≤2	S	≤2	R	>16	S	8/4	S	≤2/4	S	2	S	≤1	S	≤2	S	≤1	S	≤0.25	S	0.5	S	≤0.25	S	≤2	S	≤0.5	S	≤1	R	>2/38	S	≤2
750537	yes	P771	372	non-MDR	2	S	≤8	S	≤2	S	≤2	R	>16	S	8/4	S	≤2/4	S	2	S	≤1	S	≤2	S	≤1	S	≤0.25	S	≤0.25	S	≤0.25	S	≤2	S	≤0.5	S	≤1	R	>2/38	S	≤2
757809	yes	P823	372	non-MDR	2	S	≤8	S	≤2	S	≤2	R	>16	S	8/4	S	8/4	S	2	S	≤1	S	≤2	S	≤1	S	≤0.25	S	≤0.25	S	≤0.25	S	≤2	S	≤0.5	S	≤1	R	>2/38	S	≤2
758811	yes	P902	394	non-MDR	2	S	≤8	S	≤2	S	≤2	R	>16	I	16/8	S	≤2/4	S	2	S	≤1	S	≤2	S	≤1	S	≤0.25	S	≤0.25	S	≤0.25	S	≤2	S	≤0.5	S	≤1	S	1/19'	S	≤2
735815	yes	P591	404	non-MDR	2	S	≤8	S	≤2	S	≤2	S	≤4	S	≤4/2	S	≤2/4	I	4	S	≤1	S	≤2	S	≤1	S	≤0.25	S	≤0.25	S	≤0.25	S	≤2	S	≤0.5	S	≤1	R	>2/38	S	≤2
735899	yes	P26	404	non-MDR	2	S	≤8	S	≤2	S	≤2	R	>16	S	8/4	S	≤2/4	S	2	S	≤1	S	≤2	S	≤1	S	≤0.25	S	≤0.25	S	≤0.25	S	≤2	S	≤0.5	S	≤1	R	>2/38	S	≤2
749145		P26	404	non-MDR	2	S	≤8	S	≤2	S	≤2	R	>16	S	8/4	S	≤2/4	S	2	S	≤1	S	≤2	S	≤1	S	≤0.25	S	≤0.25	S	≤0.25	S	≤2	S	≤0.5	S	≤1	R	>2/38	S	≤2
749717	yes	P703	404	non-MDR	2	S	≤8	S	≤2	S	≤2	R	>16	S	8/4	S	≤2/4	S	2	S	≤1	S	≤2	S	≤1	S	≤0.25	S	≤0.25	S	≤0.25	S	≤2	S	≤0.5	S	≤1	R	>2/38	S	≤2
768291		P972	404	non-MDR	2	S	≤8	S	≤2	S	≤2	R	>16	S	8/4	S	≤2/4	I	4	S	≤1	S	≤2	S	≤1	S	≤0.25	S	≤0.25	S	≤0.25	S	≤2	S	≤0.5	S	≤1	S	≤0.5/9.5	S	≤2
793667	yes	P1257	404	non-MDR	2	S	≤8	S	≤2	S	≤2	S	≤4	S	≤4/2	S	≤2/4	R	8	S	≤1	S	≤2	S	≤1	S	≤0.25	S	0.5	S	≤0.25	S	≤2	S	≤0.5	S	≤1	R	>2/38	S	≤2
794187	yes	P1297	404	non-MDR	2	S	≤8	S	≤2	S	≤2	R	>16	S	≤4/2	S	≤2/4	S	≤1	S	≤1	S	≤2	S	≤1	S	≤0.25	S	≤0.25	S	≤0.25	S	≤2	S	≤0.5	S	≤1	R	>2/38	S	≤2
794233	yes	P1302	404	non-MDR	2	S	≤8	S	≤2	S	≤2	R	>16	S	8/4	S	≤2/4	I	4	S	≤1	S	≤2	S	≤1	S	≤0.25	S	≤0.25	S	≤0.25	S	≤2	S	≤0.5	S	≤1	S	≤0.5/9.5	S	≤2
807228	yes	P1434	404	non-MDR	2	S	≤8	S	≤2	S	≤2	R	>16	S	8/4	S	≤2/4	S	≤1	S	≤1	S	≤2	S	≤1	S	≤0.25	S	≤0.25	S	≤0.25	S	≤2	S	≤0.5	S	≤1	R	>2/38	S	≤2
821786		P26	404	non-MDR	2	S	≤8	S	≤2	S	≤2	R	>16	S	8/4	S	≤2/4	S	2	S	≤1	S	≤2	S	≤1	S	≤0.25	S	≤0.25	S	≤0.25	S	≤2	S	≤0.5	S	≤1	R	>2/38	S	≤2
822692	yes	P1518	404	non-MDR	2	S	≤8	S	≤2	S	≤2	R	>16	S	8/4	S	≤2/4	S	2	S	≤1	S	≤2	S	≤1	S	≤0.25	S	≤0.25	S	≤0.25	S	≤2	S	≤0.5	S	≤1	R	>2/38	S	≤2
839046	yes	P1756	404	non-MDR	2	S	≤8	S	≤2	S	≤2	R	>16	S	8/4	S	≤2/4	S	2	S	≤1	S	≤2	S	≤1	S	≤0.25	S	≤0.25	S	≤0.25	S	≤2	S	≤0.5	S	≤1	R	>2/38	S	≤2
794493	yes	P1325	405	non-MDR	2	S	≤8	S	≤2	S	≤2	R	>16	S	8/4	S	≤2/4	S	2	S	≤1	S	≤2	S	≤1	S	≤0.25	S	≤0.25	S	≤0.25	S	≤2	S	≤0.5	S	≤1	S	≤0.5/9.5	R	>8
822982	yes	P1539	405	non-MDR	2	S	≤8	S	≤2	S	≤2	R	>16	S	8/4	S	≤2/4	S	2	S	≤1	S	≤2	S	≤1	S	≤0.25	S	≤0.25	S	≤0.25	S	≤2	S	≤0.5	S	≤1	R	>2/38	S	≤2
806708	yes	P1414	410	non-MDR	2	S	≤8	S	≤2	S	≤2	R	>16	S	8/4	S	≤2/4	S	≤1	S	≤1	S	≤2	S	≤1	S	≤0.25	S	≤0.25	S	≤0.25	S	≤2	S	≤0.5	S	≤1	S	≤0.5/9.5	R	>8
807000	yes	P1426	428	non-MDR	2	S	≤8	S	≤2	S	≤2	R	>16	S	8/4	S	≤2/4	I	4	S	≤1	S	≤2	S	≤1	S	≤0.25	S	≤0.25	S	≤0.25	S	≤2	S	≤0.5	S	≤1	S	≤0.5/9.5	S	≤2
838244	yes	P1677	428	non-MDR	2	S	≤8	R	>8	I	8	S	≤4	S	≤4/2	S	≤2/4	S	≤1	S	≤1	S	≤2	S	≤1	S	≤0.25	S	≤0.25	S	≤0.25	S	≤2	S	≤0.5	S	≤1	S	≤0.5/9.5	R	>8
758097	yes	P844	448	non-MDR	2	S	≤8	S	≤2	S	≤2	R	>16	S	8/4	S	≤2/4	S	2	S	≤1	S	≤2	S	≤1	S	≤0.25	S	≤0.25	S	≤0.25	S	≤2	S	1	S	≤1	S	≤0.5/9.5	R	>8
749709	yes	P702	453	non-MDR	2	S	≤8	S	≤2	S	≤2	R	>16	S	8/4	S	≤2/4	S	2	S	≤1	S	≤2	S	≤1	S	≤0.25	S	≤0.25	S	≤0.25	S	≤2	S	≤0.5	S	≤1	S	≤0.5/9.5	R	>8
749129	yes	P659	538	non-MDR	2	S	≤8	S	≤2	S	≤2	R	>16	R	>16/8	S	≤2/4	S	2	S	≤1	S	≤2	S	≤1	S	≤0.25	S	0.5	S	≤0.25	S	≤2	S	≤0.5	S	≤1	S	≤0.5/9.5	S	≤2
793529	yes	P1243	538	non-MDR	2	S	≤8	S	≤2	S	≤2	R	>16	S	8/4	S	≤2/4	I	4	S	≤1	S	≤2	S	≤1	S	≤0.25	S	0.5	S	≤0.25	S	≤2	S	≤0.5	S	≤1	S	≤0.5/9.5	S	≤2
781545	yes	P1130	544	non-MDR	2	S	≤8	S	≤2	S	≤2	R	>16	S	8/4	S	8/4	S	2	S	≤1	S	≤2	S	≤1	S	≤0.25	S	≤0.25	S	≤0.25	S	≤2	S	≤0.5	S	≤1	R	>2/38	S	≤2
749679	yes	P700	1155	non-MDR	2	S	≤8	S	≤2	S	≤2	R	>16	S	8/4	S	≤2/4	I	4	S	≤1	S	≤2	S	≤1	S	≤0.25	S	0.5	S	≤0.25	S	≤2	S	≤0.5	S	≤1	S	≤0.5/9.5	S	≤2
697404	yes	P32	1193	non-MDR	2	S	≤8	S	≤2	S	≤2	S	≤4	S	≤4/2	S	≤2/4	I	4	S	≤1	S	≤2	S	≤1	S	≤0.25	S	1	S	≤0.25	S	≤2	R	>2	R	>4	S	≤0.5/9.5	S	≤2
698676	yes	P256	1193	non-MDR	2	S	≤8	S	≤2	S	≤2	R	>16	S	8/4	S	≤2/4	S	2	S	≤1	S	≤2	S	≤1	S	≤0.25	S	≤0.25	S	≤0.25	S	≤2	R	>2	R	>4	S	≤0.5/9.5	S	≤2
734765	yes	P509	1193	non-MDR	2	S	≤8	S	≤2	S	≤2	R	>16	S	8/4	S	≤2/4	S	2	S	≤1	S	≤2	S	≤1	S	≤0.25	S	≤0.25	S	≤0.25	S	≤2	R	>2	R	>4	S	≤0.5/9.5	S	≤2
735903	yes	P597	1193	non-MDR	2	S	≤8	S	≤2	S	≤2	R	>16	S	8/4	S	≤2/4	S	2	S	≤1	S	≤2	S	≤1	S	≤0.25	S	≤0.25	S	≤0.25	S	≤2	R	>2	R	>4	S	≤0.5/9.5	S	≤2
748949	yes	P644	1193	non-MDR	2	S	≤8	S	≤2	S	≤2	S	≤4	S	≤4/2	S	≤2/4	R	16	S	≤1	S	≤2	S	≤1	S	≤0.25	S	1	S	≤0.25	S	≤2	R	>2	R	>4	S	≤0.5/9.5	S	≤2
749161	yes	P661	1193	non-MDR	2	S	≤8	S	≤2	S	≤2	R	>16	S	8/4	S	≤2/4	S	2	S	≤1	S	≤2	S	≤1	S	≤0.25	S	≤0.25	S	≤0.25	S	≤2	R	>2	R	>4	S	≤0.5/9.5	S	≤2
749451		P509	1193	non-MDR	2	S	≤8	S	≤2	S	≤2	R	>16	S	8/4	S	≤2/4	S	2	S	≤1	S	≤2	S	≤1	S	≤0.25	S	≤0.25	S	≤0.25	S	≤2	R	>2	R	>4	S	≤0.5/9.5	S	≤2
749485	yes	P685	1193	non-MDR	2	S	≤8	S	≤2	S	≤2	R	>16	S	8/4	S	≤2/4	S	2	S	≤1	S	≤2	S	≤1	S	≤0.25	S	≤0.25	S	≤0.25	S	≤2	R	>2	R	>4	S	≤0.5/9.5	S	≤2
750595	yes	P776	1193	non-MDR	2	S	≤8	S	≤2	S	≤2	R	>16	S	8/4	S	≤2/4	S	2	S	≤1	S	≤2	S	≤1	S	≤0.25	S	≤0.25	S	≤0.25	S	≤2	R	>2	R	>4	S	≤0.5/9.5	S	≤2
750683		P509	1193	non-MDR	2	S	≤8	S	≤2	S	≤2	R	>16	S	8/4	S	≤2/4	S	2	S	≤1	S	≤2	S	≤1	S	≤0.25	S	≤0.25	S	≤0.25	S	≤2	R	>2	R	>4	S	≤0.5/9.5	S	≤2
758909	yes	P90	1193	non-MDR	2	S	≤8	S	≤2	S	≤2	R	>16	S	8/4	S	≤2/4	S	2	S	≤1	S	≤2	S	≤1	S	≤0.25	S	≤0.25	S	≤0.25	S	≤2	R	>2	R	>4	S	≤0.5/9.5	S	≤2
759113	yes	P927	1193	non-MDR	2	S	≤8	S	≤2	S	≤2	R	>16	S	8/4	S	≤2/4	S	2	S	≤1	S	≤2	S	≤1	S	≤0.25	S	0.5	S	≤0.25	S	≤2	R	>2	R	>4	S	≤0.5/9.5	S	≤2
767003	yes	P949	1193	non-MDR	2	S	≤8	S	4	I	8	S	≤4	S	≤4/2	S	≤2/4	S	2	S	≤1	S	≤2	S	≤1	S	≤0.25	S	≤0.25	S	≤0.25	S	≤2	R	>2	R	>4	S	≤0.5/9.5	S	≤2
768137		P3	1193	non-MDR	2	S	≤8	S	≤2	S	≤2	S	≤4	S	8/4	S	≤2/4	I	4	S	≤1	S	≤2	S	≤1	S	≤0.25	S	≤0.25	S	≤0.25	S	≤2	R	>2	R	>4	S	≤0.5/9.5	S	≤2
772071	yes	P89	1193	non-MDR	2	S	≤8	S	≤2	S	≤2	R	>16	S	8/4	S	≤2/4	S	≤1	S	≤1	S	≤2	S	≤1	S	≤0.25	S	≤0.25	S	≤0.25	S	≤2	R	>2	R	>4	S	≤0.5/9.5	S	≤2
772135	yes	P1058	1193	non-MDR	2	S	≤8	S	≤2	S	≤2	S	≤4	S	≤4/2	S	≤2/4	R	>16	S	≤1	S	≤2	S	≤1	S	≤0.25	S	≤0.25	S	≤0.25	S	≤2	R	>2	R	>4	S	≤0.5/9.5	S	≤2
772803		P32	1193	non-MDR	2	S	≤8	S	≤2	S	≤2	S	≤4	S	≤4/2	S	≤2/4	R	8	S	≤1	S	≤2	S	≤1	S	≤0.25	S	1	S	≤0.25	S	≤2	R	>2	R	>4	S	≤0.5/9.5	S	≤2
781529	yes	P1160	1193	non-MDR	2	S	≤8	S	≤2	S	≤2	R	>16	S	8/4	S	≤2/4	S	2	S	≤1	S	≤2	S	≤1	S	≤0.25	S	0.5	S	≤0.25	S	≤2	R	>2	R	>4	S	≤0.5/9.5	S	≤2
782103	yes	P45	1193	non-MDR	2	S	≤8	S	≤2	S	≤2	R	>16	S	8/4	S	≤2/4	S	2	S	≤1	S	≤2	S	≤1	S	≤0.25	S	≤0.25	S	≤0.25	S	≤2	R	>2	R	>4	S	≤0.5/9.5	S	≤2
838462	yes	P1699	1193	non-MDR	2	S	≤8	S	≤2	S	≤2	R	>16	S	≤4/2	S	≤2/4	S	2	S	≤1	S	≤2	S	≤1	S	≤0.25	S	≤0.25	S	≤0.25	S	≤2	R	>2	R	>4	S	≤0.5/9.5	S	≤2
838488	yes	P1701	1193	non-MDR	2	S	≤8	S	≤2	S	≤2	S	≤4	S	≤4/2	S	≤2/4	I	4	S	≤1	S	≤2	S	≤1	S	≤0.25	S	≤0.25	S	≤0.25	S	≤2	R	>2	R	>4	S	≤0.5/9.5	S	≤2
838954	yes	P1747	1193	non-MDR	2	S	≤8	S	≤2	S	≤2	R	>16	S	8/4	S	≤2/4	S	2	S	≤1	S	≤2	S	≤1	S	≤0.25	S	1	S	≤0.25	S	≤2	R	>2	R	>4	S	≤0.5/9.5	S	≤2
768007	yes	P1023	1642	non-MDR	2	S	≤8	S	≤2	S	≤2	R	>16	S	8/4	S	≤2/4	S	2	S	≤1	S	≤2	S	≤1	S	≤0.25	S	≤0.25	S	≤0.25	S	≤2	R	>2	R	>4	S	≤0.5/9.5	S	≤2
782007		P1023	1642	non-MDR	2	S	≤8	S	≤2	S	≤2	R	>16	S	8/4	S	≤2/4	S	2	S	≤1	S	≤2	S	≤1	S	≤0.25	S	≤0.25	S	≤0.25	S	≤2	R	>2	R	>4	S	≤0.5/9.5	S	≤2
793721	yes	P135	1859	non-MDR	2	S	≤8	S	≤2	S	≤2	R	>16	S	8/4	S	≤2/4	I	4	S	≤1	S	≤2	S	≤1	S	≤0.25	S	≤0.25	S	≤0.25	S	≤2	S	≤0.5	S	≤1	S	≤0.5/9.5	S	≤2
805204	yes	P1352	1859	non-MDR	2	S	≤8	S	≤2	S	≤2	R	>16	I	16/8	S	8/4	S	≤1	S	≤1	S	≤2	S	≤1	S	≤0.25	S	≤0.25	S	≤0.25	S	≤2	S	≤0.5	S	≤1	S	≤0.5/9.5	S	≤2
767835	yes	P1014	2006	non-MDR	2	S	≤8	S	≤2	S	≤2	S	≤4	S	≤4/2	S	≤2/4	S	2	S	≤1	S	≤2	S	≤1	S	≤0.25	S	≤0.25	S	≤0.25	S	≤2	R	>2	R	>4	R	>2/38	S	≤2
734635	yes	P498	2015	non-MDR	2	S	≤8	S	≤2	S	≤2	R	>16	S	8/4	S	≤2/4	S	2	S	≤1	S	≤2	S	≤1	S	≤0.25	S	≤0.25	S	≤0.25	S	≤2	S	≤0.5	S	≤1	S	≤0.5/9.5	R	>8
736045	yes	P80	2279	non-MDR	2	S	≤8	S	≤2	S	≤2	R	>16	S	8/4	S	8/4	S	2	S	≤1	S	≤2	S	≤1	S	≤0.25	S	≤0.25	S	≤0.25	S	≤2	S	≤0.5	S	≤1	S	≤0.5/9.5	R	>8
758853	yes	P904	2562	non-MDR	2	S	≤8	S	≤2	S	≤2	R	>16	S	8/4	S	≤2/4	S	2	S	≤1	S	≤2	S	≤1	S	≤0.25	S	≤0.25	S	≤0.25	S	≤2	S	1	S	≤1	S	≤0.5/9.5	R	>8
781431	yes	P1155	5274	non-MDR	2	S	≤8	S	≤2	S	≤2	R	>16	S	≤4/2	S	≤2/4	I	4	S	≤1	S	≤2	S	≤1	S	≤0.25	S	≤0.25	S	≤0.25	S	≤2	S	≤0.5	S	≤1	S	≤0.5/9.5	S	≤2
767885	yes	P1017	10976	non-MDR	2	S	≤8	S	≤2	S	≤2	R	>16	S	8/4	S	≤2/4	I	4	S	≤1	S	≤2	S	≤1	S	≤0.25	S	≤0.25	S	≤0.25	S	≤2	S	1	S	≤1	S	≤0.5/9.5	S	≤2
709113	yes	P346	Novel	non-MDR	2	S	≤8	S	≤2	S	≤2	R	>16	I	16/8	S	≤2/4	S	≤1	S	≤1	S	≤2	S	≤1	S	≤0.25	S	≤0.25	S	≤0.25	S	≤2	S	≤0.5	S	≤1	S	≤0.5/9.5	S	≤2
758619	yes	P887	Novel	non-MDR	2	S	≤8	S	≤2	S	≤2	R	>16	R	>16/8	S	≤2/4	S	≤1	S	≤1	S	≤2	S	≤1	S	≤0.25	S	0.5	S	≤0.25	S	≤2	S	≤0.5	S	≤1	S	≤0.5/9.5	S	≤2
793713	yes	P1261	Novel	non-MDR	2	S	≤8	S	≤2	S	≤2	R	>16	S	8/4	S	≤2/4	S	2	S	≤1	S	≤2	S	≤1	S	≤0.25	S	≤0.25	S	≤0.25	S	≤2	S	≤0.5	S	≤1	S	2/38'	R	>8
805288	yes	P1355	Novel	non-MDR	2	S	≤8	S	≤2	S	≤2	R	>16	S	≤4/2	S	≤2/4	S	2	S	≤1	S	≤2	S	≤1	S	≤0.25	S	≤0.25	S	≤0.25	S	≤2	S	≤0.5	S	≤1	R	>2/38	S	≤2
806602	yes	P1409	Novel	non-MDR	2	S	≤8	S	≤2	R	>8	S	≤4	S	≤4/2	S	≤2/4	S	≤1	S	≤1	S	≤2	S	≤1	S	≤0.25	S	≤0.25	S	≤0.25	S	≤2	R	>2	S	≤1	S	≤0.5/9.5	S	≤2
698974	yes	P281	10	non-MDR	1	S	≤8	S	≤2	S	≤2	R	>16	S	8/4	S	≤2/4	S	2	S	≤1	S	≤2	S	≤1	S	≤0.25	S	≤0.25	S	≤0.25	S	≤2	S	≤0.5	S	≤1	S	≤0.5/9.5	S	≤2
735189	yes	P539	10	non-MDR	1	S	≤8	S	≤2	S	≤2	R	>16	S	≤4/2	S	≤2/4	S	≤1	S	≤1	S	≤2	S	≤1	S	≤0.25	S	≤0.25	S	≤0.25	S	≤2	S	1	S	≤1	S	≤0.5/9.5	S	≤2
749493	yes	P686	10	non-MDR	1	S	≤8	S	≤2	S	≤2	S	≤4	S	≤4/2	S	≤2/4	S	≤1	S	≤1	S	≤2	S	≤1	S	≤0.25	S	≤0.25	S	≤0.25	S	≤2	S	≤0.5	S	≤1	S	≤0.5/9.5	R	>8
749573	yes	P693	10	non-MDR	1	S	≤8	S	≤2	S	≤2	S	≤4	S	≤4/2	S	≤2/4	S	≤1	S	≤1	S	≤2	S	≤1	S	≤0.25	S	≤0.25	S	≤0.25	S	≤2	S	≤0.5	S	≤1	S	≤0.5/9.5	R	>8
758177	yes	P850	10	non-MDR	1	S	≤8	S	≤2	S	≤2	S	≤4	S	≤4/2	S	≤2/4	R	8	S	≤1	S	≤2	S	≤1	S	≤0.25	S	1	S	≤0.25	S	≤2	S	≤0.5	S	≤1	S	≤0.5/9.5	S	≤2
758273	yes	P859	10	non-MDR	1	S	≤8	S	≤2	S	≤2	S	≤4	S	≤4/2	S	≤2/4	S	≤1	S	≤1	S	≤2	S	≤1	S	≤0.25	S	≤0.25	S	≤0.25	S	≤2	S	1	S	≤1	S	≤0.5/9.5	R	>8
767029		P686	10	non-MDR	1	S	≤8	S	≤2	S	≤2	S	≤4	S	≤4/2	S	≤2/4	S	≤1	S	≤1	S	≤2	S	≤1	S	≤0.25	S	≤0.25	S	≤0.25	S	≤2	S	≤0.5	S	≤1	S	≤0.5/9.5	R	>8
772513		P859	10	non-MDR	1	S	≤8	S	≤2	S	≤2	S	≤4	S	≤4/2	S	≤2/4	S	≤1	S	≤1	S	≤2	S	≤1	S	≤0.25	S	≤0.25	S	≤0.25	S	≤2	S	≤0.5	S	≤1	S	≤0.5/9.5	R	>8
782187		P859	10	non-MDR	1	S	≤8	S	≤2	S	≤2	S	≤4	S	≤4/2	S	≤2/4	S	≤1	S	≤1	S	≤2	S	≤1	S	≤0.25	S	≤0.25	S	≤0.25	S	≤2	S	≤0.5	S	≤1	S	≤0.5/9.5	R	>8
793579	yes	P1248	10	non-MDR	1	S	≤8	S	≤2	S	≤2	S	≤4	S	≤4/2	S	≤2/4	S	≤1	S	≤1	S	≤2	S	≤1	S	≤0.25	S	≤0.25	S	≤0.25	S	≤2	S	≤0.5	S	≤1	R	>2/38	S	≤2
793835	yes	P1270	10	non-MDR	1	S	≤8	S	≤2	S	≤2	S	≤4	S	≤4/2	S	≤2/4	S	≤1	S	≤1	S	≤2	S	≤1	S	≤0.25	S	≤0.25	S	≤0.25	S	≤2	S	≤0.5	S	≤1	S	≤0.5/9.5	R	>8
837556	yes	P1609	10	non-MDR	1	S	≤8	S	≤2	S	≤2	S	≤4	S	≤4/2	S	≤2/4	S	≤1	S	≤1	S	≤2	S	≤1	S	≤0.25	S	≤0.25	S	≤0.25	S	≤2	S	≤0.5	S	≤1	R	>2/38	S	≤2
708941	yes	P334	12	non-MDR	1	S	≤8	S	≤2	S	≤2	R	>16	S	8/4	S	≤2/4	S	2	S	≤1	S	≤2	S	≤1	S	≤0.25	S	≤0.25	S	≤0.25	S	≤2	S	≤0.5	S	≤1	S	≤0.5/9.5	S	≤2
772353	yes	P1072	12	non-MDR	1	S	≤8	S	≤2	S	≤2	R	>16	S	≤4/2	S	≤2/4	S	2	S	≤1	S	≤2	S	≤1	S	≤0.25	S	≤0.25	S	≤0.25	S	≤2	S	≤0.5	S	≤1	S	≤0.5/9.5	S	≤2
781721	yes	P1176	12	non-MDR	1	S	≤8	S	≤2	S	≤2	S	≤4	S	≤4/2	S	8/4	S	≤1	S	≤1	S	≤2	S	≤1	S	≤0.25	S	≤0.25	S	≤0.25	S	≤2	S	≤0.5	S	≤1	S	2/38'	R	>8
805818	yes	P1382	14	non-MDR	1	S	≤8	S	≤2	S	≤2	R	>16	S	8/4	S	≤2/4	S	2	S	≤1	S	≤2	S	≤1	S	≤0.25	S	≤0.25	S	≤0.25	S	≤2	S	≤0.5	S	≤1	S	≤0.5/9.5	S	≤2
772215	yes	P60	38	non-MDR	1	S	≤8	S	≤2	S	≤2	S	≤4	S	≤4/2	S	≤2/4	S	2	S	≤1	S	≤2	S	≤1	S	≤0.25	S	≤0.25	S	≤0.25	S	≤2	R	>2	R	>4	S	≤0.5/9.5	S	≤2
794573		P60	38	non-MDR	1	S	≤8	S	≤2	S	≤2	S	≤4	S	≤4/2	S	≤2/4	S	2	S	≤1	S	≤2	S	≤1	S	≤0.25	S	≤0.25	S	≤0.25	S	≤2	R	>2	R	>4	S	≤0.5/9.5	S	≤2
698416	yes	P12	59	non-MDR	1	S	≤8	S	≤2	S	≤2	R	>16	S	8/4	S	≤2/4	S	2	S	≤1	S	≤2	S	≤1	S	≤0.25	S	≤0.25	S	≤0.25	S	≤2	S	≤0.5	S	≤1	S	≤0.5/9.5	S	≤2
822626	yes	P1512	59	non-MDR	1	S	≤8	S	≤2	S	≤2	R	>16	S	8/4	S	≤2/4	S	2	S	≤1	S	≤2	S	≤1	S	≤0.25	S	≤0.25	S	≤0.25	S	≤2	S	1	S	≤1	S	≤0.5/9.5	S	≤2
735487	yes	P489	62	non-MDR	1	S	≤8	S	≤2	S	≤2	R	>16	S	≤4/2	S	≤2/4	S	≤1	S	≤1	S	≤2	S	≤1	S	≤0.25	S	≤0.25	S	≤0.25	S	≤2	S	≤0.5	S	≤1	S	≤0.5/9.5	S	≤2
735769	yes	P586	62	non-MDR	1	S	≤8	S	≤2	S	≤2	I	16	S	≤4/2	S	≤2/4	S	≤1	S	≤1	S	≤2	S	≤1	S	≤0.25	S	≤0.25	S	≤0.25	S	≤2	S	≤0.5	S	≤1	S	≤0.5/9.5	S	≤2
749031	yes	P651	62	non-MDR	1	S	≤8	S	≤2	S	≤2	R	>16	S	≤4/2	S	≤2/4	S	≤1	S	≤1	S	≤2	S	≤1	S	≤0.25	S	≤0.25	S	≤0.25	S	≤2	S	≤0.5	S	≤1	S	≤0.5/9.5	S	≤2
698280	yes	P222	69	non-MDR	1	S	≤8	S	≤2	S	≤2	S	≤4	S	≤4/2	S	≤2/4	S	≤1	S	≤1	S	≤2	S	≤1	S	≤0.25	S	≤0.25	S	≤0.25	S	≤2	S	≤0.5	S	≤1	R	>2/38	S	≤2
705003	yes	P318	69	non-MDR	1	S	≤8	S	≤2	S	≤2	R	>16	S	8/4	S	≤2/4	S	2	S	≤1	S	≤2	S	≤1	S	≤0.25	S	≤0.25	S	≤0.25	S	≤2	S	≤0.5	S	≤1	S	≤0.5/9.5	S	≤2
709235	yes	P358	69	non-MDR	1	S	≤8	S	≤2	S	≤2	R	>16	S	≤4/2	S	≤2/4	S	2	S	≤1	S	≤2	S	≤1	S	≤0.25	S	≤0.25	S	≤0.25	S	≤2	S	≤0.5	S	≤1	S	≤0.5/9.5	S	≤2
709453	yes	P375	69	non-MDR	1	S	≤8	S	≤2	S	≤2	R	>16	S	8/4	S	≤2/4	S	2	S	≤1	S	≤2	S	≤1	S	≤0.25	S	≤0.25	S	≤0.25	S	≤2	S	≤0.5	S	≤1	S	≤0.5/9.5	S	≤2
709995	yes	P422	69	non-MDR	1	S	≤8	S	≤2	S	≤2	S	≤4	S	8/4	S	≤2/4	S	2	S	≤1	S	≤2	S	≤1	S	≤0.25	S	≤0.25	S	≤0.25	S	≤2	S	1	S	≤1	S	≤0.5/9.5	R	>8
710265	yes	P447	69	non-MDR	1	S	≤8	S	≤2	S	≤2	S	8	S	≤4/2	S	≤2/4	S	≤1	S	≤1	S	≤2	S	≤1	S	≤0.25	S	≤0.25	S	≤0.25	S	≤2	S	≤0.5	S	≤1	S	≤0.5/9.5	R	>8
734627	yes	P497	69	non-MDR	1	S	≤8	S	≤2	S	≤2	S	≤4	S	≤4/2	S	≤2/4	S	≤1	S	≤1	S	≤2	S	≤1	S	≤0.25	S	≤0.25	S	≤0.25	S	≤2	S	≤0.5	S	≤1	R	>2/38	S	≤2
734643	yes	P103	69	non-MDR	1	S	≤8	S	≤2	S	≤2	R	>16	S	≤4/2	S	≤2/4	S	2	S	≤1	S	≤2	S	≤1	S	≤0.25	S	≤0.25	S	≤0.25	S	≤2	S	≤0.5	S	≤1	S	≤0.5/9.5	S	≤2
735105	yes	P533	69	non-MDR	1	S	≤8	S	≤2	S	≤2	S	≤4	S	≤4/2	S	≤2/4	S	2	S	≤1	S	≤2	S	≤1	S	≤0.25	S	≤0.25	S	≤0.25	S	≤2	S	≤0.5	S	≤1	S	≤0.5/9.5	R	>8
749629	yes	P696	69	non-MDR	1	S	≤8	S	≤2	S	≤2	S	≤4	S	≤4/2	S	≤2/4	S	2	S	≤1	S	≤2	S	≤1	S	≤0.25	S	≤0.25	S	≤0.25	S	≤2	S	≤0.5	S	≤1	S	≤0.5/9.5	R	>8
749935	yes	P721	69	non-MDR	1	S	≤8	S	≤2	S	≤2	R	>16	S	8/4	S	≤2/4	S	2	S	≤1	S	≤2	S	≤1	S	≤0.25	S	≤0.25	S	≤0.25	S	≤2	S	≤0.5	S	≤1	S	≤0.5/9.5	S	≤2
757859	yes	P96	69	non-MDR	1	S	≤8	S	≤2	S	≤2	R	>16	S	8/4	S	≤2/4	S	2	S	≤1	S	≤2	S	≤1	S	≤0.25	S	≤0.25	S	≤0.25	S	≤2	S	≤0.5	S	≤1	S	≤0.5/9.5	S	≤2
758539	yes	P880	69	non-MDR	1	S	≤8	S	≤2	S	≤2	S	≤4	S	≤4/2	S	≤2/4	S	2	S	≤1	S	≤2	S	≤1	S	≤0.25	S	≤0.25	S	≤0.25	S	≤2	S	1	S	≤1	S	≤0.5/9.5	R	>8
766357	yes	P939	69	non-MDR	1	S	≤8	S	≤2	S	≤2	R	>16	S	8/4	S	≤2/4	S	2	S	≤1	S	≤2	S	≤1	S	≤0.25	S	≤0.25	S	≤0.25	S	≤2	S	≤0.5	S	≤1	S	≤0.5/9.5	S	≤2
767271		P441	69	non-MDR	1	S	≤8	S	≤2	S	≤2	R	>16	S	8/4	S	≤2/4	S	2	S	≤1	S	≤2	S	≤1	S	≤0.25	S	≤0.25	S	≤0.25	S	≤2	S	≤0.5	S	≤1	S	≤0.5/9.5	S	≤2
767369		P939	69	non-MDR	1	S	≤8	S	≤2	S	≤2	R	>16	S	8/4	S	≤2/4	S	2	S	≤1	S	≤2	S	≤1	S	≤0.25	S	≤0.25	S	≤0.25	S	≤2	S	≤0.5	S	≤1	S	≤0.5/9.5	S	≤2
767641	yes	P999	69	non-MDR	1	S	≤8	S	≤2	S	≤2	R	>16	S	8/4	S	≤2/4	S	2	S	≤1	S	≤2	S	≤1	S	≤0.25	S	≤0.25	S	≤0.25	S	≤2	S	≤0.5	S	≤1	S	≤0.5/9.5	S	≤2
772677	yes	P1097	69	non-MDR	1	S	≤8	S	≤2	S	≤2	R	>16	S	≤4/2	S	≤2/4	S	2	S	≤1	S	≤2	S	≤1	S	≤0.25	S	≤0.25	S	≤0.25	S	≤2	S	≤0.5	S	≤1	S	≤0.5/9.5	S	≤2
772887	yes	P1113	69	non-MDR	1	S	≤8	S	≤2	S	≤2	R	>16	S	8/4	S	≤2/4	S	2	S	≤1	S	≤2	S	≤1	S	≤0.25	S	≤0.25	S	≤0.25	S	≤2	S	≤0.5	S	≤1	S	≤0.5/9.5	S	≤2
793705	yes	P1260	69	non-MDR	1	S	≤8	S	≤2	S	≤2	R	>16	S	8/4	S	≤2/4	S	2	S	≤1	S	≤2	S	≤1	S	≤0.25	S	≤0.25	S	≤0.25	S	≤2	S	≤0.5	S	≤1	S	≤0.5/9.5	S	≤2
794081	yes	P315	69	non-MDR	1	S	≤8	S	≤2	S	≤2	R	>16	S	8/4	S	≤2/4	S	2	S	≤1	S	≤2	S	≤1	S	≤0.25	S	≤0.25	S	≤0.25	S	≤2	S	≤0.5	S	≤1	S	≤0.5/9.5	S	≤2
794637	yes	P1337	69	non-MDR	1	S	≤8	S	≤2	S	≤2	S	≤4	S	≤4/2	S	≤2/4	S	≤1	S	≤1	S	≤2	S	≤1	S	≤0.25	S	≤0.25	S	≤0.25	S	≤2	S	≤0.5	S	≤1	S	≤0.5/9.5	R	>8
805448	yes	P1366	69	non-MDR	1	S	≤8	S	≤2	S	≤2	R	>16	S	8/4	S	≤2/4	S	2	S	≤1	S	≤2	S	≤1	S	≤0.25	S	≤0.25	S	≤0.25	S	≤2	S	≤0.5	S	≤1	S	≤0.5/9.5	S	≤2
805746	yes	P1377	69	non-MDR	1	S	≤8	S	≤2	S	≤2	R	>16	S	8/4	S	≤2/4	S	2	S	≤1	S	≤2	S	≤1	S	≤0.25	S	≤0.25	S	≤0.25	S	≤2	S	≤0.5	S	≤1	S	≤0.5/9.5	S	≤2
806232	yes	P1396	69	non-MDR	1	S	≤8	S	≤2	S	≤2	R	>16	S	8/4	S	≤2/4	S	2	S	≤1	S	≤2	S	≤1	S	≤0.25	S	≤0.25	S	≤0.25	S	≤2	S	≤0.5	S	≤1	S	≤0.5/9.5	S	≤2
822386		P623	69	non-MDR	1	S	≤8	S	≤2	S	≤2	R	>16	S	8/4	S	≤2/4	S	≤1	S	≤1	S	≤2	S	≤1	S	≤0.25	S	≤0.25	S	≤0.25	S	≤2	S	≤0.5	S	≤1	S	≤0.5/9.5	S	≤2
837660	yes	P1620	69	non-MDR	1	S	≤8	S	4	S	≤2	S	≤4	S	≤4/2	S	≤2/4	S	2	S	≤1	S	≤2	S	≤1	S	≤0.25	S	≤0.25	S	≤0.25	S	≤2	S	≤0.5	S	≤1	S	≤0.5/9.5	R	>8
838000	yes	P1654	69	non-MDR	1	S	≤8	S	≤2	S	≤2	R	>16	S	8/4	S	≤2/4	S	2	S	≤1	S	≤2	S	≤1	S	≤0.25	S	≤0.25	S	≤0.25	S	≤2	S	≤0.5	S	≤1	S	≤0.5/9.5	S	≤2
838358	yes	P1688	69	non-MDR	1	S	≤8	S	≤2	S	≤2	R	>16	S	8/4	S	≤2/4	S	2	S	≤1	S	≤2	S	≤1	S	≤0.25	S	≤0.25	S	≤0.25	S	≤2	S	≤0.5	S	≤1	S	≤0.5/9.5	S	≤2
839054	yes	P1757	69	non-MDR	1	S	≤8	S	≤2	S	≤2	R	>16	S	8/4	S	≤2/4	S	2	S	≤1	S	≤2	S	≤1	S	≤0.25	S	≤0.25	S	≤0.25	S	≤2	S	≤0.5	S	≤1	S	≤0.5/9.5	S	≤2
749515	yes	P688	70	non-MDR	1	S	≤8	S	≤2	S	≤2	S	≤4	S	≤4/2	S	≤2/4	S	2	S	≤1	S	≤2	S	≤1	S	≤0.25	S	≤0.25	S	≤0.25	S	≤2	S	≤0.5	S	≤1	S	≤0.5/9.5	R	>8
697786	yes	P179	73	non-MDR	1	S	≤8	S	≤2	S	≤2	R	>16	S	8/4	S	≤2/4	S	2	S	≤1	S	≤2	S	≤1	S	≤0.25	S	≤0.25	S	≤0.25	S	≤2	S	≤0.5	S	≤1	S	≤0.5/9.5	S	≤2
697962	yes	P197	73	non-MDR	1	S	≤8	S	≤2	S	≤2	R	>16	S	8/4	S	≤2/4	S	≤1	S	≤1	S	≤2	S	≤1	S	≤0.25	S	≤0.25	S	≤0.25	S	≤2	S	≤0.5	S	≤1	S	≤0.5/9.5	S	≤2
698020	yes	P202	73	non-MDR	1	S	≤8	S	≤2	S	≤2	S	≤4	S	≤4/2	S	≤2/4	S	≤1	S	≤1	S	≤2	S	≤1	S	≤0.25	S	≤0.25	S	≤0.25	S	≤2	S	≤0.5	S	≤1	R	>2/38	S	≤2
698192	yes	P216	73	non-MDR	1	S	≤8	S	≤2	S	≤2	R	>16	S	8/4	S	≤2/4	S	2	S	≤1	S	≤2	S	≤1	S	≤0.25	S	≤0.25	S	≤0.25	S	≤2	S	≤0.5	S	≤1	S	≤0.5/9.5	S	≤2
698386		P65	73	non-MDR	1	S	≤8	S	≤2	S	≤2	R	>16	S	8/4	S	≤2/4	S	2	S	≤1	S	≤2	S	≤1	S	≤0.25	S	≤0.25	S	≤0.25	S	≤2	S	1	S	≤1	S	≤0.5/9.5	S	≤2
698634	yes	P253	73	non-MDR	1	S	≤8	S	≤2	S	≤2	R	>16	S	8/4	S	≤2/4	S	2	S	≤1	S	≤2	S	≤1	S	≤0.25	S	≤0.25	S	≤0.25	S	≤2	S	≤0.5	S	≤1	S	≤0.5/9.5	S	≤2
698802	yes	P267	73	non-MDR	1	S	≤8	S	≤2	S	≤2	R	>16	S	8/4	S	≤2/4	S	2	S	≤1	S	≤2	S	≤1	S	≤0.25	S	≤0.25	S	≤0.25	S	≤2	S	≤0.5	S	≤1	S	≤0.5/9.5	S	≤2
708895	yes	P330	73	non-MDR	1	S	≤8	S	≤2	S	≤2	S	≤4	S	≤4/2	S	≤2/4	S	≤1	S	≤1	S	≤2	S	≤1	S	≤0.25	S	≤0.25	S	≤0.25	S	≤2	S	≤0.5	S	≤1	R	>2/38	S	≤2
709025	yes	P118	73	non-MDR	1	S	≤8	S	≤2	S	≤2	R	>16	S	8/4	S	≤2/4	S	≤1	S	≤1	S	≤2	S	≤1	S	≤0.25	S	≤0.25	S	≤0.25	S	≤2	S	≤0.5	S	≤1	S	≤0.5/9.5	S	≤2
709083	yes	P344	73	non-MDR	1	S	≤8	S	≤2	S	≤2	R	>16	S	8/4	S	≤2/4	S	2	S	≤1	S	≤2	S	≤1	S	≤0.25	S	≤0.25	S	≤0.25	S	≤2	S	≤0.5	S	≤1	S	≤0.5/9.5	S	≤2
709285	yes	P363	73	non-MDR	1	S	≤8	S	≤2	S	≤2	S	≤4	S	≤4/2	S	≤2/4	S	≤1	S	≤1	S	≤2	S	≤1	S	≤0.25	S	≤0.25	S	≤0.25	S	≤2	S	≤0.5	S	≤1	S	≤0.5/9.5	R	>8
709331	yes	P367	73	non-MDR	1	S	≤8	S	≤2	S	≤2	S	≤4	S	≤4/2	S	≤2/4	S	≤1	S	≤1	S	≤2	S	≤1	S	≤0.25	S	≤0.25	S	≤0.25	S	≤2	S	≤0.5	S	≤1	S	≤0.5/9.5	R	>8
709517	yes	P381	73	non-MDR	1	S	≤8	S	≤2	S	≤2	R	>16	S	8/4	S	≤2/4	S	2	S	≤1	S	≤2	S	≤1	S	≤0.25	S	≤0.25	S	≤0.25	S	≤2	S	≤0.5	S	≤1	S	≤0.5/9.5	S	≤2
709559	yes	P385	73	non-MDR	1	S	≤8	S	≤2	S	≤2	R	>16	S	8/4	S	≤2/4	S	2	S	≤1	S	≤2	S	≤1	S	≤0.25	S	≤0.25	S	≤0.25	S	≤2	S	≤0.5	S	≤1	S	≤0.5/9.5	S	≤2
710215	yes	P443	73	non-MDR	1	S	≤8	S	≤2	S	≤2	S	≤4	S	≤4/2	S	≤2/4	S	≤1	S	≤1	S	≤2	S	≤1	S	≤0.25	S	≤0.25	S	≤0.25	S	≤2	S	≤0.5	S	≤1	S	≤0.5/9.5	R	>8
734757	yes	P508	73	non-MDR	1	S	≤8	S	≤2	S	≤2	R	>16	S	8/4	S	≤2/4	S	2	S	≤1	S	≤2	S	≤1	S	≤0.25	S	0.5	S	≤0.25	S	≤2	S	≤0.5	S	≤1	S	≤0.5/9.5	S	≤2
734773		P363	73	non-MDR	1	S	≤8	S	≤2	S	≤2	S	≤4	S	≤4/2	S	≤2/4	S	≤1	S	≤1	S	≤2	S	≤1	S	≤0.25	S	≤0.25	S	≤0.25	S	≤2	S	≤0.5	S	≤1	S	≤0.5/9.5	R	>8
736117	yes	P615	73	non-MDR	1	S	≤8	S	≤2	S	≤2	R	>16	S	8/4	S	≤2/4	S	2	S	≤1	S	≤2	S	≤1	S	≤0.25	S	≤0.25	S	≤0.25	S	≤2	S	≤0.5	S	≤1	S	≤0.5/9.5	S	≤2
747807	yes	P624	73	non-MDR	1	S	≤8	S	≤2	S	≤2	R	>16	S	8/4	S	≤2/4	S	2	S	≤1	S	≤2	S	≤1	S	≤0.25	S	≤0.25	S	≤0.25	S	≤2	S	≤0.5	S	≤1	S	≤0.5/9.5	S	≤2
748877		P615	73	non-MDR	1	S	≤8	S	≤2	S	≤2	R	>16	S	8/4	S	≤2/4	S	2	S	≤1	S	≤2	S	≤1	S	≤0.25	S	≤0.25	S	≤0.25	S	≤2	S	≤0.5	S	≤1	S	≤0.5/9.5	S	≤2
749339	yes	P31	73	non-MDR	1	S	≤8	S	≤2	S	≤2	S	≤4	S	≤4/2	S	≤2/4	S	≤1	S	≤1	S	≤2	S	≤1	S	≤0.25	S	≤0.25	S	≤0.25	S	≤2	S	≤0.5	S	≤1	S	≤0.5/9.5	R	>8
749599	yes	P695	73	non-MDR	1	S	≤8	S	≤2	S	≤2	S	≤4	S	≤4/2	S	≤2/4	S	≤1	S	≤1	S	≤2	S	≤1	S	≤0.25	S	≤0.25	S	≤0.25	S	≤2	S	≤0.5	S	≤1	R	>2/38	S	≤2
749863		P508	73	non-MDR	1	S	≤8	S	≤2	S	≤2	R	>16	S	8/4	S	≤2/4	S	2	S	≤1	S	≤2	S	≤1	S	≤0.25	S	0.5	S	≤0.25	S	≤2	S	≤0.5	S	≤1	S	≤0.5/9.5	S	≤2
749927	yes	P720	73	non-MDR	1	S	≤8	S	≤2	S	≤2	S	≤4	S	≤4/2	S	≤2/4	S	≤1	S	≤1	S	≤2	S	≤1	S	≤0.25	S	≤0.25	S	≤0.25	S	≤2	S	≤0.5	S	≤1	S	≤0.5/9.5	R	>8
757623	yes	P809	73	non-MDR	1	S	≤8	S	≤2	S	≤2	S	≤4	S	≤4/2	S	≤2/4	S	≤1	S	≤1	S	≤2	S	≤1	S	≤0.25	S	≤0.25	S	≤0.25	S	≤2	S	≤0.5	S	≤1	S	≤0.5/9.5	R	>8
767931	yes	P1019	73	non-MDR	1	S	≤8	S	≤2	S	≤2	S	≤4	S	≤4/2	S	≤2/4	S	≤1	S	≤1	S	≤2	S	≤1	S	≤0.25	S	≤0.25	S	≤0.25	S	≤2	S	≤0.5	S	≤1	S	≤0.5/9.5	R	>8
768099	yes	P91	73	non-MDR	1	S	≤8	S	≤2	S	≤2	R	>16	S	8/4	S	≤2/4	S	2	S	≤1	S	≤2	S	≤1	S	≤0.25	S	≤0.25	S	≤0.25	S	≤2	S	≤0.5	S	≤1	S	≤0.5/9.5	S	≤2
772223	yes	P1063	73	non-MDR	1	S	≤8	S	≤2	S	≤2	S	≤4	S	≤4/2	S	≤2/4	S	≤1	S	≤1	S	≤2	S	≤1	S	≤0.25	S	≤0.25	S	≤0.25	S	≤2	S	≤0.5	S	≤1	S	≤0.5/9.5	R	>8
772395	yes	P1076	73	non-MDR	1	S	≤8	S	≤2	S	≤2	R	>16	S	8/4	S	≤2/4	S	2	S	≤1	S	≤2	S	≤1	S	≤0.25	S	≤0.25	S	≤0.25	S	≤2	S	≤0.5	S	≤1	S	≤0.5/9.5	S	≤2
772539	yes	P1086	73	non-MDR	1	S	≤8	S	≤2	S	≤2	R	>16	S	8/4	S	≤2/4	S	2	S	≤1	S	≤2	S	≤1	S	≤0.25	S	≤0.25	S	≤0.25	S	≤2	S	≤0.5	S	≤1	S	≤0.5/9.5	S	≤2
772601	yes	P1092	73	non-MDR	1	S	≤8	S	≤2	S	≤2	R	>16	S	8/4	S	≤2/4	S	2	S	≤1	S	≤2	S	≤1	S	≤0.25	S	≤0.25	S	≤0.25	S	≤2	S	≤0.5	S	≤1	S	≤0.5/9.5	S	≤2
781797	yes	P93	73	non-MDR	1	S	≤8	S	≤2	S	≤2	R	>16	S	8/4	S	8/4	S	2	S	≤1	S	≤2	S	≤1	S	≤0.25	S	≤0.25	S	≤0.25	S	≤2	S	≤0.5	S	≤1	S	1/19'	S	≤2
781801		P93	73	non-MDR	1	S	≤8	S	≤2	S	≤2	R	>16	S	8/4	S	8/4	S	2	S	≤1	S	≤2	S	≤1	S	≤0.25	S	≤0.25	S	≤0.25	S	≤2	S	≤0.5	S	≤1	S	1/19'	S	≤2
781877	yes	P1186	73	non-MDR	1	S	≤8	S	≤2	S	≤2	S	≤4	S	≤4/2	S	≤2/4	S	≤1	S	≤1	S	≤2	S	≤1	S	≤0.25	S	≤0.25	S	≤0.25	S	≤2	S	≤0.5	S	≤1	S	≤0.5/9.5	R	>8
793431	yes	P1235	73	non-MDR	1	S	≤8	S	≤2	S	≤2	S	≤4	S	≤4/2	S	≤2/4	S	≤1	S	≤1	S	≤2	S	≤1	S	≤0.25	S	≤0.25	S	≤0.25	S	≤2	S	≤0.5	S	≤1	S	≤0.5/9.5	R	>8
794153	yes	P1294	73	non-MDR	1	S	≤8	S	≤2	S	≤2	R	>16	S	8/4	S	≤2/4	S	2	S	≤1	S	≤2	S	≤1	S	≤0.25	S	0.5	S	≤0.25	S	≤2	S	≤0.5	S	≤1	S	≤0.5/9.5	S	≤2
805262	yes	P1354	73	non-MDR	1	S	≤8	S	≤2	S	≤2	S	≤4	S	≤4/2	S	≤2/4	S	≤1	S	≤1	S	≤2	S	≤1	S	≤0.25	S	≤0.25	S	≤0.25	S	≤2	S	≤0.5	S	≤1	S	≤0.5/9.5	R	>8
806006	yes	P1389	73	non-MDR	1	S	≤8	S	≤2	S	≤2	R	>16	S	≤4/2	S	≤2/4	S	≤1	S	≤1	S	≤2	S	≤1	S	≤0.25	S	≤0.25	S	≤0.25	S	≤2	S	≤0.5	S	≤1	S	≤0.5/9.5	S	≤2
821808	yes	P82	73	non-MDR	1	S	≤8	S	≤2	S	≤2	R	>16	S	8/4	S	≤2/4	S	2	S	≤1	S	≤2	S	≤1	S	≤0.25	S	≤0.25	S	≤0.25	S	≤2	S	≤0.5	S	≤1	S	≤0.5/9.5	S	≤2
821890	yes	P1466	73	non-MDR	1	S	≤8	S	≤2	S	≤2	R	>16	S	8/4	S	8/4	S	2	S	≤1	S	≤2	S	≤1	S	≤0.25	S	0.5	S	≤0.25	S	≤2	S	≤0.5	S	≤1	S	≤0.5/9.5	S	≤2
822088	yes	P1475	73	non-MDR	1	S	≤8	S	4	S	≤2	R	>16	S	8/4	S	≤2/4	S	2	S	≤1	S	≤2	S	≤1	S	≤0.25	S	≤0.25	S	≤0.25	S	≤2	S	≤0.5	S	≤1	S	≤0.5/9.5	S	≤2
822264	yes	P1488	73	non-MDR	1	S	≤8	S	≤2	S	≤2	S	≤4	S	≤4/2	S	≤2/4	S	≤1	S	≤1	S	≤2	S	≤1	S	≤0.25	S	≤0.25	S	≤0.25	S	≤2	S	≤0.5	S	≤1	S	≤0.5/9.5	R	>8
822298	yes	P1489	73	non-MDR	1	S	≤8	S	≤2	S	≤2	R	>16	S	8/4	S	≤2/4	S	2	S	≤1	S	≤2	S	≤1	S	≤0.25	S	≤0.25	S	≤0.25	S	≤2	S	≤0.5	S	≤1	S	≤0.5/9.5	S	≤2
822352	yes	P1492	73	non-MDR	1	S	≤8	S	≤2	S	≤2	S	≤4	S	≤4/2	S	≤2/4	S	≤1	S	≤1	S	≤2	S	≤1	S	≤0.25	S	≤0.25	S	≤0.25	S	≤2	S	≤0.5	S	≤1	R	>2/38	S	≤2
823024	yes	P1542	73	non-MDR	1	S	≤8	S	≤2	S	≤2	S	≤4	S	≤4/2	S	≤2/4	S	≤1	S	≤1	S	≤2	S	≤1	S	≤0.25	S	≤0.25	S	≤0.25	S	≤2	S	≤0.5	S	≤1	S	≤0.5/9.5	R	>8
839020	yes	P1754	73	non-MDR	1	S	≤8	S	≤2	S	≤2	S	≤4	S	≤4/2	S	≤2/4	I	4	S	≤1	S	≤2	S	≤1	S	≤0.25	S	≤0.25	S	≤0.25	S	≤2	S	≤0.5	S	≤1	S	≤0.5/9.5	S	≤2
698966	yes	P280	80	non-MDR	1	S	≤8	S	≤2	S	≤2	R	>16	S	8/4	S	≤2/4	S	2	S	≤1	S	≤2	S	≤1	S	≤0.25	S	≤0.25	S	≤0.25	S	≤2	S	≤0.5	S	≤1	S	≤0.5/9.5	S	≤2
699104	yes	P290	80	non-MDR	1	S	≤8	S	≤2	S	≤2	S	≤4	S	≤4/2	S	≤2/4	I	4	S	≤1	S	≤2	S	≤1	S	≤0.25	S	≤0.25	S	≤0.25	S	≤2	S	≤0.5	S	≤1	S	≤0.5/9.5	S	≤2
821920	yes	P1416	80	non-MDR	1	S	≤8	S	≤2	S	≤2	S	≤4	S	≤4/2	S	≤2/4	S	≤1	S	≤1	S	≤2	S	≤1	S	≤0.25	S	≤0.25	S	≤0.25	S	≤2	S	≤0.5	S	≤1	R	>2/38	S	≤2
758207	yes	P853	88	non-MDR	1	S	≤8	R	>8	I	8	S	≤4	S	8/4	S	≤2/4	S	≤1	S	≤1	S	≤2	S	≤1	S	≤0.25	S	≤0.25	S	≤0.25	S	≤2	S	1	S	≤1	S	≤0.5/9.5	S	≤2
758941	yes	P911	88	non-MDR	1	S	≤8	S	≤2	S	≤2	S	≤4	S	8/4	S	≤2/4	S	≤1	S	≤1	S	≤2	S	≤1	S	≤0.25	S	≤0.25	S	≤0.25	S	≤2	S	≤0.5	S	≤1	S	≤0.5/9.5	R	>8
793415	yes	P1233	88	non-MDR	1	S	≤8	S	≤2	S	≤2	S	≤4	S	≤4/2	S	≤2/4	S	2	S	≤1	S	≤2	S	≤1	S	≤0.25	S	≤0.25	S	≤0.25	S	≤2	S	≤0.5	S	≤1	S	≤0.5/9.5	R	>8
805544	yes	P1369	88	non-MDR	1	S	≤8	S	≤2	S	≤2	R	>16	S	8/4	S	≤2/4	S	2	S	≤1	S	≤2	S	≤1	S	≤0.25	S	1	S	≤0.25	S	≤2	S	≤0.5	S	≤1	S	≤0.5/9.5	S	≤2
697698	yes	P171	95	non-MDR	1	S	≤8	S	≤2	S	≤2	R	>16	S	8/4	S	≤2/4	S	≤1	S	≤1	S	≤2	S	≤1	S	≤0.25	S	≤0.25	S	≤0.25	S	≤2	S	≤0.5	S	≤1	S	≤0.5/9.5	S	≤2
697904	yes	P191	95	non-MDR	1	S	≤8	S	≤2	S	≤2	S	≤4	S	≤4/2	S	≤2/4	R	8	S	≤1	S	≤2	S	≤1	S	≤0.25	S	≤0.25	S	≤0.25	S	≤2	S	≤0.5	S	≤1	S	≤0.5/9.5	S	≤2
698096	yes	P207	95	non-MDR	1	S	≤8	S	≤2	S	≤2	R	>16	S	8/4	S	≤2/4	S	2	S	≤1	S	≤2	S	≤1	S	≤0.25	S	≤0.25	S	≤0.25	S	≤2	S	≤0.5	S	≤1	S	≤0.5/9.5	S	≤2
698538	yes	P243	95	non-MDR	1	S	≤8	S	≤2	S	≤2	R	>16	S	8/4	S	≤2/4	S	2	S	≤1	S	≤2	S	≤1	S	≤0.25	S	≤0.25	S	≤0.25	S	≤2	S	≤0.5	S	≤1	S	≤0.5/9.5	S	≤2
704849	yes	P312	95	non-MDR	1	S	≤8	S	≤2	S	≤2	R	>16	S	8/4	S	≤2/4	S	≤1	S	≤1	S	≤2	S	≤1	S	≤0.25	S	≤0.25	S	≤0.25	S	≤2	S	≤0.5	S	≤1	S	≤0.5/9.5	S	≤2
709105	yes	P104	95	non-MDR	1	S	≤8	S	≤2	S	≤2	R	>16	S	8/4	S	≤2/4	S	2	S	≤1	S	≤2	S	≤1	S	≤0.25	S	≤0.25	S	≤0.25	S	≤2	S	≤0.5	S	≤1	S	≤0.5/9.5	S	≤2
709171	yes	P352	95	non-MDR	1	S	≤8	S	≤2	S	≤2	R	>16	S	8/4	S	≤2/4	S	2	S	≤1	S	≤2	S	≤1	S	≤0.25	S	≤0.25	S	≤0.25	S	≤2	S	≤0.5	S	≤1	S	≤0.5/9.5	S	≤2
709315	yes	P365	95	non-MDR	1	S	≤8	S	≤2	S	≤2	R	>16	S	8/4	S	≤2/4	S	≤1	S	≤1	S	≤2	S	≤1	S	≤0.25	S	≤0.25	S	≤0.25	S	≤2	S	≤0.5	S	≤1	S	≤0.5/9.5	S	≤2
749179	yes	P662	95	non-MDR	1	S	≤8	S	≤2	S	≤2	R	>16	S	8/4	S	≤2/4	S	≤1	S	≤1	S	≤2	S	≤1	S	≤0.25	S	≤0.25	S	≤0.25	S	≤2	S	≤0.5	S	≤1	S	≤0.5/9.5	S	≤2
750053	yes	P731	95	non-MDR	1	S	≤8	S	≤2	S	≤2	R	>16	S	8/4	S	≤2/4	S	2	S	≤1	S	≤2	S	≤1	S	≤0.25	S	≤0.25	S	≤0.25	S	≤2	S	≤0.5	S	≤1	S	≤0.5/9.5	S	≤2
750297	yes	P749	95	non-MDR	1	S	≤8	S	≤2	S	≤2	R	>16	S	8/4	S	≤2/4	S	2	S	≤1	S	≤2	S	≤1	S	≤0.25	S	≤0.25	S	≤0.25	S	≤2	S	≤0.5	S	≤1	S	≤0.5/9.5	S	≤2
757615	yes	P808	95	non-MDR	1	S	≤8	S	≤2	S	≤2	R	>16	S	8/4	S	≤2/4	S	2	S	≤1	S	≤2	S	≤1	S	≤0.25	S	≤0.25	S	≤0.25	S	≤2	S	≤0.5	S	≤1	S	≤0.5/9.5	S	≤2
757657	yes	P811	95	non-MDR	1	S	≤8	S	≤2	S	≤2	R	>16	S	8/4	S	≤2/4	S	2	S	≤1	S	≤2	S	≤1	S	≤0.25	S	≤0.25	S	≤0.25	S	≤2	S	≤0.5	S	≤1	S	≤0.5/9.5	S	≤2
758101	yes	P845	95	non-MDR	1	S	≤8	S	≤2	S	≤2	R	>16	S	≤4/2	S	≤2/4	S	≤1	S	≤1	S	≤2	S	≤1	S	≤0.25	S	≤0.25	S	≤0.25	S	≤2	S	≤0.5	S	≤1	S	≤0.5/9.5	S	≤2
758983	yes	P915	95	non-MDR	1	S	≤8	S	≤2	S	≤2	R	>16	S	8/4	S	≤2/4	S	2	S	≤1	S	≤2	S	≤1	S	≤0.25	S	≤0.25	S	≤0.25	S	≤2	S	≤0.5	S	≤1	S	≤0.5/9.5	S	≤2
767851	yes	P1015	95	non-MDR	1	S	≤8	S	≤2	S	≤2	R	>16	S	≤4/2	S	≤2/4	S	2	S	≤1	S	≤2	S	≤1	S	≤0.25	S	0.5	S	≤0.25	S	≤2	S	≤0.5	S	≤1	S	≤0.5/9.5	S	≤2
772047	yes	P1051	95	non-MDR	1	S	≤8	S	≤2	S	≤2	R	>16	S	8/4	S	≤2/4	S	≤1	S	≤1	S	≤2	S	≤1	S	≤0.25	S	≤0.25	S	≤0.25	S	≤2	S	≤0.5	S	≤1	S	≤0.5/9.5	S	≤2
772055	yes	P1052	95	non-MDR	1	S	≤8	S	≤2	S	≤2	R	>16	S	8/4	S	≤2/4	S	2	S	≤1	S	≤2	S	≤1	S	≤0.25	S	≤0.25	S	≤0.25	S	≤2	S	≤0.5	S	≤1	S	≤0.5/9.5	S	≤2
781553	yes	P1162	95	non-MDR	1	S	≤8	S	≤2	S	≤2	R	>16	S	8/4	S	≤2/4	S	≤1	S	≤1	S	≤2	S	≤1	S	≤0.25	S	≤0.25	S	≤0.25	S	≤2	S	1	S	≤1	S	≤0.5/9.5	S	≤2
782111	yes	P1204	95	non-MDR	1	S	≤8	S	≤2	S	≤2	S	≤4	S	≤4/2	S	≤2/4	I	4	S	≤1	S	≤2	S	≤1	S	≤0.25	S	≤0.25	S	≤0.25	S	≤2	S	≤0.5	S	≤1	S	≤0.5/9.5	S	≤2
782145	yes	P1207	95	non-MDR	1	S	≤8	S	≤2	S	≤2	R	>16	S	8/4	S	≤2/4	S	2	S	≤1	S	≤2	S	≤1	S	≤0.25	S	0.5	S	≤0.25	S	≤2	S	≤0.5	S	≤1	S	≤0.5/9.5	S	≤2
793473	yes	P1238	95	non-MDR	1	S	≤8	S	≤2	S	≤2	R	>16	S	8/4	S	≤2/4	S	≤1	S	≤1	S	≤2	S	≤1	S	≤0.25	S	≤0.25	S	≤0.25	S	≤2	S	≤0.5	S	≤1	S	≤0.5/9.5	S	≤2
793923	yes	P1275	95	non-MDR	1	S	≤8	S	≤2	S	≤2	R	>16	S	8/4	S	≤2/4	S	2	S	≤1	S	≤2	S	≤1	S	≤0.25	S	≤0.25	S	≤0.25	S	≤2	S	≤0.5	S	≤1	S	≤0.5/9.5	S	≤2
794355	yes	P1314	95	non-MDR	1	S	≤8	S	≤2	S	≤2	S	≤4	S	≤4/2	S	≤2/4	S	≤1	S	≤1	S	≤2	S	≤1	S	≤0.25	S	≤0.25	S	≤0.25	S	≤2	S	≤0.5	S	≤1	S	≤0.5/9.5	R	>8
794599	yes	P1333	95	non-MDR	1	S	≤8	S	≤2	S	≤2	S	≤4	S	≤4/2	S	≤2/4	S	≤1	S	≤1	S	≤2	S	≤1	S	0.5	S	≤0.25	S	≤0.25	S	≤2	S	≤0.5	S	≤1	S	≤0.5/9.5	R	>8
794717	yes	P1344	95	non-MDR	1	S	≤8	S	≤2	S	≤2	R	>16	S	8/4	S	≤2/4	S	2	S	≤1	S	≤2	S	≤1	S	≤0.25	S	≤0.25	S	≤0.25	S	≤2	S	≤0.5	S	≤1	S	≤0.5/9.5	S	≤2
805422	yes	P1345	95	non-MDR	1	S	≤8	S	≤2	S	≤2	R	>16	S	8/4	S	≤2/4	S	2	S	≤1	S	≤2	S	≤1	S	≤0.25	S	≤0.25	S	≤0.25	S	≤2	S	≤0.5	S	≤1	S	≤0.5/9.5	S	≤2
805624	yes	P1372	95	non-MDR	1	S	≤8	S	≤2	S	≤2	R	>16	S	8/4	S	≤2/4	S	2	S	≤1	S	≤2	S	≤1	S	≤0.25	S	0.5	S	≤0.25	S	≤2	S	≤0.5	S	≤1	S	≤0.5/9.5	S	≤2
822142	yes	P1479	95	non-MDR	1	S	≤8	S	≤2	S	≤2	S	≤4	S	≤4/2	S	≤2/4	S	≤1	S	≤1	S	≤2	S	≤1	S	≤0.25	S	≤0.25	S	≤0.25	S	≤2	S	≤0.5	S	≤1	S	≤0.5/9.5	R	>8
822748	yes	P1522	95	non-MDR	1	S	≤8	S	≤2	S	≤2	R	>16	S	8/4	S	≤2/4	S	2	S	≤1	S	≤2	S	≤1	S	≤0.25	S	≤0.25	S	≤0.25	S	≤2	S	≤0.5	S	≤1	S	≤0.5/9.5	S	≤2
822940	yes	P1537	95	non-MDR	1	S	≤8	S	≤2	S	≤2	R	>16	S	8/4	S	≤2/4	S	2	S	≤1	S	≤2	S	≤1	S	≤0.25	S	0.5	S	≤0.25	S	≤2	S	≤0.5	S	≤1	S	≤0.5/9.5	S	≤2
837572	yes	P1611	95	non-MDR	1	S	≤8	S	≤2	S	≤2	S	≤4	S	8/4	S	≤2/4	S	≤1	S	≤1	S	≤2	S	≤1	S	≤0.25	S	≤0.25	S	≤0.25	S	≤2	S	≤0.5	S	≤1	S	≤0.5/9.5	R	>8
837926	yes	P1646	95	non-MDR	1	S	≤8	S	≤2	S	≤2	R	>16	S	8/4	S	≤2/4	S	2	S	≤1	S	≤2	S	≤1	S	≤0.25	S	≤0.25	S	≤0.25	S	≤2	S	≤0.5	S	≤1	S	≤0.5/9.5	S	≤2
838286	yes	P1681	95	non-MDR	1	S	≤8	S	≤2	S	≤2	S	≤4	S	≤4/2	S	≤2/4	S	≤1	S	≤1	S	≤2	S	≤1	S	≤0.25	S	≤0.25	S	≤0.25	S	≤2	S	≤0.5	S	≤1	S	≤0.5/9.5	R	>8
838866	yes	P1738	95	non-MDR	1	S	≤8	S	≤2	S	≤2	S	8	S	8/4	S	8/4	I	4	S	≤1	S	≤2	S	≤1	S	≤0.25	S	0.5	S	≤0.25	S	≤2	S	≤0.5	S	≤1	S	≤0.5/9.5	S	≤2
794111	yes	P1290	101	non-MDR	1	S	≤8	S	≤2	S	≤2	R	>16	S	≤4/2	S	≤2/4	S	≤1	S	≤1	S	≤2	S	≤1	S	≤0.25	S	≤0.25	S	≤0.25	S	≤2	S	≤0.5	S	≤1	S	≤0.5/9.5	S	≤2
822520	yes	P1504	106	non-MDR	1	S	≤8	S	≤2	S	≤2	R	>16	S	8/4	S	≤2/4	S	2	S	≤1	S	≤2	S	≤1	S	≤0.25	S	≤0.25	S	≤0.25	S	≤2	S	≤0.5	S	≤1	S	≤0.5/9.5	S	≤2
698360	yes	P230	117	non-MDR	1	S	≤8	S	≤2	S	≤2	S	≤4	S	≤4/2	S	≤2/4	S	≤1	S	≤1	S	≤2	S	≤1	S	≤0.25	S	≤0.25	S	≤0.25	S	≤2	S	≤0.5	S	≤1	S	≤0.5/9.5	R	>8
838736	yes	P1725	117	non-MDR	1	S	≤8	S	≤2	S	≤2	S	≤4	S	≤4/2	S	≤2/4	S	≤1	S	≤1	S	≤2	S	≤1	S	≤0.25	S	≤0.25	S	≤0.25	S	≤2	S	≤0.5	S	≤1	S	≤0.5/9.5	R	>8
698474	yes	P237	127	non-MDR	1	S	≤8	S	≤2	S	≤2	R	>16	S	8/4	S	≤2/4	S	2	S	≤1	S	≤2	S	≤1	S	≤0.25	S	≤0.25	S	≤0.25	S	≤2	S	≤0.5	S	≤1	S	≤0.5/9.5	S	≤2
698600	yes	P250	127	non-MDR	1	S	≤8	S	≤2	S	≤2	S	≤4	S	≤4/2	S	≤2/4	S	≤1	S	≤1	S	≤2	S	≤1	S	≤0.25	S	≤0.25	S	≤0.25	S	≤2	S	≤0.5	S	≤1	S	≤0.5/9.5	R	>8
699090	yes	P289	127	non-MDR	1	S	≤8	S	≤2	S	≤2	S	≤4	S	≤4/2	S	8/4	S	≤1	S	≤1	S	≤2	S	≤1	S	≤0.25	S	≤0.25	S	≤0.25	S	≤2	S	≤0.5	S	≤1	S	≤0.5/9.5	R	>8
699196	yes	P298	127	non-MDR	1	S	≤8	S	≤2	S	≤2	R	>16	S	8/4	S	≤2/4	S	2	S	≤1	S	≤2	S	≤1	S	≤0.25	S	≤0.25	S	≤0.25	S	≤2	S	≤0.5	S	≤1	S	≤0.5/9.5	S	≤2
709567	yes	P386	127	non-MDR	1	S	≤8	S	≤2	S	≤2	S	≤4	S	≤4/2	S	≤2/4	S	2	S	≤1	S	≤2	S	≤1	S	≤0.25	S	≤0.25	S	≤0.25	S	≤2	S	≤0.5	S	≤1	S	≤0.5/9.5	R	>8
734597	yes	P494	127	non-MDR	1	S	≤8	S	≤2	S	≤2	R	>16	S	8/4	S	≤2/4	S	2	S	≤1	S	≤2	S	≤1	S	≤0.25	S	≤0.25	S	≤0.25	S	≤2	S	1	S	≤1	S	≤0.5/9.5	S	≤2
736141	yes	P618	127	non-MDR	1	S	≤8	S	≤2	S	≤2	R	>16	S	8/4	S	≤2/4	S	2	S	≤1	S	≤2	S	≤1	S	≤0.25	S	≤0.25	S	≤0.25	S	≤2	S	≤0.5	S	≤1	S	≤0.5/9.5	S	≤2
749839	yes	P714	127	non-MDR	1	S	≤8	S	≤2	S	≤2	S	≤4	S	≤4/2	S	≤2/4	S	≤1	S	≤1	S	≤2	S	≤1	S	≤0.25	S	≤0.25	S	≤0.25	S	≤2	S	≤0.5	S	≤1	S	≤0.5/9.5	R	>8
757825	yes	P824	127	non-MDR	1	S	≤8	S	≤2	S	≤2	R	>16	S	8/4	S	≤2/4	S	2	S	≤1	S	≤2	S	≤1	S	≤0.25	S	≤0.25	S	≤0.25	S	≤2	S	≤0.5	S	≤1	S	≤0.5/9.5	S	≤2
757947	yes	P831	127	non-MDR	1	S	≤8	S	≤2	S	≤2	R	>16	S	8/4	S	≤2/4	S	2	S	≤1	S	≤2	S	≤1	S	≤0.25	S	≤0.25	S	≤0.25	S	≤2	S	≤0.5	S	≤1	S	≤0.5/9.5	S	≤2
758395	yes	P871	127	non-MDR	1	S	≤8	S	≤2	S	≤2	R	>16	S	8/4	S	≤2/4	S	2	S	≤1	S	≤2	S	≤1	S	≤0.25	S	≤0.25	S	≤0.25	S	≤2	S	≤0.5	S	≤1	S	≤0.5/9.5	S	≤2
758635	yes	P889	127	non-MDR	1	S	≤8	S	≤2	S	≤2	S	≤4	S	≤4/2	S	≤2/4	S	≤1	S	≤1	S	≤2	S	≤1	S	≤0.25	S	0.5	S	≤0.25	S	≤2	S	≤0.5	S	≤1	S	≤0.5/9.5	R	>8
772563	yes	P1088	127	non-MDR	1	S	≤8	S	≤2	S	≤2	S	≤4	S	≤4/2	S	≤2/4	S	≤1	S	≤1	S	≤2	S	≤1	S	≤0.25	S	≤0.25	S	≤0.25	S	≤2	S	≤0.5	S	≤1	S	≤0.5/9.5	R	>8
772757		P889	127	non-MDR	1	S	≤8	S	≤2	S	≤2	S	≤4	S	≤4/2	S	≤2/4	S	≤1	S	≤1	S	≤2	S	≤1	S	≤0.25	S	≤0.25	S	≤0.25	S	≤2	S	≤0.5	S	≤1	S	≤0.5/9.5	R	>8
781247	yes	P1141	127	non-MDR	1	S	≤8	S	≤2	S	≤2	S	≤4	S	≤4/2	S	≤2/4	S	≤1	S	≤1	S	≤2	S	≤1	S	≤0.25	S	≤0.25	S	≤0.25	S	≤2	S	≤0.5	S	≤1	S	≤0.5/9.5	R	>8
781289	yes	P1145	127	non-MDR	1	S	≤8	S	≤2	S	≤2	R	>16	S	8/4	S	≤2/4	S	2	S	≤1	S	≤2	S	≤1	S	≤0.25	S	0.5	S	≤0.25	S	≤2	S	≤0.5	S	≤1	S	≤0.5/9.5	S	≤2
781481		P298	127	non-MDR	1	S	≤8	S	≤2	S	≤2	R	>16	S	8/4	S	≤2/4	S	2	S	≤1	S	≤2	S	≤1	S	≤0.25	S	≤0.25	S	≤0.25	S	≤2	S	≤0.5	S	≤1	S	≤0.5/9.5	S	≤2
781641	yes	P1171	127	non-MDR	1	S	≤8	S	≤2	S	≤2	S	≤4	S	≤4/2	S	≤2/4	S	≤1	S	≤1	S	≤2	S	≤1	S	≤0.25	S	≤0.25	S	≤0.25	S	≤2	S	≤0.5	S	≤1	S	≤0.5/9.5	R	>8
781705		P889	127	non-MDR	1	S	≤8	S	≤2	S	≤2	S	≤4	S	≤4/2	S	≤2/4	S	≤1	S	≤1	S	≤2	S	≤1	S	≤0.25	S	≤0.25	S	≤0.25	S	≤2	S	≤0.5	S	≤1	S	≤0.5/9.5	R	>8
793763	yes	P1264	127	non-MDR	1	S	≤8	S	≤2	S	≤2	R	>16	S	8/4	S	≤2/4	S	2	S	≤1	S	≤2	S	≤1	S	≤0.25	S	≤0.25	S	≤0.25	S	≤2	S	≤0.5	S	≤1	S	≤0.5/9.5	S	≤2
794195	yes	P1298	127	non-MDR	1	S	≤8	S	≤2	S	≤2	R	>16	S	8/4	S	≤2/4	S	2	S	≤1	S	≤2	S	≤1	S	≤0.25	S	0.5	S	≤0.25	S	≤2	S	≤0.5	S	≤1	S	≤0.5/9.5	S	≤2
806426	yes	P1403	127	non-MDR	1	S	≤8	S	≤2	S	≤2	S	≤4	S	≤4/2	S	≤2/4	S	2	S	≤1	S	≤2	S	≤1	S	≤0.25	S	≤0.25	S	≤0.25	S	≤2	S	≤0.5	S	≤1	S	≤0.5/9.5	R	>8
806732	yes	P1415	127	non-MDR	1	S	≤8	S	≤2	S	≤2	R	>16	S	8/4	S	≤2/4	S	2	S	≤1	S	≤2	S	≤1	S	≤0.25	S	0.5	S	≤0.25	S	≤2	S	≤0.5	S	≤1	S	≤0.5/9.5	S	≤2
699032	yes	P285	131	non-MDR	1	S	≤8	S	≤2	S	≤2	S	≤4	S	≤4/2	S	8/4	S	2	S	≤1	S	≤2	S	≤1	S	≤0.25	S	≤0.25	S	≤0.25	S	≤2	R	>2	R	>4	S	≤0.5/9.5	S	4
709865	yes	P413	131	non-MDR	1	S	≤8	S	≤2	S	≤2	S	≤4	S	≤4/2	S	≤2/4	S	≤1	S	≤1	S	≤2	S	≤1	S	≤0.25	S	≤0.25	S	≤0.25	S	≤2	R	>2	R	>4	S	≤0.5/9.5	S	≤2
709911	yes	P21	131	non-MDR	1	S	≤8	S	≤2	S	≤2	S	≤4	S	≤4/2	S	≤2/4	I	4	S	≤1	S	≤2	S	≤1	S	≤0.25	S	≤0.25	S	≤0.25	S	≤2	S	1	S	≤1	S	≤0.5/9.5	S	≤2
730331	yes	P477	131	non-MDR	1	S	≤8	S	≤2	S	≤2	S	≤4	S	≤4/2	S	≤2/4	S	≤1	S	≤1	S	≤2	S	≤1	S	≤0.25	I	2	S	≤0.25	S	≤2	S	≤0.5	S	≤1	S	≤0.5/9.5	S	≤2
734895	yes	P516	131	non-MDR	1	S	≤8	S	≤2	S	≤2	R	>16	S	8/4	S	≤2/4	S	2	S	≤1	S	≤2	S	≤1	S	≤0.25	S	≤0.25	S	≤0.25	S	≤2	S	≤0.5	S	≤1	S	≤0.5/9.5	S	≤2
735139	yes	P535	131	non-MDR	1	S	≤8	S	≤2	S	≤2	S	≤4	S	8/4	S	≤2/4	S	≤1	S	≤1	S	≤2	S	≤1	S	≤0.25	S	≤0.25	S	≤0.25	S	≤2	R	>2	R	>4	S	≤0.5/9.5	S	≤2
735219	yes	P541	131	non-MDR	1	S	≤8	S	≤2	S	≤2	S	≤4	S	8/4	S	≤2/4	I	4	S	≤1	S	≤2	S	≤1	S	≤0.25	S	0.5	S	≤0.25	S	≤2	S	1	S	≤1	S	≤0.5/9.5	S	≤2
749371	yes	P677	131	non-MDR	1	S	≤8	S	≤2	S	≤2	S	≤4	S	8/4	S	8/4	S	2	S	≤1	S	≤2	S	≤1	S	≤0.25	S	≤0.25	S	≤0.25	S	≤2	R	>2	R	>4	S	≤0.5/9.5	S	≤2
749603		P21	131	non-MDR	1	S	≤8	S	≤2	S	≤2	S	≤4	S	≤4/2	S	≤2/4	I	4	S	≤1	S	≤2	S	≤1	S	≤0.25	S	0.5	S	≤0.25	S	≤2	S	1	S	≤1	S	≤0.5/9.5	S	≤2
750175	yes	P741	131	non-MDR	1	S	≤8	S	≤2	S	≤2	S	≤4	S	8/4	S	≤2/4	S	2	S	≤1	S	≤2	S	≤1	S	≤0.25	S	≤0.25	S	≤0.25	S	≤2	R	>2	R	>4	S	≤0.5/9.5	S	≤2
750255	yes	P746	131	non-MDR	1	S	≤8	S	≤2	S	≤2	S	8	S	≤4/2	S	≤2/4	S	≤1	S	≤1	S	≤2	S	≤1	S	≤0.25	S	≤0.25	S	≤0.25	S	≤2	R	>2	R	>4	S	≤0.5/9.5	S	≤2
758055	yes	P840	131	non-MDR	1	S	≤8	S	≤2	S	≤2	S	≤4	S	≤4/2	S	≤2/4	S	2	S	≤1	S	≤2	S	≤1	S	≤0.25	S	≤0.25	S	≤0.25	S	≤2	R	>2	R	>4	S	≤0.5/9.5	S	≤2
758379	yes	P869	131	non-MDR	1	S	≤8	S	≤2	S	≤2	S	≤4	S	≤4/2	S	≤2/4	S	≤1	S	≤1	S	≤2	S	≤1	S	≤0.25	S	≤0.25	S	≤0.25	S	≤2	S	≤0.5	S	≤1	S	≤0.5/9.5	R	>8
767263		P21	131	non-MDR	1	S	≤8	S	≤2	S	≤2	S	≤4	S	≤4/2	S	≤2/4	I	4	S	≤1	S	≤2	S	≤1	S	≤0.25	S	≤0.25	S	≤0.25	S	≤2	S	1	S	≤1	S	≤0.5/9.5	S	≤2
772425	yes	P450	131	non-MDR	1	S	≤8	S	≤2	S	≤2	R	>16	S	8/4	S	≤2/4	S	2	S	≤1	S	≤2	S	≤1	S	≤0.25	S	≤0.25	S	≤0.25	S	≤2	S	≤0.5	S	≤1	S	≤0.5/9.5	S	≤2
772879	yes	P1112	131	non-MDR	1	S	≤8	S	≤2	S	≤2	S	≤4	S	≤4/2	S	≤2/4	S	2	S	≤1	S	≤2	S	≤1	S	≤0.25	S	≤0.25	S	≤0.25	S	≤2	S	≤0.5	S	≤1	S	≤0.5/9.5	R	>8
783535	yes	P1214	131	non-MDR	1	S	≤8	S	≤2	S	≤2	S	≤4	S	≤4/2	S	≤2/4	S	≤1	S	≤1	S	≤2	S	≤1	S	≤0.25	S	≤0.25	S	≤0.25	S	≤2	R	>2	R	>4	S	≤0.5/9.5	S	≤2
793877		P926	131	non-MDR	1	S	≤8	S	≤2	S	≤2	S	≤4	S	≤4/2	S	≤2/4	S	2	S	≤1	S	≤2	S	≤1	S	≤0.25	S	≤0.25	S	≤0.25	S	≤2	R	>2	R	>4	S	≤0.5/9.5	S	≤2
794217	yes	P1300	131	non-MDR	1	S	≤8	S	≤2	S	≤2	S	≤4	S	≤4/2	S	≤2/4	S	2	S	≤1	S	≤2	S	≤1	S	≤0.25	S	≤0.25	S	≤0.25	S	≤2	R	>2	R	>4	S	≤0.5/9.5	S	≤2
805238		P21	131	non-MDR	1	S	≤8	S	≤2	S	≤2	S	≤4	S	≤4/2	S	≤2/4	I	4	S	≤1	S	≤2	S	≤1	S	≤0.25	S	0.5	S	≤0.25	S	≤2	S	1	S	≤1	S	≤0.5/9.5	S	≤2
805738	yes	P1376	131	non-MDR	1	S	≤8	S	≤2	S	≤2	R	>16	S	8/4	S	8/4	S	2	S	≤1	S	≤2	S	≤1	S	≤0.25	S	≤0.25	S	≤0.25	S	≤2	S	1	S	≤1	S	≤0.5/9.5	S	≤2
806492	yes	P88	131	non-MDR	1	S	≤8	S	≤2	S	≤2	S	≤4	S	≤4/2	S	≤2/4	S	2	S	≤1	S	≤2	S	≤1	S	≤0.25	S	≤0.25	S	≤0.25	S	≤2	R	>2	R	>4	S	≤0.5/9.5	S	≤2
822722	yes	P1520	131	non-MDR	1	S	≤8	S	≤2	S	≤2	S	≤4	S	8/4	S	≤2/4	R	8	S	≤1	S	≤2	S	≤1	S	≤0.25	S	≤0.25	S	≤0.25	S	≤2	S	≤0.5	S	≤1	S	≤0.5/9.5	S	≤2
837686	yes	P1622	131	non-MDR	1	S	≤8	R	>8	I	8	S	≤4	S	≤4/2	S	≤2/4	S	2	S	≤1	S	≤2	S	≤1	S	≤0.25	S	≤0.25	S	≤0.25	S	≤2	S	1	S	≤1	S	≤0.5/9.5	S	≤2
837918	yes	P1645	131	non-MDR	1	S	≤8	S	≤2	S	≤2	S	≤4	S	≤4/2	S	≤2/4	S	2	S	≤1	S	≤2	S	≤1	S	≤0.25	S	≤0.25	S	≤0.25	S	≤2	R	>2	R	>4	S	≤0.5/9.5	S	≤2
838316	yes	P1684	131	non-MDR	1	S	≤8	S	≤2	S	≤2	R	>16	S	8/4	S	≤2/4	S	2	S	≤1	S	≤2	S	≤1	S	≤0.25	S	≤0.25	S	≤0.25	S	≤2	S	1	S	≤1	S	≤0.5/9.5	S	≤2
838890	yes	P1741	131	non-MDR	1	S	≤8	S	≤2	S	≤2	S	≤4	S	≤4/2	S	≤2/4	I	4	S	≤1	S	≤2	S	≤1	S	≤0.25	S	0.5	S	≤0.25	S	≤2	S	1	S	≤1	S	≤0.5/9.5	S	≤2
758299	yes	P861	141	non-MDR	1	S	≤8	S	≤2	S	≤2	R	>16	S	8/4	S	≤2/4	S	2	S	≤1	S	≤2	S	≤1	S	≤0.25	S	≤0.25	S	≤0.25	S	≤2	S	≤0.5	S	≤1	S	≤0.5/9.5	S	≤2
735751	yes	P585	144	non-MDR	1	S	≤8	S	≤2	S	≤2	R	>16	S	≤4/2	S	≤2/4	S	≤1	S	≤1	S	≤2	S	≤1	S	≤0.25	S	0.5	S	≤0.25	S	≤2	S	≤0.5	S	≤1	S	≤0.5/9.5	S	≤2
750473	yes	P765	144	non-MDR	1	S	≤8	S	≤2	S	≤2	R	>16	S	≤4/2	S	≤2/4	S	≤1	S	≤1	S	≤2	S	≤1	S	≤0.25	S	1	S	≤0.25	S	≤2	S	≤0.5	S	≤1	S	≤0.5/9.5	S	≤2
767011	yes	P950	144	non-MDR	1	S	≤8	S	≤2	S	≤2	R	>16	S	≤4/2	S	≤2/4	S	≤1	S	≤1	S	≤2	S	≤1	S	≤0.25	S	0.5	S	≤0.25	S	≤2	S	≤0.5	S	≤1	S	≤0.5/9.5	S	≤2
767683		P950	144	non-MDR	1	S	≤8	S	≤2	S	≤2	R	>16	S	8/4	S	≤2/4	S	2	S	≤1	S	≤2	S	≤1	S	≤0.25	S	0.5	S	≤0.25	S	≤2	S	≤0.5	S	≤1	S	≤0.5/9.5	S	≤2
772151	yes	P1059	144	non-MDR	1	S	≤8	S	≤2	S	≤2	R	>16	S	≤4/2	S	≤2/4	S	≤1	S	≤1	S	≤2	S	≤1	S	≤0.25	S	0.5	S	≤0.25	S	≤2	S	≤0.5	S	≤1	S	≤0.5/9.5	S	≤2
772177		P1059	144	non-MDR	1	S	≤8	S	≤2	S	≤2	R	>16	S	8/4	S	≤2/4	S	2	S	≤1	S	≤2	S	≤1	S	≤0.25	S	0.5	S	≤0.25	S	≤2	S	≤0.5	S	≤1	S	≤0.5/9.5	S	≤2
772723	yes	P1101	144	non-MDR	1	S	≤8	S	≤2	S	≤2	R	>16	S	8/4	S	≤2/4	S	2	S	≤1	S	≤2	S	≤1	S	≤0.25	S	0.5	S	≤0.25	S	≤2	S	≤0.5	S	≤1	S	≤0.5/9.5	S	≤2
771787	yes	P1047	155	non-MDR	1	S	≤8	S	≤2	S	≤2	R	>16	S	8/4	S	≤2/4	S	2	S	≤1	S	≤2	S	≤1	S	≤0.25	S	≤0.25	S	≤0.25	S	≤2	S	≤0.5	S	≤1	S	≤0.5/9.5	S	≤2
757997	yes	P834	218	non-MDR	1	S	≤8	S	≤2	S	≤2	S	≤4	S	≤4/2	S	≤2/4	I	4	S	≤1	S	≤2	S	≤1	S	≤0.25	S	≤0.25	S	≤0.25	S	≤2	S	≤0.5	S	≤1	S	≤0.5/9.5	S	≤2
805342	yes	P1360	218	non-MDR	1	S	≤8	S	≤2	S	≤2	S	≤4	S	≤4/2	S	≤2/4	S	≤1	S	≤1	S	≤2	S	≤1	S	≤0.25	S	≤0.25	S	≤0.25	S	≤2	S	≤0.5	S	≤1	R	>2/38	S	≤2
749291	yes	P672	297	non-MDR	1	S	≤8	S	≤2	S	≤2	S	≤4	S	8/4	S	≤2/4	R	8	S	≤1	S	≤2	S	≤1	S	≤0.25	S	≤0.25	S	≤0.25	S	≤2	S	≤0.5	S	≤1	S	≤0.5/9.5	S	≤2
749653	yes	P698	349	non-MDR	1	S	≤8	S	≤2	S	≤2	S	≤4	S	≤4/2	S	≤2/4	S	≤1	S	≤1	S	≤2	S	≤1	S	≤0.25	S	≤0.25	S	≤0.25	S	≤2	S	≤0.5	S	≤1	S	≤0.5/9.5	R	>8
768103	yes	P1030	349	non-MDR	1	S	≤8	S	≤2	S	≤2	S	≤4	S	≤4/2	S	≤2/4	S	≤1	S	≤1	S	≤2	S	≤1	S	≤0.25	S	≤0.25	S	≤0.25	S	≤2	S	≤0.5	S	≤1	S	≤0.5/9.5	R	>8
781659	yes	P1118	349	non-MDR	1	S	≤8	S	≤2	S	≤2	S	≤4	S	8/4	S	≤2/4	S	≤1	S	≤1	S	≤2	S	≤1	S	≤0.25	S	≤0.25	S	≤0.25	S	≤2	S	≤0.5	S	≤1	S	2/38'	R	>8
757817		P273	357	non-MDR	1	S	≤8	S	≤2	S	≤2	S	≤4	S	8/4	S	≤2/4	I	4	S	≤1	S	≤2	S	≤1	S	≤0.25	S	≤0.25	S	≤0.25	S	≤2	S	≤0.5	S	≤1	S	≤0.5/9.5	S	≤2
698328	yes	P226	372	non-MDR	1	S	≤8	S	≤2	S	≤2	S	≤4	S	≤4/2	S	≤2/4	S	≤1	S	≤1	S	≤2	S	≤1	S	≤0.25	S	≤0.25	S	≤0.25	S	≤2	S	≤0.5	S	≤1	R	>2/38	S	≤2
805116	yes	P642	394	non-MDR	1	S	≤8	S	≤2	S	≤2	R	>16	S	8/4	S	≤2/4	S	2	S	≤1	S	≤2	S	≤1	S	≤0.25	S	≤0.25	S	≤0.25	S	≤2	S	≤0.5	S	≤1	S	≤0.5/9.5	S	≤2
806338		P642	394	non-MDR	1	S	≤8	S	≤2	S	≤2	R	>16	S	8/4	S	≤2/4	S	2	S	≤1	S	≤2	S	≤1	S	≤0.25	S	≤0.25	S	≤0.25	S	≤2	S	≤0.5	S	≤1	S	≤0.5/9.5	S	≤2
838534	yes	P1706	394	non-MDR	1	S	≤8	S	≤2	S	≤2	R	>16	S	8/4	S	≤2/4	S	2	S	≤1	S	≤2	S	≤1	S	≤0.25	S	≤0.25	S	≤0.25	S	≤2	S	≤0.5	S	≤1	S	≤0.5/9.5	S	≤2
735041	yes	P528	398	non-MDR	1	S	≤8	S	≤2	S	≤2	S	≤4	S	≤4/2	S	≤2/4	S	≤1	S	≤1	S	≤2	S	≤1	S	≤0.25	S	≤0.25	S	≤0.25	S	≤2	S	≤0.5	S	≤1	S	≤0.5/9.5	R	>8
698206	yes	P217	404	non-MDR	1	S	≤8	S	≤2	S	≤2	R	>16	S	8/4	S	≤2/4	S	2	S	≤1	S	≤2	S	≤1	S	≤0.25	S	≤0.25	S	≤0.25	S	≤2	S	≤0.5	S	≤1	S	≤0.5/9.5	S	≤2
709365	yes	P99	404	non-MDR	1	S	≤8	S	≤2	S	≤2	R	>16	S	8/4	S	≤2/4	S	2	S	≤1	S	≤2	S	≤1	S	≤0.25	S	≤0.25	S	≤0.25	S	≤2	S	≤0.5	S	≤1	S	≤0.5/9.5	S	≤2
734967	yes	P522	404	non-MDR	1	S	≤8	S	≤2	S	≤2	S	≤4	S	≤4/2	S	≤2/4	S	2	S	≤1	S	≤2	S	≤1	S	≤0.25	S	≤0.25	S	≤0.25	S	≤2	S	1	S	≤1	R	>2/38	S	≤2
767301	yes	P972	404	non-MDR	1	S	≤8	S	≤2	S	≤2	R	>16	S	8/4	S	≤2/4	S	2	S	≤1	S	≤2	S	≤1	S	≤0.25	S	≤0.25	S	≤0.25	S	≤2	S	≤0.5	S	≤1	S	≤0.5/9.5	S	≤2
767343		P26	404	non-MDR	1	S	≤8	S	≤2	S	≤2	R	>16	S	8/4	S	≤2/4	S	2	S	≤1	S	≤2	S	≤1	S	≤0.25	S	≤0.25	S	≤0.25	S	≤2	S	≤0.5	S	≤1	S	2/38'	S	≤2
767449	yes	P983	404	non-MDR	1	S	≤8	S	≤2	S	≤2	S	≤4	S	≤4/2	S	≤2/4	S	2	S	≤1	S	≤2	S	≤1	S	≤0.25	S	≤0.25	S	≤0.25	S	≤2	S	≤0.5	S	≤1	R	>2/38	S	≤2
768161	yes	P1034	404	non-MDR	1	S	≤8	S	≤2	S	≤2	S	≤4	S	≤4/2	S	≤2/4	R	8	S	≤1	S	≤2	S	≤1	S	≤0.25	S	≤0.25	S	≤0.25	S	≤2	S	≤0.5	S	≤1	S	≤0.5/9.5	S	≤2
768241	yes	P1040	404	non-MDR	1	S	≤8	S	≤2	S	≤2	R	>16	S	8/4	S	≤2/4	S	2	S	≤1	S	≤2	S	≤1	S	≤0.25	S	≤0.25	S	≤0.25	S	≤2	S	≤0.5	S	≤1	S	≤0.5/9.5	S	≤2
822206	yes	P1452	404	non-MDR	1	S	≤8	S	≤2	S	≤2	S	≤4	S	≤4/2	S	≤2/4	S	≤1	S	≤1	S	≤2	S	≤1	S	≤0.25	S	≤0.25	S	≤0.25	S	≤2	S	≤0.5	S	≤1	R	>2/38	S	≤2
837888	yes	P1642	404	non-MDR	1	S	≤8	S	≤2	S	≤2	S	≤4	S	≤4/2	S	≤2/4	S	≤1	S	≤1	S	≤2	S	≤1	S	≤0.25	S	≤0.25	S	≤0.25	S	≤2	S	≤0.5	S	≤1	R	>2/38	S	≤2
838084	yes	P1662	404	non-MDR	1	S	≤8	S	≤2	S	≤2	R	>16	S	8/4	S	≤2/4	S	2	S	≤1	S	≤2	S	≤1	S	≤0.25	S	≤0.25	S	≤0.25	S	≤2	S	≤0.5	S	≤1	S	≤0.5/9.5	S	≤2
838752	yes	P1727	404	non-MDR	1	S	≤8	S	≤2	S	≤2	R	>16	S	8/4	S	8/4	S	2	S	≤1	S	≤2	S	≤1	S	≤0.25	S	≤0.25	S	≤0.25	S	≤2	S	≤0.5	S	≤1	S	≤0.5/9.5	S	≤2
804910	yes	P22	405	non-MDR	1	S	≤8	S	≤2	S	≤2	S	≤4	S	8/4	S	8/4	S	2	S	≤1	S	≤2	S	≤1	S	≤0.25	S	≤0.25	S	≤0.25	S	≤2	R	>2	R	>4	S	≤0.5/9.5	S	≤2
806064		P22	405	non-MDR	1	S	≤8	S	≤2	S	≤2	S	≤4	S	8/4	S	8/4	S	2	S	≤1	S	≤2	S	≤1	S	≤0.25	S	≤0.25	S	≤0.25	S	≤2	R	>2	R	>4	S	≤0.5/9.5	S	≤2
710257	yes	P446	420	non-MDR	1	S	≤8	S	≤2	S	≤2	R	>16	S	8/4	S	≤2/4	S	2	S	≤1	S	≤2	S	≤1	S	≤0.25	S	≤0.25	S	≤0.25	S	≤2	S	≤0.5	S	≤1	S	≤0.5/9.5	S	≤2
709961	yes	P420	421	non-MDR	1	S	≤8	S	≤2	S	≤2	S	≤4	S	≤4/2	S	≤2/4	S	≤1	S	≤1	S	≤2	S	≤1	S	≤0.25	S	≤0.25	S	≤0.25	S	≤2	S	≤0.5	S	≤1	R	>2/38	S	≤2
822562	yes	P1506	428	non-MDR	1	S	≤8	R	>8	I	8	S	≤4	S	8/4	S	8/4	S	≤1	S	≤1	S	≤2	S	≤1	S	≤0.25	S	≤0.25	S	≤0.25	S	≤2	S	≤0.5	S	≤1	S	≤0.5/9.5	S	≤2
699082	yes	P288	450	non-MDR	1	S	≤8	S	≤2	S	≤2	R	>16	S	≤4/2	S	≤2/4	S	≤1	S	≤1	S	≤2	S	≤1	S	≤0.25	S	≤0.25	S	≤0.25	S	≤2	S	≤0.5	S	≤1	S	≤0.5/9.5	S	≤2
838308	yes	P1683	453	non-MDR	1	S	≤8	S	≤2	S	≤2	S	≤4	S	8/4	S	≤2/4	S	≤1	S	≤1	S	≤2	S	≤1	S	≤0.25	S	≤0.25	S	≤0.25	S	≤2	S	≤0.5	S	≤1	S	≤0.5/9.5	R	>8
822828	yes	P1528	491	non-MDR	1	S	≤8	S	≤2	S	≤2	S	≤4	S	≤4/2	S	≤2/4	S	2	S	≤1	S	≤2	S	≤1	S	≤0.25	S	≤0.25	S	≤0.25	S	≤2	S	≤0.5	S	≤1	S	≤0.5/9.5	R	>8
708967	yes	P336	533	non-MDR	1	S	≤8	S	≤2	S	≤2	S	≤4	S	≤4/2	S	≤2/4	I	4	S	≤1	S	≤2	S	≤1	S	≤0.25	S	0.5	S	≤0.25	S	≤2	S	≤0.5	S	≤1	S	≤0.5/9.5	S	≤2
837694	yes	P1623	543	non-MDR	1	S	≤8	S	≤2	S	≤2	R	>16	S	8/4	S	≤2/4	S	2	S	≤1	S	≤2	S	≤1	S	≤0.25	S	≤0.25	S	≤0.25	S	≤2	S	≤0.5	S	≤1	S	≤0.5/9.5	S	≤2
837804	yes	P1634	543	non-MDR	1	S	≤8	S	≤2	S	≤2	R	>16	S	8/4	S	≤2/4	S	2	S	≤1	S	≤2	S	≤1	S	≤0.25	S	≤0.25	S	≤0.25	S	≤2	S	≤0.5	S	≤1	S	≤0.5/9.5	S	≤2
837854	yes	P1639	543	non-MDR	1	S	≤8	S	≤2	S	≤2	R	>16	S	8/4	S	≤2/4	S	2	S	≤1	S	≤2	S	≤1	S	≤0.25	S	≤0.25	S	≤0.25	S	≤2	S	≤0.5	S	≤1	S	≤0.5/9.5	S	≤2
838420	yes	P1695	543	non-MDR	1	S	≤8	S	≤2	S	≤2	R	>16	S	≤4/2	S	≤2/4	S	≤1	S	≤1	S	≤2	S	≤1	S	≤0.25	S	≤0.25	S	≤0.25	S	≤2	S	≤0.5	S	≤1	S	≤0.5/9.5	S	≤2
772303	yes	P1070	569	non-MDR	1	S	≤8	S	≤2	S	≤2	R	>16	S	8/4	S	≤2/4	S	2	S	≤1	S	≤2	S	≤1	S	≤0.25	S	≤0.25	S	≤0.25	S	≤2	S	≤0.5	S	≤1	S	≤0.5/9.5	S	≤2
710303	yes	P450	602	non-MDR	1	S	≤8	S	≤2	S	≤2	R	>16	S	≤4/2	S	≤2/4	S	2	S	≤1	S	≤2	S	≤1	S	≤0.25	S	≤0.25	S	≤0.25	S	≤2	S	≤0.5	S	≤1	S	≤0.5/9.5	S	≤2
772829	yes	P1107	607	non-MDR	1	S	≤8	S	≤2	S	≤2	R	>16	S	≤4/2	S	≤2/4	S	≤1	S	≤1	S	≤2	S	≤1	S	≤0.25	S	≤0.25	S	≤0.25	S	≤2	S	≤0.5	S	≤1	S	≤0.5/9.5	S	≤2
794427	yes	P1319	607	non-MDR	1	S	≤8	S	≤2	S	≤2	R	>16	S	≤4/2	S	≤2/4	S	2	S	≤1	S	≤2	S	≤1	S	≤0.25	S	≤0.25	S	≤0.25	S	≤2	S	≤0.5	S	≤1	S	≤0.5/9.5	S	≤2
759171	yes	P930	648	non-MDR	1	S	≤8	S	≤2	S	≤2	S	≤4	S	8/4	S	≤2/4	S	2	S	≤1	S	≤2	S	≤1	S	≤0.25	S	≤0.25	S	≤0.25	S	≤2	R	>2	R	>4	S	≤0.5/9.5	S	≤2
757745	yes	P819	678	non-MDR	1	S	≤8	S	≤2	S	≤2	R	>16	S	8/4	S	≤2/4	S	≤1	S	≤1	S	≤2	S	≤1	S	≤0.25	S	≤0.25	S	≤0.25	S	≤2	S	≤0.5	S	≤1	S	≤0.5/9.5	S	≤2
749565	yes	P52	695	non-MDR	1	S	≤8	S	≤2	S	≤2	S	≤4	S	≤4/2	S	≤2/4	S	2	S	≤1	S	≤2	S	≤1	S	≤0.25	S	≤0.25	S	≤0.25	S	≤2	I	2	S	2	S	≤0.5/9.5	S	≤2
710005	yes	P423	951	non-MDR	1	S	≤8	S	≤2	S	≤2	S	≤4	S	≤4/2	S	≤2/4	S	≤1	S	≤1	S	≤2	S	≤1	S	≤0.25	S	≤0.25	S	≤0.25	S	≤2	S	≤0.5	S	≤1	S	≤0.5/9.5	R	>8
758505	yes	P877	978	non-MDR	1	S	≤8	S	≤2	S	≤2	S	≤4	S	8/4	S	≤2/4	I	4	S	≤1	S	≤2	S	≤1	S	≤0.25	S	0.5	S	≤0.25	S	≤2	S	≤0.5	S	≤1	S	≤0.5/9.5	S	≤2
837934	yes	P1647	978	non-MDR	1	S	≤8	S	≤2	S	≤2	R	>16	S	8/4	S	≤2/4	S	2	S	≤1	S	≤2	S	≤1	S	≤0.25	S	≤0.25	S	≤0.25	S	≤2	S	≤0.5	S	≤1	S	≤0.5/9.5	S	≤2
736175	yes	P620	998	non-MDR	1	S	≤8	S	≤2	S	≤2	R	>16	S	8/4	S	≤2/4	S	2	S	≤1	S	≤2	S	≤1	S	≤0.25	S	≤0.25	S	≤0.25	S	≤2	S	≤0.5	S	≤1	S	≤0.5/9.5	S	≤2
767869	yes	P84	998	non-MDR	1	S	≤8	S	≤2	S	≤2	S	≤4	S	≤4/2	S	≤2/4	S	2	S	≤1	S	≤2	S	≤1	S	≤0.25	S	≤0.25	S	≤0.25	S	≤2	S	1	S	≤1	S	≤0.5/9.5	R	>8
768313		P84	998	non-MDR	1	S	≤8	S	≤2	S	≤2	S	≤4	S	≤4/2	S	≤2/4	S	≤1	S	≤1	S	≤2	S	≤1	S	≤0.25	S	≤0.25	S	≤0.25	S	≤2	S	1	S	≤1	S	≤0.5/9.5	R	>8
839004	yes	P1752	998	non-MDR	1	S	≤8	S	≤2	S	≤2	S	≤4	S	≤4/2	S	≤2/4	S	≤1	S	≤1	S	≤2	S	≤1	S	≤0.25	S	≤0.25	S	≤0.25	S	≤2	S	≤0.5	S	≤1	S	≤0.5/9.5	R	>8
758441	yes	P874	1136	non-MDR	1	S	≤8	S	≤2	S	≤2	S	≤4	S	≤4/2	S	≤2/4	S	2	S	≤1	S	≤2	S	≤1	S	≤0.25	S	≤0.25	S	≤0.25	S	≤2	S	≤0.5	S	≤1	R	>2/38	S	≤2
698490	yes	P239	1193	non-MDR	1	S	≤8	S	≤2	S	≤2	S	≤4	S	≤4/2	S	≤2/4	S	≤1	S	≤1	S	≤2	S	≤1	S	≤0.25	S	≤0.25	S	≤0.25	S	≤2	R	>2	R	>4	S	≤0.5/9.5	S	≤2
698764	yes	P264	1193	non-MDR	1	S	≤8	S	≤2	S	≤2	S	≤4	S	≤4/2	S	≤2/4	S	2	S	≤1	S	≤2	S	≤1	S	≤0.25	S	≤0.25	S	≤0.25	S	≤2	R	>2	R	>4	S	≤0.5/9.5	S	≤2
708959	yes	P335	1193	non-MDR	1	S	≤8	S	≤2	S	≤2	S	≤4	S	≤4/2	S	≤2/4	S	≤1	S	≤1	S	≤2	S	≤1	S	≤0.25	S	≤0.25	S	≤0.25	S	≤2	R	>2	R	>4	S	≤0.5/9.5	S	≤2
709059	yes	P3	1193	non-MDR	1	S	≤8	S	≤2	S	≤2	S	≤4	S	≤4/2	S	≤2/4	S	2	S	≤1	S	≤2	S	≤1	S	≤0.25	S	≤0.25	S	≤0.25	S	≤2	R	>2	R	>4	S	≤0.5/9.5	S	≤2
709785	yes	P405	1193	non-MDR	1	S	≤8	S	≤2	S	≤2	S	≤4	S	≤4/2	S	≤2/4	S	≤1	S	≤1	S	≤2	S	≤1	S	≤0.25	S	≤0.25	S	≤0.25	S	≤2	R	>2	R	>4	S	≤0.5/9.5	S	≤2
735285	yes	P546	1193	non-MDR	1	S	≤8	S	≤2	S	≤2	S	≤4	S	≤4/2	S	≤2/4	S	2	S	≤1	S	≤2	S	≤1	S	≤0.25	S	≤0.25	S	≤0.25	S	≤2	R	>2	R	>4	S	≤0.5/9.5	S	≤2
736053	yes	P609	1193	non-MDR	1	S	≤8	S	≤2	S	≤2	S	≤4	S	≤4/2	S	≤2/4	S	≤1	S	≤1	S	≤2	S	≤1	S	≤0.25	S	≤0.25	S	≤0.25	S	≤2	R	>2	R	>4	S	≤0.5/9.5	S	≤2
750481	yes	P766	1193	non-MDR	1	S	≤8	S	≤2	S	≤2	S	≤4	S	≤4/2	S	≤2/4	S	2	S	≤1	S	≤2	S	≤1	S	≤0.25	S	0.5	S	≤0.25	S	≤2	R	>2	R	>4	S	≤0.5/9.5	S	≤2
750659		P405	1193	non-MDR	1	S	≤8	S	≤2	S	≤2	S	≤4	S	≤4/2	S	≤2/4	S	2	S	≤1	S	≤2	S	≤1	S	≤0.25	S	≤0.25	S	≤0.25	S	≤2	R	>2	R	>4	S	≤0.5/9.5	S	≤2
758281	yes	P860	1193	non-MDR	1	S	≤8	S	≤2	S	≤2	S	≤4	S	≤4/2	S	≤2/4	S	2	S	≤1	S	≤2	S	≤1	S	≤0.25	S	≤0.25	S	≤0.25	S	≤2	R	>2	R	>4	S	≤0.5/9.5	S	≤2
758837	yes	P123	1193	non-MDR	1	S	≤8	S	≤2	S	≤2	S	≤4	S	≤4/2	S	≤2/4	S	2	S	≤1	S	≤2	S	≤1	S	≤0.25	S	≤0.25	S	≤0.25	S	≤2	R	>2	R	>4	S	≤0.5/9.5	S	≤2
759009	yes	P917	1193	non-MDR	1	S	≤8	S	≤2	S	≤2	S	≤4	S	≤4/2	S	≤2/4	S	≤1	S	≤1	S	≤2	S	≤1	S	≤0.25	S	≤0.25	S	≤0.25	S	≤2	R	>2	R	>4	S	≤0.5/9.5	S	≤2
767045	yes	P951	1193	non-MDR	1	S	≤8	S	≤2	S	≤2	S	≤4	S	≤4/2	S	≤2/4	S	2	S	≤1	S	≤2	S	≤1	S	≤0.25	S	≤0.25	S	≤0.25	S	≤2	R	>2	R	>4	S	≤0.5/9.5	S	≤2
767789	yes	P1009	1193	non-MDR	1	S	≤8	S	≤2	S	≤2	S	≤4	S	≤4/2	S	8/4	S	≤1	S	≤1	S	≤2	S	≤1	S	≤0.25	S	≤0.25	S	≤0.25	S	≤2	R	>2	R	>4	S	≤0.5/9.5	S	≤2
781319	yes	P110	1193	non-MDR	1	S	≤8	S	≤2	S	≤2	S	≤4	S	≤4/2	S	≤2/4	S	≤1	S	≤1	S	≤2	S	≤1	S	≤0.25	S	≤0.25	S	≤0.25	S	≤2	R	>2	R	>4	S	≤0.5/9.5	S	≤2
782099	yes	P1203	1193	non-MDR	1	S	≤8	S	≤2	S	≤2	S	≤4	S	≤4/2	S	≤2/4	S	2	S	≤1	S	≤2	S	≤1	S	≤0.25	S	0.5	S	≤0.25	S	≤2	R	>2	R	>4	S	≤0.5/9.5	S	≤2
806900	yes	P1422	1193	non-MDR	1	S	≤8	S	≤2	S	≤2	S	≤4	S	≤4/2	S	≤2/4	S	≤1	S	≤1	S	≤2	S	≤1	S	≤0.25	S	≤0.25	S	≤0.25	S	≤2	R	>2	R	>4	S	≤0.5/9.5	S	≤2
821752		P110	1193	non-MDR	1	S	≤8	S	≤2	S	≤2	S	≤4	S	≤4/2	S	≤2/4	S	≤1	S	≤1	S	≤2	S	≤1	S	≤0.25	S	≤0.25	S	≤0.25	S	≤2	R	>2	R	>4	S	≤0.5/9.5	S	≤2
822004		P3	1193	non-MDR	1	S	≤8	S	≤2	S	≤2	S	≤4	S	≤4/2	S	≤2/4	S	2	S	≤1	S	≤2	S	≤1	S	≤0.25	S	≤0.25	S	≤0.25	S	≤2	R	>2	R	>4	S	≤0.5/9.5	S	≤2
837942	yes	P1648	1193	non-MDR	1	S	≤8	S	≤2	S	≤2	S	≤4	S	≤4/2	S	≤2/4	S	2	S	≤1	S	≤2	S	≤1	S	≤0.25	S	≤0.25	S	≤0.25	S	≤2	R	>2	R	>4	S	≤0.5/9.5	S	≤2
837992	yes	P1653	1193	non-MDR	1	S	≤8	S	≤2	S	≤2	S	≤4	S	≤4/2	S	≤2/4	S	2	S	≤1	S	≤2	S	≤1	S	≤0.25	S	1	S	≤0.25	S	≤2	R	>2	R	>4	S	≤0.5/9.5	S	≤2
838470	yes	P1700	1193	non-MDR	1	S	≤8	S	≤2	S	≤2	S	≤4	S	≤4/2	S	≤2/4	S	≤1	S	≤1	S	≤2	S	≤1	S	≤0.25	S	≤0.25	S	≤0.25	S	≤2	R	>2	R	>4	S	≤0.5/9.5	S	≤2
838840	yes	P1736	1193	non-MDR	1	S	≤8	S	≤2	S	≤2	S	≤4	S	≤4/2	S	≤2/4	S	≤1	S	≤1	S	≤2	S	≤1	S	≤0.25	S	0.5	S	≤0.25	S	≤2	R	>2	R	>4	S	≤0.5/9.5	S	≤2
839062	yes	P1758	1193	non-MDR	1	S	≤8	S	≤2	S	≤2	S	≤4	S	8/4	S	≤2/4	S	2	S	≤1	S	≤2	S	≤1	S	≤0.25	S	0.5	S	≤0.25	S	≤2	R	>2	R	>4	S	≤0.5/9.5	S	≤2
781763	yes	P1179	1231	non-MDR	1	S	≤8	S	≤2	S	≤2	R	>16	S	8/4	S	≤2/4	S	2	S	≤1	S	≤2	S	≤1	S	≤0.25	S	≤0.25	S	≤0.25	S	≤2	S	≤0.5	S	≤1	S	≤0.5/9.5	S	≤2
805528	yes	P625	1231	non-MDR	1	S	≤8	S	≤2	S	≤2	R	>16	S	8/4	S	≤2/4	S	2	S	≤1	S	≤2	S	≤1	S	≤0.25	S	≤0.25	S	≤0.25	S	≤2	S	≤0.5	S	≤1	S	≤0.5/9.5	S	≤2
697622	yes	P164	1236	non-MDR	1	S	≤8	S	≤2	S	≤2	S	≤4	S	≤4/2	S	8/4	I	4	S	≤1	S	≤2	S	≤1	S	≤0.25	S	≤0.25	S	≤0.25	S	≤2	S	≤0.5	S	≤1	S	≤0.5/9.5	S	≤2
697630		P165	1317	non-MDR	1	S	≤8	S	≤2	S	≤2	S	≤4	S	8/4	S	8/4	I	4	S	≤1	S	≤2	S	≤1	S	≤0.25	S	≤0.25	S	≤0.25	S	≤2	S	≤0.5	S	≤1	S	≤0.5/9.5	S	≤2
698562	yes	P246	1423	non-MDR	1	S	≤8	S	≤2	S	≤2	S	≤4	S	8/4	S	≤2/4	R	8	S	≤1	S	≤2	S	≤1	S	≤0.25	S	≤0.25	S	≤0.25	S	≤2	S	≤0.5	S	≤1	S	≤0.5/9.5	S	≤2
768023	yes	P1025	1597	non-MDR	1	S	≤8	S	≤2	S	≤2	S	≤4	S	8/4	S	≤2/4	R	8	S	≤1	S	≤2	S	≤1	S	≤0.25	S	≤0.25	S	≤0.25	S	≤2	S	≤0.5	S	≤1	S	≤0.5/9.5	S	≤2
768081	yes	P1029	1597	non-MDR	1	S	≤8	S	≤2	S	≤2	S	≤4	S	≤4/2	S	≤2/4	R	8	S	≤1	S	≤2	S	≤1	S	≤0.25	S	≤0.25	S	≤0.25	S	≤2	S	≤0.5	S	≤1	S	≤0.5/9.5	S	≤2
709251	yes	P360	1859	non-MDR	1	S	≤8	S	≤2	S	≤2	S	≤4	S	≤4/2	S	≤2/4	S	≤1	S	≤1	S	≤2	S	≤1	S	≤0.25	S	≤0.25	S	≤0.25	S	≤2	S	≤0.5	S	≤1	R	>2/38	S	≤2
750289	yes	P748	1859	non-MDR	1	S	≤8	S	≤2	S	≤2	S	≤4	S	≤4/2	S	≤2/4	I	4	S	≤1	S	≤2	S	≤1	S	≤0.25	S	≤0.25	S	≤0.25	S	≤2	S	≤0.5	S	≤1	S	≤0.5/9.5	S	≤2
758707	yes	P892	1859	non-MDR	1	S	≤8	S	≤2	S	≤2	R	>16	S	8/4	S	≤2/4	S	2	S	≤1	S	≤2	S	≤1	S	≤0.25	S	≤0.25	S	≤0.25	S	≤2	S	≤0.5	S	≤1	S	≤0.5/9.5	S	≤2
781449	yes	P1045	1859	non-MDR	1	S	≤8	S	≤2	S	≤2	S	≤4	S	≤4/2	S	≤2/4	S	≤1	S	≤1	S	≤2	S	≤1	S	≤0.25	S	≤0.25	S	≤0.25	S	≤2	S	≤0.5	S	≤1	R	>2/38	S	≤2
782209		P1211	1859	non-MDR	1	S	≤8	S	≤2	S	≤2	S	≤4	S	≤4/2	S	≤2/4	S	≤1	S	≤1	S	≤2	S	≤1	S	≤0.25	S	≤0.25	S	≤0.25	S	≤2	S	≤0.5	S	≤1	R	>2/38	S	≤2
838500	yes	P1703	1859	non-MDR	1	S	≤8	S	≤2	S	≤2	R	>16	S	8/4	S	≤2/4	S	2	S	≤1	S	≤2	S	≤1	S	≤0.25	S	≤0.25	S	≤0.25	S	≤2	S	≤0.5	S	≤1	S	≤0.5/9.5	S	≤2
734677	yes	P500	2025	non-MDR	1	S	≤8	S	≤2	S	≤2	R	>16	S	8/4	S	≤2/4	S	2	S	≤1	S	≤2	S	≤1	S	≤0.25	S	≤0.25	S	≤0.25	S	≤2	S	≤0.5	S	≤1	S	≤0.5/9.5	S	≤2
734669	yes	P499	2279	non-MDR	1	S	≤8	S	≤2	S	≤2	R	>16	S	8/4	S	≤2/4	S	2	S	≤1	S	≤2	S	≤1	S	≤0.25	S	≤0.25	S	≤0.25	S	≤2	S	≤0.5	S	≤1	S	≤0.5/9.5	S	≤2
767415	yes	P980	2279	non-MDR	1	S	≤8	S	≤2	S	≤2	R	>16	S	8/4	S	≤2/4	S	2	S	≤1	S	≤2	S	≤1	S	≤0.25	S	≤0.25	S	≤0.25	S	≤2	S	≤0.5	S	≤1	S	≤0.5/9.5	S	≤2
836560	yes	P1560	2556	non-MDR	1	S	≤8	S	≤2	S	≤2	S	≤4	S	8/4	S	≤2/4	S	2	S	≤1	S	≤2	S	≤1	S	≤0.25	I	2	S	≤0.25	S	≤2	S	≤0.5	S	≤1	S	≤0.5/9.5	S	≤2
750415	yes	P759	2619	non-MDR	1	S	≤8	S	≤2	S	≤2	R	>16	S	≤4/2	S	≤2/4	S	≤1	S	≤1	S	≤2	S	≤1	S	≤0.25	S	0.5	S	≤0.25	S	≤2	S	≤0.5	S	≤1	S	≤0.5/9.5	S	≤2
782137	yes	P1206	3519	non-MDR	1	S	≤8	S	≤2	S	≤2	S	≤4	S	≤4/2	S	≤2/4	S	2	S	≤1	S	≤2	S	≤1	S	≤0.25	S	≤0.25	S	≤0.25	S	≤2	S	1	S	≤1	S	≤0.5/9.5	R	>8
758723	yes	P893	3858	non-MDR	1	S	≤8	S	≤2	S	≤2	S	≤4	S	8/4	S	≤2/4	S	≤1	S	≤1	S	≤2	S	≤1	S	≤0.25	S	≤0.25	S	≤0.25	S	≤2	S	≤0.5	S	≤1	S	≤0.5/9.5	R	>8
793465	yes	P1237	5567	non-MDR	1	S	≤8	S	≤2	S	≤2	R	>16	S	8/4	S	≤2/4	S	2	S	≤1	S	≤2	S	≤1	S	≤0.25	S	≤0.25	S	≤0.25	S	≤2	S	≤0.5	S	≤1	S	≤0.5/9.5	S	≤2
699138	yes	P292	10955	non-MDR	1	S	≤8	S	≤2	S	≤2	S	≤4	S	≤4/2	S	≤2/4	S	≤1	S	≤1	S	≤2	S	≤1	S	≤0.25	S	≤0.25	S	≤0.25	S	≤2	S	≤0.5	S	≤1	R	>2/38	S	≤2
750705	yes	P782	10955	non-MDR	1	S	≤8	S	≤2	S	≤2	S	≤4	S	≤4/2	S	≤2/4	S	≤1	S	≤1	S	≤2	S	≤1	S	≤0.25	S	≤0.25	S	≤0.25	S	≤2	S	≤0.5	S	≤1	R	>2/38	S	≤2
735533	yes	P77	Novel	non-MDR	1	S	≤8	S	≤2	S	≤2	S	≤4	S	≤4/2	S	≤2/4	S	≤1	S	≤1	S	≤2	S	≤1	S	≤0.25	S	≤0.25	S	≤0.25	S	≤2	R	>2	R	>4	S	≤0.5/9.5	S	≤2
735807	yes	P590	Novel	non-MDR	1	S	≤8	S	≤2	S	≤2	R	>16	S	8/4	S	≤2/4	S	2	S	≤1	S	≤2	S	≤1	S	≤0.25	S	≤0.25	S	≤0.25	S	≤2	S	≤0.5	S	≤1	S	≤0.5/9.5	S	≤2
735961	yes	P603	Novel	non-MDR	1	S	≤8	S	≤2	S	≤2	R	>16	S	8/4	S	≤2/4	S	2	S	≤1	S	≤2	S	≤1	S	≤0.25	S	≤0.25	S	≤0.25	S	≤2	S	≤0.5	S	≤1	S	≤0.5/9.5	S	≤2
749783	yes	P709	Novel	non-MDR	1	S	≤8	S	≤2	S	≤2	R	>16	S	≤4/2	S	≤2/4	S	≤1	S	≤1	S	≤2	S	≤1	S	≤0.25	S	≤0.25	S	≤0.25	S	≤2	S	≤0.5	S	≤1	S	≤0.5/9.5	S	≤2
750369	yes	P754	Novel	non-MDR	1	S	≤8	S	≤2	S	≤2	S	≤4	S	≤4/2	S	≤2/4	S	2	S	≤1	S	≤2	S	≤1	S	≤0.25	S	≤0.25	S	≤0.25	S	≤2	S	≤0.5	S	≤1	R	>2/38	S	≤2
758169		P709	Novel	non-MDR	1	S	≤8	S	≤2	S	≤2	R	>16	S	≤4/2	S	≤2/4	S	2	S	≤1	S	≤2	S	≤1	S	≤0.25	S	≤0.25	S	≤0.25	S	≤2	S	≤0.5	S	≤1	S	≤0.5/9.5	S	≤2
759147	yes	P603	Novel	non-MDR	1	S	≤8	S	≤2	S	≤2	R	>16	S	8/4	S	≤2/4	S	2	S	≤1	S	≤2	S	≤1	S	≤0.25	S	≤0.25	S	≤0.25	S	≤2	S	≤0.5	S	≤1	S	≤0.5/9.5	S	≤2
767087	yes	P954	Novel	non-MDR	1	S	≤8	S	≤2	S	≤2	S	≤4	S	8/4	S	≤2/4	I	4	S	≤1	S	≤2	S	≤1	S	≤0.25	S	≤0.25	S	≤0.25	S	≤2	S	≤0.5	S	≤1	S	≤0.5/9.5	S	≤2
767801	yes	P1011	Novel	non-MDR	1	S	≤8	S	≤2	S	≤2	S	≤4	S	8/4	S	≤2/4	I	4	S	≤1	S	≤2	S	≤1	S	≤0.25	S	0.5	S	≤0.25	S	≤2	S	≤0.5	S	≤1	S	≤0.5/9.5	S	≤2
767915		P1011	Novel	non-MDR	1	S	≤8	S	4	S	≤2	S	≤4	S	8/4	S	≤2/4	I	4	S	≤1	S	≤2	S	≤1	S	≤0.25	S	1	S	≤0.25	S	≤2	S	≤0.5	S	≤1	S	≤0.5/9.5	S	≤2
772119	yes	P1056	Novel	non-MDR	1	S	≤8	S	≤2	S	≤2	R	>16	S	8/4	S	≤2/4	S	2	S	≤1	S	≤2	S	≤1	S	≤0.25	S	≤0.25	S	≤0.25	S	≤2	S	≤0.5	S	≤1	S	≤0.5/9.5	S	≤2
793981	yes	P1280	Novel	non-MDR	1	S	≤8	S	≤2	S	≤2	S	≤4	S	8/4	S	≤2/4	S	2	S	≤1	S	≤2	S	≤1	S	≤0.25	S	≤0.25	S	≤0.25	S	≤2	S	≤0.5	S	≤1	S	≤0.5/9.5	R	>8
822676	yes	P1516	Novel	non-MDR	1	S	≤8	S	≤2	S	≤2	R	>16	S	8/4	S	≤2/4	S	2	S	≤1	S	≤2	S	≤1	S	≤0.25	S	≤0.25	S	≤0.25	S	≤2	S	≤0.5	S	≤1	S	≤0.5/9.5	S	≤2
838366	yes	P1689	Novel	non-MDR	1	S	≤8	S	≤2	S	≤2	R	>16	S	8/4	S	≤2/4	S	2	S	≤1	S	≤2	S	≤1	S	≤0.25	S	≤0.25	S	≤0.25	S	≤2	S	≤0.5	S	≤1	S	≤0.5/9.5	S	≤2
838760	yes	P1728	Novel	non-MDR	1	S	≤8	S	≤2	S	≤2	S	≤4	S	≤4/2	S	≤2/4	S	≤1	S	≤1	S	≤2	S	≤1	S	≤0.25	S	≤0.25	S	≤0.25	S	≤2	R	>2	R	>4	S	≤0.5/9.5	S	≤2
698142	yes	P212	10	non-MDR	0	S	≤8	S	≤2	S	≤2	S	≤4	S	≤4/2	S	≤2/4	S	≤1	S	≤1	S	≤2	S	≤1	S	≤0.25	S	≤0.25	S	≤0.25	S	≤2	S	≤0.5	S	≤1	S	≤0.5/9.5	S	≤2
698684	yes	P257	10	non-MDR	0	S	≤8	S	≤2	S	≤2	S	≤4	S	≤4/2	S	≤2/4	S	2	S	≤1	S	≤2	S	≤1	S	≤0.25	S	≤0.25	S	≤0.25	S	≤2	S	≤0.5	S	≤1	S	≤0.5/9.5	S	≤2
709139	yes	P348	10	non-MDR	0	S	≤8	S	≤2	S	≤2	S	≤4	S	≤4/2	S	≤2/4	S	≤1	S	≤1	S	≤2	S	≤1	S	≤0.25	S	≤0.25	S	≤0.25	S	≤2	S	≤0.5	S	≤1	S	≤0.5/9.5	S	≤2
709605	yes	P389	10	non-MDR	0	S	≤8	S	≤2	S	≤2	S	≤4	S	≤4/2	S	≤2/4	S	≤1	S	≤1	S	≤2	S	≤1	S	≤0.25	S	≤0.25	S	≤0.25	S	≤2	S	≤0.5	S	≤1	S	≤0.5/9.5	S	≤2
710329	yes	P452	10	non-MDR	0	S	≤8	S	≤2	S	≤2	S	≤4	S	≤4/2	S	≤2/4	S	≤1	S	≤1	S	≤2	S	≤1	S	≤0.25	S	≤0.25	S	≤0.25	S	≤2	S	≤0.5	S	≤1	S	≤0.5/9.5	S	≤2
734845	yes	P512	10	non-MDR	0	S	≤8	S	≤2	S	≤2	S	≤4	S	≤4/2	S	≤2/4	S	≤1	S	≤1	S	≤2	S	≤1	S	≤0.25	S	≤0.25	S	≤0.25	S	≤2	S	≤0.5	S	≤1	S	≤0.5/9.5	S	≤2
735517	yes	P564	10	non-MDR	0	S	≤8	S	≤2	S	≤2	S	≤4	S	≤4/2	S	≤2/4	S	≤1	S	≤1	S	≤2	S	≤1	S	≤0.25	S	≤0.25	S	≤0.25	S	≤2	S	≤0.5	S	≤1	S	≤0.5/9.5	S	≤2
750095	yes	P734	10	non-MDR	0	S	≤8	S	≤2	S	≤2	S	≤4	S	≤4/2	S	≤2/4	S	≤1	S	≤1	S	≤2	S	≤1	S	≤0.25	S	≤0.25	S	≤0.25	S	≤2	S	≤0.5	S	≤1	S	≤0.5/9.5	S	≤2
750721		P389	10	non-MDR	0	S	≤8	S	≤2	S	≤2	S	≤4	S	≤4/2	S	≤2/4	S	≤1	S	≤1	S	≤2	S	≤1	S	≤0.25	S	≤0.25	S	≤0.25	S	≤2	S	≤0.5	S	≤1	S	≤0.5/9.5	S	≤2
758483	yes	P875	10	non-MDR	0	S	≤8	S	≤2	S	≤2	S	≤4	S	≤4/2	S	≤2/4	S	≤1	S	≤1	S	≤2	S	≤1	S	≤0.25	S	≤0.25	S	≤0.25	S	≤2	S	≤0.5	S	≤1	S	≤0.5/9.5	S	≤2
768153	yes	P1033	10	non-MDR	0	S	≤8	S	≤2	S	≤2	S	≤4	S	≤4/2	S	≤2/4	S	≤1	S	≤1	S	≤2	S	≤1	S	≤0.25	S	≤0.25	S	≤0.25	S	≤2	S	≤0.5	S	≤1	S	≤0.5/9.5	S	≤2
793457	yes	P53	10	non-MDR	0	S	≤8	S	≤2	S	≤2	S	≤4	S	≤4/2	S	≤2/4	S	≤1	S	≤1	S	≤2	S	≤1	S	≤0.25	S	≤0.25	S	≤0.25	S	≤2	S	≤0.5	S	≤1	S	≤0.5/9.5	S	≤2
793499	yes	P1240	10	non-MDR	0	S	≤8	S	≤2	S	≤2	S	≤4	S	≤4/2	S	≤2/4	S	≤1	S	≤1	S	≤2	S	≤1	S	≤0.25	S	≤0.25	S	≤0.25	S	≤2	S	≤0.5	S	≤1	S	≤0.5/9.5	S	≤2
794103	yes	P1289	10	non-MDR	0	S	≤8	S	≤2	S	≤2	S	≤4	S	≤4/2	S	≤2/4	S	≤1	S	≤1	S	≤2	S	≤1	S	≤0.25	S	≤0.25	S	≤0.25	S	≤2	S	≤0.5	S	≤1	S	≤0.5/9.5	S	≤2
822836	yes	P1529	10	non-MDR	0	S	≤8	S	≤2	S	≤2	S	≤4	S	≤4/2	S	≤2/4	S	≤1	S	≤1	S	≤2	S	≤1	S	≤0.25	S	≤0.25	S	≤0.25	S	≤2	S	≤0.5	S	≤1	S	≤0.5/9.5	S	≤2
837636	yes	P1617	10	non-MDR	0	S	≤8	S	≤2	S	≤2	S	≤4	S	≤4/2	S	≤2/4	S	≤1	S	≤1	S	≤2	S	≤1	S	≤0.25	S	0.5	S	≤0.25	S	≤2	S	≤0.5	S	≤1	S	≤0.5/9.5	S	≤2
837896	yes	P1643	10	non-MDR	0	S	≤8	S	≤2	S	≤2	S	≤4	S	≤4/2	S	≤2/4	S	≤1	S	≤1	S	≤2	S	≤1	S	≤0.25	S	≤0.25	S	≤0.25	S	≤2	S	≤0.5	S	≤1	S	≤0.5/9.5	S	≤2
697752	yes	P92	12	non-MDR	0	S	≤8	S	≤2	S	≤2	S	≤4	S	≤4/2	S	≤2/4	S	2	S	≤1	S	≤2	S	≤1	S	≤0.25	S	0.5	S	≤0.25	S	≤2	S	≤0.5	S	≤1	S	≤0.5/9.5	S	≤2
697760	yes	P177	12	non-MDR	0	S	≤8	S	≤2	S	≤2	S	≤4	S	≤4/2	S	≤2/4	S	2	S	≤1	S	≤2	S	≤1	S	≤0.25	S	≤0.25	S	≤0.25	S	≤2	S	≤0.5	S	≤1	S	≤0.5/9.5	S	≤2
709399	yes	P370	12	non-MDR	0	S	≤8	S	≤2	S	≤2	S	≤4	S	≤4/2	S	≤2/4	S	≤1	S	≤1	S	≤2	S	≤1	S	≤0.25	S	≤0.25	S	≤0.25	S	≤2	S	≤0.5	S	≤1	S	≤0.5/9.5	S	≤2
734547	yes	P490	12	non-MDR	0	S	≤8	S	≤2	S	≤2	S	≤4	S	≤4/2	S	≤2/4	S	≤1	S	≤1	S	≤2	S	≤1	S	≤0.25	S	≤0.25	S	≤0.25	S	≤2	S	≤0.5	S	≤1	S	≤0.5/9.5	S	≤2
735083	yes	P412	12	non-MDR	0	S	≤8	S	≤2	S	≤2	S	≤4	S	≤4/2	S	≤2/4	S	≤1	S	≤1	S	≤2	S	≤1	S	≤0.25	S	≤0.25	S	≤0.25	S	≤2	S	≤0.5	S	≤1	S	≤0.5/9.5	S	≤2
735121	yes	P534	12	non-MDR	0	S	≤8	S	≤2	S	≤2	S	≤4	S	≤4/2	S	≤2/4	S	≤1	S	≤1	S	≤2	S	≤1	S	≤0.25	S	≤0.25	S	≤0.25	S	≤2	S	≤0.5	S	≤1	S	≤0.5/9.5	S	≤2
735663	yes	P577	12	non-MDR	0	S	≤8	S	≤2	S	≤2	S	≤4	S	≤4/2	S	≤2/4	S	2	S	≤1	S	≤2	S	≤1	S	≤0.25	S	≤0.25	S	≤0.25	S	≤2	S	≤0.5	S	≤1	S	≤0.5/9.5	S	≤2
736003	yes	P606	12	non-MDR	0	S	≤8	S	≤2	S	≤2	S	≤4	S	≤4/2	S	≤2/4	S	≤1	S	≤1	S	≤2	S	≤1	S	≤0.25	S	≤0.25	S	≤0.25	S	≤2	S	≤0.5	S	≤1	S	≤0.5/9.5	S	≤2
749419	yes	P679	12	non-MDR	0	S	≤8	S	≤2	S	≤2	S	≤4	S	≤4/2	S	≤2/4	S	≤1	S	≤1	S	≤2	S	≤1	S	≤0.25	S	≤0.25	S	≤0.25	S	≤2	S	≤0.5	S	≤1	S	≤0.5/9.5	S	≤2
757891	yes	P827	12	non-MDR	0	S	≤8	S	≤2	S	≤2	S	≤4	S	≤4/2	S	≤2/4	S	2	S	≤1	S	≤2	S	≤1	S	≤0.25	S	0.5	S	≤0.25	S	≤2	S	≤0.5	S	≤1	S	≤0.5/9.5	S	≤2
758193	yes	P852	12	non-MDR	0	S	≤8	S	≤2	S	≤2	S	≤4	S	≤4/2	S	≤2/4	S	≤1	S	≤1	S	≤2	S	≤1	S	≤0.25	S	≤0.25	S	≤0.25	S	≤2	S	≤0.5	S	≤1	S	≤0.5/9.5	S	≤2
758887	yes	P786	12	non-MDR	0	S	≤8	S	≤2	S	≤2	S	≤4	S	≤4/2	S	≤2/4	S	2	S	≤1	S	≤2	S	≤1	S	≤0.25	S	0.5	S	≤0.25	S	≤2	S	≤0.5	S	≤1	S	≤0.5/9.5	S	≤2
767393	yes	P978	12	non-MDR	0	S	≤8	S	≤2	S	≤2	S	≤4	S	≤4/2	S	≤2/4	S	≤1	S	≤1	S	≤2	S	≤1	S	≤0.25	S	≤0.25	S	≤0.25	S	≤2	S	≤0.5	S	≤1	S	≤0.5/9.5	S	≤2
772483	yes	P1084	12	non-MDR	0	S	≤8	S	≤2	S	≤2	S	≤4	S	≤4/2	S	≤2/4	S	≤1	S	≤1	S	≤2	S	≤1	S	≤0.25	S	≤0.25	S	≤0.25	S	≤2	S	≤0.5	S	≤1	S	≤0.5/9.5	S	≤2
781973	yes	P1195	12	non-MDR	0	S	≤8	S	≤2	S	≤2	S	≤4	S	≤4/2	S	≤2/4	S	≤1	S	≤1	S	≤2	S	≤1	S	≤0.25	S	≤0.25	S	≤0.25	S	≤2	S	≤0.5	S	≤1	S	≤0.5/9.5	S	≤2
805690	yes	P1374	12	non-MDR	0	S	≤8	S	≤2	S	≤2	S	≤4	S	≤4/2	S	≤2/4	S	≤1	S	≤1	S	≤2	S	≤1	S	≤0.25	S	≤0.25	S	≤0.25	S	≤2	S	≤0.5	S	≤1	S	≤0.5/9.5	S	≤2
821794	yes	P1459	12	non-MDR	0	S	≤8	S	≤2	S	≤2	S	≤4	S	≤4/2	S	≤2/4	S	≤1	S	≤1	S	≤2	S	≤1	S	≤0.25	S	≤0.25	S	≤0.25	S	≤2	S	≤0.5	S	≤1	S	≤0.5/9.5	S	≤2
821912		P1459	12	non-MDR	0	S	≤8	S	≤2	S	≤2	S	≤4	S	≤4/2	S	≤2/4	S	≤1	S	≤1	S	≤2	S	≤1	S	≤0.25	S	≤0.25	S	≤0.25	S	≤2	S	≤0.5	S	≤1	S	≤0.5/9.5	S	≤2
822118		P978	12	non-MDR	0	S	≤8	S	≤2	S	≤2	S	≤4	S	≤4/2	S	≤2/4	S	≤1	S	≤1	S	≤2	S	≤1	S	≤0.25	S	≤0.25	S	≤0.25	S	≤2	S	≤0.5	S	≤1	S	≤0.5/9.5	S	≤2
822668	yes	P1515	12	non-MDR	0	S	≤8	S	≤2	S	≤2	S	≤4	S	≤4/2	S	≤2/4	S	≤1	S	≤1	S	≤2	S	≤1	S	≤0.25	S	0.5	S	≤0.25	S	≤2	S	≤0.5	S	≤1	S	≤0.5/9.5	S	≤2
838018	yes	P1655	12	non-MDR	0	S	≤8	S	≤2	S	≤2	S	≤4	S	≤4/2	S	≤2/4	S	≤1	S	≤1	S	≤2	S	≤1	S	≤0.25	S	≤0.25	S	≤0.25	S	≤2	S	≤0.5	S	≤1	S	≤0.5/9.5	S	≤2
838438	yes	P1696	12	non-MDR	0	S	≤8	S	≤2	S	≤2	S	≤4	S	≤4/2	S	≤2/4	S	≤1	S	≤1	S	≤2	S	≤1	S	≤0.25	S	≤0.25	S	≤0.25	S	≤2	S	≤0.5	S	≤1	S	≤0.5/9.5	S	≤2
839142	yes	P1766	12	non-MDR	0	S	≤8	S	≤2	S	≤2	S	≤4	S	≤4/2	S	≤2/4	S	2	S	≤1	S	≤2	S	≤1	S	≤0.25	S	0.5	S	≤0.25	S	≤2	S	≤0.5	S	≤1	S	≤0.5/9.5	S	≤2
793561	yes	P1247	13	non-MDR	0	S	≤8	S	≤2	S	≤2	S	≤4	S	≤4/2	S	≤2/4	S	2	S	≤1	S	≤2	S	≤1	S	≤0.25	S	≤0.25	S	≤0.25	S	≤2	S	≤0.5	S	≤1	S	≤0.5/9.5	S	≤2
794549	yes	P1330	14	non-MDR	0	S	≤8	S	≤2	S	≤2	S	≤4	S	≤4/2	S	≤2/4	S	≤1	S	≤1	S	≤2	S	≤1	S	≤0.25	S	≤0.25	S	≤0.25	S	≤2	S	≤0.5	S	≤1	S	≤0.5/9.5	S	≤2
806678	yes	P1412	14	non-MDR	0	S	≤8	S	≤2	S	≤2	S	≤4	S	≤4/2	S	≤2/4	S	≤1	S	≤1	S	≤2	S	≤1	S	≤0.25	S	≤0.25	S	≤0.25	S	≤2	S	≤0.5	S	≤1	S	≤0.5/9.5	S	≤2
793641	yes	P1255	28	non-MDR	0	S	≤8	S	≤2	S	≤2	S	≤4	S	≤4/2	S	≤2/4	S	2	S	≤1	S	≤2	S	≤1	S	≤0.25	S	≤0.25	S	≤0.25	S	≤2	S	≤0.5	S	≤1	S	≤0.5/9.5	S	≤2
821858	yes	P1463	28	non-MDR	0	S	≤8	S	≤2	S	≤2	S	≤4	S	≤4/2	S	≤2/4	S	2	S	≤1	S	≤2	S	≤1	S	≤0.25	S	≤0.25	S	≤0.25	S	≤2	S	≤0.5	S	≤1	S	≤0.5/9.5	S	≤2
700797	yes	P311	34	non-MDR	0	S	≤8	S	≤2	S	≤2	S	≤4	S	≤4/2	S	≤2/4	S	≤1	S	≤1	S	≤2	S	≤1	S	≤0.25	S	≤0.25	S	≤0.25	S	≤2	S	≤0.5	S	≤1	S	≤0.5/9.5	S	≤2
709509	yes	P380	38	non-MDR	0	S	≤8	S	≤2	S	≤2	S	≤4	S	≤4/2	S	≤2/4	S	2	S	≤1	S	≤2	S	≤1	S	≤0.25	S	≤0.25	S	≤0.25	S	≤2	S	≤0.5	S	≤1	S	≤0.5/9.5	S	≤2
749901	yes	P719	38	non-MDR	0	S	≤8	S	≤2	S	≤2	S	≤4	S	≤4/2	S	≤2/4	S	2	S	≤1	S	≤2	S	≤1	S	≤0.25	S	≤0.25	S	≤0.25	S	≤2	S	≤0.5	S	≤1	S	≤0.5/9.5	S	≤2
758119	yes	P846	38	non-MDR	0	S	≤8	S	≤2	S	≤2	S	≤4	S	8/4	S	8/4	S	2	S	≤1	S	≤2	S	≤1	S	≤0.25	S	≤0.25	S	≤0.25	S	≤2	S	≤0.5	S	≤1	S	≤0.5/9.5	S	≤2
772853	yes	P1110	38	non-MDR	0	S	≤8	S	≤2	S	≤2	S	≤4	S	8/4	S	≤2/4	S	2	S	≤1	S	≤2	S	≤1	S	≤0.25	S	≤0.25	S	≤0.25	S	≤2	S	≤0.5	S	≤1	S	≤0.5/9.5	S	≤2
781747	yes	P1177	38	non-MDR	0	S	≤8	S	≤2	S	≤2	S	≤4	S	≤4/2	S	≤2/4	S	2	S	≤1	S	≤2	S	≤1	S	≤0.25	S	≤0.25	S	≤0.25	S	≤2	S	≤0.5	S	≤1	S	≤0.5/9.5	S	≤2
781981	yes	P1196	38	non-MDR	0	S	≤8	S	≤2	S	≤2	S	≤4	S	≤4/2	S	≤2/4	S	2	S	≤1	S	≤2	S	≤1	S	≤0.25	S	≤0.25	S	≤0.25	S	≤2	S	≤0.5	S	≤1	S	≤0.5/9.5	S	≤2
805640	yes	P1373	38	non-MDR	0	S	≤8	S	≤2	S	≤2	S	≤4	S	≤4/2	S	≤2/4	S	2	S	≤1	S	≤2	S	≤1	S	≤0.25	S	≤0.25	S	≤0.25	S	≤2	S	≤0.5	S	≤1	S	≤0.5/9.5	S	≤2
821962	yes	P1470	38	non-MDR	0	S	≤8	S	≤2	S	≤2	S	≤4	S	≤4/2	S	≤2/4	S	2	S	≤1	S	≤2	S	≤1	S	≤0.25	S	≤0.25	S	≤0.25	S	≤2	S	≤0.5	S	≤1	S	≤0.5/9.5	S	≤2
806304	yes	P1398	40	non-MDR	0	S	≤8	S	≤2	S	≤2	S	≤4	S	≤4/2	S	≤2/4	S	≤1	S	≤1	S	≤2	S	≤1	S	≤0.25	S	≤0.25	S	≤0.25	S	≤2	S	≤0.5	S	≤1	S	≤0.5/9.5	S	≤2
757665	yes	P265	43	non-MDR	0	S	≤8	S	≤2	S	≤2	S	≤4	S	≤4/2	S	≤2/4	S	≤1	S	≤1	S	≤2	S	≤1	S	≤0.25	S	≤0.25	S	≤0.25	S	≤2	S	≤0.5	S	≤1	S	≤0.5/9.5	S	≤2
794031	yes	P1284	56	non-MDR	0	S	≤8	S	≤2	S	≤2	S	≤4	S	≤4/2	S	≤2/4	S	≤1	S	≤1	S	≤2	S	≤1	S	≤0.25	S	≤0.25	S	≤0.25	S	≤2	S	≤0.5	S	≤1	S	≤0.5/9.5	S	≤2
749871	yes	P716	58	non-MDR	0	S	≤8	S	≤2	S	≤2	S	≤4	S	≤4/2	S	≤2/4	S	≤1	S	≤1	S	≤2	S	≤1	S	≤0.25	S	≤0.25	S	≤0.25	S	≤2	S	≤0.5	S	≤1	S	≤0.5/9.5	S	≤2
767633	yes	P998	58	non-MDR	0	S	≤8	S	≤2	S	≤2	S	≤4	S	≤4/2	S	≤2/4	S	2	S	≤1	S	≤2	S	≤1	S	≤0.25	S	≤0.25	S	≤0.25	S	≤2	S	≤0.5	S	≤1	S	≤0.5/9.5	S	≤2
822714	yes	P225	58	non-MDR	0	S	≤8	S	≤2	S	≤2	S	≤4	S	≤4/2	S	≤2/4	S	2	S	≤1	S	≤2	S	≤1	S	≤0.25	S	≤0.25	S	≤0.25	S	≤2	S	≤0.5	S	≤1	S	≤0.5/9.5	S	≤2
699024	yes	P284	59	non-MDR	0	S	≤8	S	≤2	S	≤2	S	≤4	S	≤4/2	S	≤2/4	S	≤1	S	≤1	S	≤2	S	≤1	S	≤0.25	S	≤0.25	S	≤0.25	S	≤2	S	≤0.5	S	≤1	S	≤0.5/9.5	S	≤2
699066	yes	P286	59	non-MDR	0	S	≤8	S	≤2	S	≤2	S	≤4	S	≤4/2	S	≤2/4	S	≤1	S	≤1	S	≤2	S	≤1	S	≤0.25	S	≤0.25	S	≤0.25	S	≤2	S	≤0.5	S	≤1	S	≤0.5/9.5	S	≤2
772467	yes	P1082	59	non-MDR	0	S	≤8	S	≤2	S	≤2	S	≤4	S	≤4/2	S	≤2/4	S	≤1	S	≤1	S	≤2	S	≤1	S	≤0.25	S	≤0.25	S	≤0.25	S	≤2	S	≤0.5	S	≤1	S	≤0.5/9.5	S	≤2
793747	yes	P1263	59	non-MDR	0	S	≤8	S	≤2	S	≤2	S	≤4	S	≤4/2	S	≤2/4	S	≤1	S	≤1	S	≤2	S	≤1	S	≤0.25	S	≤0.25	S	≤0.25	S	≤2	S	≤0.5	S	≤1	S	≤0.5/9.5	S	≤2
794469	yes	P1323	59	non-MDR	0	S	≤8	S	≤2	S	≤2	S	≤4	S	≤4/2	S	≤2/4	S	≤1	S	≤1	S	≤2	S	≤1	S	≤0.25	S	≤0.25	S	≤0.25	S	≤2	S	≤0.5	S	≤1	S	≤0.5/9.5	S	≤2
794687	yes	P80	59	non-MDR	0	S	≤8	S	≤2	S	≤2	S	≤4	S	≤4/2	S	≤2/4	S	≤1	S	≤1	S	≤2	S	≤1	S	≤0.25	S	≤0.25	S	≤0.25	S	≤2	S	≤0.5	S	≤1	S	≤0.5/9.5	S	≤2
806660		P80	59	non-MDR	0	S	≤8	S	≤2	S	≤2	S	≤4	S	≤4/2	S	≤2/4	S	≤1	S	≤1	S	≤2	S	≤1	S	≤0.25	S	≤0.25	S	≤0.25	S	≤2	S	≤0.5	S	≤1	S	≤0.5/9.5	S	≤2
709903	yes	P416	62	non-MDR	0	S	≤8	S	≤2	S	≤2	S	≤4	S	≤4/2	S	≤2/4	S	≤1	S	≤1	S	≤2	S	≤1	S	≤0.25	S	≤0.25	S	≤0.25	S	≤2	S	≤0.5	S	≤1	S	≤0.5/9.5	S	≤2
758265	yes	P858	62	non-MDR	0	S	≤8	S	≤2	S	≤2	S	≤4	S	≤4/2	S	≤2/4	S	≤1	S	≤1	S	≤2	S	≤1	S	≤0.25	S	≤0.25	S	≤0.25	S	≤2	S	≤0.5	S	≤1	S	≤0.5/9.5	S	≤2
767705	yes	P1004	62	non-MDR	0	S	≤8	S	≤2	S	≤2	S	≤4	S	≤4/2	S	≤2/4	S	≤1	S	≤1	S	≤2	S	≤1	S	≤0.25	S	≤0.25	S	≤0.25	S	≤2	S	≤0.5	S	≤1	S	≤0.5/9.5	S	≤2
772281		P858	62	non-MDR	0	S	≤8	S	≤2	S	≤2	S	≤4	S	≤4/2	S	≤2/4	S	≤1	S	≤1	S	≤2	S	≤1	S	≤0.25	S	≤0.25	S	≤0.25	S	≤2	S	≤0.5	S	≤1	S	≤0.5/9.5	S	≤2
793801		P1004	62	non-MDR	0	S	≤8	S	≤2	S	≤2	S	≤4	S	≤4/2	S	≤2/4	S	≤1	S	≤1	S	≤2	S	≤1	S	≤0.25	S	≤0.25	S	≤0.25	S	≤2	S	≤0.5	S	≤1	S	≤0.5/9.5	S	≤2
806598		P1004	62	non-MDR	0	S	≤8	S	≤2	S	≤2	S	≤4	S	≤4/2	S	≤2/4	S	≤1	S	≤1	S	≤2	S	≤1	S	≤0.25	S	0.5	S	≤0.25	S	≤2	S	≤0.5	S	≤1	S	≤0.5/9.5	S	≤2
838656	yes	P1717	62	non-MDR	0	S	≤8	S	≤2	S	≤2	S	≤4	S	≤4/2	S	≤2/4	S	≤1	S	≤1	S	≤2	S	≤1	S	≤0.25	S	≤0.25	S	≤0.25	S	≤2	S	≤0.5	S	≤1	S	≤0.5/9.5	S	≤2
838664	yes	P1718	62	non-MDR	0	S	≤8	S	≤2	S	≤2	S	≤4	S	≤4/2	S	≤2/4	S	≤1	S	≤1	S	≤2	S	≤1	S	≤0.25	S	≤0.25	S	≤0.25	S	≤2	S	≤0.5	S	≤1	S	≤0.5/9.5	S	≤2
749523	yes	P689	68	non-MDR	0	S	≤8	S	≤2	S	≤2	S	≤4	S	≤4/2	S	≤2/4	S	≤1	S	≤1	S	≤2	S	≤1	S	≤0.25	S	≤0.25	S	≤0.25	S	≤2	S	≤0.5	S	≤1	S	≤0.5/9.5	S	≤2
758749	yes	P895	68	non-MDR	0	S	≤8	S	≤2	S	≤2	S	≤4	S	≤4/2	S	≤2/4	S	≤1	S	≤1	S	≤2	S	≤1	S	≤0.25	S	≤0.25	S	≤0.25	S	≤2	S	≤0.5	S	≤1	S	≤0.5/9.5	S	≤2
781335		P689	68	non-MDR	0	S	≤8	S	≤2	S	≤2	S	≤4	S	≤4/2	S	≤2/4	S	≤1	S	≤1	S	≤2	S	≤1	S	≤0.25	S	≤0.25	S	≤0.25	S	≤2	S	≤0.5	S	≤1	S	≤0.5/9.5	S	≤2
698588	yes	P248	69	non-MDR	0	S	≤8	S	≤2	S	≤2	S	≤4	S	≤4/2	S	≤2/4	S	≤1	S	≤1	S	≤2	S	≤1	S	≤0.25	S	≤0.25	S	≤0.25	S	≤2	S	≤0.5	S	≤1	S	≤0.5/9.5	S	≤2
699154	yes	P294	69	non-MDR	0	S	≤8	S	≤2	S	≤2	S	≤4	S	≤4/2	S	≤2/4	S	≤1	S	≤1	S	≤2	S	≤1	S	≤0.25	S	≤0.25	S	≤0.25	S	≤2	S	≤0.5	S	≤1	S	≤0.5/9.5	S	≤2
709075		P294	69	non-MDR	0	S	≤8	S	≤2	S	≤2	S	≤4	S	≤4/2	S	≤2/4	S	≤1	S	≤1	S	≤2	S	≤1	S	≤0.25	S	≤0.25	S	≤0.25	S	≤2	S	≤0.5	S	≤1	S	≤0.5/9.5	S	≤2
709403	yes	P371	69	non-MDR	0	S	≤8	S	≤2	S	≤2	S	≤4	S	≤4/2	S	≤2/4	S	2	S	≤1	S	≤2	S	≤1	S	≤0.25	S	≤0.25	S	≤0.25	S	≤2	S	≤0.5	S	≤1	S	≤0.5/9.5	S	≤2
710071	yes	P429	69	non-MDR	0	S	≤8	S	≤2	S	≤2	S	≤4	S	≤4/2	S	≤2/4	S	≤1	S	≤1	S	≤2	S	≤1	S	≤0.25	S	≤0.25	S	≤0.25	S	≤2	S	≤0.5	S	≤1	S	≤0.5/9.5	S	≤2
710169	yes	P438	69	non-MDR	0	S	≤8	S	≤2	S	≤2	S	≤4	S	≤4/2	S	≤2/4	S	≤1	S	≤1	S	≤2	S	≤1	S	≤0.25	S	≤0.25	S	≤0.25	S	≤2	S	≤0.5	S	≤1	S	≤0.5/9.5	S	≤2
710311	yes	P451	69	non-MDR	0	S	≤8	S	≤2	S	≤2	S	≤4	S	≤4/2	S	≤2/4	S	≤1	S	≤1	S	≤2	S	≤1	S	≤0.25	S	≤0.25	S	≤0.25	S	≤2	S	≤0.5	S	≤1	S	≤0.5/9.5	S	≤2
734563	yes	P492	69	non-MDR	0	S	≤8	S	≤2	S	≤2	S	≤4	S	≤4/2	S	≤2/4	S	2	S	≤1	S	≤2	S	≤1	S	≤0.25	S	≤0.25	S	≤0.25	S	≤2	S	≤0.5	S	≤1	S	≤0.5/9.5	S	≤2
734917	yes	P78	69	non-MDR	0	S	≤8	S	≤2	S	≤2	S	≤4	S	≤4/2	S	≤2/4	S	≤1	S	≤1	S	≤2	S	≤1	S	≤0.25	S	≤0.25	S	≤0.25	S	≤2	S	≤0.5	S	≤1	S	≤0.5/9.5	S	≤2
735067	yes	P530	69	non-MDR	0	S	≤8	S	≤2	S	≤2	S	≤4	S	≤4/2	S	≤2/4	S	≤1	S	≤1	S	≤2	S	≤1	S	≤0.25	S	≤0.25	S	≤0.25	S	≤2	S	≤0.5	S	≤1	S	≤0.5/9.5	S	≤2
735621	yes	P573	69	non-MDR	0	S	≤8	S	≤2	S	≤2	S	≤4	S	≤4/2	S	≤2/4	S	2	S	≤1	S	≤2	S	≤1	S	≤0.25	S	≤0.25	S	≤0.25	S	≤2	S	≤0.5	S	≤1	S	≤0.5/9.5	S	≤2
735697	yes	P130	69	non-MDR	0	S	≤8	S	≤2	S	≤2	S	≤4	S	≤4/2	S	≤2/4	S	≤1	S	≤1	S	≤2	S	≤1	S	≤0.25	S	≤0.25	S	≤0.25	S	≤2	S	≤0.5	S	≤1	S	≤0.5/9.5	S	≤2
735857	yes	P594	69	non-MDR	0	S	≤8	S	≤2	S	≤2	S	≤4	S	≤4/2	S	≤2/4	S	2	S	≤1	S	≤2	S	≤1	S	≤0.25	S	≤0.25	S	≤0.25	S	≤2	S	1	S	≤1	S	≤0.5/9.5	S	≤2
735881	yes	P596	69	non-MDR	0	S	≤8	S	≤2	S	≤2	S	≤4	S	≤4/2	S	≤2/4	S	≤1	S	≤1	S	≤2	S	≤1	S	≤0.25	S	≤0.25	S	≤0.25	S	≤2	S	≤0.5	S	≤1	S	≤0.5/9.5	S	≤2
735937	yes	P600	69	non-MDR	0	S	≤8	S	≤2	S	≤2	S	≤4	S	≤4/2	S	≤2/4	S	≤1	S	≤1	S	≤2	S	≤1	S	≤0.25	S	≤0.25	S	≤0.25	S	≤2	S	≤0.5	S	≤1	S	≤0.5/9.5	S	≤2
749233	yes	P668	69	non-MDR	0	S	≤8	S	≤2	S	≤2	S	≤4	S	≤4/2	S	≤2/4	S	2	S	≤1	S	≤2	S	≤1	S	≤0.25	S	≤0.25	S	≤0.25	S	≤2	S	≤0.5	S	≤1	S	≤0.5/9.5	S	≤2
749427	yes	P680	69	non-MDR	0	S	≤8	S	≤2	S	≤2	S	≤4	S	≤4/2	S	≤2/4	S	≤1	S	≤1	S	≤2	S	≤1	S	≤0.25	S	≤0.25	S	≤0.25	S	≤2	S	≤0.5	S	≤1	S	≤0.5/9.5	S	≤2
749469	yes	P683	69	non-MDR	0	S	≤8	S	≤2	S	≤2	S	≤4	S	≤4/2	S	≤2/4	S	≤1	S	≤1	S	≤2	S	≤1	S	≤0.25	S	≤0.25	S	≤0.25	S	≤2	S	≤0.5	S	≤1	S	≤0.5/9.5	S	≤2
750609		P600	69	non-MDR	0	S	≤8	S	≤2	S	≤2	S	≤4	S	≤4/2	S	≤2/4	S	≤1	S	≤1	S	≤2	S	≤1	S	≤0.25	S	≤0.25	S	≤0.25	S	≤2	S	1	S	≤1	S	≤0.5/9.5	S	≤2
766331	yes	P116	69	non-MDR	0	S	≤8	S	≤2	S	≤2	S	≤4	S	≤4/2	S	≤2/4	S	2	S	≤1	S	≤2	S	≤1	S	≤0.25	S	≤0.25	S	≤0.25	S	≤2	S	≤0.5	S	≤1	S	≤0.5/9.5	S	≤2
767221		P116	69	non-MDR	0	S	≤8	S	≤2	S	≤2	S	≤4	S	≤4/2	S	≤2/4	S	2	S	≤1	S	≤2	S	≤1	S	≤0.25	S	≤0.25	S	≤0.25	S	≤2	S	≤0.5	S	≤1	S	≤0.5/9.5	S	≤2
767255	yes	P969	69	non-MDR	0	S	≤8	S	≤2	S	≤2	S	≤4	S	≤4/2	S	≤2/4	S	≤1	S	≤1	S	≤2	S	≤1	S	≤0.25	S	≤0.25	S	≤0.25	S	≤2	S	1	S	≤1	S	≤0.5/9.5	S	≤2
767763	yes	P1007	69	non-MDR	0	S	≤8	S	≤2	S	≤2	S	≤4	S	≤4/2	S	≤2/4	S	≤1	S	≤1	S	≤2	S	≤1	S	≤0.25	S	≤0.25	S	≤0.25	S	≤2	S	≤0.5	S	≤1	S	≤0.5/9.5	S	≤2
772231	yes	P1064	69	non-MDR	0	S	≤8	S	≤2	S	≤2	S	≤4	S	≤4/2	S	≤2/4	S	≤1	S	≤1	S	≤2	S	≤1	S	≤0.25	S	≤0.25	S	≤0.25	S	≤2	S	≤0.5	S	≤1	S	≤0.5/9.5	S	≤2
772249	yes	P1065	69	non-MDR	0	S	≤8	S	≤2	S	≤2	S	≤4	S	≤4/2	S	≤2/4	S	≤1	S	≤1	S	≤2	S	≤1	S	≤0.25	S	≤0.25	S	≤0.25	S	≤2	S	≤0.5	S	≤1	S	≤0.5/9.5	S	≤2
772433	yes	P1079	69	non-MDR	0	S	≤8	S	≤2	S	≤2	S	≤4	S	≤4/2	S	≤2/4	S	2	S	≤1	S	≤2	S	≤1	S	≤0.25	S	≤0.25	S	≤0.25	S	≤2	S	≤0.5	S	≤1	S	≤0.5/9.5	S	≤2
782073		P451	69	non-MDR	0	S	≤8	S	≤2	S	≤2	S	≤4	S	≤4/2	S	≤2/4	S	≤1	S	≤1	S	≤2	S	≤1	S	≤0.25	S	≤0.25	S	≤0.25	S	≤2	S	≤0.5	S	≤1	S	≤0.5/9.5	S	≤2
793965	yes	P1279	69	non-MDR	0	S	≤8	S	≤2	S	≤2	S	≤4	S	≤4/2	S	≤2/4	S	≤1	S	≤1	S	≤2	S	≤1	S	≤0.25	S	≤0.25	S	≤0.25	S	≤2	S	≤0.5	S	≤1	S	≤0.5/9.5	S	≤2
794241	yes	P1303	69	non-MDR	0	S	≤8	S	≤2	S	≤2	S	8	S	≤4/2	S	≤2/4	S	≤1	S	≤1	S	≤2	S	≤1	S	≤0.25	S	≤0.25	S	≤0.25	S	≤2	S	≤0.5	S	≤1	S	≤0.5/9.5	S	≤2
794259	yes	P1304	69	non-MDR	0	S	≤8	S	≤2	S	≤2	S	8	S	≤4/2	S	≤2/4	S	≤1	S	≤1	S	≤2	S	≤1	S	≤0.25	S	≤0.25	S	≤0.25	S	≤2	S	≤0.5	S	≤1	S	≤0.5/9.5	S	≤2
794371	yes	P1316	69	non-MDR	0	S	≤8	S	≤2	S	≤2	S	≤4	S	≤4/2	S	≤2/4	S	≤1	S	≤1	S	≤2	S	≤1	S	≤0.25	S	≤0.25	S	≤0.25	S	≤2	S	≤0.5	S	≤1	S	≤0.5/9.5	S	≤2
794515	yes	P1327	69	non-MDR	0	S	≤8	S	≤2	S	≤2	S	≤4	S	≤4/2	S	≤2/4	S	2	S	≤1	S	≤2	S	≤1	S	≤0.25	S	≤0.25	S	≤0.25	S	≤2	S	≤0.5	S	≤1	S	≤0.5/9.5	S	≤2
837838	yes	P1637	69	non-MDR	0	S	≤8	S	≤2	S	≤2	S	≤4	S	≤4/2	S	≤2/4	S	≤1	S	≤1	S	≤2	S	≤1	S	≤0.25	S	≤0.25	S	≤0.25	S	≤2	S	1	S	≤1	S	≤0.5/9.5	S	≤2
838278	yes	P1680	69	non-MDR	0	S	≤8	S	≤2	S	≤2	S	≤4	S	≤4/2	S	≤2/4	S	≤1	S	≤1	S	≤2	S	≤1	S	≤0.25	S	≤0.25	S	≤0.25	S	≤2	S	≤0.5	S	≤1	S	≤0.5/9.5	S	≤2
839230	yes	P1775	69	non-MDR	0	S	≤8	S	≤2	S	≤2	S	≤4	S	≤4/2	S	≤2/4	S	≤1	S	≤1	S	≤2	S	≤1	S	≤0.25	S	≤0.25	S	≤0.25	S	≤2	S	≤0.5	S	≤1	S	≤0.5/9.5	S	≤2
699120	yes	P39	70	non-MDR	0	S	≤8	S	≤2	S	≤2	S	≤4	S	≤4/2	S	≤2/4	S	≤1	S	≤1	S	≤2	S	≤1	S	≤0.25	S	≤0.25	S	≤0.25	S	≤2	S	≤0.5	S	≤1	S	≤0.5/9.5	S	≤2
781827	yes	P1182	70	non-MDR	0	S	≤8	S	≤2	S	≤2	S	≤4	S	8/4	S	≤2/4	S	2	S	≤1	S	≤2	S	≤1	S	≤0.25	S	≤0.25	S	≤0.25	S	≤2	S	≤0.5	S	≤1	S	≤0.5/9.5	S	≤2
697446	yes	P148	73	non-MDR	0	S	≤8	S	≤2	S	≤2	S	≤4	S	≤4/2	S	≤2/4	S	≤1	S	≤1	S	≤2	S	≤1	S	≤0.25	S	≤0.25	S	≤0.25	S	≤2	S	1	S	≤1	S	≤0.5/9.5	S	≤2
697462	yes	P61	73	non-MDR	0	S	≤8	S	≤2	S	≤2	S	≤4	S	≤4/2	S	≤2/4	S	2	S	≤1	S	≤2	S	≤1	S	≤0.25	S	≤0.25	S	≤0.25	S	≤2	S	≤0.5	S	≤1	S	≤0.5/9.5	S	≤2
697606	yes	P162	73	non-MDR	0	S	≤8	S	≤2	S	≤2	S	≤4	S	≤4/2	S	≤2/4	S	≤1	S	≤1	S	≤2	S	≤1	S	≤0.25	S	≤0.25	S	≤0.25	S	≤2	S	≤0.5	S	≤1	S	≤0.5/9.5	S	≤2
697946	yes	P195	73	non-MDR	0	S	≤8	S	≤2	S	≤2	S	≤4	S	≤4/2	S	≤2/4	S	≤1	S	≤1	S	≤2	S	≤1	S	≤0.25	S	≤0.25	S	≤0.25	S	≤2	S	≤0.5	S	≤1	S	≤0.5/9.5	S	≤2
697988	yes	P199	73	non-MDR	0	S	≤8	S	≤2	S	≤2	S	≤4	S	≤4/2	S	≤2/4	S	≤1	S	≤1	S	≤2	S	≤1	S	≤0.25	S	≤0.25	S	≤0.25	S	≤2	S	≤0.5	S	≤1	S	≤0.5/9.5	S	≤2
698222		P219	73	non-MDR	0	S	≤8	S	≤2	S	≤2	S	≤4	S	8/4	S	≤2/4	S	≤1	S	≤1	S	≤2	S	≤1	S	≤0.25	S	≤0.25	S	≤0.25	S	≤2	S	≤0.5	S	≤1	S	≤0.5/9.5	S	≤2
698230	yes	P220	73	non-MDR	0	S	≤8	S	≤2	S	≤2	S	≤4	S	≤4/2	S	≤2/4	S	≤1	S	≤1	S	≤2	S	≤1	S	≤0.25	S	≤0.25	S	≤0.25	S	≤2	S	≤0.5	S	≤1	S	≤0.5/9.5	S	≤2
698256	yes	P219	73	non-MDR	0	S	≤8	S	≤2	S	≤2	S	≤4	S	8/4	S	≤2/4	S	≤1	S	≤1	S	≤2	S	≤1	S	≤0.25	S	≤0.25	S	≤0.25	S	≤2	S	≤0.5	S	≤1	S	≤0.5/9.5	S	≤2
698982	yes	P282	73	non-MDR	0	S	≤8	S	≤2	S	≤2	S	≤4	S	≤4/2	S	≤2/4	S	2	S	≤1	S	≤2	S	≤1	S	≤0.25	S	≤0.25	S	≤0.25	S	≤2	S	≤0.5	S	≤1	S	≤0.5/9.5	S	≤2
699146	yes	P293	73	non-MDR	0	S	≤8	S	≤2	S	≤2	S	≤4	S	≤4/2	S	≤2/4	S	≤1	S	≤1	S	≤2	S	≤1	S	≤0.25	S	≤0.25	S	≤0.25	S	≤2	S	≤0.5	S	≤1	S	≤0.5/9.5	S	≤2
699170	yes	P296	73	non-MDR	0	S	≤8	S	≤2	S	≤2	S	≤4	S	≤4/2	S	≤2/4	S	≤1	S	≤1	S	≤2	S	≤1	S	≤0.25	S	≤0.25	S	≤0.25	S	≤2	S	≤0.5	S	≤1	S	≤0.5/9.5	S	≤2
699292		P306	73	non-MDR	0	S	≤8	S	≤2	S	≤2	S	≤4	S	8/4	S	≤2/4	S	≤1	S	≤1	S	≤2	S	≤1	S	≤0.25	S	≤0.25	S	≤0.25	S	≤2	S	≤0.5	S	≤1	S	≤0.5/9.5	S	≤2
704865	yes	P306	73	non-MDR	0	S	≤8	S	≤2	S	≤2	S	≤4	S	≤4/2	S	≤2/4	S	≤1	S	≤1	S	≤2	S	≤1	S	≤0.25	S	≤0.25	S	≤0.25	S	≤2	S	≤0.5	S	≤1	S	≤0.5/9.5	S	≤2
709307	yes	P364	73	non-MDR	0	S	≤8	S	≤2	S	≤2	S	≤4	S	≤4/2	S	8/4	S	≤1	S	≤1	S	≤2	S	≤1	S	≤0.25	S	≤0.25	S	≤0.25	S	≤2	S	≤0.5	S	≤1	S	≤0.5/9.5	S	≤2
709323	yes	P366	73	non-MDR	0	S	≤8	S	≤2	S	≤2	S	≤4	S	≤4/2	S	≤2/4	S	≤1	S	≤1	S	≤2	S	≤1	S	≤0.25	S	≤0.25	S	≤0.25	S	≤2	S	≤0.5	S	≤1	S	≤0.5/9.5	S	≤2
709495	yes	P379	73	non-MDR	0	S	≤8	S	≤2	S	≤2	S	≤4	S	≤4/2	S	≤2/4	S	≤1	S	≤1	S	≤2	S	≤1	S	≤0.25	S	≤0.25	S	≤0.25	S	≤2	S	≤0.5	S	≤1	S	≤0.5/9.5	S	≤2
709663	yes	P394	73	non-MDR	0	S	≤8	S	≤2	S	≤2	S	≤4	S	≤4/2	S	≤2/4	S	≤1	S	≤1	S	≤2	S	≤1	S	≤0.25	S	≤0.25	S	≤0.25	S	≤2	S	≤0.5	S	≤1	S	≤0.5/9.5	S	≤2
709735	yes	P401	73	non-MDR	0	S	≤8	S	≤2	S	≤2	S	≤4	S	≤4/2	S	≤2/4	S	≤1	S	≤1	S	≤2	S	≤1	S	≤0.25	S	≤0.25	S	≤0.25	S	≤2	S	≤0.5	S	≤1	S	≤0.5/9.5	S	≤2
709807	yes	P407	73	non-MDR	0	S	≤8	S	≤2	S	≤2	S	≤4	S	≤4/2	S	≤2/4	S	≤1	S	≤1	S	≤2	S	≤1	S	≤0.25	S	≤0.25	S	≤0.25	S	≤2	S	≤0.5	S	≤1	S	≤0.5/9.5	S	≤2
709857	yes	P412	73	non-MDR	0	S	≤8	S	≤2	S	≤2	S	≤4	S	≤4/2	S	≤2/4	S	≤1	S	≤1	S	≤2	S	≤1	S	≤0.25	S	≤0.25	S	≤0.25	S	≤2	S	≤0.5	S	≤1	S	≤0.5/9.5	S	≤2
709979	yes	P421	73	non-MDR	0	S	≤8	S	≤2	S	≤2	S	≤4	S	≤4/2	S	≤2/4	S	≤1	S	≤1	S	≤2	S	≤1	S	≤0.25	S	≤0.25	S	≤0.25	S	≤2	S	≤0.5	S	≤1	S	≤0.5/9.5	S	≤2
710039	yes	P426	73	non-MDR	0	S	≤8	S	≤2	S	≤2	S	≤4	S	≤4/2	S	≤2/4	S	≤1	S	≤1	S	≤2	S	≤1	S	≤0.25	S	≤0.25	S	≤0.25	S	≤2	S	≤0.5	S	≤1	S	≤0.5/9.5	S	≤2
710143	yes	P436	73	non-MDR	0	S	≤8	S	≤2	S	≤2	S	≤4	S	≤4/2	S	≤2/4	S	≤1	S	≤1	S	≤2	S	≤1	S	≤0.25	S	≤0.25	S	≤0.25	S	≤2	S	≤0.5	S	≤1	S	≤0.5/9.5	S	≤2
710151	yes	P437	73	non-MDR	0	S	≤8	S	≤2	S	≤2	S	≤4	S	8/4	S	≤2/4	S	≤1	S	≤1	S	≤2	S	≤1	S	≤0.25	S	≤0.25	S	≤0.25	S	≤2	S	≤0.5	S	≤1	S	≤0.5/9.5	S	≤2
710441	yes	P462	73	non-MDR	0	S	≤8	S	≤2	S	≤2	S	≤4	S	≤4/2	S	≤2/4	S	≤1	S	≤1	S	≤2	S	≤1	S	≤0.25	S	≤0.25	S	≤0.25	S	≤2	S	≤0.5	S	≤1	S	≤0.5/9.5	S	≤2
734685	yes	P501	73	non-MDR	0	S	≤8	S	≤2	S	≤2	S	≤4	S	≤4/2	S	≤2/4	S	2	S	≤1	S	≤2	S	≤1	S	≤0.25	S	0.5	S	≤0.25	S	≤2	S	≤0.5	S	≤1	S	≤0.5/9.5	S	≤2
735033	yes	P527	73	non-MDR	0	S	≤8	S	≤2	S	≤2	S	≤4	S	≤4/2	S	≤2/4	S	≤1	S	≤1	S	≤2	S	≤1	S	≤0.25	S	≤0.25	S	≤0.25	S	≤2	S	≤0.5	S	≤1	S	≤0.5/9.5	S	≤2
735171	yes	P538	73	non-MDR	0	S	≤8	S	≤2	S	≤2	S	≤4	S	≤4/2	S	≤2/4	S	≤1	S	≤1	S	≤2	S	≤1	S	≤0.25	S	≤0.25	S	≤0.25	S	≤2	S	≤0.5	S	≤1	S	≤0.5/9.5	S	≤2
735411	yes	P555	73	non-MDR	0	S	≤8	S	≤2	S	≤2	S	≤4	S	≤4/2	S	≤2/4	S	≤1	S	≤1	S	≤2	S	≤1	S	≤0.25	S	≤0.25	S	≤0.25	S	≤2	S	≤0.5	S	≤1	S	≤0.5/9.5	S	≤2
735575	yes	P568	73	non-MDR	0	S	≤8	S	≤2	S	≤2	S	≤4	S	≤4/2	S	≤2/4	S	2	S	≤1	S	≤2	S	≤1	S	≤0.25	S	≤0.25	S	≤0.25	S	≤2	S	≤0.5	S	≤1	S	≤0.5/9.5	S	≤2
735605	yes	P571	73	non-MDR	0	S	≤8	S	≤2	S	≤2	S	≤4	S	≤4/2	S	≤2/4	S	≤1	S	≤1	S	≤2	S	≤1	S	≤0.25	S	≤0.25	S	≤0.25	S	≤2	S	≤0.5	S	≤1	S	≤0.5/9.5	S	≤2
735727	yes	P582	73	non-MDR	0	S	≤8	S	≤2	S	≤2	S	≤4	S	8/4	S	≤2/4	S	≤1	S	≤1	S	≤2	S	≤1	S	≤0.25	S	≤0.25	S	≤0.25	S	≤2	S	≤0.5	S	≤1	S	≤0.5/9.5	S	≤2
735979	yes	P604	73	non-MDR	0	S	≤8	S	≤2	S	≤2	S	≤4	S	≤4/2	S	≤2/4	S	≤1	S	≤1	S	≤2	S	≤1	S	≤0.25	S	≤0.25	S	≤0.25	S	≤2	S	≤0.5	S	≤1	S	≤0.5/9.5	S	≤2
736029	yes	P43	73	non-MDR	0	S	≤8	S	≤2	S	≤2	S	≤4	S	≤4/2	S	≤2/4	S	≤1	S	≤1	S	≤2	S	≤1	S	≤0.25	S	0.5	S	≤0.25	S	≤2	S	≤0.5	S	≤1	S	≤0.5/9.5	S	≤2
736125	yes	P616	73	non-MDR	0	S	≤8	S	≤2	S	≤2	S	≤4	S	≤4/2	S	≤2/4	S	≤1	S	≤1	S	≤2	S	≤1	S	≤0.25	S	≤0.25	S	≤0.25	S	≤2	S	≤0.5	S	≤1	S	≤0.5/9.5	S	≤2
736133	yes	P617	73	non-MDR	0	S	≤8	S	≤2	S	≤2	S	≤4	S	≤4/2	S	≤2/4	S	≤1	S	≤1	S	≤2	S	≤1	S	≤0.25	S	≤0.25	S	≤0.25	S	≤2	S	≤0.5	S	≤1	S	≤0.5/9.5	S	≤2
748885		P616	73	non-MDR	0	S	≤8	S	≤2	S	≤2	S	≤4	S	≤4/2	S	≤2/4	S	≤1	S	≤1	S	≤2	S	≤1	S	≤0.25	S	≤0.25	S	≤0.25	S	≤2	S	≤0.5	S	≤1	S	≤0.5/9.5	S	≤2
748893		P617	73	non-MDR	0	S	≤8	S	≤2	S	≤2	S	≤4	S	≤4/2	S	≤2/4	S	≤1	S	≤1	S	≤2	S	≤1	S	≤0.25	S	≤0.25	S	≤0.25	S	≤2	S	≤0.5	S	≤1	S	≤0.5/9.5	S	≤2
749111	yes	P658	73	non-MDR	0	S	≤8	S	≤2	S	≤2	S	≤4	S	≤4/2	S	≤2/4	S	≤1	S	≤1	S	≤2	S	≤1	S	≤0.25	S	≤0.25	S	≤0.25	S	≤2	S	1	S	≤1	S	≤0.5/9.5	S	≤2
749209	yes	P665	73	non-MDR	0	S	≤8	S	≤2	S	≤2	S	≤4	S	8/4	S	≤2/4	S	≤1	S	≤1	S	≤2	S	≤1	S	≤0.25	S	≤0.25	S	≤0.25	S	≤2	S	≤0.5	S	≤1	S	≤0.5/9.5	S	≤2
749355	yes	P675	73	non-MDR	0	S	≤8	S	≤2	S	≤2	S	≤4	S	≤4/2	S	≤2/4	S	≤1	S	≤1	S	≤2	S	≤1	S	≤0.25	S	≤0.25	S	≤0.25	S	≤2	S	≤0.5	S	≤1	S	≤0.5/9.5	S	≤2
749687	yes	P701	73	non-MDR	0	S	≤8	S	≤2	S	≤2	S	≤4	S	≤4/2	S	≤2/4	S	≤1	S	≤1	S	≤2	S	≤1	S	≤0.25	S	≤0.25	S	≤0.25	S	≤2	S	≤0.5	S	≤1	S	≤0.5/9.5	S	≤2
749725	yes	P704	73	non-MDR	0	S	≤8	S	≤2	S	≤2	S	≤4	S	≤4/2	S	8/4	S	2	S	≤1	S	≤2	S	≤1	S	≤0.25	S	0.5	S	≤0.25	S	≤2	S	≤0.5	S	≤1	S	≤0.5/9.5	S	≤2
749813	yes	P712	73	non-MDR	0	S	≤8	S	≤2	S	≤2	S	≤4	S	≤4/2	S	≤2/4	S	≤1	S	≤1	S	≤2	S	≤1	S	≤0.25	S	≤0.25	S	≤0.25	S	≤2	S	≤0.5	S	≤1	S	≤0.5/9.5	S	≤2
750003	yes	P726	73	non-MDR	0	S	≤8	S	≤2	S	≤2	S	≤4	S	≤4/2	S	≤2/4	S	2	S	≤1	S	≤2	S	≤1	S	≤0.25	S	≤0.25	S	≤0.25	S	≤2	S	≤0.5	S	≤1	S	≤0.5/9.5	S	≤2
750079	yes	P733	73	non-MDR	0	S	≤8	S	≤2	S	≤2	S	≤4	S	≤4/2	S	≤2/4	S	≤1	S	≤1	S	≤2	S	≤1	S	≤0.25	S	≤0.25	S	≤0.25	S	≤2	S	≤0.5	S	≤1	S	≤0.5/9.5	S	≤2
750133	yes	P737	73	non-MDR	0	S	≤8	S	≤2	S	≤2	S	≤4	S	8/4	S	≤2/4	S	≤1	S	≤1	S	≤2	S	≤1	S	≤0.25	S	≤0.25	S	≤0.25	S	≤2	S	≤0.5	S	≤1	S	≤0.5/9.5	S	≤2
750465	yes	P764	73	non-MDR	0	S	≤8	S	≤2	S	≤2	S	≤4	S	≤4/2	S	8/4	S	2	S	≤1	S	≤2	S	≤1	S	≤0.25	S	≤0.25	S	≤0.25	S	≤2	S	≤0.5	S	≤1	S	≤0.5/9.5	S	≤2
750587	yes	P775	73	non-MDR	0	S	≤8	S	≤2	S	≤2	S	≤4	S	≤4/2	S	≤2/4	S	≤1	S	≤1	S	≤2	S	≤1	S	≤0.25	S	≤0.25	S	≤0.25	S	≤2	S	≤0.5	S	≤1	S	≤0.5/9.5	S	≤2
750675	yes	P781	73	non-MDR	0	S	≤8	S	≤2	S	≤2	S	≤4	S	8/4	S	8/4	S	2	S	≤1	S	≤2	S	≤1	S	≤0.25	S	≤0.25	S	≤0.25	S	≤2	S	≤0.5	S	≤1	S	≤0.5/9.5	S	≤2
758013	yes	P836	73	non-MDR	0	S	≤8	S	≤2	S	≤2	S	≤4	S	8/4	S	≤2/4	S	≤1	S	≤1	S	≤2	S	≤1	S	≤0.25	S	≤0.25	S	≤0.25	S	≤2	S	≤0.5	S	≤1	S	≤0.5/9.5	S	≤2
758231	yes	P856	73	non-MDR	0	S	≤8	S	≤2	S	≤2	S	≤4	S	≤4/2	S	≤2/4	S	2	S	≤1	S	≤2	S	≤1	S	≤0.25	S	1	S	≤0.25	S	≤2	S	≤0.5	S	≤1	S	≤0.5/9.5	S	≤2
758765	yes	P897	73	non-MDR	0	S	≤8	S	≤2	S	≤2	S	≤4	S	≤4/2	S	≤2/4	S	≤1	S	≤1	S	≤2	S	≤1	S	≤0.25	S	≤0.25	S	≤0.25	S	≤2	S	≤0.5	S	≤1	S	≤0.5/9.5	S	≤2
758845	yes	P903	73	non-MDR	0	S	≤8	S	≤2	S	≤2	S	≤4	S	≤4/2	S	≤2/4	S	≤1	S	≤1	S	≤2	S	≤1	S	≤0.25	S	≤0.25	S	≤0.25	S	≤2	S	≤0.5	S	≤1	S	≤0.5/9.5	S	≤2
759155		P712	73	non-MDR	0	S	≤8	S	≤2	S	≤2	S	≤4	S	≤4/2	S	≤2/4	S	2	S	≤1	S	≤2	S	≤1	S	≤0.25	S	≤0.25	S	≤0.25	S	≤2	S	≤0.5	S	≤1	S	≤0.5/9.5	S	≤2
767095	yes	P955	73	non-MDR	0	S	≤8	S	≤2	S	≤2	S	≤4	S	≤4/2	S	≤2/4	S	≤1	S	≤1	S	≤2	S	≤1	S	≤0.25	S	≤0.25	S	≤0.25	S	≤2	S	≤0.5	S	≤1	S	≤0.5/9.5	S	≤2
767141	yes	P959	73	non-MDR	0	S	≤8	S	≤2	S	≤2	S	≤4	S	8/4	S	≤2/4	S	≤1	S	≤1	S	≤2	S	≤1	S	≤0.25	S	≤0.25	S	≤0.25	S	≤2	S	1	S	≤1	S	≤0.5/9.5	S	≤2
767511	yes	P988	73	non-MDR	0	S	≤8	S	≤2	S	≤2	S	≤4	S	≤4/2	S	8/4	S	≤1	S	≤1	S	≤2	S	≤1	S	≤0.25	S	≤0.25	S	≤0.25	S	≤2	S	≤0.5	S	≤1	S	≤0.5/9.5	S	≤2
767587	yes	P994	73	non-MDR	0	S	≤8	S	≤2	S	≤2	S	≤4	S	≤4/2	S	≤2/4	S	≤1	S	≤1	S	≤2	S	≤1	S	≤0.25	S	≤0.25	S	≤0.25	S	≤2	S	≤0.5	S	≤1	S	≤0.5/9.5	S	≤2
767617	yes	P997	73	non-MDR	0	S	≤8	S	≤2	S	≤2	S	≤4	S	≤4/2	S	≤2/4	S	≤1	S	≤1	S	≤2	S	≤1	S	≤0.25	S	≤0.25	S	≤0.25	S	≤2	S	≤0.5	S	≤1	S	≤0.5/9.5	S	≤2
767739	yes	P134	73	non-MDR	0	S	≤8	S	≤2	S	≤2	S	≤4	S	≤4/2	S	≤2/4	S	≤1	S	≤1	S	≤2	S	≤1	S	≤0.25	S	≤0.25	S	≤0.25	S	≤2	S	≤0.5	S	≤1	S	≤0.5/9.5	S	≤2
767843	yes	P17	73	non-MDR	0	S	≤8	S	≤2	S	≤2	S	≤4	S	≤4/2	S	≤2/4	S	2	S	≤1	S	≤2	S	≤1	S	≤0.25	S	1	S	≤0.25	S	≤2	S	≤0.5	S	≤1	S	≤0.5/9.5	S	≤2
768305	yes	P1043	73	non-MDR	0	S	≤8	S	≤2	S	≤2	S	≤4	S	≤4/2	S	≤2/4	S	≤1	S	≤1	S	≤2	S	≤1	S	≤0.25	S	≤0.25	S	≤0.25	S	≤2	S	≤0.5	S	≤1	S	≤0.5/9.5	S	≤2
772039	yes	P128	73	non-MDR	0	S	≤8	S	≤2	S	≤2	S	≤4	S	≤4/2	S	≤2/4	S	≤1	S	≤1	S	≤2	S	≤1	S	≤0.25	S	≤0.25	S	≤0.25	S	≤2	S	≤0.5	S	≤1	S	≤0.5/9.5	S	≤2
772101	yes	P1055	73	non-MDR	0	S	≤8	S	≤2	S	≤2	S	≤4	S	8/4	S	≤2/4	S	2	S	≤1	S	≤2	S	≤1	S	≤0.25	S	≤0.25	S	≤0.25	S	≤2	S	≤0.5	S	≤1	S	≤0.5/9.5	S	≤2
772127	yes	P1057	73	non-MDR	0	S	≤8	S	≤2	S	≤2	S	≤4	S	≤4/2	S	≤2/4	S	≤1	S	≤1	S	≤2	S	≤1	S	≤0.25	S	≤0.25	S	≤0.25	S	≤2	S	≤0.5	S	≤1	S	≤0.5/9.5	S	≤2
772265	yes	P1067	73	non-MDR	0	S	≤8	S	≤2	S	≤2	S	≤4	S	≤4/2	S	≤2/4	S	≤1	S	≤1	S	≤2	S	≤1	S	≤0.25	S	≤0.25	S	≤0.25	S	≤2	S	≤0.5	S	≤1	S	≤0.5/9.5	S	≤2
772571	yes	P1089	73	non-MDR	0	S	≤8	S	≤2	S	≤2	S	≤4	S	≤4/2	S	≤2/4	S	≤1	S	≤1	S	≤2	S	≤1	S	≤0.25	S	≤0.25	S	≤0.25	S	≤2	S	≤0.5	S	≤1	S	≤0.5/9.5	S	≤2
772765		P1055	73	non-MDR	0	S	≤8	S	≤2	S	≤2	S	≤4	S	8/4	S	≤2/4	S	2	S	≤1	S	≤2	S	≤1	S	≤0.25	S	≤0.25	S	≤0.25	S	≤2	S	≤0.5	S	≤1	S	≤0.5/9.5	S	≤2
781239	yes	P1140	73	non-MDR	0	S	≤8	S	≤2	S	≤2	S	≤4	S	≤4/2	S	≤2/4	S	≤1	S	≤1	S	≤2	S	≤1	S	≤0.25	S	≤0.25	S	≤0.25	S	≤2	S	≤0.5	S	≤1	S	≤0.5/9.5	S	≤2
781473	yes	P1157	73	non-MDR	0	S	≤8	S	≤2	S	≤2	S	≤4	S	≤4/2	S	≤2/4	S	≤1	S	≤1	S	≤2	S	≤1	S	≤0.25	S	≤0.25	S	≤0.25	S	≤2	S	≤0.5	S	≤1	S	≤0.5/9.5	S	≤2
781503	yes	P1159	73	non-MDR	0	S	≤8	S	≤2	S	≤2	S	≤4	S	≤4/2	S	≤2/4	S	≤1	S	≤1	S	≤2	S	≤1	S	≤0.25	S	≤0.25	S	≤0.25	S	≤2	S	≤0.5	S	≤1	S	≤0.5/9.5	S	≤2
781949	yes	P1192	73	non-MDR	0	S	≤8	S	≤2	S	≤2	S	≤4	S	≤4/2	S	≤2/4	S	≤1	S	≤1	S	≤2	S	≤1	S	≤0.25	S	≤0.25	S	≤0.25	S	≤2	S	≤0.5	S	≤1	S	≤0.5/9.5	S	≤2
781957	yes	P1193	73	non-MDR	0	S	≤8	S	≤2	S	≤2	S	≤4	S	≤4/2	S	≤2/4	S	≤1	S	≤1	S	≤2	S	≤1	S	≤0.25	S	≤0.25	S	≤0.25	S	≤2	S	≤0.5	S	≤1	S	≤0.5/9.5	S	≤2
782023	yes	P941	73	non-MDR	0	S	≤8	S	≤2	S	≤2	S	≤4	S	≤4/2	S	≤2/4	S	≤1	S	≤1	S	≤2	S	≤1	S	≤0.25	S	≤0.25	S	≤0.25	S	≤2	S	≤0.5	S	≤1	S	≤0.5/9.5	S	≤2
782081	yes	P1202	73	non-MDR	0	S	≤8	S	≤2	S	≤2	S	≤4	S	≤4/2	S	≤2/4	S	≤1	S	≤1	S	≤2	S	≤1	S	≤0.25	S	≤0.25	S	≤0.25	S	≤2	S	≤0.5	S	≤1	S	≤0.5/9.5	S	≤2
782153	yes	P1208	73	non-MDR	0	S	≤8	S	≤2	S	≤2	S	≤4	S	≤4/2	S	≤2/4	S	≤1	S	≤1	S	≤2	S	≤1	S	≤0.25	S	≤0.25	S	≤0.25	S	≤2	S	≤0.5	S	≤1	S	≤0.5/9.5	S	≤2
793503	yes	P1241	73	non-MDR	0	S	≤8	S	≤2	S	≤2	S	≤4	S	≤4/2	S	≤2/4	S	≤1	S	≤1	S	≤2	S	≤1	S	≤0.25	S	≤0.25	S	≤0.25	S	≤2	S	≤0.5	S	≤1	S	≤0.5/9.5	S	≤2
793553	yes	P1246	73	non-MDR	0	S	≤8	S	≤2	S	≤2	S	≤4	S	8/4	S	≤2/4	S	2	S	≤1	S	≤2	S	≤1	S	≤0.25	S	0.5	S	≤0.25	S	≤2	S	≤0.5	S	≤1	S	≤0.5/9.5	S	≤2
793739	yes	P1262	73	non-MDR	0	S	≤8	S	≤2	S	≤2	S	≤4	S	≤4/2	S	≤2/4	S	≤1	S	≤1	S	≤2	S	≤1	S	≤0.25	S	≤0.25	S	≤0.25	S	≤2	S	≤0.5	S	≤1	S	≤0.5/9.5	S	≤2
793843	yes	P1271	73	non-MDR	0	S	≤8	S	≤2	S	≤2	S	≤4	S	≤4/2	S	≤2/4	S	≤1	S	≤1	S	≤2	S	≤1	S	≤0.25	S	≤0.25	S	≤0.25	S	≤2	S	≤0.5	S	≤1	S	≤0.5/9.5	S	≤2
793973		P17	73	non-MDR	0	S	≤8	S	≤2	S	≤2	S	≤4	S	≤4/2	S	≤2/4	S	2	S	≤1	S	≤2	S	≤1	S	≤0.25	S	≤0.25	S	≤0.25	S	≤2	S	≤0.5	S	≤1	S	≤0.5/9.5	S	≤2
794629	yes	P1336	73	non-MDR	0	S	≤8	S	≤2	S	≤2	S	≤4	S	≤4/2	S	8/4	S	≤1	S	≤1	S	≤2	S	≤1	S	≤0.25	S	≤0.25	S	≤0.25	S	≤2	S	≤0.5	S	≤1	S	≤0.5/9.5	S	≤2
805044		P199	73	non-MDR	0	S	≤8	S	≤2	S	≤2	S	≤4	S	≤4/2	S	≤2/4	S	≤1	S	≤1	S	≤2	S	≤1	S	≤0.25	S	≤0.25	S	≤0.25	S	≤2	S	≤0.5	S	≤1	S	≤0.5/9.5	S	≤2
805560	yes	P1370	73	non-MDR	0	S	≤8	S	≤2	S	≤2	S	≤4	S	≤4/2	S	≤2/4	S	≤1	S	≤1	S	≤2	S	≤1	S	≤0.25	S	≤0.25	S	≤0.25	S	≤2	S	≤0.5	S	≤1	S	≤0.5/9.5	S	≤2
805704	yes	P1375	73	non-MDR	0	S	≤8	S	≤2	S	≤2	S	≤4	S	≤4/2	S	≤2/4	S	≤1	S	≤1	S	≤2	S	≤1	S	≤0.25	S	≤0.25	S	≤0.25	S	≤2	S	≤0.5	S	≤1	S	≤0.5/9.5	S	≤2
805834	yes	P1383	73	non-MDR	0	S	≤8	S	≤2	S	≤2	S	≤4	S	8/4	S	8/4	S	≤1	S	≤1	S	≤2	S	≤1	S	≤0.25	S	≤0.25	S	≤0.25	S	≤2	S	≤0.5	S	≤1	S	≤0.5/9.5	S	≤2
806178	yes	P1395	73	non-MDR	0	S	≤8	S	≤2	S	≤2	S	≤4	S	≤4/2	S	≤2/4	S	≤1	S	≤1	S	≤2	S	≤1	S	≤0.25	S	≤0.25	S	≤0.25	S	≤2	S	≤0.5	S	≤1	S	≤0.5/9.5	S	≤2
806476	yes	P1404	73	non-MDR	0	S	≤8	S	≤2	S	≤2	S	≤4	S	≤4/2	S	≤2/4	S	≤1	S	≤1	S	≤2	S	≤1	S	≤0.25	S	≤0.25	S	≤0.25	S	≤2	S	≤0.5	S	≤1	S	≤0.5/9.5	S	≤2
821988	yes	P1472	73	non-MDR	0	S	≤8	S	≤2	S	≤2	S	≤4	S	≤4/2	S	≤2/4	S	2	S	≤1	S	≤2	S	≤1	S	≤0.25	S	≤0.25	S	≤0.25	S	≤2	S	≤0.5	S	≤1	S	≤0.5/9.5	S	≤2
822310	yes	P5	73	non-MDR	0	S	≤8	S	≤2	S	≤2	S	≤4	S	≤4/2	S	≤2/4	S	≤1	S	≤1	S	≤2	S	≤1	S	≤0.25	S	≤0.25	S	≤0.25	S	≤2	S	≤0.5	S	≤1	S	≤0.5/9.5	S	≤2
822490	yes	P1502	73	non-MDR	0	S	≤8	S	≤2	S	≤2	S	≤4	S	8/4	S	8/4	S	≤1	S	≤1	S	≤2	S	≤1	S	≤0.25	S	≤0.25	S	≤0.25	S	≤2	S	≤0.5	S	≤1	S	≤0.5/9.5	S	≤2
822546		P199	73	non-MDR	0	S	≤8	S	≤2	S	≤2	S	≤4	S	≤4/2	S	≤2/4	S	≤1	S	≤1	S	≤2	S	≤1	S	≤0.25	S	≤0.25	S	≤0.25	S	≤2	S	≤0.5	S	≤1	S	≤0.5/9.5	S	≤2
822570	yes	P1507	73	non-MDR	0	S	≤8	S	≤2	S	≤2	S	≤4	S	≤4/2	S	≤2/4	S	≤1	S	≤1	S	≤2	S	≤1	S	≤0.25	S	≤0.25	S	≤0.25	S	≤2	S	≤0.5	S	≤1	S	≤0.5/9.5	S	≤2
822684	yes	P1517	73	non-MDR	0	S	≤8	S	≤2	S	≤2	S	≤4	S	≤4/2	S	≤2/4	S	≤1	S	≤1	S	≤2	S	≤1	S	≤0.25	S	≤0.25	S	≤0.25	S	≤2	S	≤0.5	S	≤1	S	≤0.5/9.5	S	≤2
822730	yes	P1521	73	non-MDR	0	S	≤8	S	≤2	S	≤2	S	≤4	S	≤4/2	S	≤2/4	S	≤1	S	≤1	S	≤2	S	≤1	S	≤0.25	S	≤0.25	S	≤0.25	S	≤2	S	≤0.5	S	≤1	S	≤0.5/9.5	S	≤2
822908		P538	73	non-MDR	0	S	≤8	S	≤2	S	≤2	S	≤4	S	≤4/2	S	≤2/4	S	≤1	S	≤1	S	≤2	S	≤1	S	≤0.25	S	≤0.25	S	≤0.25	S	≤2	S	≤0.5	S	≤1	S	≤0.5/9.5	S	≤2
837732	yes	P1627	73	non-MDR	0	S	≤8	S	≤2	S	≤2	S	≤4	S	≤4/2	S	≤2/4	S	≤1	S	≤1	S	≤2	S	≤1	S	≤0.25	S	≤0.25	S	≤0.25	S	≤2	S	≤0.5	S	≤1	S	≤0.5/9.5	S	≤2
837820	yes	P1636	73	non-MDR	0	S	≤8	S	≤2	S	≤2	S	≤4	S	≤4/2	S	≤2/4	S	≤1	S	≤1	S	≤2	S	≤1	S	≤0.25	S	≤0.25	S	≤0.25	S	≤2	S	≤0.5	S	≤1	S	≤0.5/9.5	S	≤2
837968	yes	P1650	73	non-MDR	0	S	≤8	S	≤2	S	≤2	S	≤4	S	≤4/2	S	≤2/4	S	≤1	S	≤1	S	≤2	S	≤1	S	≤0.25	S	≤0.25	S	≤0.25	S	≤2	S	≤0.5	S	≤1	S	≤0.5/9.5	S	≤2
837976	yes	P1651	73	non-MDR	0	S	≤8	S	≤2	S	≤2	S	≤4	S	≤4/2	S	≤2/4	S	≤1	S	≤1	S	≤2	S	≤1	S	≤0.25	S	≤0.25	S	≤0.25	S	≤2	S	≤0.5	S	≤1	S	≤0.5/9.5	S	≤2
838228	yes	P1675	73	non-MDR	0	S	≤8	S	≤2	S	≤2	S	≤4	S	≤4/2	S	≤2/4	S	≤1	S	≤1	S	≤2	S	≤1	S	≤0.25	S	≤0.25	S	≤0.25	S	≤2	S	≤0.5	S	≤1	S	≤0.5/9.5	S	≤2
838374	yes	P1690	73	non-MDR	0	S	≤8	S	≤2	S	≤2	S	≤4	S	≤4/2	S	≤2/4	S	≤1	S	≤1	S	≤2	S	≤1	S	≤0.25	S	≤0.25	S	≤0.25	S	≤2	S	≤0.5	S	≤1	S	≤0.5/9.5	S	≤2
838526	yes	P1705	73	non-MDR	0	S	≤8	S	≤2	S	≤2	S	≤4	S	8/4	S	8/4	S	2	S	≤1	S	≤2	S	≤1	S	≤0.25	S	0.5	S	≤0.25	S	≤2	S	≤0.5	S	≤1	S	≤0.5/9.5	S	≤2
838550	yes	P1707	73	non-MDR	0	S	≤8	S	≤2	S	≤2	S	≤4	S	≤4/2	S	≤2/4	S	≤1	S	≤1	S	≤2	S	≤1	S	≤0.25	S	≤0.25	S	≤0.25	S	≤2	S	≤0.5	S	≤1	S	≤0.5/9.5	S	≤2
838778	yes	P1729	73	non-MDR	0	S	≤8	S	≤2	S	≤2	S	≤4	S	≤4/2	S	≤2/4	S	≤1	S	≤1	S	≤2	S	≤1	S	≤0.25	S	≤0.25	S	≤0.25	S	≤2	S	≤0.5	S	≤1	S	≤0.5/9.5	S	≤2
838816	yes	P1733	73	non-MDR	0	S	≤8	S	≤2	S	≤2	S	≤4	S	≤4/2	S	≤2/4	S	≤1	S	≤1	S	≤2	S	≤1	S	≤0.25	S	≤0.25	S	≤0.25	S	≤2	S	≤0.5	S	≤1	S	≤0.5/9.5	S	≤2
838912	yes	P1743	73	non-MDR	0	S	≤8	S	≤2	S	≤2	S	≤4	S	8/4	S	≤2/4	S	≤1	S	≤1	S	≤2	S	≤1	S	≤0.25	S	≤0.25	S	≤0.25	S	≤2	S	≤0.5	S	≤1	S	≤0.5/9.5	S	≤2
838962	yes	P1748	73	non-MDR	0	S	≤8	S	≤2	S	≤2	S	≤4	S	≤4/2	S	≤2/4	S	≤1	S	≤1	S	≤2	S	≤1	S	≤0.25	S	≤0.25	S	≤0.25	S	≤2	S	≤0.5	S	≤1	S	≤0.5/9.5	S	≤2
838970	yes	P1749	73	non-MDR	0	S	≤8	S	≤2	S	≤2	S	≤4	S	≤4/2	S	≤2/4	S	≤1	S	≤1	S	≤2	S	≤1	S	≤0.25	S	0.5	S	≤0.25	S	≤2	S	≤0.5	S	≤1	S	≤0.5/9.5	S	≤2
838996	yes	P1751	73	non-MDR	0	S	≤8	S	≤2	S	≤2	S	≤4	S	≤4/2	S	≤2/4	S	≤1	S	≤1	S	≤2	S	≤1	S	≤0.25	S	≤0.25	S	≤0.25	S	≤2	S	≤0.5	S	≤1	S	≤0.5/9.5	S	≤2
839070	yes	P1759	73	non-MDR	0	S	≤8	S	≤2	S	≤2	S	≤4	S	≤4/2	S	≤2/4	S	≤1	S	≤1	S	≤2	S	≤1	S	≤0.25	S	≤0.25	S	≤0.25	S	≤2	S	≤0.5	S	≤1	S	≤0.5/9.5	S	≤2
839168	yes	P1768	73	non-MDR	0	S	≤8	S	≤2	S	≤2	S	≤4	S	≤4/2	S	≤2/4	S	≤1	S	≤1	S	≤2	S	≤1	S	≤0.25	S	≤0.25	S	≤0.25	S	≤2	S	≤0.5	S	≤1	S	≤0.5/9.5	S	≤2
839222	yes	P1774	73	non-MDR	0	S	≤8	S	≤2	S	≤2	S	≤4	S	≤4/2	S	8/4	S	≤1	S	≤1	S	≤2	S	≤1	S	≤0.25	S	≤0.25	S	≤0.25	S	≤2	S	≤0.5	S	≤1	S	≤0.5/9.5	S	≤2
839248	yes	P1776	73	non-MDR	0	S	≤8	S	≤2	S	≤2	S	≤4	S	≤4/2	S	≤2/4	S	≤1	S	≤1	S	≤2	S	≤1	S	≤0.25	S	≤0.25	S	≤0.25	S	≤2	S	≤0.5	S	≤1	S	≤0.5/9.5	S	≤2
710223	yes	P102	80	non-MDR	0	S	≤8	S	≤2	S	≤2	S	≤4	S	≤4/2	S	≤2/4	S	≤1	S	≤1	S	≤2	S	≤1	S	≤0.25	S	≤0.25	S	≤0.25	S	≤2	S	≤0.5	S	≤1	S	≤0.5/9.5	S	≤2
749007	yes	P648	80	non-MDR	0	S	≤8	S	≤2	S	≤2	S	≤4	S	≤4/2	S	≤2/4	S	≤1	S	≤1	S	≤2	S	≤1	S	≤0.25	S	≤0.25	S	≤0.25	S	≤2	S	≤0.5	S	≤1	S	≤0.5/9.5	S	≤2
750691	yes	P59	80	non-MDR	0	S	≤8	S	≤2	S	≤2	S	≤4	S	≤4/2	S	≤2/4	S	≤1	S	≤1	S	≤2	S	≤1	S	≤0.25	S	≤0.25	S	≤0.25	S	≤2	S	≤0.5	S	≤1	S	≤0.5/9.5	S	≤2
758521	yes	P879	80	non-MDR	0	S	≤8	S	≤2	S	≤2	S	≤4	S	≤4/2	S	≤2/4	S	2	S	≤1	S	≤2	S	≤1	S	≤0.25	S	≤0.25	S	≤0.25	S	≤2	S	≤0.5	S	≤1	S	≤0.5/9.5	S	≤2
781965	yes	P1194	80	non-MDR	0	S	≤8	S	≤2	S	≤2	S	≤4	S	≤4/2	S	≤2/4	S	≤1	S	≤1	S	≤2	S	≤1	S	≤0.25	S	≤0.25	S	≤0.25	S	≤2	S	≤0.5	S	≤1	S	≤0.5/9.5	S	≤2
806370	yes	P1402	80	non-MDR	0	S	≤8	S	≤2	S	≤2	S	≤4	S	≤4/2	S	≤2/4	S	≤1	S	≤1	S	≤2	S	≤1	S	≤0.25	S	≤0.25	S	≤0.25	S	≤2	S	≤0.5	S	≤1	S	≤0.5/9.5	S	≤2
710177	yes	P439	83	non-MDR	0	S	≤8	S	≤2	S	≤2	S	≤4	S	≤4/2	S	≤2/4	S	2	S	≤1	S	≤2	S	≤1	S	≤0.25	S	0.5	S	≤0.25	S	≤2	S	≤0.5	S	≤1	S	≤0.5/9.5	S	≤2
750351	yes	P753	83	non-MDR	0	S	≤8	S	≤2	S	≤2	S	≤4	S	≤4/2	S	≤2/4	S	2	S	≤1	S	≤2	S	≤1	S	≤0.25	S	0.5	S	≤0.25	S	≤2	S	≤0.5	S	≤1	S	≤0.5/9.5	S	≤2
759041	yes	P921	83	non-MDR	0	S	≤8	S	≤2	S	≤2	S	≤4	S	≤4/2	S	≤2/4	S	2	S	≤1	S	≤2	S	≤1	S	≤0.25	S	≤0.25	S	≤0.25	S	≤2	S	≤0.5	S	≤1	S	≤0.5/9.5	S	≤2
781915	yes	P1189	83	non-MDR	0	S	≤8	S	≤2	S	≤2	S	≤4	S	≤4/2	S	≤2/4	S	≤1	S	≤1	S	≤2	S	≤1	S	≤0.25	S	≤0.25	S	≤0.25	S	≤2	S	≤0.5	S	≤1	S	≤0.5/9.5	S	≤2
782195	yes	P1210	83	non-MDR	0	S	≤8	S	≤2	S	≤2	S	≤4	S	≤4/2	S	≤2/4	S	≤1	S	≤1	S	≤2	S	≤1	S	≤0.25	S	≤0.25	S	≤0.25	S	≤2	S	≤0.5	S	≤1	S	≤0.5/9.5	S	≤2
822642	yes	P1514	83	non-MDR	0	S	≤8	S	≤2	S	≤2	S	≤4	S	≤4/2	S	≤2/4	S	2	S	≤1	S	≤2	S	≤1	S	≤0.25	S	≤0.25	S	≤0.25	S	≤2	S	≤0.5	S	≤1	S	≤0.5/9.5	S	≤2
697454	yes	P149	88	non-MDR	0	S	≤8	S	≤2	S	≤2	S	≤4	S	8/4	S	≤2/4	S	≤1	S	≤1	S	≤2	S	≤1	S	≤0.25	S	≤0.25	S	≤0.25	S	≤2	S	≤0.5	S	≤1	S	≤0.5/9.5	S	≤2
710119	yes	P433	88	non-MDR	0	S	≤8	S	≤2	S	≤2	S	≤4	S	8/4	S	≤2/4	S	≤1	S	≤1	S	≤2	S	≤1	S	≤0.25	S	≤0.25	S	≤0.25	S	≤2	S	≤0.5	S	≤1	S	≤0.5/9.5	S	≤2
758353	yes	P867	93	non-MDR	0	S	≤8	S	≤2	S	≤2	S	≤4	S	≤4/2	S	≤2/4	S	≤1	S	≤1	S	≤2	S	≤1	S	≤0.25	S	≤0.25	S	≤0.25	S	≤2	S	≤0.5	S	≤1	S	≤0.5/9.5	S	≤2
697526	yes	P155	95	non-MDR	0	S	≤8	S	≤2	S	≤2	S	≤4	S	≤4/2	S	≤2/4	S	≤1	S	≤1	S	≤2	S	≤1	S	≤0.25	S	≤0.25	S	≤0.25	S	≤2	S	≤0.5	S	≤1	S	≤0.5/9.5	S	≤2
697728	yes	P174	95	non-MDR	0	S	≤8	S	≤2	S	≤2	S	≤4	S	≤4/2	S	≤2/4	S	≤1	S	≤1	S	≤2	S	≤1	S	≤0.25	S	≤0.25	S	≤0.25	S	≤2	S	≤0.5	S	≤1	S	≤0.5/9.5	S	≤2
697736	yes	P175	95	non-MDR	0	S	≤8	S	≤2	S	≤2	S	≤4	S	≤4/2	S	≤2/4	S	≤1	S	≤1	S	≤2	S	≤1	S	≤0.25	S	≤0.25	S	≤0.25	S	≤2	S	≤0.5	S	≤1	S	≤0.5/9.5	S	≤2
697858	yes	P186	95	non-MDR	0	S	≤8	S	≤2	S	≤2	S	≤4	S	≤4/2	S	≤2/4	S	≤1	S	≤1	S	≤2	S	≤1	S	≤0.25	S	≤0.25	S	≤0.25	S	≤2	S	≤0.5	S	≤1	S	≤0.5/9.5	S	≤2
698062	yes	P205	95	non-MDR	0	S	≤8	S	≤2	S	≤2	S	≤4	S	≤4/2	S	≤2/4	S	≤1	S	≤1	S	≤2	S	≤1	S	≤0.25	S	≤0.25	S	≤0.25	S	≤2	S	≤0.5	S	≤1	S	≤0.5/9.5	S	≤2
698070	yes	P111	95	non-MDR	0	S	≤8	S	≤2	S	≤2	S	≤4	S	≤4/2	S	≤2/4	S	≤1	S	≤1	S	≤2	S	≤1	S	≤0.25	S	≤0.25	S	≤0.25	S	≤2	S	≤0.5	S	≤1	S	≤0.5/9.5	S	≤2
698088	yes	P206	95	non-MDR	0	S	≤8	S	≤2	S	≤2	S	≤4	S	≤4/2	S	≤2/4	S	≤1	S	≤1	S	≤2	S	≤1	S	≤0.25	S	≤0.25	S	≤0.25	S	≤2	S	≤0.5	S	≤1	S	≤0.5/9.5	S	≤2
698134	yes	P211	95	non-MDR	0	S	≤8	S	≤2	S	≤2	S	≤4	S	8/4	S	≤2/4	S	≤1	S	≤1	S	≤2	S	≤1	S	≤0.25	S	≤0.25	S	≤0.25	S	≤2	S	≤0.5	S	≤1	S	≤0.5/9.5	S	≤2
698176	yes	P215	95	non-MDR	0	S	≤8	S	≤2	S	≤2	S	≤4	S	≤4/2	S	≤2/4	S	≤1	S	≤1	S	≤2	S	≤1	S	≤0.25	S	≤0.25	S	≤0.25	S	≤2	S	≤0.5	S	≤1	S	≤0.5/9.5	S	≤2
698504	yes	P240	95	non-MDR	0	S	≤8	S	≤2	S	≤2	S	≤4	S	≤4/2	S	≤2/4	S	≤1	S	≤1	S	≤2	S	≤1	S	≤0.25	S	≤0.25	S	≤0.25	S	≤2	S	≤0.5	S	≤1	S	≤0.5/9.5	S	≤2
698512	yes	P241	95	non-MDR	0	S	≤8	S	≤2	S	≤2	S	≤4	S	≤4/2	S	≤2/4	S	≤1	S	≤1	S	≤2	S	≤1	S	≤0.25	S	≤0.25	S	≤0.25	S	≤2	S	≤0.5	S	≤1	S	≤0.5/9.5	S	≤2
698596	yes	P249	95	non-MDR	0	S	≤8	S	≤2	S	≤2	S	≤4	S	≤4/2	S	≤2/4	S	≤1	S	≤1	S	≤2	S	≤1	S	≤0.25	S	≤0.25	S	≤0.25	S	≤2	S	≤0.5	S	≤1	S	≤0.5/9.5	S	≤2
698714	yes	P18	95	non-MDR	0	S	≤8	S	≤2	S	≤2	S	≤4	S	≤4/2	S	≤2/4	S	≤1	S	≤1	S	≤2	S	≤1	S	≤0.25	S	≤0.25	S	≤0.25	S	≤2	S	≤0.5	S	≤1	S	≤0.5/9.5	S	≤2
698722	yes	P260	95	non-MDR	0	S	≤8	S	≤2	S	≤2	S	≤4	S	≤4/2	S	≤2/4	S	≤1	S	≤1	S	≤2	S	≤1	S	≤0.25	S	≤0.25	S	≤0.25	S	≤2	S	≤0.5	S	≤1	S	≤0.5/9.5	S	≤2
698810	yes	P268	95	non-MDR	0	S	≤8	S	≤2	S	≤2	S	≤4	S	≤4/2	S	≤2/4	S	≤1	S	≤1	S	≤2	S	≤1	S	≤0.25	S	≤0.25	S	≤0.25	S	≤2	S	≤0.5	S	≤1	S	≤0.5/9.5	S	≤2
699074	yes	P287	95	non-MDR	0	S	≤8	S	≤2	S	≤2	S	≤4	S	≤4/2	S	≤2/4	S	≤1	S	≤1	S	≤2	S	≤1	S	≤0.25	S	≤0.25	S	≤0.25	S	≤2	S	≤0.5	S	≤1	S	≤0.5/9.5	S	≤2
699226	yes	P301	95	non-MDR	0	S	≤8	S	≤2	S	≤2	S	≤4	S	≤4/2	S	≤2/4	S	≤1	S	≤1	S	≤2	S	≤1	S	≤0.25	S	≤0.25	S	≤0.25	S	≤2	S	≤0.5	S	≤1	S	≤0.5/9.5	S	≤2
699242	yes	P303	95	non-MDR	0	S	≤8	S	≤2	S	≤2	S	≤4	S	≤4/2	S	≤2/4	S	≤1	S	≤1	S	≤2	S	≤1	S	≤0.25	S	≤0.25	S	≤0.25	S	≤2	S	≤0.5	S	≤1	S	≤0.5/9.5	S	≤2
708879	yes	P42	95	non-MDR	0	S	≤8	S	≤2	S	≤2	S	≤4	S	≤4/2	S	≤2/4	S	≤1	S	≤1	S	≤2	S	≤1	S	≤0.25	S	≤0.25	S	≤0.25	S	≤2	S	≤0.5	S	≤1	S	≤0.5/9.5	S	≤2
709147	yes	P349	95	non-MDR	0	S	≤8	S	≤2	S	≤2	S	≤4	S	8/4	S	≤2/4	S	≤1	S	≤1	S	≤2	S	≤1	S	≤0.25	S	≤0.25	S	≤0.25	S	≤2	S	≤0.5	S	≤1	S	≤0.5/9.5	S	≤2
709575	yes	P387	95	non-MDR	0	S	≤8	S	≤2	S	≤2	S	≤4	S	≤4/2	S	≤2/4	S	≤1	S	≤1	S	≤2	S	≤1	S	≤0.25	S	≤0.25	S	≤0.25	S	≤2	S	≤0.5	S	≤1	S	≤0.5/9.5	S	≤2
709621	yes	P391	95	non-MDR	0	S	≤8	S	≤2	S	≤2	S	≤4	S	≤4/2	S	≤2/4	S	≤1	S	≤1	S	≤2	S	≤1	S	≤0.25	S	≤0.25	S	≤0.25	S	≤2	S	≤0.5	S	≤1	S	≤0.5/9.5	S	≤2
709743	yes	P402	95	non-MDR	0	S	≤8	S	≤2	S	≤2	S	≤4	S	≤4/2	S	≤2/4	S	≤1	S	≤1	S	≤2	S	≤1	S	≤0.25	S	≤0.25	S	≤0.25	S	≤2	S	≤0.5	S	≤1	S	≤0.5/9.5	S	≤2
709849	yes	P411	95	non-MDR	0	S	≤8	S	≤2	S	≤2	S	≤4	S	≤4/2	S	≤2/4	S	≤1	S	≤1	S	≤2	S	≤1	S	≤0.25	S	≤0.25	S	≤0.25	S	≤2	S	≤0.5	S	≤1	S	≤0.5/9.5	S	≤2
709873	yes	P414	95	non-MDR	0	S	≤8	S	≤2	S	≤2	S	≤4	S	≤4/2	S	≤2/4	S	≤1	S	≤1	S	≤2	S	≤1	S	≤0.25	S	0.5	S	≤0.25	S	≤2	S	≤0.5	S	≤1	S	≤0.5/9.5	S	≤2
709937	yes	P417	95	non-MDR	0	S	≤8	S	≤2	S	≤2	S	≤4	S	≤4/2	S	≤2/4	S	≤1	S	≤1	S	≤2	S	≤1	S	≤0.25	S	≤0.25	S	≤0.25	S	≤2	S	≤0.5	S	≤1	S	≤0.5/9.5	S	≤2
710101	yes	P432	95	non-MDR	0	S	≤8	S	≤2	S	≤2	S	≤4	S	≤4/2	S	≤2/4	S	≤1	S	≤1	S	≤2	S	≤1	S	≤0.25	S	≤0.25	S	≤0.25	S	≤2	S	≤0.5	S	≤1	S	≤0.5/9.5	S	≤2
710185	yes	P440	95	non-MDR	0	S	≤8	S	≤2	S	≤2	S	≤4	S	≤4/2	S	≤2/4	S	≤1	S	≤1	S	≤2	S	≤1	S	≤0.25	S	≤0.25	S	≤0.25	S	≤2	S	≤0.5	S	≤1	S	≤0.5/9.5	S	≤2
710387	yes	P458	95	non-MDR	0	S	≤8	S	≤2	S	≤2	S	≤4	S	≤4/2	S	≤2/4	S	≤1	S	≤1	S	≤2	S	≤1	S	≤0.25	S	≤0.25	S	≤0.25	S	≤2	S	≤0.5	S	≤1	S	≤0.5/9.5	S	≤2
734909	yes	P517	95	non-MDR	0	S	≤8	S	≤2	S	≤2	S	≤4	S	≤4/2	S	≤2/4	S	≤1	S	≤1	S	≤2	S	≤1	S	≤0.25	S	0.5	S	≤0.25	S	≤2	S	≤0.5	S	≤1	S	≤0.5/9.5	S	≤2
735075	yes	P531	95	non-MDR	0	S	≤8	S	≤2	S	≤2	S	≤4	S	≤4/2	S	≤2/4	S	≤1	S	≤1	S	≤2	S	≤1	S	≤0.25	S	≤0.25	S	≤0.25	S	≤2	S	≤0.5	S	≤1	S	≤0.5/9.5	S	≤2
735201	yes	P540	95	non-MDR	0	S	≤8	S	≤2	S	≤2	S	≤4	S	≤4/2	S	≤2/4	S	≤1	S	≤1	S	≤2	S	≤1	S	≤0.25	S	≤0.25	S	≤0.25	S	≤2	S	≤0.5	S	≤1	S	≤0.5/9.5	S	≤2
735307	yes	P547	95	non-MDR	0	S	≤8	S	≤2	S	≤2	S	≤4	S	≤4/2	S	≤2/4	S	≤1	S	≤1	S	≤2	S	≤1	S	≤0.25	S	≤0.25	S	≤0.25	S	≤2	S	≤0.5	S	≤1	S	≤0.5/9.5	S	≤2
735399	yes	P553	95	non-MDR	0	S	≤8	S	≤2	S	≤2	S	≤4	S	≤4/2	S	≤2/4	S	≤1	S	≤1	S	≤2	S	≤1	S	≤0.25	S	≤0.25	S	≤0.25	S	≤2	S	≤0.5	S	≤1	S	≤0.5/9.5	S	≤2
735429	yes	P556	95	non-MDR	0	S	≤8	S	≤2	S	≤2	S	≤4	S	≤4/2	S	≤2/4	S	≤1	S	≤1	S	≤2	S	≤1	S	≤0.25	S	≤0.25	S	≤0.25	S	≤2	S	≤0.5	S	≤1	S	≤0.5/9.5	S	≤2
735461	yes	P560	95	non-MDR	0	S	≤8	S	≤2	S	≤2	S	≤4	S	≤4/2	S	≤2/4	S	≤1	S	≤1	S	≤2	S	≤1	S	≤0.25	S	≤0.25	S	≤0.25	S	≤2	S	≤0.5	S	≤1	S	≤0.5/9.5	S	≤2
735735	yes	P583	95	non-MDR	0	S	≤8	S	≤2	S	≤2	S	≤4	S	≤4/2	S	≤2/4	S	≤1	S	≤1	S	≤2	S	≤1	S	≤0.25	S	≤0.25	S	≤0.25	S	≤2	S	≤0.5	S	≤1	S	≤0.5/9.5	S	≤2
736061	yes	P610	95	non-MDR	0	S	≤8	S	≤2	S	≤2	S	≤4	S	≤4/2	S	≤2/4	S	≤1	S	≤1	S	≤2	S	≤1	S	≤0.25	S	≤0.25	S	≤0.25	S	≤2	S	≤0.5	S	≤1	S	≤0.5/9.5	S	≤2
736087	yes	P612	95	non-MDR	0	S	≤8	S	≤2	S	≤2	S	≤4	S	≤4/2	S	≤2/4	S	≤1	S	≤1	S	≤2	S	≤1	S	≤0.25	S	≤0.25	S	≤0.25	S	≤2	S	≤0.5	S	≤1	S	≤0.5/9.5	S	≤2
736167	yes	P619	95	non-MDR	0	S	≤8	S	≤2	S	≤2	S	≤4	S	≤4/2	S	≤2/4	S	≤1	S	≤1	S	≤2	S	≤1	S	≤0.25	S	≤0.25	S	≤0.25	S	≤2	S	≤0.5	S	≤1	S	≤0.5/9.5	S	≤2
747815	yes	P631	95	non-MDR	0	S	≤8	S	≤2	S	≤2	S	≤4	S	≤4/2	S	≤2/4	S	≤1	S	≤1	S	≤2	S	≤1	S	≤0.25	S	≤0.25	S	≤0.25	S	≤2	S	≤0.5	S	≤1	S	≤0.5/9.5	S	≤2
748915		P619	95	non-MDR	0	S	≤8	S	≤2	S	≤2	S	≤4	S	≤4/2	S	≤2/4	S	≤1	S	≤1	S	≤2	S	≤1	S	≤0.25	S	≤0.25	S	≤0.25	S	≤2	S	≤0.5	S	≤1	S	≤0.5/9.5	S	≤2
748981	yes	P646	95	non-MDR	0	S	≤8	S	≤2	S	≤2	S	≤4	S	≤4/2	S	≤2/4	S	≤1	S	≤1	S	≤2	S	≤1	S	≤0.25	S	≤0.25	S	≤0.25	S	≤2	S	≤0.5	S	≤1	S	≤0.5/9.5	S	≤2
749195	yes	P664	95	non-MDR	0	S	≤8	S	≤2	S	≤2	S	≤4	S	8/4	S	≤2/4	S	≤1	S	≤1	S	≤2	S	≤1	S	≤0.25	S	≤0.25	S	≤0.25	S	≤2	S	≤0.5	S	≤1	S	≤0.5/9.5	S	≤2
749347		P631	95	non-MDR	0	S	≤8	S	≤2	S	≤2	S	≤4	S	≤4/2	S	≤2/4	S	≤1	S	≤1	S	≤2	S	≤1	S	≤0.25	S	≤0.25	S	≤0.25	S	≤2	S	≤0.5	S	≤1	S	≤0.5/9.5	S	≤2
749401	yes	P678	95	non-MDR	0	S	≤8	S	≤2	S	≤2	S	≤4	S	≤4/2	S	≤2/4	S	≤1	S	≤1	S	≤2	S	≤1	S	≤0.25	S	≤0.25	S	≤0.25	S	≤2	S	≤0.5	S	≤1	S	≤0.5/9.5	S	≤2
749889	yes	P717	95	non-MDR	0	S	≤8	S	≤2	S	≤2	S	≤4	S	≤4/2	S	≤2/4	S	≤1	S	≤1	S	≤2	S	≤1	S	≤0.25	S	≤0.25	S	≤0.25	S	≤2	S	≤0.5	S	≤1	S	≤0.5/9.5	S	≤2
749897	yes	P718	95	non-MDR	0	S	≤8	S	≤2	S	≤2	S	≤4	S	≤4/2	S	≤2/4	S	≤1	S	≤1	S	≤2	S	≤1	S	≤0.25	S	≤0.25	S	≤0.25	S	≤2	S	≤0.5	S	≤1	S	≤0.5/9.5	S	≤2
750061	yes	P732	95	non-MDR	0	S	≤8	S	≤2	S	≤2	S	≤4	S	≤4/2	S	≤2/4	S	≤1	S	≤1	S	≤2	S	≤1	S	≤0.25	S	≤0.25	S	≤0.25	S	≤2	S	≤0.5	S	≤1	S	≤0.5/9.5	S	≤2
750263	yes	P747	95	non-MDR	0	S	≤8	S	≤2	S	≤2	S	≤4	S	≤4/2	S	≤2/4	S	≤1	S	≤1	S	≤2	S	≤1	S	≤0.25	S	≤0.25	S	≤0.25	S	≤2	S	≤0.5	S	≤1	S	≤0.5/9.5	S	≤2
750385	yes	P756	95	non-MDR	0	S	≤8	S	≤2	S	≤2	S	≤4	S	≤4/2	S	≤2/4	S	≤1	S	≤1	S	≤2	S	≤1	S	≤0.25	S	≤0.25	S	≤0.25	S	≤2	S	≤0.5	S	≤1	S	≤0.5/9.5	S	≤2
750499	yes	P767	95	non-MDR	0	S	≤8	S	≤2	S	≤2	S	≤4	S	≤4/2	S	≤2/4	S	≤1	S	≤1	S	≤2	S	≤1	S	≤0.25	S	0.5	S	≤0.25	S	≤2	S	≤0.5	S	≤1	S	≤0.5/9.5	S	≤2
750545	yes	P772	95	non-MDR	0	S	≤8	S	≤2	S	≤2	S	≤4	S	≤4/2	S	≤2/4	S	≤1	S	≤1	S	≤2	S	≤1	S	≤0.25	S	≤0.25	S	≤0.25	S	≤2	S	≤0.5	S	≤1	S	≤0.5/9.5	S	≤2
750617	yes	P777	95	non-MDR	0	S	≤8	S	≤2	S	≤2	S	≤4	S	≤4/2	S	≤2/4	S	≤1	S	≤1	S	≤2	S	≤1	S	≤0.25	S	≤0.25	S	≤0.25	S	≤2	S	≤0.5	S	≤1	S	≤0.5/9.5	S	≤2
757649	yes	P810	95	non-MDR	0	S	≤8	S	≤2	S	≤2	S	≤4	S	8/4	S	≤2/4	S	≤1	S	≤1	S	≤2	S	≤1	S	≤0.25	S	≤0.25	S	≤0.25	S	≤2	S	≤0.5	S	≤1	S	≤0.5/9.5	S	≤2
757833	yes	P535	95	non-MDR	0	S	≤8	S	≤2	S	≤2	S	≤4	S	≤4/2	S	≤2/4	S	≤1	S	≤1	S	≤2	S	≤1	S	≤0.25	S	≤0.25	S	≤0.25	S	≤2	S	≤0.5	S	≤1	S	≤0.5/9.5	S	≤2
757939		P517	95	non-MDR	0	S	≤8	S	≤2	S	≤2	S	≤4	S	8/4	S	≤2/4	S	2	S	≤1	S	≤2	S	≤1	S	≤0.25	S	0.5	S	≤0.25	S	≤2	S	≤0.5	S	≤1	S	≤0.5/9.5	S	≤2
757971	yes	P833	95	non-MDR	0	S	≤8	S	≤2	S	≤2	S	≤4	S	≤4/2	S	≤2/4	S	≤1	S	≤1	S	≤2	S	≤1	S	≤0.25	S	≤0.25	S	≤0.25	S	≤2	S	≤0.5	S	≤1	S	≤0.5/9.5	S	≤2
758063	yes	P841	95	non-MDR	0	S	≤8	S	≤2	S	≤2	S	≤4	S	≤4/2	S	≤2/4	S	≤1	S	≤1	S	≤2	S	≤1	S	≤0.25	S	≤0.25	S	≤0.25	S	≤2	S	≤0.5	S	≤1	S	≤0.5/9.5	S	≤2
758071	yes	P842	95	non-MDR	0	S	≤8	S	≤2	S	≤2	S	≤4	S	≤4/2	S	≤2/4	S	≤1	S	≤1	S	≤2	S	≤1	S	≤0.25	S	≤0.25	S	≤0.25	S	≤2	S	≤0.5	S	≤1	S	≤0.5/9.5	S	≤2
758303	yes	P862	95	non-MDR	0	S	≤8	S	≤2	S	≤2	S	≤4	S	≤4/2	S	≤2/4	S	≤1	S	≤1	S	≤2	S	≤1	S	≤0.25	S	≤0.25	S	≤0.25	S	≤2	S	≤0.5	S	≤1	S	≤0.5/9.5	S	≤2
758337	yes	P865	95	non-MDR	0	S	≤8	S	≤2	S	≤2	S	≤4	S	≤4/2	S	≤2/4	S	≤1	S	≤1	S	≤2	S	≤1	S	≤0.25	S	≤0.25	S	≤0.25	S	≤2	S	≤0.5	S	≤1	S	≤0.5/9.5	S	≤2
758571	yes	P883	95	non-MDR	0	S	≤8	S	≤2	S	≤2	S	≤4	S	≤4/2	S	≤2/4	S	≤1	S	≤1	S	≤2	S	≤1	S	≤0.25	S	≤0.25	S	≤0.25	S	≤2	S	≤0.5	S	≤1	S	≤0.5/9.5	S	≤2
758589	yes	P884	95	non-MDR	0	S	≤8	S	≤2	S	≤2	S	≤4	S	≤4/2	S	≤2/4	S	≤1	S	≤1	S	≤2	S	≤1	S	≤0.25	S	≤0.25	S	≤0.25	S	≤2	S	≤0.5	S	≤1	S	≤0.5/9.5	S	≤2
758669		P432	95	non-MDR	0	S	≤8	S	≤2	S	≤2	S	≤4	S	≤4/2	S	≤2/4	S	≤1	S	≤1	S	≤2	S	≤1	S	≤0.25	S	≤0.25	S	≤0.25	S	≤2	S	≤0.5	S	≤1	S	≤0.5/9.5	S	≤2
758677	yes	P890	95	non-MDR	0	S	≤8	S	≤2	S	≤2	S	≤4	S	≤4/2	S	≤2/4	S	≤1	S	≤1	S	≤2	S	≤1	S	≤0.25	S	≤0.25	S	≤0.25	S	≤2	S	≤0.5	S	≤1	S	≤0.5/9.5	S	≤2
758685	yes	P891	95	non-MDR	0	S	≤8	S	≤2	S	≤2	S	≤4	S	≤4/2	S	≤2/4	S	≤1	S	≤1	S	≤2	S	≤1	S	≤0.25	S	≤0.25	S	≤0.25	S	≤2	S	≤0.5	S	≤1	S	≤0.5/9.5	S	≤2
758693		P890	95	non-MDR	0	S	≤8	S	≤2	S	≤2	S	≤4	S	8/4	S	≤2/4	S	≤1	S	≤1	S	≤2	S	≤1	S	≤0.25	S	≤0.25	S	≤0.25	S	≤2	S	≤0.5	S	≤1	S	≤0.5/9.5	S	≤2
758799	yes	P900	95	non-MDR	0	S	≤8	S	≤2	S	≤2	S	≤4	S	≤4/2	S	≤2/4	S	≤1	S	≤1	S	≤2	S	≤1	S	≤0.25	S	≤0.25	S	≤0.25	S	≤2	S	≤0.5	S	≤1	S	≤0.5/9.5	S	≤2
758967	yes	P913	95	non-MDR	0	S	≤8	S	≤2	S	≤2	S	≤4	S	≤4/2	S	≤2/4	S	≤1	S	≤1	S	≤2	S	≤1	S	≤0.25	S	≤0.25	S	≤0.25	S	≤2	S	≤0.5	S	≤1	S	≤0.5/9.5	S	≤2
759075	yes	P924	95	non-MDR	0	S	≤8	S	≤2	S	≤2	S	≤4	S	≤4/2	S	≤2/4	S	≤1	S	≤1	S	≤2	S	≤1	S	≤0.25	S	≤0.25	S	≤0.25	S	≤2	S	≤0.5	S	≤1	S	≤0.5/9.5	S	≤2
759105		P732	95	non-MDR	0	S	≤8	S	≤2	S	≤2	S	≤4	S	8/4	S	≤2/4	S	≤1	S	≤1	S	≤2	S	≤1	S	≤0.25	S	≤0.25	S	≤0.25	S	≤2	S	≤0.5	S	≤1	S	≤0.5/9.5	S	≤2
759121	yes	P928	95	non-MDR	0	S	≤8	S	≤2	S	≤2	S	≤4	S	≤4/2	S	≤2/4	S	≤1	S	≤1	S	≤2	S	≤1	S	≤0.25	S	≤0.25	S	≤0.25	S	≤2	S	≤0.5	S	≤1	S	≤0.5/9.5	S	≤2
766461		P941	95	non-MDR	0	S	≤8	S	≤2	S	≤2	S	≤4	S	≤4/2	S	≤2/4	S	≤1	S	≤1	S	≤2	S	≤1	S	≤0.25	S	≤0.25	S	≤0.25	S	≤2	S	≤0.5	S	≤1	S	≤0.5/9.5	S	≤2
767133		P268	95	non-MDR	0	S	≤8	S	≤2	S	≤2	S	≤4	S	≤4/2	S	≤2/4	S	≤1	S	≤1	S	≤2	S	≤1	S	≤0.25	S	≤0.25	S	≤0.25	S	≤2	S	≤0.5	S	≤1	S	≤0.5/9.5	S	≤2
767167	yes	P961	95	non-MDR	0	S	≤8	S	≤2	S	≤2	S	≤4	S	≤4/2	S	≤2/4	S	≤1	S	≤1	S	≤2	S	≤1	S	≤0.25	S	≤0.25	S	≤0.25	S	≤2	S	≤0.5	S	≤1	S	≤0.5/9.5	S	≤2
767183	yes	P963	95	non-MDR	0	S	≤8	S	≤2	S	≤2	S	≤4	S	≤4/2	S	≤2/4	S	≤1	S	≤1	S	≤2	S	≤1	S	≤0.25	S	≤0.25	S	≤0.25	S	≤2	S	≤0.5	S	≤1	S	≤0.5/9.5	S	≤2
767297	yes	P971	95	non-MDR	0	S	≤8	S	≤2	S	≤2	S	≤4	S	≤4/2	S	≤2/4	S	≤1	S	≤1	S	≤2	S	≤1	S	≤0.25	S	≤0.25	S	≤0.25	S	≤2	S	≤0.5	S	≤1	S	≤0.5/9.5	S	≤2
767319	yes	P973	95	non-MDR	0	S	≤8	S	≤2	S	≤2	S	≤4	S	≤4/2	S	≤2/4	S	≤1	S	≤1	S	≤2	S	≤1	S	≤0.25	S	≤0.25	S	≤0.25	S	≤2	S	≤0.5	S	≤1	S	≤0.5/9.5	S	≤2
767457	yes	P914	95	non-MDR	0	S	≤8	S	≤2	S	≤2	S	≤4	S	≤4/2	S	≤2/4	S	≤1	S	≤1	S	≤2	S	≤1	S	≤0.25	S	≤0.25	S	≤0.25	S	≤2	S	≤0.5	S	≤1	S	≤0.5/9.5	S	≤2
767481	yes	P985	95	non-MDR	0	S	≤8	S	≤2	S	≤2	S	≤4	S	≤4/2	S	≤2/4	S	≤1	S	≤1	S	≤2	S	≤1	S	≤0.25	S	≤0.25	S	≤0.25	S	≤2	S	≤0.5	S	≤1	S	≤0.5/9.5	S	≤2
767609	yes	P996	95	non-MDR	0	S	≤8	S	≤2	S	≤2	S	≤4	S	8/4	S	≤2/4	S	≤1	S	≤1	S	≤2	S	≤1	S	≤0.25	S	≤0.25	S	≤0.25	S	≤2	S	≤0.5	S	≤1	S	≤0.5/9.5	S	≤2
767713	yes	P1005	95	non-MDR	0	S	≤8	S	≤2	S	≤2	S	≤4	S	≤4/2	S	≤2/4	S	≤1	S	≤1	S	≤2	S	≤1	S	≤0.25	S	≤0.25	S	≤0.25	S	≤2	S	≤0.5	S	≤1	S	≤0.5/9.5	S	≤2
767721	yes	P1006	95	non-MDR	0	S	≤8	S	≤2	S	≤2	S	≤4	S	≤4/2	S	≤2/4	S	≤1	S	≤1	S	≤2	S	≤1	S	≤0.25	S	≤0.25	S	≤0.25	S	≤2	S	≤0.5	S	≤1	S	≤0.5/9.5	S	≤2
767747	yes	P941	95	non-MDR	0	S	≤8	S	≤2	S	≤2	S	≤4	S	≤4/2	S	≤2/4	S	≤1	S	≤1	S	≤2	S	≤1	S	≤0.25	S	≤0.25	S	≤0.25	S	≤2	S	≤0.5	S	≤1	S	≤0.5/9.5	S	≤2
767965	yes	P1022	95	non-MDR	0	S	≤8	S	≤2	S	≤2	S	≤4	S	≤4/2	S	≤2/4	S	≤1	S	≤1	S	≤2	S	≤1	S	≤0.25	S	≤0.25	S	≤0.25	S	≤2	S	≤0.5	S	≤1	S	≤0.5/9.5	S	≤2
768283	yes	P1042	95	non-MDR	0	S	≤8	S	≤2	S	≤2	S	≤4	S	≤4/2	S	≤2/4	S	≤1	S	≤1	S	≤2	S	≤1	S	≤0.25	S	≤0.25	S	≤0.25	S	≤2	S	≤0.5	S	≤1	S	≤0.5/9.5	S	≤2
772089	yes	P1053	95	non-MDR	0	S	≤8	S	≤2	S	≤2	S	≤4	S	≤4/2	S	≤2/4	S	≤1	S	≤1	S	≤2	S	≤1	S	≤0.25	S	≤0.25	S	≤0.25	S	≤2	S	≤0.5	S	≤1	S	≤0.5/9.5	S	≤2
772193	yes	P1062	95	non-MDR	0	S	≤8	S	≤2	S	≤2	S	≤4	S	≤4/2	S	≤2/4	S	≤1	S	≤1	S	≤2	S	≤1	S	≤0.25	S	0.5	S	≤0.25	S	≤2	S	≤0.5	S	≤1	S	≤0.5/9.5	S	≤2
772207		P985	95	non-MDR	0	S	≤8	S	≤2	S	≤2	S	≤4	S	≤4/2	S	≤2/4	S	≤1	S	≤1	S	≤2	S	≤1	S	≤0.25	S	≤0.25	S	≤0.25	S	≤2	S	≤0.5	S	≤1	S	≤0.5/9.5	S	≤2
772257	yes	P1066	95	non-MDR	0	S	≤8	S	≤2	S	≤2	S	≤4	S	≤4/2	S	≤2/4	S	≤1	S	≤1	S	≤2	S	≤1	S	≤0.25	S	≤0.25	S	≤0.25	S	≤2	S	≤0.5	S	≤1	S	≤0.5/9.5	S	≤2
772361	yes	P1073	95	non-MDR	0	S	≤8	S	≤2	S	≤2	S	≤4	S	≤4/2	S	≤2/4	S	≤1	S	≤1	S	≤2	S	≤1	S	≤0.25	S	≤0.25	S	≤0.25	S	≤2	S	≤0.5	S	≤1	S	≤0.5/9.5	S	≤2
772491		P900	95	non-MDR	0	S	≤8	S	≤2	S	≤2	S	≤4	S	≤4/2	S	≤2/4	S	≤1	S	≤1	S	≤2	S	≤1	S	≤0.25	S	≤0.25	S	≤0.25	S	≤2	S	≤0.5	S	≤1	S	≤0.5/9.5	S	≤2
772597	yes	P1091	95	non-MDR	0	S	≤8	S	≤2	S	≤2	S	≤4	S	≤4/2	S	≤2/4	S	≤1	S	≤1	S	≤2	S	≤1	S	≤0.25	S	≤0.25	S	≤0.25	S	≤2	S	≤0.5	S	≤1	S	≤0.5/9.5	S	≤2
772845	yes	P1109	95	non-MDR	0	S	≤8	S	≤2	S	≤2	S	≤4	S	≤4/2	S	≤2/4	S	≤1	S	≤1	S	≤2	S	≤1	S	≤0.25	S	≤0.25	S	≤0.25	S	≤2	S	≤0.5	S	≤1	S	≤0.5/9.5	S	≤2
772895	yes	P1114	95	non-MDR	0	S	≤8	S	≤2	S	≤2	S	≤4	S	≤4/2	S	≤2/4	S	≤1	S	≤1	S	≤2	S	≤1	S	≤0.25	S	≤0.25	S	≤0.25	S	≤2	S	≤0.5	S	≤1	S	≤0.5/9.5	S	≤2
781327	yes	P1147	95	non-MDR	0	S	≤8	S	≤2	S	≤2	S	≤4	S	≤4/2	S	≤2/4	S	≤1	S	≤1	S	≤2	S	≤1	S	≤0.25	S	≤0.25	S	≤0.25	S	≤2	S	≤0.5	S	≤1	S	≤0.5/9.5	S	≤2
781351	yes	P1149	95	non-MDR	0	S	≤8	S	≤2	S	≤2	S	≤4	S	≤4/2	S	≤2/4	S	≤1	S	≤1	S	≤2	S	≤1	S	≤0.25	S	≤0.25	S	≤0.25	S	≤2	S	≤0.5	S	≤1	S	≤0.5/9.5	S	≤2
781423	yes	P1154	95	non-MDR	0	S	≤8	S	≤2	S	≤2	S	≤4	S	≤4/2	S	≤2/4	S	≤1	S	≤1	S	≤2	S	≤1	S	≤0.25	S	≤0.25	S	≤0.25	S	≤2	S	≤0.5	S	≤1	S	≤0.5/9.5	S	≤2
781609	yes	P1167	95	non-MDR	0	S	≤8	S	≤2	S	≤2	S	≤4	S	≤4/2	S	≤2/4	S	≤1	S	≤1	S	≤2	S	≤1	S	≤0.25	S	≤0.25	S	≤0.25	S	≤2	S	≤0.5	S	≤1	S	≤0.5/9.5	S	≤2
781617	yes	P1168	95	non-MDR	0	S	≤8	S	≤2	S	≤2	S	≤4	S	≤4/2	S	≤2/4	S	≤1	S	≤1	S	≤2	S	≤1	S	≤0.25	S	≤0.25	S	≤0.25	S	≤2	S	≤0.5	S	≤1	S	≤0.5/9.5	S	≤2
781675	yes	P1173	95	non-MDR	0	S	≤8	S	≤2	S	≤2	S	≤4	S	≤4/2	S	≤2/4	S	≤1	S	≤1	S	≤2	S	≤1	S	≤0.25	S	≤0.25	S	≤0.25	S	≤2	S	≤0.5	S	≤1	S	≤0.5/9.5	S	≤2
781755	yes	P1178	95	non-MDR	0	S	≤8	S	≤2	S	≤2	S	≤4	S	≤4/2	S	≤2/4	S	≤1	S	≤1	S	≤2	S	≤1	S	≤0.25	S	≤0.25	S	≤0.25	S	≤2	S	≤0.5	S	≤1	S	≤0.5/9.5	S	≤2
781835	yes	P1183	95	non-MDR	0	S	≤8	S	≤2	S	≤2	S	≤4	S	≤4/2	S	≤2/4	S	≤1	S	≤1	S	≤2	S	≤1	S	≤0.25	S	≤0.25	S	≤0.25	S	≤2	S	≤0.5	S	≤1	S	≤0.5/9.5	S	≤2
781843	yes	P1184	95	non-MDR	0	S	≤8	S	≤2	S	≤2	S	≤4	S	≤4/2	S	≤2/4	S	≤1	S	≤1	S	≤2	S	≤1	S	≤0.25	S	≤0.25	S	≤0.25	S	≤2	S	≤0.5	S	≤1	S	≤0.5/9.5	S	≤2
781851	yes	P1185	95	non-MDR	0	S	≤8	S	≤2	S	≤2	S	≤4	S	≤4/2	S	≤2/4	S	≤1	S	≤1	S	≤2	S	≤1	S	≤0.25	S	≤0.25	S	≤0.25	S	≤2	S	≤0.5	S	≤1	S	≤0.5/9.5	S	≤2
781893	yes	P1187	95	non-MDR	0	S	≤8	S	≤2	S	≤2	S	≤4	S	≤4/2	S	≤2/4	S	≤1	S	≤1	S	≤2	S	≤1	S	≤0.25	S	≤0.25	S	≤0.25	S	≤2	S	≤0.5	S	≤1	S	≤0.5/9.5	S	≤2
781907	yes	P1188	95	non-MDR	0	S	≤8	S	≤2	S	≤2	S	≤4	S	≤4/2	S	≤2/4	S	≤1	S	≤1	S	≤2	S	≤1	S	≤0.25	S	≤0.25	S	≤0.25	S	≤2	S	≤0.5	S	≤1	S	≤0.5/9.5	S	≤2
782031	yes	P1199	95	non-MDR	0	S	≤8	S	≤2	S	≤2	S	≤4	S	≤4/2	S	≤2/4	S	≤1	S	≤1	S	≤2	S	≤1	S	≤0.25	S	0.5	S	≤0.25	S	≤2	S	≤0.5	S	≤1	S	≤0.5/9.5	S	≤2
782129	yes	P1205	95	non-MDR	0	S	≤8	S	≤2	S	≤2	S	≤4	S	≤4/2	S	≤2/4	S	≤1	S	≤1	S	≤2	S	≤1	S	≤0.25	S	≤0.25	S	≤0.25	S	≤2	S	≤0.5	S	≤1	S	≤0.5/9.5	S	≤2
793407	yes	P1232	95	non-MDR	0	S	≤8	S	≤2	S	≤2	S	≤4	S	≤4/2	S	≤2/4	S	≤1	S	≤1	S	≤2	S	≤1	S	≤0.25	S	≤0.25	S	≤0.25	S	≤2	S	≤0.5	S	≤1	S	≤0.5/9.5	S	≤2
793617	yes	P1252	95	non-MDR	0	S	≤8	S	≤2	S	≤2	S	≤4	S	≤4/2	S	≤2/4	S	≤1	S	≤1	S	≤2	S	≤1	S	≤0.25	S	0.5	S	≤0.25	S	≤2	S	≤0.5	S	≤1	S	≤0.5/9.5	S	≤2
793755	yes	P76	95	non-MDR	0	S	≤8	S	≤2	S	≤2	S	≤4	S	≤4/2	S	≤2/4	S	≤1	S	≤1	S	≤2	S	≤1	S	≤0.25	S	≤0.25	S	≤0.25	S	≤2	S	≤0.5	S	≤1	S	≤0.5/9.5	S	≤2
793827	yes	P1269	95	non-MDR	0	S	≤8	S	≤2	S	≤2	S	≤4	S	≤4/2	S	≤2/4	S	≤1	S	≤1	S	≤2	S	≤1	S	≤0.25	S	≤0.25	S	≤0.25	S	≤2	S	≤0.5	S	≤1	S	≤0.5/9.5	S	≤2
793915	yes	P1274	95	non-MDR	0	S	≤8	S	≤2	S	≤2	S	≤4	S	≤4/2	S	≤2/4	S	≤1	S	≤1	S	≤2	S	≤1	S	≤0.25	S	≤0.25	S	≤0.25	S	≤2	S	≤0.5	S	≤1	S	≤0.5/9.5	S	≤2
793931	yes	P1276	95	non-MDR	0	S	≤8	S	≤2	S	≤2	S	≤4	S	≤4/2	S	≤2/4	S	≤1	S	≤1	S	≤2	S	≤1	S	≤0.25	S	0.5	S	≤0.25	S	≤2	S	≤0.5	S	≤1	S	≤0.5/9.5	S	≤2
794023	yes	P100	95	non-MDR	0	S	≤8	S	≤2	S	≤2	S	≤4	S	8/4	S	≤2/4	S	≤1	S	≤1	S	≤2	S	≤1	S	≤0.25	S	≤0.25	S	≤0.25	S	≤2	S	≤0.5	S	≤1	S	≤0.5/9.5	S	≤2
794145	yes	P1293	95	non-MDR	0	S	≤8	S	≤2	S	≤2	S	≤4	S	≤4/2	S	≤2/4	S	≤1	S	≤1	S	≤2	S	≤1	S	≤0.25	S	≤0.25	S	≤0.25	S	≤2	S	≤0.5	S	≤1	S	≤0.5/9.5	S	≤2
794451	yes	P1322	95	non-MDR	0	S	≤8	S	≤2	S	≤2	S	≤4	S	≤4/2	S	≤2/4	S	≤1	S	≤1	S	≤2	S	≤1	S	≤0.25	S	≤0.25	S	≤0.25	S	≤2	S	≤0.5	S	≤1	S	≤0.5/9.5	S	≤2
794645	yes	P1338	95	non-MDR	0	S	≤8	S	≤2	S	≤2	S	≤4	S	≤4/2	S	≤2/4	S	2	S	≤1	S	≤2	S	≤1	S	≤0.25	S	≤0.25	S	≤0.25	S	≤2	S	≤0.5	S	≤1	S	≤0.5/9.5	S	≤2
805430	yes	P1365	95	non-MDR	0	S	≤8	S	≤2	S	≤2	S	≤4	S	≤4/2	S	≤2/4	S	≤1	S	≤1	S	≤2	S	≤1	S	≤0.25	S	≤0.25	S	≤0.25	S	≤2	S	≤0.5	S	≤1	S	≤0.5/9.5	S	≤2
805754	yes	P1378	95	non-MDR	0	S	≤8	S	≤2	S	≤2	S	≤4	S	≤4/2	S	≤2/4	S	≤1	S	≤1	S	≤2	S	≤1	S	≤0.25	S	≤0.25	S	≤0.25	S	≤2	S	≤0.5	S	≤1	S	≤0.5/9.5	S	≤2
805948	yes	P1388	95	non-MDR	0	S	≤8	S	≤2	S	≤2	S	≤4	S	≤4/2	S	≤2/4	S	≤1	S	≤1	S	≤2	S	≤1	S	≤0.25	S	≤0.25	S	≤0.25	S	≤2	S	≤0.5	S	≤1	S	≤0.5/9.5	S	≤2
806152	yes	P16	95	non-MDR	0	S	≤8	S	≤2	S	≤2	S	≤4	S	≤4/2	S	≤2/4	S	≤1	S	≤1	S	≤2	S	≤1	S	≤0.25	S	≤0.25	S	≤0.25	S	≤2	S	≤0.5	S	≤1	S	≤0.5/9.5	S	≤2
806400		P458	95	non-MDR	0	S	≤8	S	≤2	S	≤2	S	≤4	S	≤4/2	S	≤2/4	S	≤1	S	≤1	S	≤2	S	≤1	S	≤0.25	S	≤0.25	S	≤0.25	S	≤2	S	≤0.5	S	≤1	S	≤0.5/9.5	S	≤2
806694	yes	P1413	95	non-MDR	0	S	≤8	S	≤2	S	≤2	S	≤4	S	≤4/2	S	≤2/4	S	≤1	S	≤1	S	≤2	S	≤1	S	≤0.25	S	≤0.25	S	≤0.25	S	≤2	S	≤0.5	S	≤1	S	≤0.5/9.5	S	≤2
806716		P1413	95	non-MDR	0	S	≤8	S	≤2	S	≤2	S	≤4	S	≤4/2	S	≤2/4	S	≤1	S	≤1	S	≤2	S	≤1	S	≤0.25	S	≤0.25	S	≤0.25	S	≤2	S	≤0.5	S	≤1	S	≤0.5/9.5	S	≤2
807042	yes	P1428	95	non-MDR	0	S	≤8	S	≤2	S	≤2	S	≤4	S	≤4/2	S	≤2/4	S	≤1	S	≤1	S	≤2	S	≤1	S	≤0.25	S	≤0.25	S	≤0.25	S	≤2	S	≤0.5	S	≤1	S	≤0.5/9.5	S	≤2
821744	yes	P1456	95	non-MDR	0	S	≤8	S	≤2	S	≤2	S	≤4	S	≤4/2	S	≤2/4	S	≤1	S	≤1	S	≤2	S	≤1	S	≤0.25	S	≤0.25	S	≤0.25	S	≤2	S	≤0.5	S	≤1	S	≤0.5/9.5	S	≤2
821760	yes	P1457	95	non-MDR	0	S	≤8	S	≤2	S	≤2	S	≤4	S	≤4/2	S	≤2/4	S	≤1	S	≤1	S	≤2	S	≤1	S	≤0.25	S	≤0.25	S	≤0.25	S	≤2	S	≤0.5	S	≤1	S	≤0.5/9.5	S	≤2
821778	yes	P1458	95	non-MDR	0	S	≤8	S	≤2	S	≤2	S	≤4	S	≤4/2	S	≤2/4	S	≤1	S	≤1	S	≤2	S	≤1	S	≤0.25	S	≤0.25	S	≤0.25	S	≤2	S	≤0.5	S	≤1	S	≤0.5/9.5	S	≤2
821996	yes	P1473	95	non-MDR	0	S	≤8	S	≤2	S	≤2	S	≤4	S	≤4/2	S	≤2/4	S	≤1	S	≤1	S	≤2	S	≤1	S	≤0.25	S	≤0.25	S	≤0.25	S	≤2	S	≤0.5	S	≤1	S	≤0.5/9.5	S	≤2
822134	yes	P1478	95	non-MDR	0	S	≤8	S	≤2	S	≤2	S	≤4	S	≤4/2	S	≤2/4	S	≤1	S	≤1	S	≤2	S	≤1	S	≤0.25	S	≤0.25	S	≤0.25	S	≤2	S	≤0.5	S	≤1	S	≤0.5/9.5	S	≤2
822150		P822	95	non-MDR	0	S	≤8	S	≤2	S	≤2	S	≤4	S	≤4/2	S	≤2/4	S	≤1	S	≤1	S	≤2	S	≤1	S	≤0.25	S	0.5	S	≤0.25	S	≤2	S	≤0.5	S	≤1	S	≤0.5/9.5	S	≤2
822168	yes	P1480	95	non-MDR	0	S	≤8	S	≤2	S	≤2	S	≤4	S	≤4/2	S	≤2/4	S	≤1	S	≤1	S	≤2	S	≤1	S	≤0.25	S	≤0.25	S	≤0.25	S	≤2	S	≤0.5	S	≤1	S	≤0.5/9.5	S	≤2
822230	yes	P1485	95	non-MDR	0	S	≤8	S	≤2	S	≤2	S	≤4	S	≤4/2	S	≤2/4	S	≤1	S	≤1	S	≤2	S	≤1	S	≤0.25	S	≤0.25	S	≤0.25	S	≤2	S	≤0.5	S	≤1	S	≤0.5/9.5	S	≤2
822408	yes	P1496	95	non-MDR	0	S	≤8	S	≤2	S	≤2	S	≤4	S	≤4/2	S	≤2/4	S	≤1	S	≤1	S	≤2	S	≤1	S	≤0.25	S	≤0.25	S	≤0.25	S	≤2	S	≤0.5	S	≤1	S	≤0.5/9.5	S	≤2
822466	yes	P1499	95	non-MDR	0	S	≤8	S	≤2	S	≤2	S	≤4	S	≤4/2	S	≤2/4	S	≤1	S	≤1	S	≤2	S	≤1	S	≤0.25	S	≤0.25	S	≤0.25	S	≤2	S	≤0.5	S	≤1	S	≤0.5/9.5	S	≤2
822596	yes	P1509	95	non-MDR	0	S	≤8	S	≤2	S	≤2	S	≤4	S	≤4/2	S	≤2/4	S	≤1	S	≤1	S	≤2	S	≤1	S	≤0.25	S	≤0.25	S	≤0.25	S	≤2	S	≤0.5	S	≤1	S	≤0.5/9.5	S	≤2
822844	yes	P1530	95	non-MDR	0	S	≤8	S	≤2	S	≤2	S	≤4	S	≤4/2	S	≤2/4	S	≤1	S	≤1	S	≤2	S	≤1	S	≤0.25	S	≤0.25	S	≤0.25	S	≤2	S	≤0.5	S	≤1	S	≤0.5/9.5	S	≤2
823066	yes	P1544	95	non-MDR	0	S	≤8	S	≤2	S	≤2	S	≤4	S	≤4/2	S	≤2/4	S	≤1	S	≤1	S	≤2	S	≤1	S	≤0.25	S	0.5	S	≤0.25	S	≤2	S	≤0.5	S	≤1	S	≤0.5/9.5	S	≤2
837644	yes	P1618	95	non-MDR	0	S	≤8	S	≤2	S	≤2	S	≤4	S	≤4/2	S	≤2/4	S	≤1	S	≤1	S	≤2	S	≤1	S	≤0.25	S	≤0.25	S	≤0.25	S	≤2	S	≤0.5	S	≤1	S	≤0.5/9.5	S	≤2
837790	yes	P1633	95	non-MDR	0	S	≤8	S	≤2	S	≤2	S	≤4	S	≤4/2	S	≤2/4	S	≤1	S	≤1	S	≤2	S	≤1	S	≤0.25	S	≤0.25	S	≤0.25	S	≤2	S	≤0.5	S	≤1	S	≤0.5/9.5	S	≤2
838092	yes	P1663	95	non-MDR	0	S	≤8	S	≤2	S	≤2	S	≤4	S	≤4/2	S	≤2/4	S	≤1	S	≤1	S	≤2	S	≤1	S	≤0.25	S	≤0.25	S	≤0.25	S	≤2	S	≤0.5	S	≤1	S	≤0.5/9.5	S	≤2
838122	yes	P1666	95	non-MDR	0	S	≤8	S	≤2	S	≤2	S	≤4	S	≤4/2	S	≤2/4	S	≤1	S	≤1	S	≤2	S	≤1	S	≤0.25	S	≤0.25	S	≤0.25	S	≤2	S	≤0.5	S	≤1	S	≤0.5/9.5	S	≤2
838382	yes	P1691	95	non-MDR	0	S	≤8	S	≤2	S	≤2	S	≤4	S	≤4/2	S	≤2/4	S	≤1	S	≤1	S	≤2	S	≤1	S	≤0.25	S	≤0.25	S	≤0.25	S	≤2	S	≤0.5	S	≤1	S	≤0.5/9.5	S	≤2
838412	yes	P1694	95	non-MDR	0	S	≤8	S	≤2	S	≤2	S	≤4	S	≤4/2	S	≤2/4	S	≤1	S	≤1	S	≤2	S	≤1	S	≤0.25	S	≤0.25	S	≤0.25	S	≤2	S	≤0.5	S	≤1	S	≤0.5/9.5	S	≤2
838496	yes	P1702	95	non-MDR	0	S	≤8	S	≤2	S	≤2	S	≤4	S	≤4/2	S	≤2/4	S	≤1	S	≤1	S	≤2	S	≤1	S	≤0.25	S	≤0.25	S	≤0.25	S	≤2	S	≤0.5	S	≤1	S	≤0.5/9.5	S	≤2
838988	yes	P1750	95	non-MDR	0	S	≤8	S	≤2	S	≤2	S	≤4	S	≤4/2	S	≤2/4	S	≤1	S	≤1	S	≤2	S	≤1	S	≤0.25	S	≤0.25	S	≤0.25	S	≤2	S	≤0.5	S	≤1	S	≤0.5/9.5	S	≤2
839206	yes	P1772	95	non-MDR	0	S	≤8	S	≤2	S	≤2	S	≤4	S	≤4/2	S	≤2/4	S	≤1	S	≤1	S	≤2	S	≤1	S	≤0.25	S	≤0.25	S	≤0.25	S	≤2	S	≤0.5	S	≤1	S	≤0.5/9.5	S	≤2
750553	yes	P473	99	non-MDR	0	S	≤8	S	≤2	S	≤2	S	≤4	S	≤4/2	S	≤2/4	S	≤1	S	≤1	S	≤2	S	≤1	S	≤0.25	S	≤0.25	S	≤0.25	S	≤2	S	≤0.5	S	≤1	S	≤0.5/9.5	S	≤2
805682		P473	99	non-MDR	0	S	≤8	S	≤2	S	≤2	S	≤4	S	≤4/2	S	≤2/4	S	≤1	S	≤1	S	≤2	S	≤1	S	≤0.25	S	≤0.25	S	≤0.25	S	≤2	S	≤0.5	S	≤1	S	≤0.5/9.5	S	≤2
806434	yes	P621	99	non-MDR	0	S	≤8	S	≤2	S	≤2	S	≤4	S	≤4/2	S	≤2/4	S	≤1	S	≤1	S	≤2	S	≤1	S	≤0.25	S	≤0.25	S	≤0.25	S	≤2	S	≤0.5	S	≤1	S	≤0.5/9.5	S	≤2
822554		P473	99	non-MDR	0	S	≤8	S	≤2	S	≤2	S	≤4	S	≤4/2	S	≤2/4	S	≤1	S	≤1	S	≤2	S	≤1	S	≤0.25	S	≤0.25	S	≤0.25	S	≤2	S	≤0.5	S	≤1	S	≤0.5/9.5	S	≤2
749581	yes	P694	101	non-MDR	0	S	≤8	S	≤2	S	≤2	S	≤4	S	8/4	S	≤2/4	S	≤1	S	≤1	S	≤2	S	≤1	S	≤0.25	S	≤0.25	S	≤0.25	S	≤2	S	≤0.5	S	≤1	S	≤0.5/9.5	S	≤2
772063	yes	P74	101	non-MDR	0	S	≤8	S	≤2	S	≤2	S	≤4	S	≤4/2	S	≤2/4	S	2	S	≤1	S	≤2	S	≤1	S	≤0.25	S	≤0.25	S	≤0.25	S	≤2	S	≤0.5	S	≤1	S	≤0.5/9.5	S	≤2
822958	yes	P1538	101	non-MDR	0	S	≤8	S	≤2	S	≤2	S	≤4	S	≤4/2	S	≤2/4	S	≤1	S	≤1	S	≤2	S	≤1	S	≤0.25	S	≤0.25	S	≤0.25	S	≤2	S	≤0.5	S	≤1	S	≤0.5/9.5	S	≤2
805536	yes	P1368	104	non-MDR	0	S	≤8	S	≤2	S	≤2	S	≤4	S	≤4/2	S	≤2/4	S	2	S	≤1	S	≤2	S	≤1	S	≤0.25	S	≤0.25	S	≤0.25	S	≤2	S	≤0.5	S	≤1	S	≤0.5/9.5	S	≤2
735719	yes	P581	106	non-MDR	0	S	≤8	S	≤2	S	≤2	S	≤4	S	≤4/2	S	≤2/4	S	2	S	≤1	S	≤2	S	≤1	S	≤0.25	S	≤0.25	S	≤0.25	S	≤2	S	≤0.5	S	≤1	S	≤0.5/9.5	S	≤2
750109	yes	P507	106	non-MDR	0	S	≤8	S	≤2	S	≤2	S	≤4	S	≤4/2	S	≤2/4	S	2	S	≤1	S	≤2	S	≤1	S	≤0.25	S	≤0.25	S	≤0.25	S	≤2	S	≤0.5	S	≤1	S	≤0.5/9.5	S	≤2
794007	yes	P1282	106	non-MDR	0	S	≤8	S	≤2	S	≤2	S	≤4	S	≤4/2	S	≤2/4	S	2	S	≤1	S	≤2	S	≤1	S	≤0.25	S	≤0.25	S	≤0.25	S	≤2	S	≤0.5	S	≤1	S	≤0.5/9.5	S	≤2
805842	yes	P1384	106	non-MDR	0	S	≤8	S	≤2	S	≤2	S	≤4	S	≤4/2	S	≤2/4	S	2	S	≤1	S	≤2	S	≤1	S	≤0.25	S	≤0.25	S	≤0.25	S	≤2	S	≤0.5	S	≤1	S	≤0.5/9.5	S	≤2
838164	yes	P1670	117	non-MDR	0	S	≤8	S	≤2	S	≤2	S	≤4	S	≤4/2	S	≤2/4	S	≤1	S	≤1	S	≤2	S	≤1	S	≤0.25	S	≤0.25	S	≤0.25	S	≤2	S	≤0.5	S	≤1	S	≤0.5/9.5	S	≤2
735785	yes	P588	126	non-MDR	0	S	≤8	S	≤2	S	≤2	S	≤4	S	8/4	S	≤2/4	S	≤1	S	≤1	S	≤2	S	≤1	S	≤0.25	S	≤0.25	S	≤0.25	S	≤2	S	≤0.5	S	≤1	S	≤0.5/9.5	S	≤2
697470	yes	P150	127	non-MDR	0	S	≤8	S	≤2	S	≤2	S	≤4	S	≤4/2	S	≤2/4	S	≤1	S	≤1	S	≤2	S	≤1	S	≤0.25	S	≤0.25	S	≤0.25	S	≤2	S	≤0.5	S	≤1	S	≤0.5/9.5	S	≤2
697744	yes	P176	127	non-MDR	0	S	≤8	S	≤2	S	≤2	S	≤4	S	≤4/2	S	≤2/4	S	2	S	≤1	S	≤2	S	≤1	S	≤0.25	S	≤0.25	S	≤0.25	S	≤2	S	≤0.5	S	≤1	S	≤0.5/9.5	S	≤2
698432	yes	P234	127	non-MDR	0	S	≤8	S	≤2	S	≤2	S	≤4	S	≤4/2	S	≤2/4	S	≤1	S	≤1	S	≤2	S	≤1	S	≤0.25	S	≤0.25	S	≤0.25	S	≤2	S	≤0.5	S	≤1	S	≤0.5/9.5	S	≤2
698458	yes	P117	127	non-MDR	0	S	≤8	S	≤2	S	≤2	S	≤4	S	≤4/2	S	≤2/4	S	≤1	S	≤1	S	≤2	S	≤1	S	≤0.25	S	≤0.25	S	≤0.25	S	≤2	S	≤0.5	S	≤1	S	≤0.5/9.5	S	≤2
698908	yes	P276	127	non-MDR	0	S	≤8	S	≤2	S	≤2	S	≤4	S	≤4/2	S	≤2/4	S	≤1	S	≤1	S	≤2	S	≤1	S	≤0.25	S	≤0.25	S	≤0.25	S	≤2	S	≤0.5	S	≤1	S	≤0.5/9.5	S	≤2
699016	yes	P283	127	non-MDR	0	S	≤8	S	≤2	S	≤2	S	≤4	S	≤4/2	S	≤2/4	S	≤1	S	≤1	S	≤2	S	≤1	S	≤0.25	S	≤0.25	S	≤0.25	S	≤2	S	≤0.5	S	≤1	S	≤0.5/9.5	S	≤2
699200	yes	P299	127	non-MDR	0	S	≤8	S	≤2	S	≤2	S	≤4	S	≤4/2	S	≤2/4	S	≤1	S	≤1	S	≤2	S	≤1	S	≤0.25	S	≤0.25	S	≤0.25	S	≤2	S	≤0.5	S	≤1	S	≤0.5/9.5	S	≤2
700771	yes	P310	127	non-MDR	0	S	≤8	S	≤2	S	≤2	S	≤4	S	≤4/2	S	≤2/4	S	≤1	S	≤1	S	≤2	S	≤1	S	≤0.25	S	≤0.25	S	≤0.25	S	≤2	S	≤0.5	S	≤1	S	≤0.5/9.5	S	≤2
709033	yes	P342	127	non-MDR	0	S	≤8	S	≤2	S	≤2	S	≤4	S	≤4/2	S	≤2/4	S	≤1	S	≤1	S	≤2	S	≤1	S	≤0.25	S	≤0.25	S	≤0.25	S	≤2	S	≤0.5	S	≤1	S	≤0.5/9.5	S	≤2
709269	yes	P361	127	non-MDR	0	S	≤8	S	≤2	S	≤2	S	≤4	S	≤4/2	S	≤2/4	S	≤1	S	≤1	S	≤2	S	≤1	S	≤0.25	S	0.5	S	≤0.25	S	≤2	S	≤0.5	S	≤1	S	≤0.5/9.5	S	≤2
709479	yes	P377	127	non-MDR	0	S	≤8	S	≤2	S	≤2	S	≤4	S	≤4/2	S	≤2/4	S	≤1	S	≤1	S	≤2	S	≤1	S	≤0.25	S	≤0.25	S	≤0.25	S	≤2	S	≤0.5	S	≤1	S	≤0.5/9.5	S	≤2
709541	yes	P384	127	non-MDR	0	S	≤8	S	≤2	S	≤2	S	≤4	S	≤4/2	S	≤2/4	S	≤1	S	≤1	S	≤2	S	≤1	S	≤0.25	S	≤0.25	S	≤0.25	S	≤2	S	≤0.5	S	≤1	S	≤0.5/9.5	S	≤2
709727	yes	P400	127	non-MDR	0	S	≤8	S	≤2	S	≤2	S	≤4	S	≤4/2	S	≤2/4	S	≤1	S	≤1	S	≤2	S	≤1	S	≤0.25	S	0.5	S	≤0.25	S	≤2	S	≤0.5	S	≤1	S	≤0.5/9.5	S	≤2
710097	yes	P431	127	non-MDR	0	S	≤8	S	≤2	S	≤2	S	≤4	S	≤4/2	S	≤2/4	S	2	S	≤1	S	≤2	S	≤1	S	≤0.25	S	0.5	S	≤0.25	S	≤2	S	≤0.5	S	≤1	S	≤0.5/9.5	S	≤2
710231	yes	P444	127	non-MDR	0	S	≤8	S	≤2	S	≤2	S	≤4	S	≤4/2	S	≤2/4	S	≤1	S	≤1	S	≤2	S	≤1	S	≤0.25	S	≤0.25	S	≤0.25	S	≤2	S	≤0.5	S	≤1	S	≤0.5/9.5	S	≤2
710475	yes	P465	127	non-MDR	0	S	≤8	S	≤2	S	≤2	S	≤4	S	≤4/2	S	≤2/4	S	≤1	S	≤1	S	≤2	S	≤1	S	≤0.25	S	≤0.25	S	≤0.25	S	≤2	S	≤0.5	S	≤1	S	≤0.5/9.5	S	≤2
734731	yes	P506	127	non-MDR	0	S	≤8	S	≤2	S	≤2	S	≤4	S	≤4/2	S	≤2/4	S	≤1	S	≤1	S	≤2	S	≤1	S	≤0.25	S	≤0.25	S	≤0.25	S	≤2	S	≤0.5	S	≤1	S	≤0.5/9.5	S	≤2
734781	yes	P510	127	non-MDR	0	S	≤8	S	≤2	S	≤2	S	≤4	S	≤4/2	S	≤2/4	S	≤1	S	≤1	S	≤2	S	≤1	S	≤0.25	S	≤0.25	S	≤0.25	S	≤2	S	≤0.5	S	≤1	S	≤0.5/9.5	S	≤2
734991	yes	P524	127	non-MDR	0	S	≤8	S	≤2	S	≤2	S	≤4	S	≤4/2	S	≤2/4	S	≤1	S	≤1	S	≤2	S	≤1	S	≤0.25	S	≤0.25	S	≤0.25	S	≤2	S	≤0.5	S	≤1	S	≤0.5/9.5	S	≤2
735025	yes	P526	127	non-MDR	0	S	≤8	S	≤2	S	≤2	S	≤4	S	≤4/2	S	≤2/4	S	≤1	S	≤1	S	≤2	S	≤1	S	≤0.25	S	≤0.25	S	≤0.25	S	≤2	S	≤0.5	S	≤1	S	≤0.5/9.5	S	≤2
735269	yes	P544	127	non-MDR	0	S	≤8	S	≤2	S	≤2	S	≤4	S	≤4/2	S	≤2/4	S	≤1	S	≤1	S	≤2	S	≤1	S	≤0.25	S	≤0.25	S	≤0.25	S	≤2	S	≤0.5	S	≤1	S	≤0.5/9.5	S	≤2
735849	yes	P593	127	non-MDR	0	S	≤8	S	≤2	S	≤2	S	≤4	S	≤4/2	S	≤2/4	S	≤1	S	≤1	S	≤2	S	≤1	S	≤0.25	S	≤0.25	S	≤0.25	S	≤2	S	≤0.5	S	≤1	S	≤0.5/9.5	S	≤2
736095	yes	P613	127	non-MDR	0	S	≤8	S	≤2	S	≤2	S	≤4	S	≤4/2	S	≤2/4	S	≤1	S	≤1	S	≤2	S	≤1	S	≤0.25	S	≤0.25	S	≤0.25	S	≤2	S	≤0.5	S	≤1	S	≤0.5/9.5	S	≤2
736183	yes	P488	127	non-MDR	0	S	≤8	S	≤2	S	≤2	S	≤4	S	≤4/2	S	≤2/4	S	≤1	S	≤1	S	≤2	S	≤1	S	≤0.25	S	≤0.25	S	≤0.25	S	≤2	S	≤0.5	S	≤1	S	≤0.5/9.5	S	≤2
748923		P488	127	non-MDR	0	S	≤8	S	≤2	S	≤2	S	≤4	S	≤4/2	S	≤2/4	S	≤1	S	≤1	S	≤2	S	≤1	S	≤0.25	S	≤0.25	S	≤0.25	S	≤2	S	≤0.5	S	≤1	S	≤0.5/9.5	S	≤2
749305	yes	P673	127	non-MDR	0	S	≤8	S	≤2	S	≤2	S	≤4	S	≤4/2	S	≤2/4	S	≤1	S	≤1	S	≤2	S	≤1	S	≤0.25	S	≤0.25	S	≤0.25	S	≤2	S	≤0.5	S	≤1	S	≤0.5/9.5	S	≤2
749389		P176	127	non-MDR	0	S	≤8	S	≤2	S	≤2	S	≤4	S	≤4/2	S	≤2/4	S	≤1	S	≤1	S	≤2	S	≤1	S	≤0.25	S	≤0.25	S	≤0.25	S	≤2	S	≤0.5	S	≤1	S	≤0.5/9.5	S	≤2
749531	yes	P690	127	non-MDR	0	S	≤8	S	≤2	S	≤2	S	≤4	S	≤4/2	S	≤2/4	S	≤1	S	≤1	S	≤2	S	≤1	S	≤0.25	S	≤0.25	S	≤0.25	S	≤2	S	≤0.5	S	≤1	S	≤0.5/9.5	S	≤2
749549	yes	P691	127	non-MDR	0	S	≤8	S	≤2	S	≤2	S	≤4	S	≤4/2	S	≤2/4	S	≤1	S	≤1	S	≤2	S	≤1	S	≤0.25	S	≤0.25	S	≤0.25	S	≤2	S	≤0.5	S	≤1	S	≤0.5/9.5	S	≤2
749557	yes	P692	127	non-MDR	0	S	≤8	S	≤2	S	≤2	S	≤4	S	≤4/2	S	≤2/4	S	2	S	≤1	S	≤2	S	≤1	S	≤0.25	S	≤0.25	S	≤0.25	S	≤2	S	≤0.5	S	≤1	S	≤0.5/9.5	S	≤2
750125	yes	P736	127	non-MDR	0	S	≤8	S	≤2	S	≤2	S	≤4	S	≤4/2	S	≤2/4	S	≤1	S	≤1	S	≤2	S	≤1	S	≤0.25	S	≤0.25	S	≤0.25	S	≤2	S	≤0.5	S	≤1	S	≤0.5/9.5	S	≤2
750529	yes	P770	127	non-MDR	0	S	≤8	S	≤2	S	≤2	S	≤4	S	≤4/2	S	≤2/4	S	≤1	S	≤1	S	≤2	S	≤1	S	≤0.25	S	0.5	S	≤0.25	S	≤2	S	≤0.5	S	≤1	S	≤0.5/9.5	S	≤2
750561	yes	P773	127	non-MDR	0	S	≤8	S	≤2	S	≤2	S	≤4	S	≤4/2	S	≤2/4	S	≤1	S	≤1	S	≤2	S	≤1	S	≤0.25	S	≤0.25	S	≤0.25	S	≤2	S	≤0.5	S	≤1	S	≤0.5/9.5	S	≤2
757699	yes	P814	127	non-MDR	0	S	≤8	S	≤2	S	≤2	S	≤4	S	≤4/2	S	≤2/4	S	≤1	S	≤1	S	≤2	S	≤1	S	≤0.25	S	0.5	S	≤0.25	S	≤2	S	≤0.5	S	≤1	S	≤0.5/9.5	S	≤2
757703	yes	P815	127	non-MDR	0	S	≤8	S	≤2	S	≤2	S	≤4	S	≤4/2	S	≤2/4	S	≤1	S	≤1	S	≤2	S	≤1	S	≤0.25	S	0.5	S	≤0.25	S	≤2	S	≤0.5	S	≤1	S	≤0.5/9.5	S	≤2
757761	yes	P820	127	non-MDR	0	S	≤8	S	≤2	S	≤2	S	≤4	S	≤4/2	S	≤2/4	S	2	S	≤1	S	≤2	S	≤1	S	≤0.25	S	0.5	S	≤0.25	S	≤2	S	≤0.5	S	≤1	S	≤0.5/9.5	S	≤2
757883	yes	P826	127	non-MDR	0	S	≤8	S	≤2	S	≤2	S	≤4	S	≤4/2	S	≤2/4	S	2	S	≤1	S	≤2	S	≤1	S	≤0.25	S	0.5	S	≤0.25	S	≤2	S	≤0.5	S	≤1	S	≤0.5/9.5	S	≤2
758151	yes	P849	127	non-MDR	0	S	≤8	S	≤2	S	≤2	S	≤4	S	≤4/2	S	≤2/4	S	≤1	S	≤1	S	≤2	S	≤1	S	≤0.25	S	≤0.25	S	≤0.25	S	≤2	S	≤0.5	S	≤1	S	1/19'	S	≤2
758417	yes	P872	127	non-MDR	0	S	≤8	S	≤2	S	≤2	S	≤4	S	≤4/2	S	≤2/4	S	2	S	≤1	S	≤2	S	≤1	S	≤0.25	S	≤0.25	S	≤0.25	S	≤2	S	≤0.5	S	≤1	S	≤0.5/9.5	S	≤2
758433	yes	P307	127	non-MDR	0	S	≤8	S	≤2	S	≤2	S	≤4	S	≤4/2	S	≤2/4	S	≤1	S	≤1	S	≤2	S	≤1	S	≤0.25	S	≤0.25	S	≤0.25	S	≤2	S	≤0.5	S	≤1	S	≤0.5/9.5	S	≤2
758513	yes	P878	127	non-MDR	0	S	≤8	S	≤2	S	≤2	S	≤4	S	≤4/2	S	≤2/4	S	≤1	S	≤1	S	≤2	S	≤1	S	≤0.25	S	≤0.25	S	≤0.25	S	≤2	S	≤0.5	S	≤1	S	≤0.5/9.5	S	≤2
767499	yes	P986	127	non-MDR	0	S	≤8	S	≤2	S	≤2	S	≤4	S	≤4/2	S	≤2/4	S	≤1	S	≤1	S	≤2	S	≤1	S	≤0.25	S	≤0.25	S	≤0.25	S	≤2	S	≤0.5	S	≤1	S	≤0.5/9.5	S	≤2
767537	yes	P990	127	non-MDR	0	S	≤8	S	≤2	S	≤2	S	≤4	S	≤4/2	S	≤2/4	S	≤1	S	≤1	S	≤2	S	≤1	S	≤0.25	S	0.5	S	≤0.25	S	≤2	S	≤0.5	S	≤1	S	≤0.5/9.5	S	≤2
767957	yes	P1021	127	non-MDR	0	S	≤8	S	≤2	S	≤2	S	≤4	S	≤4/2	S	≤2/4	S	≤1	S	≤1	S	≤2	S	≤1	S	≤0.25	S	≤0.25	S	≤0.25	S	≤2	S	≤0.5	S	≤1	S	≤0.5/9.5	S	≤2
768275	yes	P1041	127	non-MDR	0	S	≤8	S	≤2	S	≤2	S	≤4	S	≤4/2	S	≤2/4	S	≤1	S	≤1	S	≤2	S	≤1	S	≤0.25	S	≤0.25	S	≤0.25	S	≤2	S	≤0.5	S	≤1	S	≤0.5/9.5	S	≤2
772097	yes	P1054	127	non-MDR	0	S	≤8	S	≤2	S	≤2	S	≤4	S	≤4/2	S	≤2/4	S	≤1	S	≤1	S	≤2	S	≤1	S	≤0.25	S	≤0.25	S	≤0.25	S	≤2	S	≤0.5	S	≤1	S	≤0.5/9.5	S	≤2
772459	yes	P1081	127	non-MDR	0	S	≤8	S	≤2	S	≤2	S	≤4	S	≤4/2	S	≤2/4	S	≤1	S	≤1	S	≤2	S	≤1	S	≤0.25	S	≤0.25	S	≤0.25	S	≤2	S	≤0.5	S	≤1	S	≤0.5/9.5	S	≤2
772651	yes	P87	127	non-MDR	0	S	≤8	S	≤2	S	≤2	S	≤4	S	≤4/2	S	≤2/4	S	≤1	S	≤1	S	≤2	S	≤1	S	≤0.25	S	≤0.25	S	≤0.25	S	≤2	S	≤0.5	S	≤1	S	≤0.5/9.5	S	≤2
781407	yes	P1153	127	non-MDR	0	S	≤8	S	≤2	S	≤2	S	≤4	S	≤4/2	S	≤2/4	S	≤1	S	≤1	S	≤2	S	≤1	S	≤0.25	S	≤0.25	S	≤0.25	S	≤2	S	≤0.5	S	≤1	S	≤0.5/9.5	S	≤2
781415	yes	P1119	127	non-MDR	0	S	≤8	S	≤2	S	≤2	S	≤4	S	≤4/2	S	≤2/4	S	≤1	S	≤1	S	≤2	S	≤1	S	≤0.25	S	≤0.25	S	≤0.25	S	≤2	S	≤0.5	S	≤1	S	≤0.5/9.5	S	≤2
781465		P1119	127	non-MDR	0	S	≤8	S	≤2	S	≤2	S	≤4	S	≤4/2	S	≤2/4	S	≤1	S	≤1	S	≤2	S	≤1	S	≤0.25	S	≤0.25	S	≤0.25	S	≤2	S	≤0.5	S	≤1	S	≤0.5/9.5	S	≤2
781625	yes	P1169	127	non-MDR	0	S	≤8	S	≤2	S	≤2	S	≤4	S	≤4/2	S	≤2/4	S	≤1	S	≤1	S	≤2	S	≤1	S	≤0.25	S	≤0.25	S	≤0.25	S	≤2	S	≤0.5	S	≤1	S	≤0.5/9.5	S	≤2
782225	yes	P1212	127	non-MDR	0	S	≤8	S	≤2	S	≤2	S	≤4	S	≤4/2	S	≤2/4	S	2	S	≤1	S	≤2	S	≤1	S	≤0.25	S	0.5	S	≤0.25	S	≤2	S	≤0.5	S	≤1	S	≤0.5/9.5	S	≤2
793423	yes	P1234	127	non-MDR	0	S	≤8	S	≤2	S	≤2	S	≤4	S	≤4/2	S	≤2/4	S	≤1	S	≤1	S	≤2	S	≤1	S	≤0.25	S	≤0.25	S	≤0.25	S	≤2	S	≤0.5	S	≤1	S	≤0.5/9.5	S	≤2
793691		P87	127	non-MDR	0	S	≤8	S	≤2	S	≤2	S	≤4	S	≤4/2	S	≤2/4	S	≤1	S	≤1	S	≤2	S	≤1	S	≤0.25	S	≤0.25	S	≤0.25	S	≤2	S	≤0.5	S	≤1	S	≤0.5/9.5	S	≤2
793999	yes	P1281	127	non-MDR	0	S	≤8	S	≤2	S	≤2	S	≤4	S	≤4/2	S	≤2/4	S	≤1	S	≤1	S	≤2	S	≤1	S	≤0.25	S	≤0.25	S	≤0.25	S	≤2	S	≤0.5	S	≤1	S	≤0.5/9.5	S	≤2
794291	yes	P1308	127	non-MDR	0	S	≤8	S	≤2	S	≤2	S	≤4	S	≤4/2	S	≤2/4	S	≤1	S	≤1	S	≤2	S	≤1	S	≤0.25	S	≤0.25	S	≤0.25	S	≤2	S	≤0.5	S	≤1	S	≤0.5/9.5	S	≤2
794565		P690	127	non-MDR	0	S	≤8	S	≤2	S	≤2	S	≤4	S	≤4/2	S	≤2/4	S	≤1	S	≤1	S	≤2	S	≤1	S	≤0.25	S	≤0.25	S	≤0.25	S	≤2	S	≤0.5	S	≤1	S	≤0.5/9.5	S	≤2
794695	yes	P1342	127	non-MDR	0	S	≤8	S	≤2	S	≤2	S	≤4	S	≤4/2	S	≤2/4	S	≤1	S	≤1	S	≤2	S	≤1	S	≤0.25	S	0.5	S	≤0.25	S	≤2	S	≤0.5	S	≤1	S	≤0.5/9.5	S	≤2
805326	yes	P1359	127	non-MDR	0	S	≤8	S	≤2	S	≤2	S	≤4	S	≤4/2	S	≤2/4	S	≤1	S	≤1	S	≤2	S	≤1	S	≤0.25	S	≤0.25	S	≤0.25	S	≤2	S	≤0.5	S	≤1	S	≤0.5/9.5	S	≤2
806942	yes	P1424	127	non-MDR	0	S	≤8	S	≤2	S	≤2	S	≤4	S	≤4/2	S	≤2/4	S	2	S	≤1	S	≤2	S	≤1	S	≤0.25	S	0.5	S	≤0.25	S	≤2	S	≤0.5	S	≤1	S	≤0.5/9.5	S	≤2
807114	yes	P1430	127	non-MDR	0	S	≤8	S	≤2	S	≤2	S	≤4	S	≤4/2	S	≤2/4	S	≤1	S	≤1	S	≤2	S	≤1	S	≤0.25	S	0.5	S	≤0.25	S	≤2	S	≤0.5	S	≤1	S	≤0.5/9.5	S	≤2
807180	yes	P1432	127	non-MDR	0	S	≤8	S	≤2	S	≤2	S	≤4	S	≤4/2	S	≤2/4	S	≤1	S	≤1	S	≤2	S	≤1	S	≤0.25	S	≤0.25	S	≤0.25	S	≤2	S	≤0.5	S	≤1	S	≤0.5/9.5	S	≤2
807308		P1432	127	non-MDR	0	S	≤8	S	≤2	S	≤2	S	≤4	S	≤4/2	S	≤2/4	S	≤1	S	≤1	S	≤2	S	≤1	S	≤0.25	S	≤0.25	S	≤0.25	S	≤2	S	≤0.5	S	≤1	S	≤0.5/9.5	S	≤2
807316	yes	P1435	127	non-MDR	0	S	≤8	S	≤2	S	≤2	S	≤4	S	≤4/2	S	≤2/4	S	≤1	S	≤1	S	≤2	S	≤1	S	≤0.25	S	≤0.25	S	≤0.25	S	≤2	S	≤0.5	S	≤1	S	≤0.5/9.5	S	≤2
822126	yes	P1477	127	non-MDR	0	S	≤8	S	≤2	S	≤2	S	≤4	S	≤4/2	S	≤2/4	S	≤1	S	≤1	S	≤2	S	≤1	S	≤0.25	S	0.5	S	≤0.25	S	≤2	S	≤0.5	S	≤1	S	≤0.5/9.5	S	≤2
822192	yes	P1483	127	non-MDR	0	S	≤8	S	≤2	S	≤2	S	≤4	S	≤4/2	S	≤2/4	S	≤1	S	≤1	S	≤2	S	≤1	S	≤0.25	S	≤0.25	S	≤0.25	S	≤2	S	≤0.5	S	≤1	S	≤0.5/9.5	S	≤2
822634	yes	P1513	127	non-MDR	0	S	≤8	S	≤2	S	≤2	S	≤4	S	≤4/2	S	≤2/4	S	≤1	S	≤1	S	≤2	S	≤1	S	≤0.25	S	≤0.25	S	≤0.25	S	≤2	S	≤0.5	S	≤1	S	≤0.5/9.5	S	≤2
822764	yes	P1523	127	non-MDR	0	S	≤8	S	≤2	S	≤2	S	≤4	S	≤4/2	S	≤2/4	S	≤1	S	≤1	S	≤2	S	≤1	S	≤0.25	S	≤0.25	S	≤0.25	S	≤2	S	≤0.5	S	≤1	S	≤0.5/9.5	S	≤2
823040	yes	P1543	127	non-MDR	0	S	≤8	S	≤2	S	≤2	S	≤4	S	≤4/2	S	≤2/4	S	≤1	S	≤1	S	≤2	S	≤1	S	≤0.25	S	0.5	S	≤0.25	S	≤2	S	≤0.5	S	≤1	S	≤0.5/9.5	S	≤2
837564	yes	P1610	127	non-MDR	0	S	≤8	S	≤2	S	≤2	S	≤4	S	≤4/2	S	≤2/4	S	≤1	S	≤1	S	≤2	S	≤1	S	≤0.25	S	≤0.25	S	≤0.25	S	≤2	S	≤0.5	S	≤1	S	≤0.5/9.5	S	≤2
837678	yes	P1621	127	non-MDR	0	S	≤8	S	≤2	S	≤2	S	8	S	≤4/2	S	≤2/4	S	≤1	S	≤1	S	≤2	S	≤1	S	≤0.25	S	≤0.25	S	≤0.25	S	≤2	S	≤0.5	S	≤1	S	≤0.5/9.5	S	≤2
837846	yes	P1638	127	non-MDR	0	S	≤8	S	≤2	S	≤2	S	≤4	S	≤4/2	S	≤2/4	S	≤1	S	≤1	S	≤2	S	≤1	S	≤0.25	S	≤0.25	S	≤0.25	S	≤2	S	≤0.5	S	≤1	S	≤0.5/9.5	S	≤2
838042	yes	P1658	127	non-MDR	0	S	≤8	S	≤2	S	≤2	S	≤4	S	≤4/2	S	≤2/4	S	≤1	S	≤1	S	≤2	S	≤1	S	≤0.25	S	0.5	S	≤0.25	S	≤2	S	≤0.5	S	≤1	S	≤0.5/9.5	S	≤2
838068	yes	P1660	127	non-MDR	0	S	≤8	S	≤2	S	≤2	S	≤4	S	≤4/2	S	≤2/4	S	≤1	S	≤1	S	≤2	S	≤1	S	≤0.25	S	≤0.25	S	≤0.25	S	≤2	S	≤0.5	S	≤1	S	≤0.5/9.5	S	≤2
838390	yes	P1692	127	non-MDR	0	S	≤8	S	≤2	S	≤2	S	≤4	S	≤4/2	S	≤2/4	S	≤1	S	≤1	S	≤2	S	≤1	S	≤0.25	S	≤0.25	S	≤0.25	S	≤2	S	≤0.5	S	≤1	S	≤0.5/9.5	S	≤2
838630	yes	P1715	127	non-MDR	0	S	≤8	S	≤2	S	≤2	S	≤4	S	≤4/2	S	≤2/4	S	≤1	S	≤1	S	≤2	S	≤1	S	≤0.25	S	0.5	S	≤0.25	S	≤2	S	≤0.5	S	≤1	S	≤0.5/9.5	S	≤2
838728	yes	P1724	127	non-MDR	0	S	≤8	S	≤2	S	≤2	S	≤4	S	8/4	S	≤2/4	S	2	S	≤1	S	≤2	S	≤1	S	≤0.25	S	0.5	S	≤0.25	S	≤2	S	≤0.5	S	≤1	S	≤0.5/9.5	S	≤2
838882	yes	P1740	127	non-MDR	0	S	≤8	S	≤2	S	≤2	S	≤4	S	≤4/2	S	≤2/4	S	≤1	S	≤1	S	≤2	S	≤1	S	≤0.25	S	0.5	S	≤0.25	S	≤2	S	≤0.5	S	≤1	S	≤0.5/9.5	S	≤2
839150	yes	P1767	127	non-MDR	0	S	≤8	S	≤2	S	≤2	S	≤4	S	≤4/2	S	≤2/4	S	≤1	S	≤1	S	≤2	S	≤1	S	≤0.25	S	≤0.25	S	≤0.25	S	≤2	S	≤0.5	S	≤1	S	≤0.5/9.5	S	≤2
822852	yes	P1531	129	non-MDR	0	S	≤8	S	≤2	S	≤2	S	≤4	S	8/4	S	≤2/4	S	≤1	S	≤1	S	≤2	S	≤1	S	≤0.25	S	≤0.25	S	≤0.25	S	≤2	S	≤0.5	S	≤1	S	≤0.5/9.5	S	≤2
697584	yes	P160	131	non-MDR	0	S	≤8	S	≤2	S	≤2	S	≤4	S	≤4/2	S	≤2/4	S	2	S	≤1	S	≤2	S	≤1	S	≤0.25	S	≤0.25	S	≤0.25	S	≤2	S	≤0.5	S	≤1	S	≤0.5/9.5	S	≤2
697680	yes	P170	131	non-MDR	0	S	≤8	S	≤2	S	≤2	S	≤4	S	≤4/2	S	≤2/4	S	2	S	≤1	S	≤2	S	≤1	S	≤0.25	S	≤0.25	S	≤0.25	S	≤2	S	≤0.5	S	≤1	S	≤0.5/9.5	S	≤2
697710	yes	P173	131	non-MDR	0	S	≤8	S	≤2	S	≤2	S	≤4	S	≤4/2	S	≤2/4	S	2	S	≤1	S	≤2	S	≤1	S	≤0.25	S	≤0.25	S	≤0.25	S	≤2	S	≤0.5	S	≤1	S	≤0.5/9.5	S	≤2
709831	yes	P410	131	non-MDR	0	S	≤8	S	≤2	S	≤2	S	≤4	S	≤4/2	S	≤2/4	S	2	S	≤1	S	≤2	S	≤1	S	≤0.25	S	≤0.25	S	≤0.25	S	≤2	S	≤0.5	S	≤1	S	≤0.5/9.5	S	≤2
709945	yes	P418	131	non-MDR	0	S	≤8	S	≤2	S	≤2	S	≤4	S	8/4	S	≤2/4	S	2	S	≤1	S	≤2	S	≤1	S	≤0.25	S	≤0.25	S	≤0.25	S	≤2	S	≤0.5	S	≤1	S	≤0.5/9.5	S	≤2
710433	yes	P461	131	non-MDR	0	S	≤8	S	≤2	S	≤2	S	≤4	S	≤4/2	S	≤2/4	S	2	S	≤1	S	≤2	S	≤1	S	≤0.25	S	≤0.25	S	≤0.25	S	≤2	S	1	S	≤1	S	≤0.5/9.5	S	≤2
735091	yes	P532	131	non-MDR	0	S	≤8	S	≤2	S	≤2	S	≤4	S	≤4/2	S	≤2/4	S	2	S	≤1	S	≤2	S	≤1	S	≤0.25	S	≤0.25	S	≤0.25	S	≤2	S	1	S	≤1	S	≤0.5/9.5	S	≤2
735113		P461	131	non-MDR	0	S	≤8	S	≤2	S	≤2	S	≤4	S	≤4/2	S	≤2/4	S	2	S	≤1	S	≤2	S	≤1	S	≤0.25	S	≤0.25	S	≤0.25	S	≤2	S	1	S	≤1	S	≤0.5/9.5	S	≤2
736109	yes	P614	131	non-MDR	0	S	≤8	S	≤2	S	≤2	S	≤4	S	≤4/2	S	≤2/4	S	≤1	S	≤1	S	≤2	S	≤1	S	≤0.25	S	≤0.25	S	≤0.25	S	≤2	S	≤0.5	S	≤1	S	≤0.5/9.5	S	≤2
749951	yes	P722	131	non-MDR	0	S	≤8	S	≤2	S	≤2	S	≤4	S	≤4/2	S	≤2/4	S	2	S	≤1	S	≤2	S	≤1	S	≤0.25	S	≤0.25	S	≤0.25	S	≤2	S	≤0.5	S	≤1	S	≤0.5/9.5	S	≤2
767125	yes	P958	131	non-MDR	0	S	≤8	S	≤2	S	≤2	S	≤4	S	≤4/2	S	≤2/4	S	≤1	S	≤1	S	≤2	S	≤1	S	≤0.25	S	≤0.25	S	≤0.25	S	≤2	S	≤0.5	S	≤1	S	≤0.5/9.5	S	≤2
767247	yes	P968	131	non-MDR	0	S	≤8	S	≤2	S	≤2	S	≤4	S	≤4/2	S	≤2/4	S	≤1	S	≤1	S	≤2	S	≤1	S	≤0.25	S	≤0.25	S	≤0.25	S	≤2	S	≤0.5	S	≤1	S	≤0.5/9.5	S	≤2
767561	yes	P993	131	non-MDR	0	S	≤8	S	≤2	S	≤2	S	≤4	S	≤4/2	S	≤2/4	S	2	S	≤1	S	≤2	S	≤1	S	≤0.25	S	≤0.25	S	≤0.25	S	≤2	S	≤0.5	S	≤1	S	≤0.5/9.5	S	≤2
767659	yes	P1000	131	non-MDR	0	S	≤8	S	≤2	S	≤2	S	≤4	S	≤4/2	S	≤2/4	S	2	S	≤1	S	≤2	S	≤1	S	≤0.25	S	≤0.25	S	≤0.25	S	≤2	S	≤0.5	S	≤1	S	≤0.5/9.5	S	≤2
768031		P418	131	non-MDR	0	S	≤8	S	≤2	S	≤2	S	≤4	S	8/4	S	≤2/4	S	2	S	≤1	S	≤2	S	≤1	S	≤0.25	S	≤0.25	S	≤0.25	S	≤2	S	≤0.5	S	≤1	S	≤0.5/9.5	S	≤2
768233	yes	P1039	131	non-MDR	0	S	≤8	S	≤2	S	≤2	S	≤4	S	8/4	S	8/4	S	2	S	≤1	S	≤2	S	≤1	S	≤0.25	S	≤0.25	S	≤0.25	S	≤2	S	1	S	≤1	S	≤0.5/9.5	S	≤2
772731	yes	P1102	131	non-MDR	0	S	≤8	S	≤2	S	≤2	S	≤4	S	8/4	S	≤2/4	S	2	S	≤1	S	≤2	S	≤1	S	≤0.25	S	≤0.25	S	≤0.25	S	≤2	S	≤0.5	S	≤1	S	≤0.5/9.5	S	≤2
793595	yes	P1250	131	non-MDR	0	S	≤8	S	≤2	S	≤2	S	≤4	S	≤4/2	S	≤2/4	S	2	S	≤1	S	≤2	S	≤1	S	≤0.25	S	≤0.25	S	≤0.25	S	≤2	S	≤0.5	S	≤1	S	≤0.5/9.5	S	≤2
794321	yes	P1311	131	non-MDR	0	S	≤8	S	≤2	S	≤2	S	≤4	S	8/4	S	≤2/4	S	2	S	≤1	S	≤2	S	≤1	S	≤0.25	S	≤0.25	S	≤0.25	S	≤2	S	≤0.5	S	≤1	S	≤0.5/9.5	S	≤2
794347	yes	P1313	131	non-MDR	0	S	≤8	S	≤2	S	≤2	S	≤4	S	≤4/2	S	≤2/4	S	2	S	≤1	S	≤2	S	≤1	S	≤0.25	S	≤0.25	S	≤0.25	S	≤2	S	≤0.5	S	≤1	S	≤0.5/9.5	S	≤2
805414	yes	P1364	131	non-MDR	0	S	≤8	S	≤2	S	≤2	S	≤4	S	8/4	S	≤2/4	S	2	S	≤1	S	≤2	S	≤1	S	≤0.25	S	≤0.25	S	≤0.25	S	≤2	S	≤0.5	S	≤1	S	≤0.5/9.5	S	≤2
807076	yes	P1429	131	non-MDR	0	S	≤8	S	≤2	S	≤2	S	≤4	S	≤4/2	S	≤2/4	S	≤1	S	≤1	S	≤2	S	≤1	S	≤0.25	S	≤0.25	S	≤0.25	S	≤2	S	≤0.5	S	≤1	S	≤0.5/9.5	S	≤2
822966		P1104	131	non-MDR	0	S	≤8	S	≤2	S	≤2	S	≤4	S	≤4/2	S	≤2/4	S	2	S	≤1	S	≤2	S	≤1	S	≤0.25	S	≤0.25	S	≤0.25	S	≤2	S	≤0.5	S	≤1	S	≤0.5/9.5	S	≤2
838034	yes	P1657	131	non-MDR	0	S	≤8	S	≤2	S	≤2	S	≤4	S	≤4/2	S	≤2/4	S	2	S	≤1	S	≤2	S	≤1	S	≤0.25	S	≤0.25	S	≤0.25	S	≤2	S	≤0.5	S	≤1	S	≤0.5/9.5	S	≤2
748973	yes	P645	132	non-MDR	0	S	≤8	S	≤2	S	≤2	S	≤4	S	≤4/2	S	≤2/4	S	≤1	S	≤1	S	≤2	S	≤1	S	≤0.25	S	≤0.25	S	≤0.25	S	≤2	S	≤0.5	S	≤1	S	≤0.5/9.5	S	≤2
709155	yes	P350	135	non-MDR	0	S	≤8	S	≤2	S	≤2	S	≤4	S	8/4	S	8/4	S	≤1	S	≤1	S	≤2	S	≤1	S	≤0.25	S	≤0.25	S	≤0.25	S	≤2	S	≤0.5	S	≤1	S	≤0.5/9.5	S	≤2
709243	yes	P359	135	non-MDR	0	S	≤8	S	≤2	S	≤2	S	≤4	S	≤4/2	S	≤2/4	S	2	S	≤1	S	≤2	S	≤1	S	≤0.25	S	≤0.25	S	≤0.25	S	≤2	S	≤0.5	S	≤1	S	≤0.5/9.5	S	≤2
757779	yes	P473	135	non-MDR	0	S	≤8	S	≤2	S	≤2	S	≤4	S	≤4/2	S	≤2/4	S	2	S	≤1	S	≤2	S	≤1	S	≤0.25	S	≤0.25	S	≤0.25	S	≤2	S	≤0.5	S	≤1	S	≤0.5/9.5	S	≤2
758459		P350	135	non-MDR	0	S	≤8	S	≤2	S	≤2	S	≤4	S	8/4	S	8/4	S	2	S	≤1	S	≤2	S	≤1	S	≤0.25	S	≤0.25	S	≤0.25	S	≤2	S	≤0.5	S	≤1	S	≤0.5/9.5	S	≤2
772555	yes	P6	135	non-MDR	0	S	≤8	S	≤2	S	≤2	S	≤4	S	≤4/2	S	≤2/4	S	≤1	S	≤1	S	≤2	S	≤1	S	≤0.25	S	≤0.25	S	≤0.25	S	≤2	S	≤0.5	S	≤1	S	≤0.5/9.5	S	≤2
794507	yes	P1326	135	non-MDR	0	S	≤8	S	≤2	S	≤2	S	≤4	S	8/4	S	≤2/4	S	≤1	S	≤1	S	≤2	S	≤1	S	≤0.25	S	≤0.25	S	≤0.25	S	≤2	S	≤0.5	S	≤1	S	≤0.5/9.5	S	≤2
805318	yes	P1358	135	non-MDR	0	S	≤8	S	≤2	S	≤2	S	≤4	S	≤4/2	S	≤2/4	S	2	S	≤1	S	≤2	S	≤1	S	≤0.25	S	≤0.25	S	≤0.25	S	≤2	S	≤0.5	S	≤1	S	≤0.5/9.5	S	≤2
822512	yes	P1503	135	non-MDR	0	S	≤8	S	≤2	S	≤2	S	≤4	S	≤4/2	S	≤2/4	S	≤1	S	≤1	S	≤2	S	≤1	S	≤0.25	S	≤0.25	S	≤0.25	S	≤2	S	≤0.5	S	≤1	S	≤0.5/9.5	S	≤2
838938	yes	P1745	135	non-MDR	0	S	≤8	S	≤2	S	≤2	S	≤4	S	≤4/2	S	≤2/4	S	2	S	≤1	S	≤2	S	≤1	S	≤0.25	S	≤0.25	S	≤0.25	S	≤2	S	≤0.5	S	≤1	S	≤0.5/9.5	S	≤2
757711	yes	P816	136	non-MDR	0	S	≤8	S	≤2	S	≤2	S	≤4	S	≤4/2	S	≤2/4	S	2	S	≤1	S	≤2	S	≤1	S	≤0.25	S	≤0.25	S	≤0.25	S	≤2	S	≤0.5	S	≤1	S	≤0.5/9.5	S	≤2
709041	yes	P343	141	non-MDR	0	S	≤8	S	≤2	S	≤2	S	≤4	S	≤4/2	S	≤2/4	S	≤1	S	≤1	S	≤2	S	≤1	S	≤0.25	S	≤0.25	S	≤0.25	S	≤2	S	≤0.5	S	≤1	S	≤0.5/9.5	S	≤2
709823	yes	P409	141	non-MDR	0	S	≤8	S	≤2	S	≤2	S	≤4	S	≤4/2	S	≤2/4	S	≤1	S	≤1	S	≤2	S	≤1	S	≤0.25	S	≤0.25	S	≤0.25	S	≤2	S	≤0.5	S	≤1	S	≤0.5/9.5	S	≤2
710089	yes	P430	141	non-MDR	0	S	≤8	S	≤2	S	≤2	S	≤4	S	≤4/2	S	≤2/4	S	≤1	S	≤1	S	≤2	S	≤1	S	≤0.25	S	≤0.25	S	≤0.25	S	≤2	S	≤0.5	S	≤1	S	≤0.5/9.5	S	≤2
734707	yes	P503	141	non-MDR	0	S	≤8	S	≤2	S	≤2	S	≤4	S	≤4/2	S	≤2/4	S	≤1	S	≤1	S	≤2	S	≤1	S	≤0.25	S	≤0.25	S	≤0.25	S	≤2	S	≤0.5	S	≤1	S	≤0.5/9.5	S	≤2
734879	yes	P308	141	non-MDR	0	S	≤8	S	≤2	S	≤2	S	≤4	S	≤4/2	S	≤2/4	S	≤1	S	≤1	S	≤2	S	≤1	S	≤0.25	S	≤0.25	S	≤0.25	S	≤2	S	≤0.5	S	≤1	S	≤0.5/9.5	S	≤2
749805	yes	P711	141	non-MDR	0	S	≤8	S	≤2	S	≤2	S	≤4	S	≤4/2	S	≤2/4	S	2	S	≤1	S	≤2	S	≤1	S	≤0.25	S	≤0.25	S	≤0.25	S	≤2	S	≤0.5	S	≤1	S	≤0.5/9.5	S	≤2
756363	yes	P799	141	non-MDR	0	S	≤8	S	≤2	S	≤2	S	≤4	S	≤4/2	S	≤2/4	S	≤1	S	≤1	S	≤2	S	≤1	S	≤0.25	S	≤0.25	S	≤0.25	S	≤2	S	≤0.5	S	≤1	S	≤0.5/9.5	S	≤2
758555	yes	P882	141	non-MDR	0	S	≤8	S	≤2	S	≤2	S	≤4	S	≤4/2	S	≤2/4	S	≤1	S	≤1	S	≤2	S	≤1	S	≤0.25	S	≤0.25	S	≤0.25	S	≤2	S	≤0.5	S	≤1	S	≤0.5/9.5	S	≤2
767079	yes	P828	141	non-MDR	0	S	≤8	S	≤2	S	≤2	S	≤4	S	≤4/2	S	≤2/4	S	≤1	S	≤1	S	≤2	S	≤1	S	≤0.25	S	≤0.25	S	≤0.25	S	≤2	S	≤0.5	S	≤1	S	≤0.5/9.5	S	≤2
767335		P882	141	non-MDR	0	S	≤8	S	≤2	S	≤2	S	≤4	S	≤4/2	S	≤2/4	S	≤1	S	≤1	S	≤2	S	≤1	S	≤0.25	S	≤0.25	S	≤0.25	S	≤2	S	≤0.5	S	≤1	S	≤0.5/9.5	S	≤2
767503	yes	P987	141	non-MDR	0	S	≤8	S	≤2	S	≤2	S	≤4	S	≤4/2	S	≤2/4	S	≤1	S	≤1	S	≤2	S	≤1	S	≤0.25	S	≤0.25	S	≤0.25	S	≤2	S	≤0.5	S	≤1	S	≤0.5/9.5	S	≤2
767973		P828	141	non-MDR	0	S	≤8	S	≤2	S	≤2	S	≤4	S	≤4/2	S	≤2/4	S	≤1	S	≤1	S	≤2	S	≤1	S	≤0.25	S	≤0.25	S	≤0.25	S	≤2	S	≤0.5	S	≤1	S	≤0.5/9.5	S	≤2
794275	yes	P1306	141	non-MDR	0	S	≤8	S	≤2	S	≤2	S	≤4	S	≤4/2	S	≤2/4	S	≤1	S	≤1	S	≤2	S	≤1	S	≤0.25	S	≤0.25	S	≤0.25	S	≤2	S	≤0.5	S	≤1	S	≤0.5/9.5	S	≤2
837900	yes	P1644	141	non-MDR	0	S	≤8	S	≤2	S	≤2	S	≤4	S	≤4/2	S	≤2/4	S	≤1	S	≤1	S	≤2	S	≤1	S	≤0.25	S	≤0.25	S	≤0.25	S	≤2	S	≤0.5	S	≤1	S	≤0.5/9.5	S	≤2
698126	yes	P210	144	non-MDR	0	S	≤8	S	≤2	S	≤2	S	≤4	S	≤4/2	S	≤2/4	S	≤1	S	≤1	S	≤2	S	≤1	S	≤0.25	S	≤0.25	S	≤0.25	S	≤2	S	≤0.5	S	≤1	S	≤0.5/9.5	S	≤2
698394	yes	P231	144	non-MDR	0	S	≤8	S	≤2	S	≤2	S	≤4	S	≤4/2	S	≤2/4	S	≤1	S	≤1	S	≤2	S	≤1	S	≤0.25	S	0.5	S	≤0.25	S	≤2	S	≤0.5	S	≤1	S	≤0.5/9.5	S	≤2
698844	yes	P271	144	non-MDR	0	S	≤8	S	≤2	S	≤2	S	≤4	S	≤4/2	S	≤2/4	S	≤1	S	≤1	S	≤2	S	≤1	S	≤0.25	S	0.5	S	≤0.25	S	≤2	S	≤0.5	S	≤1	S	≤0.5/9.5	S	≤2
699276		P305	144	non-MDR	0	S	≤8	S	≤2	S	≤2	S	≤4	S	≤4/2	S	≤2/4	S	≤1	S	≤1	S	≤2	S	≤1	S	≤0.25	S	0.5	S	≤0.25	S	≤2	S	≤0.5	S	≤1	S	≤0.5/9.5	S	≤2
704857	yes	P305	144	non-MDR	0	S	≤8	S	≤2	S	≤2	S	≤4	S	≤4/2	S	≤2/4	S	≤1	S	≤1	S	≤2	S	≤1	S	≤0.25	S	0.5	S	≤0.25	S	≤2	S	≤0.5	S	≤1	S	≤0.5/9.5	S	≤2
735009	yes	P525	144	non-MDR	0	S	≤8	S	≤2	S	≤2	S	≤4	S	≤4/2	S	≤2/4	S	≤1	S	≤1	S	≤2	S	≤1	S	≤0.25	S	≤0.25	S	≤0.25	S	≤2	S	≤0.5	S	≤1	S	≤0.5/9.5	S	≤2
735349	yes	P14	144	non-MDR	0	S	≤8	S	≤2	S	≤2	S	≤4	S	≤4/2	S	≤2/4	S	≤1	S	≤1	S	≤2	S	≤1	S	≤0.25	S	≤0.25	S	≤0.25	S	≤2	S	≤0.5	S	≤1	S	≤0.5/9.5	S	≤2
735639	yes	P574	144	non-MDR	0	S	≤8	S	≤2	S	≤2	S	≤4	S	≤4/2	S	≤2/4	S	≤1	S	≤1	S	≤2	S	≤1	S	≤0.25	S	≤0.25	S	≤0.25	S	≤2	S	≤0.5	S	≤1	S	≤0.5/9.5	S	≤2
757787	yes	P821	144	non-MDR	0	S	≤8	S	≤2	S	≤2	S	≤4	S	≤4/2	S	≤2/4	S	≤1	S	≤1	S	≤2	S	≤1	S	≤0.25	S	≤0.25	S	≤0.25	S	≤2	S	≤0.5	S	≤1	S	≤0.5/9.5	S	≤2
772861	yes	P1111	144	non-MDR	0	S	≤8	S	≤2	S	≤2	S	≤4	S	≤4/2	S	≤2/4	S	≤1	S	≤1	S	≤2	S	≤1	S	≤0.25	S	≤0.25	S	≤0.25	S	≤2	S	≤0.5	S	≤1	S	≤0.5/9.5	S	≤2
781369	yes	P1150	144	non-MDR	0	S	≤8	S	≤2	S	≤2	S	≤4	S	≤4/2	S	≤2/4	S	≤1	S	≤1	S	≤2	S	≤1	S	≤0.25	S	≤0.25	S	≤0.25	S	≤2	S	≤0.5	S	≤1	S	≤0.5/9.5	S	≤2
781561	yes	P1163	144	non-MDR	0	S	≤8	S	≤2	S	≤2	S	≤4	S	≤4/2	S	≤2/4	S	≤1	S	≤1	S	≤2	S	≤1	S	≤0.25	S	≤0.25	S	≤0.25	S	≤2	S	≤0.5	S	≤1	S	≤0.5/9.5	S	≤2
794435	yes	P1320	144	non-MDR	0	S	≤8	S	≤2	S	≤2	S	≤4	S	≤4/2	S	≤2/4	S	≤1	S	≤1	S	≤2	S	≤1	S	≤0.25	S	0.5	S	≤0.25	S	≤2	S	≤0.5	S	≤1	S	≤0.5/9.5	S	≤2
794477		P1163	144	non-MDR	0	S	≤8	S	≤2	S	≤2	S	≤4	S	≤4/2	S	≤2/4	S	≤1	S	≤1	S	≤2	S	≤1	S	≤0.25	S	≤0.25	S	≤0.25	S	≤2	S	≤0.5	S	≤1	S	≤0.5/9.5	S	≤2
794523	yes	P1328	144	non-MDR	0	S	≤8	S	≤2	S	≤2	S	≤4	S	≤4/2	S	≤2/4	S	≤1	S	≤1	S	≤2	S	≤1	S	≤0.25	S	0.5	S	≤0.25	S	≤2	S	≤0.5	S	≤1	S	≤0.5/9.5	S	≤2
794661	yes	P1340	144	non-MDR	0	S	≤8	S	≤2	S	≤2	S	≤4	S	≤4/2	S	≤2/4	S	≤1	S	≤1	S	≤2	S	≤1	S	≤0.25	S	≤0.25	S	≤0.25	S	≤2	S	≤0.5	S	≤1	S	≤0.5/9.5	S	≤2
805770	yes	P1380	144	non-MDR	0	S	≤8	S	≤2	S	≤2	S	≤4	S	≤4/2	S	≤2/4	S	≤1	S	≤1	S	≤2	S	≤1	S	≤0.25	S	≤0.25	S	≤0.25	S	≤2	S	≤0.5	S	≤1	S	≤0.5/9.5	S	≤2
822020		P950	144	non-MDR	0	S	≤8	S	≤2	S	≤2	S	≤4	S	≤4/2	S	≤2/4	S	≤1	S	≤1	S	≤2	S	≤1	S	≤0.25	S	0.5	S	≤0.25	S	≤2	S	≤0.5	S	≤1	S	≤0.5/9.5	S	≤2
837708	yes	P1624	144	non-MDR	0	S	≤8	S	≤2	S	≤2	S	≤4	S	≤4/2	S	≤2/4	S	≤1	S	≤1	S	≤2	S	≤1	S	≤0.25	S	≤0.25	S	≤0.25	S	≤2	S	≤0.5	S	≤1	S	≤0.5/9.5	S	≤2
838236	yes	P1676	144	non-MDR	0	S	≤8	S	≤2	S	≤2	S	≤4	S	≤4/2	S	≤2/4	S	≤1	S	≤1	S	≤2	S	≤1	S	≤0.25	S	0.5	S	≤0.25	S	≤2	S	≤0.5	S	≤1	S	≤0.5/9.5	S	≤2
838672	yes	P1719	144	non-MDR	0	S	≤8	S	≤2	S	≤2	S	≤4	S	≤4/2	S	≤2/4	S	≤1	S	≤1	S	≤2	S	≤1	S	≤0.25	S	0.5	S	≤0.25	S	≤2	S	≤0.5	S	≤1	S	≤0.5/9.5	S	≤2
838904	yes	P1742	144	non-MDR	0	S	≤8	S	≤2	S	≤2	S	≤4	S	≤4/2	S	8/4	S	≤1	S	≤1	S	≤2	S	≤1	S	≤0.25	S	≤0.25	S	≤0.25	S	≤2	S	≤0.5	S	≤1	S	≤0.5/9.5	S	≤2
734975	yes	P372	155	non-MDR	0	S	≤8	S	≤2	S	≤2	S	≤4	S	8/4	S	8/4	S	≤1	S	≤1	S	≤2	S	≤1	S	≤0.25	S	≤0.25	S	≤0.25	S	≤2	S	≤0.5	S	≤1	S	≤0.5/9.5	S	≤2
781869		P372	155	non-MDR	0	S	≤8	S	≤2	S	≤2	S	≤4	S	8/4	S	≤2/4	S	≤1	S	≤1	S	≤2	S	≤1	S	≤0.25	S	≤0.25	S	≤0.25	S	≤2	S	≤0.5	S	≤1	S	≤0.5/9.5	S	≤2
794065		P372	155	non-MDR	0	S	≤8	S	≤2	S	≤2	S	≤4	S	8/4	S	≤2/4	S	≤1	S	≤1	S	≤2	S	≤1	S	≤0.25	S	≤0.25	S	≤0.25	S	≤2	S	≤0.5	S	≤1	S	≤0.5/9.5	S	≤2
805498		P372	155	non-MDR	0	S	≤8	S	≤2	S	≤2	S	≤4	S	8/4	S	8/4	S	≤1	S	≤1	S	≤2	S	≤1	S	≤0.25	S	≤0.25	S	≤0.25	S	≤2	S	≤0.5	S	≤1	S	≤0.5/9.5	S	≤2
767797	yes	P1010	156	non-MDR	0	S	≤8	S	≤2	S	≤2	S	≤4	S	≤4/2	S	≤2/4	S	≤1	S	≤1	S	≤2	S	≤1	S	≤0.25	S	≤0.25	S	≤0.25	S	≤2	S	≤0.5	S	≤1	S	≤0.5/9.5	S	≤2
698310	yes	P225	162	non-MDR	0	S	≤8	S	≤2	S	≤2	S	≤4	S	≤4/2	S	≤2/4	S	≤1	S	≤1	S	≤2	S	≤1	S	≤0.25	S	≤0.25	S	≤0.25	S	≤2	S	≤0.5	S	≤1	S	≤0.5/9.5	S	≤2
767385	yes	P977	162	non-MDR	0	S	≤8	S	≤2	S	≤2	S	≤4	S	8/4	S	8/4	S	≤1	S	≤1	S	≤2	S	≤1	S	≤0.25	S	≤0.25	S	≤0.25	S	≤2	S	≤0.5	S	≤1	S	≤0.5/9.5	S	≤2
822432	yes	P513	165	non-MDR	0	S	≤8	S	≤2	S	≤2	S	≤4	S	≤4/2	S	≤2/4	S	≤1	S	≤1	S	≤2	S	≤1	S	≤0.25	S	≤0.25	S	≤0.25	S	≤2	S	≤0.5	S	≤1	S	≤0.5/9.5	S	≤2
822600	yes	P1510	191	non-MDR	0	S	≤8	S	≤2	S	≤2	S	≤4	S	≤4/2	S	≤2/4	S	2	S	≤1	S	≤2	S	≤1	S	≤0.25	S	0.5	S	≤0.25	S	≤2	S	≤0.5	S	≤1	S	≤0.5/9.5	S	≤2
709697	yes	P397	196	non-MDR	0	S	≤8	S	≤2	S	≤2	S	≤4	S	8/4	S	≤2/4	S	2	S	≤1	S	≤2	S	≤1	S	≤0.25	S	≤0.25	S	≤0.25	S	≤2	S	≤0.5	S	≤1	S	≤0.5/9.5	S	≤2
806160	yes	P1394	196	non-MDR	0	S	≤8	S	≤2	S	≤2	S	≤4	S	≤4/2	S	≤2/4	S	2	S	≤1	S	≤2	S	≤1	S	≤0.25	S	≤0.25	S	≤0.25	S	≤2	S	≤0.5	S	≤1	S	≤0.5/9.5	S	≤2
758601	yes	P886	212	non-MDR	0	S	≤8	S	≤2	S	≤2	S	≤4	S	8/4	S	≤2/4	S	2	S	≤1	S	≤2	S	≤1	S	≤0.25	S	≤0.25	S	≤0.25	S	≤2	S	≤0.5	S	≤1	S	≤0.5/9.5	S	≤2
734589	yes	P142	216	non-MDR	0	S	≤8	S	≤2	S	≤2	S	≤4	S	≤4/2	S	≤2/4	S	≤1	S	≤1	S	≤2	S	≤1	S	≤0.25	S	≤0.25	S	≤0.25	S	≤2	S	≤0.5	S	≤1	S	≤0.5/9.5	S	≤2
757921	yes	P830	216	non-MDR	0	S	≤8	S	≤2	S	≤2	S	≤4	S	8/4	S	≤2/4	S	2	S	≤1	S	≤2	S	≤1	S	≤0.25	S	0.5	S	≤0.25	S	≤2	S	≤0.5	S	≤1	S	≤0.5/9.5	S	≤2
758475	yes	P806	218	non-MDR	0	S	≤8	S	≤2	S	≤2	S	≤4	S	≤4/2	S	≤2/4	S	≤1	S	≤1	S	≤2	S	≤1	S	≤0.25	S	≤0.25	S	≤0.25	S	≤2	S	≤0.5	S	≤1	S	≤0.5/9.5	S	≤2
750087	yes	P101	219	non-MDR	0	S	≤8	S	≤2	S	≤2	S	≤4	S	≤4/2	S	≤2/4	S	≤1	S	≤1	S	≤2	S	≤1	S	≤0.25	S	≤0.25	S	≤0.25	S	≤2	S	≤0.5	S	≤1	S	≤0.5/9.5	S	≤2
749241	yes	P669	224	non-MDR	0	S	≤8	S	≤2	S	≤2	S	≤4	S	8/4	S	8/4	S	2	S	≤1	S	≤2	S	≤1	S	≤0.25	S	≤0.25	S	≤0.25	S	≤2	S	≤0.5	S	≤1	S	≤0.5/9.5	S	≤2
768065	yes	P1028	224	non-MDR	0	S	≤8	S	≤2	S	≤2	S	≤4	S	≤4/2	S	≤2/4	S	≤1	S	≤1	S	≤2	S	≤1	S	≤0.25	S	≤0.25	S	≤0.25	S	≤2	S	≤0.5	S	≤1	S	≤0.5/9.5	S	≤2
781713		P1028	224	non-MDR	0	S	≤8	S	≤2	S	≤2	S	≤4	S	≤4/2	S	≤2/4	S	≤1	S	≤1	S	≤2	S	≤1	S	≤0.25	S	≤0.25	S	≤0.25	S	≤2	S	≤0.5	S	≤1	S	≤0.5/9.5	S	≤2
838026	yes	P1656	224	non-MDR	0	S	≤8	S	≤2	S	≤2	S	≤4	S	≤4/2	S	≤2/4	S	≤1	S	≤1	S	≤2	S	≤1	S	≤0.25	S	≤0.25	S	≤0.25	S	≤2	S	≤0.5	S	≤1	S	≤0.5/9.5	S	≤2
838324	yes	P1685	224	non-MDR	0	S	≤8	S	≤2	S	≤2	S	≤4	S	≤4/2	S	≤2/4	S	≤1	S	≤1	S	≤2	S	≤1	S	≤0.25	S	≤0.25	S	≤0.25	S	≤2	S	≤0.5	S	≤1	S	≤0.5/9.5	S	≤2
750271	yes	P55	226	non-MDR	0	S	≤8	S	≤2	S	≤2	S	≤4	S	≤4/2	S	≤2/4	S	≤1	S	≤1	S	≤2	S	≤1	S	≤0.25	S	≤0.25	S	≤0.25	S	≤2	S	≤0.5	S	≤1	S	≤0.5/9.5	S	≤2
806194	yes	P142	227	non-MDR	0	S	≤8	S	≤2	S	≤2	S	≤4	S	≤4/2	S	≤2/4	S	2	S	≤1	S	≤2	S	≤1	S	≤0.25	S	≤0.25	S	≤0.25	S	≤2	S	≤0.5	S	≤1	S	≤0.5/9.5	S	≤2
710021	yes	P425	297	non-MDR	0	S	≤8	S	≤2	S	≤2	S	≤4	S	8/4	S	8/4	S	2	S	≤1	S	≤2	S	≤1	S	≤0.25	S	≤0.25	S	≤0.25	S	≤2	S	1	S	≤1	S	≤0.5/9.5	S	≤2
759017	yes	P918	297	non-MDR	0	S	≤8	S	≤2	S	≤2	S	≤4	S	≤4/2	S	≤2/4	S	≤1	S	≤1	S	≤2	S	≤1	S	≤0.25	S	≤0.25	S	≤0.25	S	≤2	S	≤0.5	S	≤1	S	≤0.5/9.5	S	≤2
822878	yes	P1532	297	non-MDR	0	S	≤8	S	≤2	S	≤2	S	≤4	S	≤4/2	S	≤2/4	S	≤1	S	≤1	S	≤2	S	≤1	S	≤0.25	S	≤0.25	S	≤0.25	S	≤2	S	≤0.5	S	≤1	S	≤0.5/9.5	S	≤2
749741	yes	P706	321	non-MDR	0	S	≤8	S	≤2	S	≤2	S	≤4	S	8/4	S	≤2/4	S	≤1	S	≤1	S	≤2	S	≤1	S	≤0.25	S	≤0.25	S	≤0.25	S	≤2	S	≤0.5	S	≤1	S	≤0.5/9.5	S	≤2
806312	yes	P1399	321	non-MDR	0	S	≤8	S	≤2	S	≤2	S	≤4	S	≤4/2	S	≤2/4	S	≤1	S	≤1	S	≤2	S	≤1	S	≤0.25	S	≤0.25	S	≤0.25	S	≤2	S	≤0.5	S	≤1	S	≤0.5/9.5	S	≤2
697614	yes	P163	348	non-MDR	0	S	≤8	S	≤2	S	≤2	S	≤4	S	≤4/2	S	≤2/4	S	≤1	S	≤1	S	≤2	S	≤1	S	≤0.25	S	≤0.25	S	≤0.25	S	≤2	S	≤0.5	S	≤1	S	≤0.5/9.5	S	≤2
697592	yes	P161	349	non-MDR	0	S	≤8	S	≤2	S	≤2	S	≤4	S	≤4/2	S	≤2/4	S	≤1	S	≤1	S	≤2	S	≤1	S	≤0.25	S	≤0.25	S	≤0.25	S	≤2	S	≤0.5	S	≤1	S	≤0.5/9.5	S	≤2
697778	yes	P178	349	non-MDR	0	S	≤8	S	≤2	S	≤2	S	≤4	S	≤4/2	S	≤2/4	S	2	S	≤1	S	≤2	S	≤1	S	≤0.25	S	≤0.25	S	≤0.25	S	≤2	S	≤0.5	S	≤1	S	≤0.5/9.5	S	≤2
697970	yes	P198	349	non-MDR	0	S	≤8	S	≤2	S	≤2	S	≤4	S	≤4/2	S	≤2/4	S	2	S	≤1	S	≤2	S	≤1	S	≤0.25	S	≤0.25	S	≤0.25	S	≤2	S	≤0.5	S	≤1	S	≤0.5/9.5	S	≤2
709293		P161	349	non-MDR	0	S	≤8	S	≤2	S	≤2	S	≤4	S	8/4	S	≤2/4	S	2	S	≤1	S	≤2	S	≤1	S	≤0.25	S	≤0.25	S	≤0.25	S	≤2	S	≤0.5	S	≤1	S	≤0.5/9.5	S	≤2
735365	yes	P486	349	non-MDR	0	S	≤8	S	≤2	S	≤2	S	≤4	S	≤4/2	S	≤2/4	S	2	S	≤1	S	≤2	S	≤1	S	≤0.25	S	≤0.25	S	≤0.25	S	≤2	S	≤0.5	S	≤1	S	≤0.5/9.5	S	≤2
735583	yes	P569	349	non-MDR	0	S	≤8	S	≤2	S	≤2	S	≤4	S	≤4/2	S	≤2/4	S	≤1	S	≤1	S	≤2	S	≤1	S	≤0.25	S	≤0.25	S	≤0.25	S	≤2	S	≤0.5	S	≤1	S	≤0.5/9.5	S	≤2
794419	yes	P1318	349	non-MDR	0	S	≤8	S	≤2	S	≤2	S	≤4	S	≤4/2	S	≤2/4	S	2	S	≤1	S	≤2	S	≤1	S	≤0.25	S	≤0.25	S	≤0.25	S	≤2	S	≤0.5	S	≤1	S	≤0.5/9.5	S	≤2
806022	yes	P1255	349	non-MDR	0	S	≤8	S	≤2	S	≤2	S	≤4	S	8/4	S	≤2/4	S	≤1	S	≤1	S	≤2	S	≤1	S	≤0.25	S	≤0.25	S	≤0.25	S	≤2	S	≤0.5	S	≤1	S	≤0.5/9.5	S	≤2
821824	yes	P1461	349	non-MDR	0	S	≤8	S	≤2	S	≤2	S	≤4	S	≤4/2	S	≤2/4	S	2	S	≤1	S	≤2	S	≤1	S	≤0.25	S	≤0.25	S	≤0.25	S	≤2	S	≤0.5	S	≤1	S	≤0.5/9.5	S	≤2
822038	yes	P1453	349	non-MDR	0	S	≤8	S	≤2	S	≤2	S	≤4	S	8/4	S	8/4	S	2	S	≤1	S	≤2	S	≤1	S	≤0.25	S	≤0.25	S	≤0.25	S	≤2	S	≤0.5	S	≤1	S	≤0.5/9.5	S	≤2
822046		P1453	349	non-MDR	0	S	≤8	S	≤2	S	≤2	S	≤4	S	8/4	S	≤2/4	S	≤1	S	≤1	S	≤2	S	≤1	S	≤0.25	S	≤0.25	S	≤0.25	S	≤2	S	≤0.5	S	≤1	S	≤0.5/9.5	S	≤2
822802	yes	P1527	349	non-MDR	0	S	≤8	S	≤2	S	≤2	S	≤4	S	≤4/2	S	≤2/4	S	2	S	≤1	S	≤2	S	≤1	S	≤0.25	S	≤0.25	S	≤0.25	S	≤2	S	≤0.5	S	≤1	S	≤0.5/9.5	S	≤2
697420	yes	P136	355	non-MDR	0	S	≤8	S	≤2	S	≤2	S	≤4	S	≤4/2	S	≤2/4	S	≤1	S	≤1	S	≤2	S	≤1	S	≤0.25	S	≤0.25	S	≤0.25	S	≤2	S	≤0.5	S	≤1	S	≤0.5/9.5	S	≤2
750327	yes	P751	355	non-MDR	0	S	≤8	S	≤2	S	≤2	S	≤4	S	≤4/2	S	≤2/4	S	2	S	≤1	S	≤2	S	≤1	S	≤0.25	S	≤0.25	S	≤0.25	S	≤2	S	≤0.5	S	≤1	S	≤0.5/9.5	S	≤2
767205	yes	P965	355	non-MDR	0	S	≤8	S	≤2	S	≤2	S	≤4	S	≤4/2	S	≤2/4	S	≤1	S	≤1	S	≤2	S	≤1	S	≤0.25	S	≤0.25	S	≤0.25	S	≤2	S	≤0.5	S	≤1	S	≤0.5/9.5	S	≤2
698466	yes	P236	357	non-MDR	0	S	≤8	S	≤2	S	≤2	S	≤4	S	8/4	S	≤2/4	S	2	S	≤1	S	≤2	S	≤1	S	≤0.25	S	≤0.25	S	≤0.25	S	≤2	S	≤0.5	S	≤1	S	≤0.5/9.5	S	≤2
698860	yes	P273	357	non-MDR	0	S	≤8	S	≤2	S	≤2	S	≤4	S	≤4/2	S	≤2/4	S	2	S	≤1	S	≤2	S	≤1	S	≤0.25	S	≤0.25	S	≤0.25	S	≤2	S	≤0.5	S	≤1	S	≤0.5/9.5	S	≤2
699250	yes	P304	357	non-MDR	0	S	≤8	S	≤2	S	≤2	S	≤4	S	8/4	S	≤2/4	S	2	S	≤1	S	≤2	S	≤1	S	≤0.25	S	≤0.25	S	≤0.25	S	≤2	S	≤0.5	S	≤1	S	≤0.5/9.5	S	≤2
735567	yes	P567	357	non-MDR	0	S	≤8	S	≤2	S	≤2	S	≤4	S	≤4/2	S	≤2/4	S	2	S	≤1	S	≤2	S	≤1	S	≤0.25	S	≤0.25	S	≤0.25	S	≤2	S	≤0.5	S	≤1	S	≤0.5/9.5	S	≤2
750739	yes	P784	357	non-MDR	0	S	≤8	S	≤2	S	≤2	S	≤4	S	≤4/2	S	≤2/4	S	≤1	S	≤1	S	≤2	S	≤1	S	≤0.25	S	≤0.25	S	≤0.25	S	≤2	S	≤0.5	S	≤1	S	≤0.5/9.5	S	≤2
758803	yes	P901	357	non-MDR	0	S	≤8	S	≤2	S	≤2	S	≤4	S	≤4/2	S	≤2/4	S	2	S	≤1	S	≤2	S	≤1	S	≤0.25	S	≤0.25	S	≤0.25	S	≤2	S	≤0.5	S	≤1	S	≤0.5/9.5	S	≤2
772185	yes	P1061	357	non-MDR	0	S	≤8	S	≤2	S	≤2	S	≤4	S	≤4/2	S	≤2/4	S	≤1	S	≤1	S	≤2	S	≤1	S	≤0.25	S	≤0.25	S	≤0.25	S	≤2	S	≤0.5	S	≤1	S	≤0.5/9.5	S	≤2
781789	yes	P1180	357	non-MDR	0	S	≤8	S	≤2	S	≤2	S	≤4	S	≤4/2	S	≤2/4	S	≤1	S	≤1	S	≤2	S	≤1	S	≤0.25	S	≤0.25	S	≤0.25	S	≤2	S	≤0.5	S	≤1	S	≤0.5/9.5	S	≤2
807026	yes	P1427	357	non-MDR	0	S	≤8	S	≤2	S	≤2	S	≤4	S	≤4/2	S	≤2/4	S	2	S	≤1	S	≤2	S	≤1	S	≤0.25	S	≤0.25	S	≤0.25	S	≤2	S	≤0.5	S	≤1	S	≤0.5/9.5	S	≤2
838518	yes	P1704	357	non-MDR	0	S	≤8	S	≤2	S	≤2	S	≤4	S	≤4/2	S	≤2/4	S	2	S	≤1	S	≤2	S	≤1	S	≤0.25	S	0.5	S	≤0.25	S	≤2	S	≤0.5	S	≤1	S	≤0.5/9.5	S	≤2
838606	yes	P1712	357	non-MDR	0	S	≤8	S	≤2	S	≤2	S	≤4	S	8/4	S	≤2/4	S	2	S	≤1	S	≤2	S	≤1	S	≤0.25	S	≤0.25	S	≤0.25	S	≤2	S	≤0.5	S	≤1	S	≤0.5/9.5	S	≤2
838622	yes	P1714	357	non-MDR	0	S	≤8	S	≤2	S	≤2	S	≤4	S	≤4/2	S	≤2/4	S	2	S	≤1	S	≤2	S	≤1	S	≤0.25	S	≤0.25	S	≤0.25	S	≤2	S	≤0.5	S	≤1	S	≤0.5/9.5	S	≤2
749397	yes	P144	362	non-MDR	0	S	≤8	S	≤2	S	≤2	S	≤4	S	≤4/2	S	≤2/4	S	2	S	≤1	S	≤2	S	≤1	S	≤0.25	S	≤0.25	S	≤0.25	S	≤2	S	≤0.5	S	≤1	S	≤0.5/9.5	S	≤2
698038	yes	P203	372	non-MDR	0	S	≤8	S	≤2	S	≤2	S	≤4	S	≤4/2	S	≤2/4	S	2	S	≤1	S	≤2	S	≤1	S	≤0.25	S	≤0.25	S	≤0.25	S	≤2	S	≤0.5	S	≤1	S	≤0.5/9.5	S	≤2
735017	yes	P48	372	non-MDR	0	S	≤8	S	≤2	S	≤2	S	≤4	S	8/4	S	8/4	S	≤1	S	≤1	S	≤2	S	≤1	S	≤0.25	S	≤0.25	S	≤0.25	S	≤2	S	1	S	≤1	S	≤0.5/9.5	S	≤2
735793	yes	P589	372	non-MDR	0	S	≤8	S	≤2	S	≤2	S	≤4	S	≤4/2	S	≤2/4	S	2	S	≤1	S	≤2	S	≤1	S	≤0.25	S	≤0.25	S	≤0.25	S	≤2	S	≤0.5	S	≤1	S	≤0.5/9.5	S	≤2
758361	yes	P868	372	non-MDR	0	S	≤8	S	≤2	S	≤2	S	≤4	S	≤4/2	S	≤2/4	S	2	S	≤1	S	≤2	S	≤1	S	≤0.25	S	≤0.25	S	≤0.25	S	≤2	S	≤0.5	S	≤1	S	≤0.5/9.5	S	≤2
772707	yes	P60	372	non-MDR	0	S	≤8	S	≤2	S	≤2	S	≤4	S	≤4/2	S	≤2/4	S	2	S	≤1	S	≤2	S	≤1	S	≤0.25	S	≤0.25	S	≤0.25	S	≤2	S	≤0.5	S	≤1	S	≤0.5/9.5	S	≤2
781771	yes	P492	372	non-MDR	0	S	≤8	S	≤2	S	≤2	S	≤4	S	≤4/2	S	≤2/4	S	≤1	S	≤1	S	≤2	S	≤1	S	≤0.25	S	≤0.25	S	≤0.25	S	≤2	S	≤0.5	S	≤1	S	≤0.5/9.5	S	≤2
781819	yes	P1181	372	non-MDR	0	S	≤8	S	≤2	S	≤2	S	≤4	S	≤4/2	S	≤2/4	S	≤1	S	≤1	S	≤2	S	≤1	S	≤0.25	S	≤0.25	S	≤0.25	S	≤2	S	≤0.5	S	≤1	S	≤0.5/9.5	S	≤2
823008	yes	P1541	372	non-MDR	0	S	≤8	S	≤2	S	≤2	S	≤4	S	≤4/2	S	≤2/4	S	≤1	S	≤1	S	≤2	S	≤1	S	≤0.25	S	≤0.25	S	≤0.25	S	≤2	S	≤0.5	S	≤1	S	≤0.5/9.5	S	≤2
838698	yes	P1721	372	non-MDR	0	S	≤8	S	≤2	S	≤2	S	≤4	S	≤4/2	S	≤2/4	S	2	S	≤1	S	≤2	S	≤1	S	≤0.25	S	≤0.25	S	≤0.25	S	≤2	S	≤0.5	S	≤1	S	≤0.5/9.5	S	≤2
709121	yes	P347	394	non-MDR	0	S	≤8	S	≤2	S	≤2	S	≤4	S	≤4/2	S	≤2/4	S	≤1	S	≤1	S	≤2	S	≤1	S	≤0.25	S	≤0.25	S	≤0.25	S	≤2	S	≤0.5	S	≤1	S	≤0.5/9.5	S	≤2
822756	yes	P806	398	non-MDR	0	S	≤8	S	≤2	S	≤2	S	≤4	S	≤4/2	S	≤2/4	S	≤1	S	≤1	S	≤2	S	≤1	S	≤0.25	S	≤0.25	S	≤0.25	S	≤2	S	≤0.5	S	≤1	S	≤0.5/9.5	S	≤2
805132	yes	P1351	399	non-MDR	0	S	≤8	S	≤2	S	≤2	S	≤4	S	≤4/2	S	≤2/4	S	2	S	≤1	S	≤2	S	≤1	S	≤0.25	S	≤0.25	S	≤0.25	S	≤2	S	≤0.5	S	≤1	S	≤0.5/9.5	S	≤2
838702	yes	P1722	399	non-MDR	0	S	≤8	S	≤2	S	≤2	S	≤4	S	≤4/2	S	≤2/4	S	≤1	S	≤1	S	≤2	S	≤1	S	≤0.25	S	≤0.25	S	≤0.25	S	≤2	S	≤0.5	S	≤1	S	≤0.5/9.5	S	≤2
735647	yes	P575	404	non-MDR	0	S	≤8	S	≤2	S	≤2	S	≤4	S	≤4/2	S	≤2/4	S	≤1	S	≤1	S	≤2	S	≤1	S	≤0.25	S	≤0.25	S	≤0.25	S	≤2	S	≤0.5	S	≤1	S	≤0.5/9.5	S	≤2
735823	yes	P592	404	non-MDR	0	S	≤8	S	≤2	S	≤2	S	≤4	S	≤4/2	S	≤2/4	S	2	S	≤1	S	≤2	S	≤1	S	≤0.25	S	≤0.25	S	≤0.25	S	≤2	S	≤0.5	S	≤1	S	≤0.5/9.5	S	≤2
772273	yes	P1068	404	non-MDR	0	S	≤8	S	≤2	S	≤2	S	≤4	S	≤4/2	S	8/4	S	≤1	S	≤1	S	≤2	S	≤1	S	≤0.25	S	≤0.25	S	≤0.25	S	≤2	S	≤0.5	S	≤1	S	≤0.5/9.5	S	≤2
781499	yes	P1158	404	non-MDR	0	S	≤8	S	≤2	S	≤2	S	≤4	S	≤4/2	S	≤2/4	S	≤1	S	≤1	S	≤2	S	≤1	S	≤0.25	S	≤0.25	S	≤0.25	S	≤2	S	≤0.5	S	≤1	S	≤0.5/9.5	S	≤2
781595	yes	P1166	404	non-MDR	0	S	≤8	S	≤2	S	≤2	S	≤4	S	≤4/2	S	≤2/4	S	≤1	S	≤1	S	≤2	S	≤1	S	≤0.25	S	≤0.25	S	≤0.25	S	≤2	S	≤0.5	S	≤1	S	≤0.5/9.5	S	≤2
794363	yes	P1315	404	non-MDR	0	S	≤8	S	≤2	S	≤2	S	≤4	S	≤4/2	S	≤2/4	S	≤1	S	≤1	S	≤2	S	≤1	S	≤0.25	S	≤0.25	S	≤0.25	S	≤2	S	≤0.5	S	≤1	S	≤0.5/9.5	S	≤2
805300	yes	P1357	404	non-MDR	0	S	≤8	S	≤2	S	≤2	S	≤4	S	≤4/2	S	≤2/4	S	≤1	S	≤1	S	≤2	S	≤1	S	≤0.25	S	≤0.25	S	≤0.25	S	≤2	S	≤0.5	S	≤1	S	≤0.5/9.5	S	≤2
806976		P1357	404	non-MDR	0	S	≤8	S	≤2	S	≤2	S	≤4	S	≤4/2	S	≤2/4	S	≤1	S	≤1	S	≤2	S	≤1	S	≤0.25	S	≤0.25	S	≤0.25	S	≤2	S	≤0.5	S	≤1	S	≤0.5/9.5	S	≤2
838180	yes	P1671	404	non-MDR	0	S	≤8	S	≤2	S	≤2	S	≤4	S	≤4/2	S	≤2/4	S	≤1	S	≤1	S	≤2	S	≤1	S	≤0.25	S	≤0.25	S	≤0.25	S	≤2	S	≤0.5	S	≤1	S	≤0.5/9.5	S	≤2
838202	yes	P1673	404	non-MDR	0	S	≤8	S	≤2	S	≤2	S	≤4	S	≤4/2	S	≤2/4	S	≤1	S	≤1	S	≤2	S	≤1	S	≤0.25	S	≤0.25	S	≤0.25	S	≤2	S	≤0.5	S	≤1	S	≤0.5/9.5	S	≤2
838710	yes	P1723	404	non-MDR	0	S	≤8	S	≤2	S	≤2	S	≤4	S	≤4/2	S	≤2/4	S	2	S	≤1	S	≤2	S	≤1	S	≤0.25	S	≤0.25	S	≤0.25	S	≤2	S	≤0.5	S	≤1	S	≤0.5/9.5	S	≤2
758257	yes	P857	405	non-MDR	0	S	≤8	S	≤2	S	≤2	S	≤4	S	≤4/2	S	≤2/4	S	2	S	≤1	S	≤2	S	≤1	S	≤0.25	S	≤0.25	S	≤0.25	S	≤2	S	≤0.5	S	≤1	S	≤0.5/9.5	S	≤2
822302	yes	P1490	405	non-MDR	0	S	≤8	S	≤2	S	≤2	S	≤4	S	8/4	S	≤2/4	S	≤1	S	≤1	S	≤2	S	≤1	S	≤0.25	S	≤0.25	S	≤0.25	S	≤2	S	≤0.5	S	≤1	S	≤0.5/9.5	S	≤2
767423	yes	P981	416	non-MDR	0	S	≤8	S	≤2	S	≤2	S	≤4	S	≤4/2	S	≤2/4	S	≤1	S	≤1	S	≤2	S	≤1	S	≤0.25	S	≤0.25	S	≤0.25	S	≤2	S	≤0.5	S	≤1	S	≤0.5/9.5	S	≤2
698046	yes	P204	420	non-MDR	0	S	≤8	S	≤2	S	≤2	S	≤4	S	≤4/2	S	≤2/4	S	≤1	S	≤1	S	≤2	S	≤1	S	≤0.25	S	≤0.25	S	≤0.25	S	≤2	S	≤0.5	S	≤1	S	≤0.5/9.5	S	≤2
698352	yes	P229	420	non-MDR	0	S	≤8	S	≤2	S	≤2	S	≤4	S	≤4/2	S	8/4	S	≤1	S	≤1	S	≤2	S	≤1	S	≤0.25	S	≤0.25	S	≤0.25	S	≤2	S	≤0.5	S	≤1	S	≤0.5/9.5	S	≤2
709091	yes	P345	420	non-MDR	0	S	≤8	S	≤2	S	≤2	S	≤4	S	8/4	S	≤2/4	S	≤1	S	≤1	S	≤2	S	≤1	S	≤0.25	S	≤0.25	S	≤0.25	S	≤2	S	≤0.5	S	≤1	S	≤0.5/9.5	S	≤2
709445	yes	P374	420	non-MDR	0	S	≤8	S	≤2	S	≤2	S	≤4	S	≤4/2	S	≤2/4	S	≤1	S	≤1	S	≤2	S	≤1	S	≤0.25	S	≤0.25	S	≤0.25	S	≤2	S	≤0.5	S	≤1	S	≤0.5/9.5	S	≤2
735059	yes	P529	420	non-MDR	0	S	≤8	S	≤2	S	≤2	S	≤4	S	≤4/2	S	≤2/4	S	≤1	S	≤1	S	≤2	S	≤1	S	≤0.25	S	≤0.25	S	≤0.25	S	≤2	S	≤0.5	S	≤1	S	≤0.5/9.5	S	≤2
735315	yes	P548	420	non-MDR	0	S	≤8	S	≤2	S	≤2	S	≤4	S	8/4	S	8/4	S	2	S	≤1	S	≤2	S	≤1	S	≤0.25	S	0.5	S	≤0.25	S	≤2	S	≤0.5	S	≤1	S	≤0.5/9.5	S	≤2
735323	yes	P549	420	non-MDR	0	S	≤8	S	≤2	S	≤2	S	≤4	S	8/4	S	≤2/4	S	≤1	S	≤1	S	≤2	S	≤1	S	≤0.25	S	≤0.25	S	≤0.25	S	≤2	S	≤0.5	S	≤1	S	≤0.5/9.5	S	≤2
735701	yes	P580	420	non-MDR	0	S	≤8	S	≤2	S	≤2	S	≤4	S	≤4/2	S	≤2/4	S	≤1	S	≤1	S	≤2	S	≤1	S	≤0.25	S	≤0.25	S	≤0.25	S	≤2	S	≤0.5	S	≤1	S	≤0.5/9.5	S	≤2
735995	yes	P605	420	non-MDR	0	S	≤8	S	≤2	S	≤2	S	≤4	S	≤4/2	S	≤2/4	S	2	S	≤1	S	≤2	S	≤1	S	≤0.25	S	≤0.25	S	≤0.25	S	≤2	S	≤0.5	S	≤1	S	≤0.5/9.5	S	≤2
736079	yes	P611	420	non-MDR	0	S	≤8	S	≤2	S	≤2	S	≤4	S	≤4/2	S	≤2/4	S	≤1	S	≤1	S	≤2	S	≤1	S	≤0.25	S	≤0.25	S	≤0.25	S	≤2	S	≤0.5	S	≤1	S	≤0.5/9.5	S	≤2
749023	yes	P650	420	non-MDR	0	S	≤8	S	≤2	S	≤2	S	≤4	S	8/4	S	8/4	S	2	S	≤1	S	≤2	S	≤1	S	≤0.25	S	≤0.25	S	≤0.25	S	≤2	S	≤0.5	S	≤1	S	≤0.5/9.5	S	≤2
749057	yes	P653	420	non-MDR	0	S	≤8	S	≤2	S	≤2	S	≤4	S	8/4	S	≤2/4	S	≤1	S	≤1	S	≤2	S	≤1	S	≤0.25	S	≤0.25	S	≤0.25	S	≤2	S	≤0.5	S	≤1	S	≤0.5/9.5	S	≤2
749855		P229	420	non-MDR	0	S	≤8	S	≤2	S	≤2	S	≤4	S	≤4/2	S	8/4	S	2	S	≤1	S	≤2	S	≤1	S	≤0.25	S	≤0.25	S	≤0.25	S	≤2	S	≤0.5	S	≤1	S	≤0.5/9.5	S	≤2
749977		P605	420	non-MDR	0	S	≤8	S	≤2	S	≤2	S	≤4	S	≤4/2	S	≤2/4	S	2	S	≤1	S	≤2	S	≤1	S	≤0.25	S	≤0.25	S	≤0.25	S	≤2	S	≤0.5	S	≤1	S	≤0.5/9.5	S	≤2
749993	yes	P725	420	non-MDR	0	S	≤8	S	≤2	S	≤2	S	≤4	S	≤4/2	S	≤2/4	S	≤1	S	≤1	S	≤2	S	≤1	S	≤0.25	S	0.5	S	≤0.25	S	≤2	S	≤0.5	S	≤1	S	≤0.5/9.5	S	≤2
750641	yes	P779	420	non-MDR	0	S	≤8	S	≤2	S	≤2	S	≤4	S	8/4	S	≤2/4	S	2	S	≤1	S	≤2	S	≤1	S	≤0.25	S	≤0.25	S	≤0.25	S	≤2	S	≤0.5	S	≤1	S	≤0.5/9.5	S	≤2
757905	yes	P828	420	non-MDR	0	S	≤8	S	≤2	S	≤2	S	≤4	S	≤4/2	S	≤2/4	S	≤1	S	≤1	S	≤2	S	≤1	S	≤0.25	S	≤0.25	S	≤0.25	S	≤2	S	≤0.5	S	≤1	S	≤0.5/9.5	S	≤2
758651	yes	P787	420	non-MDR	0	S	≤8	S	≤2	S	≤2	S	≤4	S	≤4/2	S	≤2/4	S	2	S	≤1	S	≤2	S	≤1	S	≤0.25	S	≤0.25	S	≤0.25	S	≤2	S	1	S	≤1	S	≤0.5/9.5	S	≤2
759025	yes	P919	420	non-MDR	0	S	≤8	S	≤2	S	≤2	S	≤4	S	≤4/2	S	≤2/4	S	≤1	S	≤1	S	≤2	S	≤1	S	≤0.25	S	≤0.25	S	≤0.25	S	≤2	S	≤0.5	S	≤1	S	≤0.5/9.5	S	≤2
767949	yes	P1020	420	non-MDR	0	S	≤8	S	≤2	S	≤2	S	≤4	S	≤4/2	S	≤2/4	S	≤1	S	≤1	S	≤2	S	≤1	S	≤0.25	S	≤0.25	S	≤0.25	S	≤2	S	≤0.5	S	≤1	S	≤0.5/9.5	S	≤2
781343	yes	P1148	420	non-MDR	0	S	≤8	S	≤2	S	≤2	S	≤4	S	≤4/2	S	≤2/4	S	≤1	S	≤1	S	≤2	S	≤1	S	≤0.25	S	≤0.25	S	≤0.25	S	≤2	S	≤0.5	S	≤1	S	≤0.5/9.5	S	≤2
781537	yes	P1161	420	non-MDR	0	S	≤8	S	≤2	S	≤2	S	≤4	S	≤4/2	S	≤2/4	S	≤1	S	≤1	S	≤2	S	≤1	S	≤0.25	S	≤0.25	S	≤0.25	S	≤2	S	≤0.5	S	≤1	S	≤0.5/9.5	S	≤2
781633	yes	P1170	420	non-MDR	0	S	≤8	S	≤2	S	≤2	S	≤4	S	≤4/2	S	≤2/4	S	≤1	S	≤1	S	≤2	S	≤1	S	≤0.25	S	≤0.25	S	≤0.25	S	≤2	S	≤0.5	S	≤1	S	≤0.5/9.5	S	≤2
781999	yes	P1197	420	non-MDR	0	S	≤8	S	≤2	S	≤2	S	≤4	S	≤4/2	S	≤2/4	S	2	S	≤1	S	≤2	S	≤1	S	≤0.25	S	≤0.25	S	≤0.25	S	≤2	S	≤0.5	S	≤1	S	≤0.5/9.5	S	≤2
793907	yes	P1273	420	non-MDR	0	S	≤8	S	≤2	S	≤2	S	≤4	S	≤4/2	S	≤2/4	S	≤1	S	≤1	S	≤2	S	≤1	S	≤0.25	S	≤0.25	S	≤0.25	S	≤2	S	≤0.5	S	≤1	S	≤0.5/9.5	S	≤2
804978	yes	P141	420	non-MDR	0	S	≤8	S	≤2	S	≤2	S	≤4	S	≤4/2	S	≤2/4	S	≤1	S	≤1	S	≤2	S	≤1	S	≤0.25	S	≤0.25	S	≤0.25	S	≤2	S	≤0.5	S	≤1	S	≤0.5/9.5	S	≤2
804986		P141	420	non-MDR	0	S	≤8	S	≤2	S	≤2	S	≤4	S	≤4/2	S	≤2/4	S	≤1	S	≤1	S	≤2	S	≤1	S	≤0.25	S	≤0.25	S	≤0.25	S	≤2	S	≤0.5	S	≤1	S	≤0.5/9.5	S	≤2
805086		P141	420	non-MDR	0	S	≤8	S	≤2	S	≤2	S	≤4	S	≤4/2	S	≤2/4	S	≤1	S	≤1	S	≤2	S	≤1	S	≤0.25	S	≤0.25	S	≤0.25	S	≤2	S	≤0.5	S	≤1	S	≤0.5/9.5	S	≤2
805914	yes	P1387	420	non-MDR	0	S	≤8	S	≤2	S	≤2	S	≤4	S	≤4/2	S	≤2/4	S	2	S	≤1	S	≤2	S	≤1	S	≤0.25	S	≤0.25	S	≤0.25	S	≤2	S	≤0.5	S	≤1	S	≤0.5/9.5	S	≤2
806144	yes	P1393	420	non-MDR	0	S	≤8	S	≤2	S	≤2	S	≤4	S	≤4/2	S	≤2/4	S	≤1	S	≤1	S	≤2	S	≤1	S	≤0.25	S	≤0.25	S	≤0.25	S	≤2	S	≤0.5	S	≤1	S	≤0.5/9.5	S	≤2
806774	yes	P1418	420	non-MDR	0	S	≤8	S	≤2	S	≤2	S	≤4	S	≤4/2	S	≤2/4	S	≤1	S	≤1	S	≤2	S	≤1	S	≤0.25	S	≤0.25	S	≤0.25	S	≤2	S	≤0.5	S	≤1	S	≤0.5/9.5	S	≤2
807202	yes	P1433	420	non-MDR	0	S	≤8	S	≤2	S	≤2	S	≤4	S	≤4/2	S	≤2/4	S	≤1	S	≤1	S	≤2	S	≤1	S	≤0.25	S	≤0.25	S	≤0.25	S	≤2	S	≤0.5	S	≤1	S	≤0.5/9.5	S	≤2
821710	yes	P34	420	non-MDR	0	S	≤8	S	≤2	S	≤2	S	≤4	S	≤4/2	S	8/4	S	≤1	S	≤1	S	≤2	S	≤1	S	≤0.25	S	≤0.25	S	≤0.25	S	≤2	S	≤0.5	S	≤1	S	≤0.5/9.5	S	≤2
821840		P141	420	non-MDR	0	S	≤8	S	≤2	S	≤2	S	≤4	S	≤4/2	S	≤2/4	S	≤1	S	≤1	S	≤2	S	≤1	S	≤0.25	S	≤0.25	S	≤0.25	S	≤2	S	≤0.5	S	≤1	S	≤0.5/9.5	S	≤2
821882		P141	420	non-MDR	0	S	≤8	S	≤2	S	≤2	S	≤4	S	≤4/2	S	≤2/4	S	≤1	S	≤1	S	≤2	S	≤1	S	≤0.25	S	≤0.25	S	≤0.25	S	≤2	S	≤0.5	S	≤1	S	≤0.5/9.5	S	≤2
822012		P141	420	non-MDR	0	S	≤8	S	≤2	S	≤2	S	≤4	S	≤4/2	S	≤2/4	S	≤1	S	≤1	S	≤2	S	≤1	S	≤0.25	S	≤0.25	S	≤0.25	S	≤2	S	≤0.5	S	≤1	S	≤0.5/9.5	S	≤2
822360	yes	P1493	420	non-MDR	0	S	≤8	S	≤2	S	≤2	S	≤4	S	≤4/2	S	≤2/4	S	≤1	S	≤1	S	≤2	S	≤1	S	≤0.25	S	≤0.25	S	≤0.25	S	≤2	S	≤0.5	S	≤1	S	≤0.5/9.5	S	≤2
822378	yes	P1494	420	non-MDR	0	S	≤8	S	≤2	S	≤2	S	≤4	S	8/4	S	≤2/4	S	≤1	S	≤1	S	≤2	S	≤1	S	≤0.25	S	≤0.25	S	≤0.25	S	≤2	S	≤0.5	S	≤1	S	≤0.5/9.5	S	≤2
822990	yes	P1540	420	non-MDR	0	S	≤8	S	≤2	S	≤2	S	≤4	S	≤4/2	S	≤2/4	S	2	S	≤1	S	≤2	S	≤1	S	≤0.25	S	≤0.25	S	≤0.25	S	≤2	S	≤0.5	S	≤1	S	≤0.5/9.5	S	≤2
823074	yes	P1545	420	non-MDR	0	S	≤8	S	≤2	S	≤2	S	≤4	S	≤4/2	S	≤2/4	S	≤1	S	≤1	S	≤2	S	≤1	S	≤0.25	S	≤0.25	S	≤0.25	S	≤2	S	≤0.5	S	≤1	S	≤0.5/9.5	S	≤2
837610	yes	P1615	420	non-MDR	0	S	≤8	S	≤2	S	≤2	S	≤4	S	≤4/2	S	≤2/4	S	≤1	S	≤1	S	≤2	S	≤1	S	≤0.25	S	≤0.25	S	≤0.25	S	≤2	S	≤0.5	S	≤1	S	≤0.5/9.5	S	≤2
837652	yes	P1619	420	non-MDR	0	S	≤8	S	≤2	S	≤2	S	≤4	S	≤4/2	S	≤2/4	S	2	S	≤1	S	≤2	S	≤1	S	≤0.25	S	0.5	S	≤0.25	S	≤2	S	≤0.5	S	≤1	S	≤0.5/9.5	S	≤2
698520	yes	P242	421	non-MDR	0	S	≤8	S	≤2	S	≤2	S	≤4	S	≤4/2	S	≤2/4	S	≤1	S	≤1	S	≤2	S	≤1	S	≤0.25	S	≤0.25	S	≤0.25	S	≤2	S	≤0.5	S	≤1	S	≤0.5/9.5	S	≤2
735865	yes	P595	421	non-MDR	0	S	≤8	S	≤2	S	≤2	S	≤4	S	≤4/2	S	≤2/4	S	≤1	S	≤1	S	≤2	S	≤1	S	≤0.25	S	≤0.25	S	≤0.25	S	≤2	S	≤0.5	S	≤1	S	≤0.5/9.5	S	≤2
749081		P242	421	non-MDR	0	S	≤8	S	≤2	S	≤2	S	≤4	S	≤4/2	S	≤2/4	S	≤1	S	≤1	S	≤2	S	≤1	S	≤0.25	S	≤0.25	S	≤0.25	S	≤2	S	≤0.5	S	≤1	S	≤0.5/9.5	S	≤2
822214	yes	P1484	421	non-MDR	0	S	≤8	S	≤2	S	≤2	S	≤4	S	≤4/2	S	≤2/4	S	≤1	S	≤1	S	≤2	S	≤1	S	≤0.25	S	≤0.25	S	≤0.25	S	≤2	S	≤0.5	S	≤1	S	≤0.5/9.5	S	≤2
822798	yes	P1526	421	non-MDR	0	S	≤8	S	≤2	S	≤2	S	≤4	S	≤4/2	S	≤2/4	S	≤1	S	≤1	S	≤2	S	≤1	S	≤0.25	S	≤0.25	S	≤0.25	S	≤2	S	≤0.5	S	≤1	S	≤0.5/9.5	S	≤2
822810	yes	P886	421	non-MDR	0	S	≤8	S	≤2	S	≤2	S	≤4	S	8/4	S	≤2/4	S	≤1	S	≤1	S	≤2	S	≤1	S	≤0.25	S	≤0.25	S	≤0.25	S	≤2	S	≤0.5	S	≤1	S	≤0.5/9.5	S	≤2
735155	yes	P536	428	non-MDR	0	S	≤8	S	≤2	S	≤2	S	≤4	S	≤4/2	S	≤2/4	S	2	S	≤1	S	≤2	S	≤1	S	≤0.25	S	0.5	S	≤0.25	S	≤2	S	≤0.5	S	≤1	S	≤0.5/9.5	S	≤2
758143	yes	P470	428	non-MDR	0	S	≤8	S	≤2	S	≤2	S	≤4	S	8/4	S	≤2/4	S	2	S	≤1	S	≤2	S	≤1	S	≤0.25	S	≤0.25	S	≤0.25	S	≤2	S	≤0.5	S	≤1	S	≤0.5/9.5	S	≤2
838252	yes	P1678	428	non-MDR	0	S	≤8	S	≤2	S	≤2	S	≤4	S	≤4/2	S	≤2/4	S	≤1	S	≤1	S	≤2	S	≤1	S	≤0.25	S	≤0.25	S	≤0.25	S	≤2	S	≤0.5	S	≤1	S	≤0.5/9.5	S	≤2
821816	yes	P1460	442	non-MDR	0	S	≤8	S	≤2	S	≤2	S	≤4	S	8/4	S	≤2/4	S	≤1	S	≤1	S	≤2	S	≤1	S	≤0.25	S	≤0.25	S	≤0.25	S	≤2	S	≤0.5	S	≤1	S	≤0.5/9.5	S	≤2
735331	yes	P55	452	non-MDR	0	S	≤8	S	≤2	S	≤2	S	≤4	S	8/4	S	≤2/4	S	2	S	≤1	S	≤2	S	≤1	S	≤0.25	S	≤0.25	S	≤0.25	S	≤2	S	≤0.5	S	≤1	S	≤0.5/9.5	S	≤2
758467		P55	452	non-MDR	0	S	≤8	S	≤2	S	≤2	S	≤4	S	≤4/2	S	≤2/4	S	≤1	S	≤1	S	≤2	S	≤1	S	≤0.25	S	≤0.25	S	≤0.25	S	≤2	S	≤0.5	S	≤1	S	≤0.5/9.5	S	≤2
767819	yes	P1012	457	non-MDR	0	S	≤8	S	≤2	S	≤2	S	≤4	S	≤4/2	S	≤2/4	S	≤1	S	≤1	S	≤2	S	≤1	S	≤0.25	S	≤0.25	S	≤0.25	S	≤2	S	≤0.5	S	≤1	S	≤0.5/9.5	S	≤2
821736	yes	P1455	457	non-MDR	0	S	≤8	S	≤2	S	≤2	S	≤4	S	≤4/2	S	≤2/4	S	2	S	≤1	S	≤2	S	≤1	S	≤0.25	S	≤0.25	S	≤0.25	S	≤2	S	≤0.5	S	≤1	S	≤0.5/9.5	S	≤2
838808	yes	P1732	457	non-MDR	0	S	≤8	S	≤2	S	≤2	S	≤4	S	≤4/2	S	≤2/4	S	2	S	≤1	S	≤2	S	≤1	S	≤0.25	S	≤0.25	S	≤0.25	S	≤2	S	≤0.5	S	≤1	S	≤0.5/9.5	S	≤2
749661	yes	P699	491	non-MDR	0	S	≤8	S	≤2	S	≤2	S	≤4	S	≤4/2	S	≤2/4	S	2	S	≤1	S	≤2	S	≤1	S	≤0.25	S	≤0.25	S	≤0.25	S	≤2	S	≤0.5	S	≤1	S	≤0.5/9.5	S	≤2
750343	yes	P57	491	non-MDR	0	S	≤8	S	≤2	S	≤2	S	≤4	S	8/4	S	8/4	S	2	S	≤1	S	≤2	S	≤1	S	≤0.25	S	≤0.25	S	≤0.25	S	≤2	S	≤0.5	S	≤1	S	≤0.5/9.5	S	≤2
794049	yes	P1285	491	non-MDR	0	S	≤8	S	≤2	S	≤2	S	≤4	S	≤4/2	S	≤2/4	S	≤1	S	≤1	S	≤2	S	≤1	S	≤0.25	S	≤0.25	S	≤0.25	S	≤2	S	≤0.5	S	≤1	S	≤0.5/9.5	S	≤2
822416	yes	P1497	491	non-MDR	0	S	≤8	S	≤2	S	≤2	S	≤4	S	≤4/2	S	≤2/4	S	≤1	S	≤1	S	≤2	S	≤1	S	≤0.25	S	≤0.25	S	≤0.25	S	≤2	S	≤0.5	S	≤1	S	≤0.5/9.5	S	≤2
838946	yes	P1746	491	non-MDR	0	S	≤8	S	≤2	S	≤2	S	≤4	S	≤4/2	S	≤2/4	S	2	S	≤1	S	≤2	S	≤1	S	≤0.25	S	≤0.25	S	≤0.25	S	≤2	S	≤0.5	S	≤1	S	≤0.5/9.5	S	≤2
837548	yes	P1608	501	non-MDR	0	S	≤8	S	≤2	S	≤2	S	≤4	S	≤4/2	S	≤2/4	S	≤1	S	≤1	S	≤2	S	≤1	S	≤0.25	S	≤0.25	S	≤0.25	S	≤2	S	≤0.5	S	≤1	S	≤0.5/9.5	S	≤2
697518	yes	P154	517	non-MDR	0	S	≤8	S	≤2	S	≤2	S	≤4	S	≤4/2	S	≤2/4	S	2	S	≤1	S	≤2	S	≤1	S	≤0.25	S	≤0.25	S	≤0.25	S	≤2	S	≤0.5	S	≤1	S	≤0.5/9.5	S	≤2
822070	yes	P106	517	non-MDR	0	S	≤8	S	≤2	S	≤2	S	≤4	S	8/4	S	≤2/4	S	≤1	S	≤1	S	≤2	S	≤1	S	≤0.25	S	≤0.25	S	≤0.25	S	≤2	S	≤0.5	S	≤1	S	≤0.5/9.5	S	≤2
697832	yes	P184	526	non-MDR	0	S	≤8	S	≤2	S	≤2	S	≤4	S	≤4/2	S	≤2/4	S	≤1	S	≤1	S	≤2	S	≤1	S	≤0.25	S	≤0.25	S	≤0.25	S	≤2	S	≤0.5	S	≤1	S	≤0.5/9.5	S	≤2
710417	yes	P236	538	non-MDR	0	S	≤8	S	≤2	S	≤2	S	≤4	S	8/4	S	≤2/4	S	2	S	≤1	S	≤2	S	≤1	S	≤0.25	S	≤0.25	S	≤0.25	S	≤2	S	≤0.5	S	≤1	S	≤0.5/9.5	S	≤2
735357	yes	P550	538	non-MDR	0	S	≤8	S	≤2	S	≤2	S	≤4	S	≤4/2	S	≤2/4	S	≤1	S	≤1	S	≤2	S	≤1	S	≤0.25	S	≤0.25	S	≤0.25	S	≤2	S	≤0.5	S	≤1	S	≤0.5/9.5	S	≤2
758223	yes	P855	538	non-MDR	0	S	≤8	S	≤2	S	≤2	S	≤4	S	8/4	S	≤2/4	S	2	S	≤1	S	≤2	S	≤1	S	≤0.25	S	0.5	S	≤0.25	S	≤2	S	≤0.5	S	≤1	S	≤0.5/9.5	S	≤2
757989	yes	P182	543	non-MDR	0	S	≤8	S	≤2	S	≤2	S	≤4	S	8/4	S	≤2/4	S	≤1	S	≤1	S	≤2	S	≤1	S	≤0.25	S	≤0.25	S	≤0.25	S	≤2	S	≤0.5	S	≤1	S	≤0.5/9.5	S	≤2
758047	yes	P839	543	non-MDR	0	S	≤8	S	≤2	S	≤2	S	≤4	S	≤4/2	S	≤2/4	S	2	S	≤1	S	≤2	S	≤1	S	≤0.25	S	≤0.25	S	≤0.25	S	≤2	S	≤0.5	S	≤1	S	≤0.5/9.5	S	≤2
758757	yes	P896	543	non-MDR	0	S	≤8	S	≤2	S	≤2	S	≤4	S	≤4/2	S	≤2/4	S	≤1	S	≤1	S	≤2	S	≤1	S	≤0.25	S	≤0.25	S	≤0.25	S	≤2	S	≤0.5	S	≤1	S	≤0.5/9.5	S	≤2
767545	yes	P991	543	non-MDR	0	S	≤8	S	≤2	S	≤2	S	≤4	S	≤4/2	S	≤2/4	S	≤1	S	≤1	S	≤2	S	≤1	S	≤0.25	S	≤0.25	S	≤0.25	S	≤2	S	≤0.5	S	≤1	S	≤0.5/9.5	S	≤2
793449	yes	P1236	543	non-MDR	0	S	≤8	S	≤2	S	≤2	S	≤4	S	≤4/2	S	≤2/4	S	≤1	S	≤1	S	≤2	S	≤1	S	≤0.25	S	≤0.25	S	≤0.25	S	≤2	S	≤0.5	S	≤1	S	2/38'	S	≤2
793537	yes	P1244	543	non-MDR	0	S	≤8	S	≤2	S	≤2	S	≤4	S	≤4/2	S	≤2/4	S	≤1	S	≤1	S	≤2	S	≤1	S	≤0.25	S	≤0.25	S	≤0.25	S	≤2	S	≤0.5	S	≤1	S	≤0.5/9.5	S	≤2
805464	yes	P1367	543	non-MDR	0	S	≤8	S	≤2	S	≤2	S	≤4	S	≤4/2	S	8/4	S	≤1	S	≤1	S	≤2	S	≤1	S	≤0.25	S	≤0.25	S	≤0.25	S	≤2	S	1	S	≤1	S	≤0.5/9.5	S	≤2
839096	yes	P1761	543	non-MDR	0	S	≤8	S	≤2	S	≤2	S	≤4	S	≤4/2	S	≤2/4	S	≤1	S	≤1	S	≤2	S	≤1	S	≤0.25	S	≤0.25	S	≤0.25	S	≤2	S	≤0.5	S	≤1	S	≤0.5/9.5	S	≤2
839118	yes	P1763	543	non-MDR	0	S	≤8	S	≤2	S	≤2	S	≤4	S	≤4/2	S	≤2/4	S	≤1	S	≤1	S	≤2	S	≤1	S	≤0.25	S	≤0.25	S	≤0.25	S	≤2	S	≤0.5	S	≤1	S	≤0.5/9.5	S	≤2
839176	yes	P1769	543	non-MDR	0	S	≤8	S	≤2	S	≤2	S	≤4	S	≤4/2	S	≤2/4	S	2	S	≤1	S	≤2	S	≤1	S	≤0.25	S	≤0.25	S	≤0.25	S	≤2	S	≤0.5	S	≤1	S	≤0.5/9.5	S	≤2
698924	yes	P277	547	non-MDR	0	S	≤8	S	≤2	S	≤2	S	≤4	S	≤4/2	S	≤2/4	S	2	S	≤1	S	≤2	S	≤1	S	≤0.25	S	≤0.25	S	≤0.25	S	≤2	S	≤0.5	S	≤1	S	≤0.5/9.5	S	≤2
772387	yes	P1075	550	non-MDR	0	S	≤8	S	≤2	S	≤2	S	≤4	S	≤4/2	S	≤2/4	S	≤1	S	≤1	S	≤2	S	≤1	S	≤0.25	S	≤0.25	S	≤0.25	S	≤2	S	≤0.5	S	≤1	S	≤0.5/9.5	S	≤2
806652	yes	P1411	555	non-MDR	0	S	≤8	S	≤2	S	≤2	S	≤4	S	≤4/2	S	≤2/4	S	2	S	≤1	S	≤2	S	≤1	S	≤0.25	S	≤0.25	S	≤0.25	S	≤2	S	≤0.5	S	≤1	S	≤0.5/9.5	S	≤2
823058	yes	P24	555	non-MDR	0	S	≤8	S	≤2	S	≤2	S	≤4	S	≤4/2	S	≤2/4	S	≤1	S	≤1	S	≤2	S	≤1	S	≤0.25	S	≤0.25	S	≤0.25	S	≤2	S	≤0.5	S	≤1	S	≤0.5/9.5	S	≤2
709777	yes	P404	569	non-MDR	0	S	≤8	S	≤2	S	≤2	S	≤4	S	≤4/2	S	≤2/4	S	≤1	S	≤1	S	≤2	S	≤1	S	≤0.25	S	≤0.25	S	≤0.25	S	≤2	S	≤0.5	S	≤1	S	≤0.5/9.5	S	≤2
710281	yes	P328	569	non-MDR	0	S	≤8	S	≤2	S	≤2	S	≤4	S	8/4	S	≤2/4	S	≤1	S	≤1	S	≤2	S	≤1	S	≤0.25	S	≤0.25	S	≤0.25	S	≤2	S	≤0.5	S	≤1	S	≤0.5/9.5	S	≤2
782049	yes	P36	569	non-MDR	0	S	≤8	S	≤2	S	≤2	S	≤4	S	≤4/2	S	≤2/4	S	2	S	≤1	S	≤2	S	≤1	S	≤0.25	S	0.5	S	≤0.25	S	≤2	S	≤0.5	S	≤1	S	≤0.5/9.5	S	≤2
708991	yes	P339	607	non-MDR	0	S	≤8	S	≤2	S	≤2	S	≤4	S	≤4/2	S	≤2/4	S	2	S	≤1	S	≤2	S	≤1	S	≤0.25	S	≤0.25	S	≤0.25	S	≤2	S	≤0.5	S	≤1	S	≤0.5/9.5	S	≤2
709017	yes	P341	607	non-MDR	0	S	≤8	S	≤2	S	≤2	S	≤4	S	≤4/2	S	≤2/4	S	2	S	≤1	S	≤2	S	≤1	S	≤0.25	S	≤0.25	S	≤0.25	S	≤2	S	≤0.5	S	≤1	S	≤0.5/9.5	S	≤2
767327	yes	P974	607	non-MDR	0	S	≤8	S	≤2	S	≤2	S	≤4	S	≤4/2	S	≤2/4	S	≤1	S	≤1	S	≤2	S	≤1	S	≤0.25	S	≤0.25	S	≤0.25	S	≤2	S	≤0.5	S	≤1	S	≤0.5/9.5	S	≤2
768073	yes	P94	607	non-MDR	0	S	≤8	S	≤2	S	≤2	S	≤4	S	≤4/2	S	≤2/4	S	≤1	S	≤1	S	≤2	S	≤1	S	≤0.25	S	≤0.25	S	≤0.25	S	≤2	S	≤0.5	S	≤1	S	≤0.5/9.5	S	≤2
781511	yes	P126	607	non-MDR	0	S	≤8	S	≤2	S	≤2	S	≤4	S	≤4/2	S	≤2/4	S	≤1	S	≤1	S	≤2	S	≤1	S	≤0.25	S	≤0.25	S	≤0.25	S	≤2	S	≤0.5	S	≤1	S	≤0.5/9.5	S	≤2
793683	yes	P1259	607	non-MDR	0	S	≤8	S	4	S	≤2	S	≤4	S	≤4/2	S	≤2/4	S	2	S	≤1	S	≤2	S	≤1	S	≤0.25	S	0.5	S	≤0.25	S	≤2	S	≤0.5	S	≤1	S	≤0.5/9.5	S	≤2
736037	yes	P608	625	non-MDR	0	S	≤8	S	≤2	S	≤2	S	≤4	S	≤4/2	S	≤2/4	S	≤1	S	≤1	S	≤2	S	≤1	S	≤0.25	S	≤0.25	S	≤0.25	S	≤2	S	≤0.5	S	≤1	S	≤0.5/9.5	S	≤2
767553	yes	P992	625	non-MDR	0	S	≤8	S	≤2	S	≤2	S	≤4	S	≤4/2	S	≤2/4	S	≤1	S	≤1	S	≤2	S	≤1	S	≤0.25	S	≤0.25	S	≤0.25	S	≤2	S	≤0.5	S	≤1	S	≤0.5/9.5	S	≤2
710345	yes	P454	640	non-MDR	0	S	≤8	S	≤2	S	≤2	S	≤4	S	≤4/2	S	≤2/4	S	≤1	S	≤1	S	≤2	S	≤1	S	≤0.25	S	≤0.25	S	≤0.25	S	≤2	S	≤0.5	S	≤1	S	≤0.5/9.5	S	≤2
838454	yes	P1698	640	non-MDR	0	S	≤8	S	≤2	S	≤2	S	≤4	S	≤4/2	S	≤2/4	S	2	S	≤1	S	≤2	S	≤1	S	≤0.25	S	≤0.25	S	≤0.25	S	≤2	S	≤0.5	S	≤1	S	≤0.5/9.5	S	≤2
768111	yes	P641	641	non-MDR	0	S	≤8	S	≤2	S	≤2	S	≤4	S	8/4	S	≤2/4	S	2	S	≤1	S	≤2	S	≤1	S	≤0.25	S	≤0.25	S	≤0.25	S	≤2	S	≤0.5	S	≤1	S	≤0.5/9.5	S	≤2
805502	yes	P916	641	non-MDR	0	S	≤8	S	≤2	S	≤2	S	≤4	S	8/4	S	≤2/4	S	2	S	≤1	S	≤2	S	≤1	S	≤0.25	S	≤0.25	S	≤0.25	S	≤2	S	≤0.5	S	≤1	S	≤0.5/9.5	S	≤2
822394	yes	P1495	642	non-MDR	0	S	≤8	S	≤2	S	≤2	S	≤4	S	≤4/2	S	≤2/4	S	≤1	S	≤1	S	≤2	S	≤1	S	≤0.25	S	≤0.25	S	≤0.25	S	≤2	S	≤0.5	S	≤1	S	≤0.5/9.5	S	≤2
697534	yes	P156	648	non-MDR	0	S	≤8	S	≤2	S	≤2	S	≤4	S	≤4/2	S	≤2/4	S	2	S	≤1	S	≤2	S	≤1	S	≤0.25	S	≤0.25	S	≤0.25	S	≤2	S	≤0.5	S	≤1	S	≤0.5/9.5	S	≤2
697816	yes	P182	648	non-MDR	0	S	≤8	S	≤2	S	≤2	S	≤4	S	≤4/2	S	≤2/4	S	≤1	S	≤1	S	≤2	S	≤1	S	≤0.25	S	≤0.25	S	≤0.25	S	≤2	S	≤0.5	S	≤1	S	≤0.5/9.5	S	≤2
794443	yes	P1321	648	non-MDR	0	S	≤8	S	≤2	S	≤2	S	≤4	S	8/4	S	≤2/4	S	2	S	≤1	S	≤2	S	≤1	S	≤0.25	S	≤0.25	S	≤0.25	S	≤2	S	≤0.5	S	≤1	S	≤0.5/9.5	S	≤2
758731	yes	P894	652	non-MDR	0	S	≤8	S	≤2	S	≤2	S	≤4	S	≤4/2	S	≤2/4	S	≤1	S	≤1	S	≤2	S	≤1	S	≤0.25	S	≤0.25	S	≤0.25	S	≤2	S	≤0.5	S	≤1	S	≤0.5/9.5	S	≤2
768015	yes	P1024	676	non-MDR	0	S	≤8	S	≤2	S	≤2	S	≤4	S	8/4	S	≤2/4	S	2	S	≤1	S	≤2	S	≤1	S	≤0.25	S	≤0.25	S	≤0.25	S	≤2	S	≤0.5	S	≤1	S	≤0.5/9.5	S	≤2
734749	yes	P507	678	non-MDR	0	S	≤8	S	≤2	S	≤2	S	≤4	S	≤4/2	S	≤2/4	S	≤1	S	≤1	S	≤2	S	≤1	S	≤0.25	S	≤0.25	S	≤0.25	S	≤2	S	1	S	≤1	S	≤0.5/9.5	S	≤2
709647	yes	P392	681	non-MDR	0	S	≤8	S	≤2	S	≤2	S	≤4	S	≤4/2	S	≤2/4	S	≤1	S	≤1	S	≤2	S	≤1	S	≤0.25	S	≤0.25	S	≤0.25	S	≤2	S	≤0.5	S	≤1	S	≤0.5/9.5	S	≤2
734651		P392	681	non-MDR	0	S	≤8	S	≤2	S	≤2	S	≤4	S	≤4/2	S	≤2/4	S	≤1	S	≤1	S	≤2	S	≤1	S	≤0.25	S	≤0.25	S	≤0.25	S	≤2	S	≤0.5	S	≤1	S	≤0.5/9.5	S	≤2
782065	yes	P1201	681	non-MDR	0	S	≤8	S	≤2	S	≤2	S	≤4	S	≤4/2	S	≤2/4	S	≤1	S	≤1	S	≤2	S	≤1	S	≤0.25	S	≤0.25	S	≤0.25	S	≤2	S	≤0.5	S	≤1	S	≤0.5/9.5	S	≤2
821904	yes	P475	681	non-MDR	0	S	≤8	S	≤2	S	≤2	S	≤4	S	≤4/2	S	≤2/4	S	≤1	S	≤1	S	≤2	S	≤1	S	≤0.25	S	≤0.25	S	≤0.25	S	≤2	S	≤0.5	S	≤1	S	≤0.5/9.5	S	≤2
822588	yes	P1508	681	non-MDR	0	S	≤8	S	≤2	S	≤2	S	≤4	S	≤4/2	S	≤2/4	S	≤1	S	≤1	S	≤2	S	≤1	S	≤0.25	S	≤0.25	S	≤0.25	S	≤2	S	≤0.5	S	≤1	S	≤0.5/9.5	S	≤2
838106	yes	P1664	706	non-MDR	0	S	≤8	S	≤2	S	≤2	S	≤4	S	≤4/2	S	≤2/4	S	≤1	S	≤1	S	≤2	S	≤1	S	≤0.25	S	≤0.25	S	≤0.25	S	≤2	S	≤0.5	S	≤1	S	≤0.5/9.5	S	≤2
735373	yes	P551	714	non-MDR	0	S	≤8	S	≤2	S	≤2	S	≤4	S	≤4/2	S	≤2/4	S	2	S	≤1	S	≤2	S	≤1	S	≤0.25	S	≤0.25	S	≤0.25	S	≤2	S	≤0.5	S	≤1	S	≤0.5/9.5	S	≤2
772521		P551	714	non-MDR	0	S	≤8	S	≤2	S	≤2	S	≤4	S	≤4/2	S	≤2/4	S	2	S	≤1	S	≤2	S	≤1	S	≤0.25	S	≤0.25	S	≤0.25	S	≤2	S	≤0.5	S	≤1	S	≤0.5/9.5	S	≤2
838592	yes	P1711	761	non-MDR	0	S	≤8	S	≤2	S	≤2	S	≤4	S	≤4/2	S	≤2/4	S	≤1	S	≤1	S	≤2	S	≤1	S	≤0.25	S	≤0.25	S	≤0.25	S	≤2	S	≤0.5	S	≤1	S	≤0.5/9.5	S	≤2
698214		P218	803	non-MDR	0	S	≤8	S	≤2	S	≤2	S	≤4	S	≤4/2	S	≤2/4	S	≤1	S	≤1	S	≤2	S	≤1	S	≤0.25	S	≤0.25	S	≤0.25	S	≤2	S	≤0.5	S	≤1	S	≤0.5/9.5	S	≤2
698248	yes	P218	803	non-MDR	0	S	≤8	S	≤2	S	≤2	S	≤4	S	≤4/2	S	≤2/4	S	≤1	S	≤1	S	≤2	S	≤1	S	≤0.25	S	≤0.25	S	≤0.25	S	≤2	S	≤0.5	S	≤1	S	≤0.5/9.5	S	≤2
698272		P218	803	non-MDR	0	S	≤8	S	≤2	S	≤2	S	≤4	S	≤4/2	S	≤2/4	S	≤1	S	≤1	S	≤2	S	≤1	S	≤0.25	S	≤0.25	S	≤0.25	S	≤2	S	≤0.5	S	≤1	S	≤0.5/9.5	S	≤2
837724	yes	P1626	847	non-MDR	0	S	≤8	S	≤2	S	≤2	S	≤4	S	≤4/2	S	≤2/4	S	≤1	S	≤1	S	≤2	S	≤1	S	≤0.25	S	≤0.25	S	≤0.25	S	≤2	S	≤0.5	S	≤1	S	≤0.5/9.5	S	≤2
699008	yes	P40	939	non-MDR	0	S	≤8	S	≤2	S	≤2	S	≤4	S	≤4/2	S	≤2/4	S	≤1	S	≤1	S	≤2	S	≤1	S	≤0.25	S	≤0.25	S	≤0.25	S	≤2	S	≤0.5	S	≤1	S	≤0.5/9.5	S	≤2
709357		P40	939	non-MDR	0	S	≤8	S	≤2	S	≤2	S	≤4	S	8/4	S	≤2/4	S	2	S	≤1	S	≤2	S	≤1	S	≤0.25	S	≤0.25	S	≤0.25	S	≤2	S	≤0.5	S	≤1	S	≤0.5/9.5	S	≤2
806548	yes	P1407	939	non-MDR	0	S	≤8	S	≤2	S	≤2	S	≤4	S	≤4/2	S	≤2/4	S	2	S	≤1	S	≤2	S	≤1	S	≤0.25	S	≤0.25	S	≤0.25	S	≤2	S	≤0.5	S	≤1	S	≤0.5/9.5	S	≤2
709349	yes	P368	942	non-MDR	0	S	≤8	S	≤2	S	≤2	S	≤4	S	8/4	S	≤2/4	S	≤1	S	≤1	S	≤2	S	≤1	S	≤0.25	S	≤0.25	S	≤0.25	S	≤2	S	≤0.5	S	≤1	S	≤0.5/9.5	S	≤2
698150	yes	P213	961	non-MDR	0	S	≤8	S	≤2	S	≤2	S	≤4	S	≤4/2	S	≤2/4	S	≤1	S	≤1	S	≤2	S	≤1	S	≤0.25	S	≤0.25	S	≤0.25	S	≤2	S	≤0.5	S	≤1	S	≤0.5/9.5	S	≤2
697576	yes	P159	962	non-MDR	0	S	≤8	S	≤2	S	≤2	S	≤4	S	≤4/2	S	≤2/4	S	≤1	S	≤1	S	≤2	S	≤1	S	≤0.25	S	≤0.25	S	≤0.25	S	≤2	S	≤0.5	S	≤1	S	≤0.5/9.5	S	≤2
697550	yes	P157	978	non-MDR	0	S	≤8	S	≤2	S	≤2	S	≤4	S	≤4/2	S	≤2/4	S	2	S	≤1	S	≤2	S	≤1	S	≤0.25	S	≤0.25	S	≤0.25	S	≤2	S	≤0.5	S	≤1	S	≤0.5/9.5	S	≤2
772627	yes	P1094	978	non-MDR	0	S	≤8	S	≤2	S	≤2	S	≤4	S	≤4/2	S	≤2/4	S	≤1	S	≤1	S	≤2	S	≤1	S	≤0.25	S	≤0.25	S	≤0.25	S	≤2	S	≤0.5	S	≤1	S	≤0.5/9.5	S	≤2
772917		P1094	978	non-MDR	0	S	≤8	S	≤2	S	≤2	S	≤4	S	≤4/2	S	≤2/4	S	≤1	S	≤1	S	≤2	S	≤1	S	≤0.25	S	≤0.25	S	≤0.25	S	≤2	S	≤0.5	S	≤1	S	≤0.5/9.5	S	≤2
794653	yes	P1339	978	non-MDR	0	S	≤8	S	≤2	S	≤2	S	≤4	S	≤4/2	S	≤2/4	S	2	S	≤1	S	≤2	S	≤1	S	≤0.25	S	≤0.25	S	≤0.25	S	≤2	S	≤0.5	S	≤1	S	≤0.5/9.5	S	≤2
698424	yes	P233	998	non-MDR	0	S	≤8	S	≤2	S	≤2	S	≤4	S	≤4/2	S	≤2/4	S	≤1	S	≤1	S	≤2	S	≤1	S	≤0.25	S	≤0.25	S	≤0.25	S	≤2	S	1	S	≤1	S	≤0.5/9.5	S	≤2
698756	yes	P263	998	non-MDR	0	S	≤8	S	≤2	S	≤2	S	≤4	S	≤4/2	S	≤2/4	S	≤1	S	≤1	S	≤2	S	≤1	S	≤0.25	S	≤0.25	S	≤0.25	S	≤2	S	≤0.5	S	≤1	S	≤0.5/9.5	S	≤2
708983	yes	P338	998	non-MDR	0	S	≤8	S	≤2	S	≤2	S	≤4	S	≤4/2	S	≤2/4	S	≤1	S	≤1	S	≤2	S	≤1	S	≤0.25	S	≤0.25	S	≤0.25	S	≤2	S	≤0.5	S	≤1	S	≤0.5/9.5	S	≤2
709277	yes	P362	998	non-MDR	0	S	≤8	S	≤2	S	≤2	S	≤4	S	≤4/2	S	≤2/4	S	≤1	S	≤1	S	≤2	S	≤1	S	≤0.25	S	≤0.25	S	≤0.25	S	≤2	S	≤0.5	S	≤1	S	≤0.5/9.5	S	≤2
757867	yes	P825	998	non-MDR	0	S	≤8	S	≤2	S	≤2	S	≤4	S	≤4/2	S	≤2/4	S	≤1	S	≤1	S	≤2	S	≤1	S	≤0.25	S	≤0.25	S	≤0.25	S	≤2	S	≤0.5	S	≤1	S	≤0.5/9.5	S	≤2
757955	yes	P832	998	non-MDR	0	S	≤8	S	≤2	S	≤2	S	≤4	S	≤4/2	S	≤2/4	S	2	S	≤1	S	≤2	S	≤1	S	≤0.25	S	≤0.25	S	≤0.25	S	≤2	S	≤0.5	S	≤1	S	≤0.5/9.5	S	≤2
767755	yes	P555	998	non-MDR	0	S	≤8	S	≤2	S	≤2	S	≤4	S	≤4/2	S	≤2/4	S	≤1	S	≤1	S	≤2	S	≤1	S	≤0.25	S	≤0.25	S	≤0.25	S	≤2	S	≤0.5	S	≤1	S	≤0.5/9.5	S	≤2
767771	yes	P1008	998	non-MDR	0	S	≤8	S	≤2	S	≤2	S	≤4	S	≤4/2	S	≤2/4	S	≤1	S	≤1	S	≤2	S	≤1	S	≤0.25	S	≤0.25	S	≤0.25	S	≤2	S	≤0.5	S	≤1	S	≤0.5/9.5	S	≤2
772417	yes	P1078	998	non-MDR	0	S	≤8	S	≤2	S	≤2	S	≤4	S	≤4/2	S	≤2/4	S	≤1	S	≤1	S	≤2	S	≤1	S	≤0.25	S	≤0.25	S	≤0.25	S	≤2	S	≤0.5	S	≤1	S	≤0.5/9.5	S	≤2
781667	yes	P1172	998	non-MDR	0	S	≤8	S	≤2	S	≤2	S	≤4	S	≤4/2	S	≤2/4	S	≤1	S	≤1	S	≤2	S	≤1	S	≤0.25	S	≤0.25	S	≤0.25	S	≤2	S	≤0.5	S	≤1	S	≤0.5/9.5	S	≤2
793481	yes	P1239	998	non-MDR	0	S	≤8	S	≤2	S	≤2	S	≤4	S	≤4/2	S	≤2/4	S	≤1	S	≤1	S	≤2	S	≤1	S	≤0.25	S	≤0.25	S	≤0.25	S	≤2	S	≤0.5	S	≤1	S	≤0.5/9.5	S	≤2
793659	yes	P1256	998	non-MDR	0	S	≤8	S	≤2	S	≤2	S	≤4	S	≤4/2	S	≤2/4	S	2	S	≤1	S	≤2	S	≤1	S	≤0.25	S	0.5	S	≤0.25	S	≤2	S	≤0.5	S	≤1	S	≤0.5/9.5	S	≤2
794283	yes	P1307	998	non-MDR	0	S	≤8	S	≤2	S	≤2	S	≤4	S	≤4/2	S	≤2/4	S	2	S	≤1	S	≤2	S	≤1	S	≤0.25	S	0.5	S	≤0.25	S	≤2	S	≤0.5	S	≤1	S	≤0.5/9.5	S	≤2
806636	yes	P1410	998	non-MDR	0	S	≤8	S	≤2	S	≤2	S	≤4	S	≤4/2	S	≤2/4	S	≤1	S	≤1	S	≤2	S	≤1	S	≤0.25	S	≤0.25	S	≤0.25	S	≤2	S	≤0.5	S	≤1	S	≤0.5/9.5	S	≤2
823082	yes	P1546	998	non-MDR	0	S	≤8	S	≤2	S	≤2	S	≤4	S	≤4/2	S	≤2/4	S	≤1	S	≤1	S	≤2	S	≤1	S	≤0.25	S	≤0.25	S	≤0.25	S	≤2	S	≤0.5	S	≤1	S	≤0.5/9.5	S	≤2
837812	yes	P1635	998	non-MDR	0	S	≤8	S	≤2	S	≤2	S	≤4	S	≤4/2	S	≤2/4	S	≤1	S	≤1	S	≤2	S	≤1	S	≤0.25	S	≤0.25	S	≤0.25	S	≤2	S	≤0.5	S	≤1	S	≤0.5/9.5	S	≤2
838584	yes	P1710	998	non-MDR	0	S	≤8	S	≤2	S	≤2	S	≤4	S	≤4/2	S	≤2/4	S	≤1	S	≤1	S	≤2	S	≤1	S	≤0.25	S	≤0.25	S	≤0.25	S	≤2	S	≤0.5	S	≤1	S	≤0.5/9.5	S	≤2
838832	yes	P1735	998	non-MDR	0	S	≤8	S	≤2	S	≤2	S	≤4	S	≤4/2	S	≤2/4	S	≤1	S	≤1	S	≤2	S	≤1	S	≤0.25	S	≤0.25	S	≤0.25	S	≤2	S	≤0.5	S	≤1	S	≤0.5/9.5	S	≤2
838874	yes	P1739	998	non-MDR	0	S	≤8	S	≤2	S	≤2	S	≤4	S	≤4/2	S	≤2/4	S	≤1	S	≤1	S	≤2	S	≤1	S	≤0.25	S	≤0.25	S	≤0.25	S	≤2	S	1	S	≤1	S	≤0.5/9.5	S	≤2
750117	yes	P735	1049	non-MDR	0	S	≤8	S	≤2	S	≤2	S	≤4	S	≤4/2	S	≤2/4	S	≤1	S	≤1	S	≤2	S	≤1	S	≤0.25	S	≤0.25	S	≤0.25	S	≤2	S	≤0.5	S	≤1	S	≤0.5/9.5	S	≤2
839038	yes	P1755	1141	non-MDR	0	S	≤8	S	≤2	S	≤2	S	≤4	S	≤4/2	S	≤2/4	S	≤1	S	≤1	S	≤2	S	≤1	S	≤0.25	S	≤0.25	S	≤0.25	S	≤2	S	≤0.5	S	≤1	S	≤0.5/9.5	S	≤2
734983	yes	P523	1148	non-MDR	0	S	≤8	S	≤2	S	≤2	S	≤4	S	≤4/2	S	≤2/4	S	≤1	S	≤1	S	≤2	S	≤1	S	≤0.25	S	≤0.25	S	≤0.25	S	≤2	S	≤0.5	S	≤1	S	≤0.5/9.5	S	≤2
698668	yes	P255	1159	non-MDR	0	S	≤8	S	≤2	S	≤2	S	≤4	S	≤4/2	S	≤2/4	S	≤1	S	≤1	S	≤2	S	≤1	S	≤0.25	S	≤0.25	S	≤0.25	S	≤2	S	≤0.5	S	≤1	S	≤0.5/9.5	S	≤2
781263	yes	P1143	1161	non-MDR	0	S	≤8	S	≤2	S	≤2	S	≤4	S	8/4	S	≤2/4	S	2	S	≤1	S	≤2	S	≤1	S	≤0.25	S	0.5	S	≤0.25	S	≤2	S	≤0.5	S	≤1	S	≤0.5/9.5	S	≤2
749363	yes	P676	1170	non-MDR	0	S	≤8	S	≤2	S	≤2	S	≤4	S	≤4/2	S	≤2/4	S	2	S	≤1	S	≤2	S	≤1	S	≤0.25	S	≤0.25	S	≤0.25	S	≤2	S	≤0.5	S	≤1	S	≤0.5/9.5	S	≤2
697702	yes	P172	1231	non-MDR	0	S	≤8	S	≤2	S	≤2	S	≤4	S	≤4/2	S	≤2/4	S	≤1	S	≤1	S	≤2	S	≤1	S	≤0.25	S	≤0.25	S	≤0.25	S	≤2	S	≤0.5	S	≤1	S	≤0.5/9.5	S	≤2
734723	yes	P505	1231	non-MDR	0	S	≤8	S	≤2	S	≤2	S	≤4	S	≤4/2	S	≤2/4	S	≤1	S	≤1	S	≤2	S	≤1	S	≤0.25	S	≤0.25	S	≤0.25	S	≤2	S	≤0.5	S	≤1	S	≤0.5/9.5	S	≤2
710337	yes	P453	1236	non-MDR	0	S	≤8	S	≤2	S	≤2	S	≤4	S	≤4/2	S	≤2/4	S	2	S	≤1	S	≤2	S	≤1	S	≤0.25	S	≤0.25	S	≤0.25	S	≤2	S	≤0.5	S	≤1	S	≤0.5/9.5	S	≤2
767691	yes	P1003	1236	non-MDR	0	S	≤8	S	≤2	S	≤2	S	≤4	S	8/4	S	≤2/4	S	2	S	≤1	S	≤2	S	≤1	S	≤0.25	S	≤0.25	S	≤0.25	S	≤2	S	≤0.5	S	≤1	S	≤0.5/9.5	S	≤2
794057	yes	P1286	1236	non-MDR	0	S	≤8	S	≤2	S	≤2	S	≤4	S	≤4/2	S	≤2/4	S	2	S	≤1	S	≤2	S	≤1	S	≤0.25	S	≤0.25	S	≤0.25	S	≤2	S	≤0.5	S	≤1	S	≤0.5/9.5	S	≤2
782057	yes	P1200	1257	non-MDR	0	S	≤8	S	4	S	4	S	≤4	S	≤4/2	S	≤2/4	S	2	S	≤1	S	≤2	S	≤1	S	≤0.25	S	≤0.25	S	≤0.25	S	≤2	S	≤0.5	S	≤1	S	≤0.5/9.5	S	≤2
839192	yes	P1771	1304	non-MDR	0	S	≤8	S	≤2	S	≤2	S	≤4	S	≤4/2	S	≤2/4	S	2	S	≤1	S	≤2	S	≤1	S	≤0.25	S	≤0.25	S	≤0.25	S	≤2	S	≤0.5	S	≤1	S	≤0.5/9.5	S	≤2
758879	yes	P906	1312	non-MDR	0	S	≤8	S	≤2	S	≤2	S	≤4	S	≤4/2	S	≤2/4	S	≤1	S	≤1	S	≤2	S	≤1	S	≤0.25	S	≤0.25	S	≤0.25	S	≤2	S	≤0.5	S	≤1	S	≤0.5/9.5	S	≤2
758135	yes	P848	1314	non-MDR	0	S	≤8	S	≤2	S	≤2	S	≤4	S	≤4/2	S	≤2/4	S	≤1	S	≤1	S	≤2	S	≤1	S	≤0.25	S	≤0.25	S	≤0.25	S	≤2	S	≤0.5	S	≤1	S	≤0.5/9.5	S	≤2
697996	yes	P165	1317	non-MDR	0	S	≤8	S	≤2	S	≤2	S	≤4	S	8/4	S	8/4	S	2	S	≤1	S	≤2	S	≤1	S	≤0.25	S	≤0.25	S	≤0.25	S	≤2	S	≤0.5	S	≤1	S	≤0.5/9.5	S	≤2
838576	yes	P1709	1317	non-MDR	0	S	≤8	S	≤2	S	≤2	S	≤4	S	≤4/2	S	≤2/4	S	2	S	≤1	S	≤2	S	≤1	S	≤0.25	S	≤0.25	S	≤0.25	S	≤2	S	≤0.5	S	≤1	S	≤0.5/9.5	S	≤2
749507	yes	P687	1333	non-MDR	0	S	≤8	S	≤2	S	≤2	S	≤4	S	≤4/2	S	≤2/4	S	2	S	≤1	S	≤2	S	≤1	S	≤0.25	S	≤0.25	S	≤0.25	S	≤2	S	≤0.5	S	≤1	S	≤0.5/9.5	S	≤2
768145	yes	P1032	1385	non-MDR	0	S	≤8	S	≤2	S	≤2	S	≤4	S	≤4/2	S	≤2/4	S	2	S	≤1	S	≤2	S	≤1	S	≤0.25	S	≤0.25	S	≤0.25	S	≤2	S	≤0.5	S	≤1	S	≤0.5/9.5	S	≤2
772299	yes	P1069	1385	non-MDR	0	S	≤8	S	≤2	S	≤2	S	≤4	S	≤4/2	S	≤2/4	S	2	S	≤1	S	≤2	S	≤1	S	≤0.25	S	0.5	S	≤0.25	S	≤2	S	≤0.5	S	≤1	S	≤0.5/9.5	S	≤2
822096	yes	P1476	1406	non-MDR	0	S	≤8	S	≤2	S	≤2	S	≤4	S	≤4/2	S	≤2/4	S	2	S	≤1	S	≤2	S	≤1	S	≤0.25	S	≤0.25	S	≤0.25	S	≤2	S	≤0.5	S	≤1	S	≤0.5/9.5	S	≤2
768129	yes	P1031	1441	non-MDR	0	S	≤8	S	≤2	S	≤2	S	≤4	S	≤4/2	S	≤2/4	S	2	S	≤1	S	≤2	S	≤1	S	≤0.25	S	≤0.25	S	≤0.25	S	≤2	S	≤0.5	S	≤1	S	≤0.5/9.5	S	≤2
759083	yes	P925	1597	non-MDR	0	S	≤8	S	≤2	S	≤2	S	≤4	S	8/4	S	8/4	S	2	S	≤1	S	≤2	S	≤1	S	≤0.25	S	≤0.25	S	≤0.25	S	≤2	S	≤0.5	S	≤1	S	≤0.5/9.5	S	≤2
781271	yes	P1144	1611	non-MDR	0	S	≤8	S	≤2	S	≤2	S	≤4	S	8/4	S	≤2/4	S	≤1	S	≤1	S	≤2	S	≤1	S	≤0.25	S	≤0.25	S	≤0.25	S	≤2	S	≤0.5	S	≤1	S	≤0.5/9.5	S	≤2
749435	yes	P681	1670	non-MDR	0	S	≤8	S	≤2	S	≤2	S	≤4	S	8/4	S	≤2/4	S	2	S	≤1	S	≤2	S	≤1	S	≤0.25	S	≤0.25	S	≤0.25	S	≤2	S	≤0.5	S	≤1	S	≤0.5/9.5	S	≤2
838156	yes	P1669	1670	non-MDR	0	S	≤8	S	≤2	S	≤2	S	≤4	S	≤4/2	S	≤2/4	S	2	S	≤1	S	≤2	S	≤1	S	≤0.25	S	≤0.25	S	≤0.25	S	≤2	S	≤0.5	S	≤1	S	≤0.5/9.5	S	≤2
709591	yes	P388	1711	non-MDR	0	S	≤8	S	≤2	S	≤2	S	≤4	S	≤4/2	S	≤2/4	S	≤1	S	≤1	S	≤2	S	≤1	S	≤0.25	S	≤0.25	S	≤0.25	S	≤2	S	≤0.5	S	≤1	S	≤0.5/9.5	S	≤2
768049	yes	P1026	1722	non-MDR	0	S	≤8	S	≤2	S	≤2	S	≤4	S	≤4/2	S	≤2/4	S	≤1	S	≤1	S	≤2	S	≤1	S	≤0.25	S	≤0.25	S	≤0.25	S	≤2	S	≤0.5	S	≤1	S	≤0.5/9.5	S	≤2
709219	yes	P356	1724	non-MDR	0	S	≤8	S	≤2	S	≤2	S	≤4	S	8/4	S	≤2/4	S	≤1	S	≤1	S	≤2	S	≤1	S	≤0.25	S	≤0.25	S	≤0.25	S	≤2	S	≤0.5	S	≤1	S	≤0.5/9.5	S	≤2
710207	yes	P442	1851	non-MDR	0	S	≤8	S	≤2	S	≤2	S	≤4	S	≤4/2	S	≤2/4	S	2	S	≤1	S	≤2	S	≤1	S	≤0.25	S	≤0.25	S	≤0.25	S	≤2	S	≤0.5	S	≤1	S	≤0.5/9.5	S	≤2
749443	yes	P682	1851	non-MDR	0	S	≤8	S	≤2	S	≤2	S	≤4	S	≤4/2	S	≤2/4	S	≤1	S	≤1	S	≤2	S	≤1	S	≤0.25	S	≤0.25	S	≤0.25	S	≤2	S	≤0.5	S	≤1	S	≤0.5/9.5	S	≤2
697664	yes	P168	1859	non-MDR	0	S	≤8	S	≤2	S	≤2	S	≤4	S	≤4/2	S	≤2/4	S	≤1	S	≤1	S	≤2	S	≤1	S	≤0.25	S	≤0.25	S	≤0.25	S	≤2	S	≤0.5	S	≤1	S	≤0.5/9.5	S	≤2
698264	yes	P221	1859	non-MDR	0	S	≤8	S	≤2	S	≤2	S	≤4	S	≤4/2	S	≤2/4	S	≤1	S	≤1	S	≤2	S	≤1	S	≤0.25	S	≤0.25	S	≤0.25	S	≤2	S	≤0.5	S	≤1	S	≤0.5/9.5	S	≤2
709411	yes	P372	1859	non-MDR	0	S	≤8	S	≤2	S	≤2	S	≤4	S	≤4/2	S	≤2/4	S	≤1	S	≤1	S	≤2	S	≤1	S	≤0.25	S	≤0.25	S	≤0.25	S	≤2	S	≤0.5	S	≤1	S	≤0.5/9.5	S	≤2
758127	yes	P847	1859	non-MDR	0	S	≤8	S	≤2	S	≤2	S	≤4	S	≤4/2	S	≤2/4	S	≤1	S	≤1	S	≤2	S	≤1	S	≤0.25	S	≤0.25	S	≤0.25	S	≤2	S	≤0.5	S	≤1	S	≤0.5/9.5	S	≤2
758215	yes	P854	1859	non-MDR	0	S	≤8	S	≤2	S	≤2	S	≤4	S	≤4/2	S	≤2/4	S	≤1	S	≤1	S	≤2	S	≤1	S	≤0.25	S	0.5	S	≤0.25	S	≤2	S	≤0.5	S	≤1	S	≤0.5/9.5	S	≤2
758861	yes	P905	1859	non-MDR	0	S	≤8	S	≤2	S	≤2	S	≤4	S	≤4/2	S	≤2/4	S	≤1	S	≤1	S	≤2	S	≤1	S	≤0.25	S	≤0.25	S	≤0.25	S	≤2	S	≤0.5	S	≤1	S	≤0.5/9.5	S	≤2
767981		P854	1859	non-MDR	0	S	≤8	S	≤2	S	≤2	S	≤4	S	≤4/2	S	16/4	S	≤1	S	≤1	S	≤2	S	≤1	S	≤0.25	S	≤0.25	S	≤0.25	S	≤2	S	≤0.5	S	≤1	S	≤0.5/9.5	S	≤2
768195	yes	P1036	1859	non-MDR	0	S	≤8	S	≤2	S	≤2	S	≤4	S	≤4/2	S	≤2/4	S	≤1	S	≤1	S	≤2	S	≤1	S	≤0.25	S	≤0.25	S	≤0.25	S	≤2	S	≤0.5	S	≤1	S	≤0.5/9.5	S	≤2
768259		P1036	1859	non-MDR	0	S	≤8	S	≤2	S	≤2	S	≤4	S	≤4/2	S	≤2/4	S	≤1	S	≤1	S	≤2	S	≤1	S	≤0.25	S	≤0.25	S	≤0.25	S	≤2	S	≤0.5	S	≤1	S	≤0.5/9.5	S	≤2
772715	yes	P1100	1859	non-MDR	0	S	≤8	S	≤2	S	≤2	S	≤4	S	≤4/2	S	≤2/4	S	≤1	S	≤1	S	≤2	S	≤1	S	≤0.25	S	≤0.25	S	≤0.25	S	≤2	S	≤0.5	S	≤1	S	≤0.5/9.5	S	≤2
793625	yes	P1253	1859	non-MDR	0	S	≤8	S	≤2	S	≤2	S	≤4	S	≤4/2	S	≤2/4	S	≤1	S	≤1	S	≤2	S	≤1	S	≤0.25	S	≤0.25	S	≤0.25	S	≤2	S	≤0.5	S	≤1	S	≤0.5/9.5	S	≤2
794397	yes	P63	1859	non-MDR	0	S	≤8	S	≤2	S	≤2	S	≤4	S	≤4/2	S	≤2/4	S	≤1	S	≤1	S	≤2	S	≤1	S	≤0.25	S	≤0.25	S	≤0.25	S	≤2	S	≤0.5	S	≤1	S	≤0.5/9.5	S	≤2
805376	yes	P1362	1859	non-MDR	0	S	≤8	S	≤2	S	≤2	S	≤4	S	≤4/2	S	≤2/4	S	≤1	S	≤1	S	≤2	S	≤1	S	≤0.25	S	≤0.25	S	≤0.25	S	≤2	S	≤0.5	S	≤1	S	≤0.5/9.5	S	≤2
805850	yes	P1385	1859	non-MDR	0	S	≤8	S	≤2	S	≤2	S	≤4	S	≤4/2	S	≤2/4	S	≤1	S	≤1	S	≤2	S	≤1	S	≤0.25	S	≤0.25	S	≤0.25	S	≤2	S	≤0.5	S	≤1	S	≤0.5/9.5	S	≤2
805906	yes	P1386	1859	non-MDR	0	S	≤8	S	≤2	S	≤2	S	≤4	S	≤4/2	S	≤2/4	S	≤1	S	≤1	S	≤2	S	≤1	S	≤0.25	S	≤0.25	S	≤0.25	S	≤2	S	≤0.5	S	≤1	S	≤0.5/9.5	S	≤2
806442		P63	1859	non-MDR	0	S	≤8	S	≤2	S	≤2	S	≤4	S	≤4/2	S	≤2/4	S	≤1	S	≤1	S	≤2	S	≤1	S	≤0.25	S	≤0.25	S	≤0.25	S	≤2	S	≤0.5	S	≤1	S	≤0.5/9.5	S	≤2
838680	yes	P1720	1859	non-MDR	0	S	≤8	S	≤2	S	≤2	S	≤4	S	≤4/2	S	≤2/4	S	≤1	S	≤1	S	≤2	S	≤1	S	≤0.25	S	≤0.25	S	≤0.25	S	≤2	S	≤0.5	S	≤1	S	≤0.5/9.5	S	≤2
734601	yes	P495	1867	non-MDR	0	S	≤8	S	≤2	S	≤2	S	≤4	S	8/4	S	8/4	S	2	S	≤1	S	≤2	S	≤1	S	≤0.25	S	≤0.25	S	≤0.25	S	≤2	S	≤0.5	S	≤1	S	≤0.5/9.5	S	≤2
749969	yes	P723	1884	non-MDR	0	S	≤8	S	≤2	S	≤2	S	≤4	S	≤4/2	S	≤2/4	S	2	S	≤1	S	≤2	S	≤1	S	≤0.25	S	≤0.25	S	≤0.25	S	≤2	S	≤0.5	S	≤1	S	≤0.5/9.5	S	≤2
709701	yes	P398	1946	non-MDR	0	S	≤8	S	≤2	S	≤2	S	≤4	S	≤4/2	S	≤2/4	S	≤1	S	≤1	S	≤2	S	≤1	S	≤0.25	S	≤0.25	S	≤0.25	S	≤2	S	≤0.5	S	≤1	S	≤0.5/9.5	S	≤2
768057	yes	P1027	1946	non-MDR	0	S	≤8	S	≤2	S	≤2	S	≤4	S	≤4/2	S	≤2/4	S	≤1	S	≤1	S	≤2	S	≤1	S	≤0.25	S	≤0.25	S	≤0.25	S	≤2	S	≤0.5	S	≤1	S	≤0.5/9.5	S	≤2
772749	yes	P1103	1955	non-MDR	0	S	≤8	S	≤2	S	≤2	S	≤4	S	≤4/2	S	≤2/4	S	2	S	≤1	S	≤2	S	≤1	S	≤0.25	S	≤0.25	S	≤0.25	S	≤2	S	≤0.5	S	≤1	S	≤0.5/9.5	S	≤2
710491	yes	P467	2005	non-MDR	0	S	≤8	S	≤2	S	≤2	S	≤4	S	≤4/2	S	≤2/4	S	≤1	S	≤1	S	≤2	S	≤1	S	≤0.25	S	≤0.25	S	≤0.25	S	≤2	S	≤0.5	S	≤1	S	≤0.5/9.5	S	≤2
759059	yes	P922	2015	non-MDR	0	S	≤8	S	≤2	S	≤2	S	≤4	S	≤4/2	S	≤2/4	S	≤1	S	≤1	S	≤2	S	≤1	S	≤0.25	S	≤0.25	S	≤0.25	S	≤2	S	≤0.5	S	≤1	S	≤0.5/9.5	S	≤2
772345	yes	P1071	2015	non-MDR	0	S	≤8	S	≤2	S	≤2	S	≤4	S	≤4/2	S	≤2/4	S	≤1	S	≤1	S	≤2	S	≤1	S	≤0.25	S	≤0.25	S	≤0.25	S	≤2	S	≤0.5	S	≤1	S	≤0.5/9.5	S	≤2
698730	yes	P261	2200	non-MDR	0	S	≤8	S	≤2	S	≤2	S	≤4	S	≤4/2	S	≤2/4	S	2	S	≤1	S	≤2	S	≤1	S	≤0.25	S	≤0.25	S	≤0.25	S	≤2	S	≤0.5	S	≤1	S	≤0.5/9.5	S	≤2
806984	yes	P463	2248	non-MDR	0	S	≤8	S	≤2	S	≤2	S	≤4	S	≤4/2	S	≤2/4	S	≤1	S	≤1	S	≤2	S	≤1	S	≤0.25	S	≤0.25	S	≤0.25	S	≤2	S	≤0.5	S	≤1	S	≤0.5/9.5	S	≤2
767109	yes	P956	2280	non-MDR	0	S	≤8	S	≤2	S	≤2	S	≤4	S	8/4	S	≤2/4	S	≤1	S	≤1	S	≤2	S	≤1	S	≤0.25	S	≤0.25	S	≤0.25	S	≤2	S	≤0.5	S	≤1	S	≤0.5/9.5	S	≤2
772021	yes	P1050	2474	non-MDR	0	S	≤8	S	≤2	S	≤2	S	≤4	S	≤4/2	S	≤2/4	S	2	S	≤1	S	≤2	S	≤1	S	≤0.25	S	≤0.25	S	≤0.25	S	≤2	S	≤0.5	S	≤1	S	≤0.5/9.5	S	≤2
772669		P1050	2474	non-MDR	0	S	≤8	S	≤2	S	≤2	S	≤4	S	≤4/2	S	≤2/4	S	2	S	≤1	S	≤2	S	≤1	S	≤0.25	S	≤0.25	S	≤0.25	S	≤2	S	≤0.5	S	≤1	S	≤0.5/9.5	S	≤2
805296	yes	P1356	2521	non-MDR	0	S	≤8	S	≤2	S	≤2	S	≤4	S	8/4	S	≤2/4	S	2	S	≤1	S	≤2	S	≤1	S	≤0.25	S	≤0.25	S	≤0.25	S	≤2	S	≤0.5	S	≤1	S	≤0.5/9.5	S	≤2
768321	yes	P1044	2522	non-MDR	0	S	≤8	S	≤2	S	≤2	S	≤4	S	≤4/2	S	≤2/4	S	≤1	S	≤1	S	≤2	S	≤1	S	≤0.25	S	≤0.25	S	≤0.25	S	≤2	S	≤0.5	S	≤1	S	≤0.5/9.5	S	≤2
709953	yes	P419	2540	non-MDR	0	S	≤8	S	≤2	S	≤2	S	≤4	S	≤4/2	S	≤2/4	S	≤1	S	≤1	S	≤2	S	≤1	S	≤0.25	S	≤0.25	S	≤0.25	S	≤2	S	≤0.5	S	≤1	S	≤0.5/9.5	S	≤2
697438	yes	P50	2554	non-MDR	0	S	≤8	S	≤2	S	≤2	S	≤4	S	≤4/2	S	≤2/4	S	2	S	≤1	S	≤2	S	≤1	S	≤0.25	S	≤0.25	S	≤0.25	S	≤2	S	≤0.5	S	≤1	S	≤0.5/9.5	S	≤2
750431	yes	P761	2554	non-MDR	0	S	≤8	S	≤2	S	≤2	S	≤4	S	≤4/2	S	≤2/4	S	2	S	≤1	S	≤2	S	≤1	S	≤0.25	S	≤0.25	S	≤0.25	S	≤2	S	≤0.5	S	≤1	S	≤0.5/9.5	S	≤2
767893	yes	P1018	2554	non-MDR	0	S	≤8	S	≤2	S	≤2	S	≤4	S	≤4/2	S	≤2/4	S	2	S	≤1	S	≤2	S	≤1	S	≤0.25	S	0.5	S	≤0.25	S	≤2	S	≤0.5	S	≤1	S	≤0.5/9.5	S	≤2
767907		P1018	2554	non-MDR	0	S	≤8	S	≤2	S	≤2	S	≤4	S	≤4/2	S	≤2/4	S	2	S	≤1	S	≤2	S	≤1	S	≤0.25	S	≤0.25	S	≤0.25	S	≤2	S	≤0.5	S	≤1	S	≤0.5/9.5	S	≤2
837740	yes	P1628	2556	non-MDR	0	S	≤8	S	≤2	S	≤2	S	≤4	S	≤4/2	S	≤2/4	S	2	S	≤1	S	≤2	S	≤1	S	≤0.25	S	0.5	S	≤0.25	S	≤2	S	≤0.5	S	≤1	S	≤0.5/9.5	S	≤2
750667	yes	P780	2558	non-MDR	0	S	≤8	S	≤2	S	≤2	S	≤4	S	≤4/2	S	≤2/4	S	2	S	≤1	S	≤2	S	≤1	S	≤0.25	S	≤0.25	S	≤0.25	S	≤2	S	≤0.5	S	≤1	S	≤0.5/9.5	S	≤2
758829		P780	2558	non-MDR	0	S	≤8	S	≤2	S	≤2	S	≤4	S	≤4/2	S	8/4	S	2	S	≤1	S	≤2	S	≤1	S	≤0.25	S	≤0.25	S	≤0.25	S	≤2	S	≤0.5	S	≤1	S	≤0.5/9.5	S	≤2
756259	yes	P792	2585	non-MDR	0	S	≤8	S	≤2	S	≤2	S	≤4	S	8/4	S	8/4	S	2	S	≤1	S	≤2	S	≤1	S	≤0.25	S	0.5	S	≤0.25	S	≤2	S	≤0.5	S	≤1	S	≤0.5/9.5	S	≤2
698302	yes	P224	2604	non-MDR	0	S	≤8	S	≤2	S	≤2	S	≤4	S	≤4/2	S	≤2/4	S	≤1	S	≤1	S	≤2	S	≤1	S	≤0.25	S	≤0.25	S	≤0.25	S	≤2	S	≤0.5	S	≤1	S	≤0.5/9.5	S	≤2
772441	yes	P1080	2617	non-MDR	0	S	≤8	S	≤2	S	≤2	S	≤4	S	≤4/2	S	≤2/4	S	≤1	S	≤1	S	≤2	S	≤1	S	≤0.25	S	≤0.25	S	≤0.25	S	≤2	S	≤0.5	S	≤1	S	≤0.5/9.5	S	≤2
698118	yes	P209	2619	non-MDR	0	S	≤8	S	≤2	S	≤2	S	≤4	S	≤4/2	S	≤2/4	S	≤1	S	≤1	S	≤2	S	≤1	S	≤0.25	S	≤0.25	S	≤0.25	S	≤2	S	≤0.5	S	≤1	S	≤0.5/9.5	S	≤2
698836	yes	P270	2619	non-MDR	0	S	≤8	S	≤2	S	≤2	S	≤4	S	≤4/2	S	≤2/4	S	2	S	≤1	S	≤2	S	≤1	S	≤0.25	S	≤0.25	S	≤0.25	S	≤2	S	≤0.5	S	≤1	S	≤0.5/9.5	S	≤2
750037	yes	P729	2619	non-MDR	0	S	≤8	S	≤2	S	≤2	S	≤4	S	≤4/2	S	≤2/4	S	≤1	S	≤1	S	≤2	S	≤1	S	≤0.25	S	≤0.25	S	≤0.25	S	≤2	S	≤0.5	S	≤1	S	≤0.5/9.5	S	≤2
758185	yes	P851	2619	non-MDR	0	S	≤8	S	≤2	S	≤2	S	≤4	S	≤4/2	S	≤2/4	S	≤1	S	≤1	S	≤2	S	≤1	S	≤0.25	S	≤0.25	S	≤0.25	S	≤2	S	≤0.5	S	≤1	S	≤0.5/9.5	S	≤2
759139		P209	2619	non-MDR	0	S	≤8	S	≤2	S	≤2	S	≤4	S	≤4/2	S	≤2/4	S	≤1	S	≤1	S	≤2	S	≤1	S	≤0.25	S	≤0.25	S	≤0.25	S	≤2	S	≤0.5	S	≤1	S	≤0.5/9.5	S	≤2
767117	yes	P957	2619	non-MDR	0	S	≤8	S	≤2	S	≤2	S	≤4	S	≤4/2	S	≤2/4	S	≤1	S	≤1	S	≤2	S	≤1	S	≤0.25	S	≤0.25	S	≤0.25	S	≤2	S	≤0.5	S	≤1	S	≤0.5/9.5	S	≤2
767191	yes	P964	2619	non-MDR	0	S	≤8	S	≤2	S	≤2	S	≤4	S	≤4/2	S	≤2/4	S	≤1	S	≤1	S	≤2	S	≤1	S	≤0.25	S	≤0.25	S	≤0.25	S	≤2	S	≤0.5	S	≤1	S	≤0.5/9.5	S	≤2
781457	yes	P1156	2619	non-MDR	0	S	≤8	S	≤2	S	≤2	S	≤4	S	≤4/2	S	≤2/4	S	≤1	S	≤1	S	≤2	S	≤1	S	≤0.25	S	≤0.25	S	≤0.25	S	≤2	S	≤0.5	S	≤1	S	≤0.5/9.5	S	≤2
822222	yes	P653	2619	non-MDR	0	S	≤8	S	≤2	S	≤2	S	≤4	S	≤4/2	S	≤2/4	S	≤1	S	≤1	S	≤2	S	≤1	S	≤0.25	S	≤0.25	S	≤0.25	S	≤2	S	≤0.5	S	≤1	S	≤0.5/9.5	S	≤2
822328	yes	P1491	2619	non-MDR	0	S	≤8	S	≤2	S	≤2	S	≤4	S	≤4/2	S	≤2/4	S	≤1	S	≤1	S	≤2	S	≤1	S	≤0.25	S	≤0.25	S	≤0.25	S	≤2	S	≤0.5	S	≤1	S	≤0.5/9.5	S	≤2
822974		P1491	2619	non-MDR	0	S	≤8	S	≤2	S	≤2	S	≤4	S	≤4/2	S	≤2/4	S	≤1	S	≤1	S	≤2	S	≤1	S	≤0.25	S	≤0.25	S	≤0.25	S	≤2	S	≤0.5	S	≤1	S	≤0.5/9.5	S	≤2
806128	yes	P1392	2626	non-MDR	0	S	≤8	S	≤2	S	≤2	S	≤4	S	≤4/2	S	≤2/4	S	≤1	S	≤1	S	≤2	S	≤1	S	≤0.25	S	≤0.25	S	≤0.25	S	≤2	S	≤0.5	S	≤1	S	≤0.5/9.5	S	≤2
838130	yes	P1667	2626	non-MDR	0	S	≤8	S	≤2	S	≤2	S	≤4	S	≤4/2	S	≤2/4	S	≤1	S	≤1	S	≤2	S	≤1	S	≤0.25	S	≤0.25	S	≤0.25	S	≤2	S	≤0.5	S	≤1	S	≤0.5/9.5	S	≤2
734811	yes	P511	2678	non-MDR	0	S	≤8	S	≤2	S	≤2	S	≤4	S	≤4/2	S	≤2/4	S	≤1	S	≤1	S	≤2	S	≤1	S	≤0.25	S	≤0.25	S	≤0.25	S	≤2	S	≤0.5	S	≤1	S	≤0.5/9.5	S	≤2
793851	yes	P1272	2678	non-MDR	0	S	≤8	S	≤2	S	≤2	S	≤4	S	≤4/2	S	≤2/4	S	2	S	≤1	S	≤2	S	≤1	S	≤0.25	S	≤0.25	S	≤0.25	S	≤2	S	≤0.5	S	≤1	S	≤0.5/9.5	S	≤2
[truncated: 80 more rows]
