# Supplementary material for: A one-year genomic investigation of Escherichia coli epidemiology and nosocomial spread at a large US healthcare network
Source: Genome Med. 2022 Dec 30;14:147. doi: 10.1186/s13073-022-01150-7 (PMC9801656; doi:10.1186/s13073-022-01150-7)
Supplement: Supplementary file 3 — Additional file 3: Table S3. AMR Genetic Characteristics. [file 13073_2022_1150_MOESM3_ESM.xlsx]

## Sheet: S3-AMR Genetic Characteristics
Sample ID	Patient ID	MDR Status	MLST	Replicons	Acquired AMR Genes	Point Mutations
822836	P1529	non-MDR	10	Col(MG828)_1, Col156_1, ColRNAI_1, IncFIB(AP001918)_1	blaEC
750095	P734	non-MDR	10	Col(MG828)_1, Col156_1, ColRNAI_1, IncFIB(AP001918)_1, IncFII_1, IncX1_1	blaEC
758177	P850	non-MDR	10		blaEC
710329	P452	non-MDR	10	Col440I_1, ColRNAI_1, IncFIB(AP001918)_1, IncFII(pCoo)_1_pCoo, IncFII(pRSB107)_1_pRSB107	blaEC
698684	P257	non-MDR	10	Col156_1, ColRNAI_1, IncFIC(FII)_1, IncFII_1, IncI1_1_Alpha	blaEC	gyrA S83L
698142	P212	non-MDR	10	Col440I_1	blaEC
822176	P1481	non-MDR	10	Col(BS512)_1, Col156_1, Col8282_1, ColRNAI_1, IncFIB(AP001918)_1, IncFIC(FII)_1	aadA1, blaEC, dfrA1, sul1, sul2, tet(A)	gyrA S83L
794103	P1289	non-MDR	10	IncFIA(HI1)_1_HI1, IncFIB(K)_1_Kpn3	blaEC
837556	P1609	non-MDR	10	Col156_1, ColRNAI_1, IncFIB(AP001918)_1, IncFII(pHN7A8)_1_pHN7A8	aadA2, blaEC, dfrA12, sul1
699188	P297	non-MDR	10	Col(BS512)_1, Col156_1, ColRNAI_1, IncFIA_1, IncFIB(AP001918)_1, IncFIC(FII)_1, IncI_Gamma_1	blaEC, blaTEM-1, dfrA7, sul1	gyrA S83L
698974	P281	non-MDR	10	Col(BS512)_1, Col156_1, Col8282_1, ColRNAI_1, ColpVC_1, IncB/O/K/Z_2, IncFIB(AP001918)_1, IncFII(pRSB107)_1_pRSB107	blaEC, blaTEM-1, sul2
793457	P53	non-MDR	10	IncFIB(AP001918)_1	blaEC
793499	P1240	non-MDR	10	IncFIB(AP001918)_1	blaEC
749493	P686	non-MDR	10	Col(MG828)_1, Col156_1, IncB/O/K/Z_3	blaEC, tet(A)	gyrA S83L
767029	P686	non-MDR	10	Col(MG828)_1, Col(MP18)_1, Col156_1, IncB/O/K/Z_3	blaEC, tet(A)	gyrA S83L
822780	P1525	non-MDR	10	IncFIB(AP001918)_1, IncFII(pRSB107)_1_pRSB107, p0111_1	aph(3)-Ib, aph(6)-Id, blaEC, blaTEM-1, sul2, tet(B)
794557	P1331	non-MDR	10	IncB/O/K/Z_2, IncFIB(AP001918)_1, IncFII(pRSB107)_1_pRSB107	aph(3)-Ib, aph(6)-Id, blaEC, blaTEM-1, sul2, tet(B)
758483	P875	non-MDR	10		blaEC
836788	P1582	MDR	10	IncI1_1_Alpha, IncP1_3	aadA2, aph(3)-Ia, blaCTX-M-15, blaEC, dfrA14, qnrS1, sul3, tet(A)
698990	P138	MDR	10	IncFIB(pB171)_1_pB171, IncFIC(FII)_1	blaCTX-M-15, blaEC, blaTEM-1, qnrS1, tet(A)	gyrA S83L
735189	P539	non-MDR	10	Col(BS512)_1, Col156_1, Col440I_1, ColRNAI_1, ColpVC_1, IncFIB(AP001918)_1, IncFIC(FII)_1	blaEC, blaTEM-1, qnrB19	gyrA D87N
735517	P564	non-MDR	10	Col(BS512)_1, Col(MG828)_1, Col156_1, ColRNAI_1, ColpVC_1, IncFIB(AP001918)_1, IncFIC(FII)_1	blaEC	gyrA S83L
709605	P389	non-MDR	10		blaEC-15
750721	P389	non-MDR	10		blaEC-15
704903	P137	non-MDR	10	IncFIC(FII)_1, IncR_1	aadA1, aadA2, blaEC-15, blaTEM-1, dfrA12, tet(M)	gyrA S83L, parC S80I
758273	P859	non-MDR	10	Col(BS512)_1, Col156_1, Col440I_1, ColRNAI_1, ColpVC_1, IncFIC(FII)_1	blaEC, qnrB19, tet(B)
772513	P859	non-MDR	10	Col(BS512)_1, Col156_1, ColRNAI_1, ColpVC_1, IncFIC(FII)_1	blaEC, tet(B)
782187	P859	non-MDR	10	Col(BS512)_1, Col156_1, ColRNAI_1, ColpVC_1, IncFIC(FII)_1	blaEC, tet(B)
749573	P693	non-MDR	10	Col(BS512)_1, Col(MG828)_1, Col156_1, Col8282_1, ColRNAI_1, IncFIC(FII)_1	blaEC, tet(A)
839126	P1764	non-MDR	10	Col440I_1, ColRNAI_1, ColpVC_1, IncFIB(AP001918)_1, IncFIC(FII)_1	aph(3)-Ib, aph(6)-Id, blaEC, blaTEM-1, dfrA14, qnrB19, sul2
734619	P496	non-MDR	10	Col(MG828)_1, Col156_1, Col8282_1, ColRNAI_1, IncB/O/K/Z_3, IncFIB(AP001918)_1	aph(3)-Ib, aph(6)-Id, blaCMY-4, blaEC, sul2	gyrA S83L
734845	P512	non-MDR	10	Col156_1, Col8282_1, ColRNAI_1, IncFIB(AP001918)_1	blaEC
768153	P1033	non-MDR	10	Col(BS512)_1, Col8282_1, IncB/O/K/Z_1	blaEC
793579	P1248	non-MDR	10	Col156_1, ColRNAI_1, IncFIB(AP001918)_1, IncFIC(FII)_1, IncX1_1	aadA1, aph(3)-Ib, aph(6)-Id, blaEC, dfrA1, sul2
709139	P348	non-MDR	10	Col440I_1, IncFIB(K)_1_Kpn3, IncFII_1	blaEC
698642	P26	MDR	10	Col156_1, IncFIA_1, IncFIB(AP001918)_1, IncFIC(FII)_1, IncI1_1_Alpha	aac(3)-IId, aadA5, aph(3)-Ib, aph(6)-Id, blaCTX-M-14, blaEC, dfrA17, sul2, tet(A)	gyrA D87N, gyrA S83L, parC S80I
837758	P1629	MDR	10	IncX1_1	aadA2, blaEC, blaTEM-1, dfrA12, floR, sul3, tet(A)
837896	P1643	non-MDR	10
837636	P1617	non-MDR	10	Col440I_1, ColRNAI_1	blaEC
758409	P69	non-MDR	10		blaEC	gyrA D87N, gyrA S83L, parC S80I, parE S458A
793885	P8	non-MDR	10	Col440II_1, Col440I_1, Col8282_1, ColRNAI_1, IncI1_1_Alpha	aac(3)-VIa, aadA1, aph(3)-Ia, blaEC, sul2, sul3	gyrA D87N, gyrA S83L, parC S80I, parE L416F
793835	P1270	non-MDR	10	Col156_1, ColRNAI_1, IncFIB(AP001918)_1, IncFIC(FII)_1, IncI1_1_Alpha	blaEC, tet(A)
750011	P727	MDR	10	Col440I_1, ColRNAI_1, IncB/O/K/Z_2, IncFIB(pB171)_1_pB171, IncFII(pRSB107)_1_pRSB107	aadA5, aph(3)-Ib, aph(6)-Id, blaEC, blaTEM-1, dfrA17, dfrA7, sul1, sul2, tet(A)
766487	P942	MDR	10	IncFIA_1, IncFIB(AP001918)_1, IncI_Gamma_1	blaCTX-M-15, blaEC	gyrA D87N, gyrA S83L, parC S80I, parE S458A
821954	P1469	MDR	12	Col156_1, IncFIB(AP001918)_1, IncFII(29)_1_pUTI89	blaEC-5, blaTEM-1, tet(B)	ampC T-32A
697760	P177	non-MDR	12	Col156_1, IncFIB(AP001918)_1, IncFII(29)_1_pUTI89	blaEC-5
767579	P140	MDR	12	Col156_1, IncFIB(AP001918)_1, IncFII(29)_1_pUTI89	blaEC-5, blaTEM-1, tet(B)	ampC T-32A, rpoB S531F
734547	P490	non-MDR	12		blaEC-5
736003	P606	non-MDR	12		blaEC-5
781973	P1195	non-MDR	12	IncFII(pHN7A8)_1_pHN7A8	blaEC-5
735403	P554	MDR	12	Col(BS512)_1, Col156_1, IncB/O/K/Z_2, IncFIB(AP001918)_1, IncFII(29)_1_pUTI89	blaEC-5, blaTEM-1, dfrA5, sul1, tet(B)	ampC T-32A
735663	P577	non-MDR	12	Col156_1, IncFIB(AP001918)_1, IncFIC(FII)_1	blaEC-5
749419	P679	non-MDR	12	IncFIC(FII)_1	blaEC-5
757891	P827	non-MDR	12	Col156_1, IncFIB(AP001918)_1, IncFIC(FII)_1	blaEC-5
758193	P852	non-MDR	12		blaEC-5
807606	P1442	MDR	12	Col156_1, IncFIB(AP001918)_1, IncFII(29)_1_pUTI89	blaEC-5	ampC T-32A
708925	P332	MDR	12	Col156_1, IncFIB(AP001918)_1, IncFII(29)_1_pUTI89	blaEC-5	ampC T-32A
697568	P158	MDR	12	Col156_1, IncFIB(AP001918)_1, IncFII(29)_1_pUTI89	blaEC-5, blaTEM-1, tet(B)	ampC T-32A
747899	P634	MDR	12	Col156_1, IncFIB(AP001918)_1, IncFII(29)_1_pUTI89	blaEC-5, blaTEM-1, tet(B)	ampC T-32A
697840	P185	MDR	12	Col156_1, IncFIB(AP001918)_1, IncFIC(FII)_1, IncI1_1_Alpha	aac(3)-IId, aadA5, blaEC-5, blaTEM-1, dfrA17, sul1
709399	P370	non-MDR	12		blaEC-5
710353	P455	non-MDR	12	IncFIC(FII)_1	blaEC-5, blaTEM-1
781377	P1151	MDR	12	Col156_1, IncFIB(AP001918)_1, IncFII(29)_1_pUTI89	blaEC-5, blaTEM-1	ampC T-32A
781385	P1152	MDR	12	Col156_1, IncB/O/K/Z_2, IncFIB(AP001918)_1, IncFII(29)_1_pUTI89	blaEC-5	ampC T-32A
749153	P72	MDR	12	Col156_1, IncFIA_1, IncFIB(pB171)_1_pB171, IncFII(pRSB107)_1_pRSB107	aadA1, blaEC-5, blaTEM-1, dfrA1, sul1, tet(B)
735873	P140	MDR	12	Col156_1, IncFIB(AP001918)_1, IncFII(29)_1_pUTI89	blaEC-5, blaTEM-1, tet(B)	ampC T-32A, rpoB S531F
793545	P1245	MDR	12	Col156_1, ColRNAI_1, IncFIB(AP001918)_1, IncFII(29)_1_pUTI89	blaEC-5	ampC T-32A
805690	P1374	non-MDR	12		blaEC-5
838018	P1655	non-MDR	12		blaEC-5
749637	P697	MDR	12	Col156_1, IncFIB(AP001918)_1, IncFIC(FII)_1, IncFII(pHN7A8)_1_pHN7A8	aac(3)-IId, aadA5, blaEC-5, blaTEM-1, dfrA17, sul1
794611	P1335	MDR	12		blaEC-5	ampC T-32A
708941	P334	non-MDR	12		aph(3)-Ia, aph(3)-Ib, aph(6)-Id, blaEC-5, blaTEM-1, catA1, sul2
697890	P190	MDR	12	IncFIB(AP001918)_1, IncFIC(FII)_1	aadA2, aph(3)-Ib, aph(6)-Id, blaEC-5, blaTEM-1, dfrA12, sul1, sul2, tet(B)
735121	P534	non-MDR	12		blaEC-5	gyrA S83L
792911	P1228	MDR	12	Col156_1, IncFIA_1, IncFIB(pB171)_1_pB171, IncFII(pRSB107)_1_pRSB107	aadA1, aph(3)-Ia, blaEC-5, blaTEM-1, dfrA1, sul1, tet(B)
822668	P1515	non-MDR	12	IncB/O/K/Z_2, IncFIB(AP001918)_1, IncFIC(FII)_1	blaEC-5
839142	P1766	non-MDR	12	Col156_1, IncFIB(AP001918)_1, IncFIC(FII)_1	blaEC-5	gyrA S83L
697500	P153	MDR	12	Col156_1, IncFIB(AP001918)_1, IncFII(29)_1_pUTI89	blaEC-5, blaTEM-1	ampC T-32A
697648	P166	MDR	12	Col156_1, IncFIB(AP001918)_1, IncFII(29)_1_pUTI89	blaEC-5, blaTEM-1	ampC T-32A
697752	P92	non-MDR	12		blaEC-5
708917	P166	MDR	12	Col156_1, IncFIB(AP001918)_1, IncFII(29)_1_pUTI89	blaEC-5, blaTEM-1	ampC T-32A
709201	P355	MDR	12	Col156_1, IncFIB(AP001918)_1, IncFII(29)_1_pUTI89	blaEC-5, blaTEM-1, tet(B)	ampC T-32A
709671	P395	MDR	12	Col156_1, IncFIB(AP001918)_1, IncFII(29)_1_pUTI89	blaEC-5, blaTEM-1, tet(B)	ampC T-32A
709987	P139	MDR	12	Col156_1, IncB/O/K/Z_2, IncFIB(AP001918)_1, IncFII(29)_1_pUTI89	blaEC-5	ampC T-32A
710273	P448	MDR	12	Col156_1, IncFIB(AP001918)_1, IncFII(29)_1_pUTI89	blaEC-5, blaTEM-1, tet(B)	ampC T-32A
734571	P493	MDR	12	Col156_1, IncFIB(AP001918)_1, IncFII(29)_1_pUTI89	blaEC-5, blaTEM-1, tet(B)	ampC T-32A
734837	P51	MDR	12	Col156_1, ColRNAI_1, IncFIB(AP001918)_1, IncFII(29)_1_pUTI89	blaEC-5	ampC C-11T, ampC T-32A
735083	P412	non-MDR	12	Col156_1, IncFIB(AP001918)_1, IncFIC(FII)_1	blaEC-5
735251	P543	MDR	12	Col156_1, IncB/O/K/Z_2, IncFIB(AP001918)_1, IncFII(29)_1_pUTI89	blaEC-5	ampC T-32A
749791	P710	MDR	12	Col156_1, IncFIB(AP001918)_1, IncFII(29)_1_pUTI89	blaEC-5, blaTEM-1, tet(B)	ampC T-32A
749847	P715	MDR	12	Col156_1, ColRNAI_1, IncB/O/K/Z_2, IncFIB(AP001918)_1, IncFII(29)_1_pUTI89	blaEC-5, blaTEM-1
757963	P139	MDR	12	Col156_1, IncB/O/K/Z_2, IncFIB(AP001918)_1, IncFII(29)_1_pUTI89	blaEC-5	ampC T-32A
758491	P876	MDR	12	Col156_1, IncFIB(AP001918)_1, IncFII(29)_1_pUTI89	blaEC-5, blaTEM-1, tet(B)	ampC T-32A
758887	P786	non-MDR	12	IncB/O/K/Z_2	blaEC-5
758959	P912	MDR	12	Col156_1, IncFIB(AP001918)_1, IncFII(29)_1_pUTI89	blaEC-5	ampC T-32A
758975	P914	MDR	12	Col156_1, IncFIB(AP001918)_1, IncFII(29)_1_pUTI89	blaEC-5	ampC T-32A
767351	P975	MDR	12	Col156_1, IncFIB(AP001918)_1, IncFII(29)_1_pUTI89	blaEC-5, blaTEM-1	ampC T-32A
767393	P978	non-MDR	12		blaEC-5
772353	P1072	non-MDR	12	ColRNAI_1, IncFIC(FII)_1	aph(3)-Ib, aph(6)-Id, blaEC-5, blaTEM-1, sul2
772483	P1084	non-MDR	12	IncI1_1_Alpha	blaEC-5
772505	P1085	MDR	12	Col156_1, IncFIB(AP001918)_1, IncFII(29)_1_pUTI89	blaEC-5, blaTEM-1	ampC T-32A
781221	P876	MDR	12	Col156_1, IncFIB(AP001918)_1, IncFII(29)_1_pUTI89	blaEC-5, blaTEM-1, tet(B)	ampC T-32A
781721	P1176	non-MDR	12	ColpVC_1, IncFIB(AP001918)_1, IncFIC(FII)_1	aadA1, blaEC-5, dfrA1, tet(D)
793609	P1251	MDR	12	Col156_1, IncFIB(AP001918)_1, IncFII(29)_1_pUTI89	blaEC-5, blaTEM-1, tet(B)	ampC T-32A
821794	P1459	non-MDR	12	Col(MG828)_1	aph(6)-Id, blaEC-5, dfrA14
821912	P1459	non-MDR	12		blaEC-5
822118	P978	non-MDR	12		blaEC-5
782217	P876	MDR	12	Col156_1, IncFIB(AP001918)_1, IncFII(29)_1_pUTI89	blaEC-5, blaTEM-1, tet(B)	ampC T-32A
838438	P1696	non-MDR	12		blaEC-5
793561	P1247	non-MDR	13	Col(MG828)_1, Col(MP18)_1, ColRNAI_1, IncFIB(AP001918)_1	blaEC-15
794549	P1330	non-MDR	14	Col(MG828)_1, Col156_1, Col8282_1, ColRNAI_1, IncFIB(AP001918)_1, IncFII(29)_1_pUTI89	blaEC-5	marR S3N, uhpT E350Q
806766	P1417	non-MDR	14	ColRNAI_1, IncFIB(AP001918)_1, IncFIC(FII)_1	blaEC-5, blaTEM-1, sul2, tet(B)	gyrA D87Y, marR S3N, uhpT E350Q
805818	P1382	non-MDR	14		blaEC-5, blaTEM-1	marR S3N, uhpT E350Q
806678	P1412	non-MDR	14	ColRNAI_1, IncFIB(AP001918)_1, IncFIC(FII)_1	blaEC-5	marR S3N, uhpT E350Q
780399	P1139	MDR	23	IncFIB(AP001918)_1, IncFIC(FII)_1, IncFII_1, IncI1_1_Alpha	aadA1, aadA2, blaCMY-2, blaEC-15, blaTEM-1, catA1, dfrA12, sul3, tet(B)
821858	P1463	non-MDR	28	ColRNAI_1, IncB/O/K/Z_2	blaEC-5	uhpT E350Q
793641	P1255	non-MDR	28	ColRNAI_1, IncI2_1_Delta	blaEC-5	uhpT E350Q
735945	P601	MDR	31	Col440I_1, IncFIB(pB171)_1_pB171, IncFII(pRSB107)_1_pRSB107	aac(3)-IIe, aadA1, aadA5, blaEC-8, blaTEM-1, catA1, dfrA17, sul1, tet(A)	cyaA S352T, gyrA S83L, parC S57T, uhpT E350Q
700797	P311	non-MDR	34	Col156_1, IncB/O/K/Z_2, IncFIC(FII)_1	blaEC
793675	P1258	MDR	38	Col8282_1, ColRNAI_1, IncB/O/K/Z_2, IncFIA_1, IncFIB(AP001918)_1, IncFIC(FII)_1, IncFII(pRSB107)_1_pRSB107	aph(3)-Ib, aph(6)-Id, blaEC-8, blaTEM-1, sul2	cyaA S352T
699218	P300	non-MDR	38	Col156_1, IncFIB(AP001918)_1, IncFIC(FII)_1	aph(3)-Ib, aph(6)-Id, blaEC-8, blaTEM-1, catA1, sul2, tet(D)	cyaA S352T, gyrA S83L, parC S57T
730411	P483	MDR	38	Col156_1, Col440I_1, Col8282_1, IncFIA_1, IncFIB(AP001918)_1	aadA5, blaCTX-M-14, blaEC-8, sul1	cyaA S352T, gyrA D87N, gyrA S83L, parC S80I
730429	P471	MDR	38	IncFIB(AP001918)_1, IncFII(pRSB107)_1_pRSB107	aadA1, aph(3)-Ia, blaCTX-M-14, blaDHA-1, blaEC-8, blaTEM-1, dfrA1, qnrB4, sul1, tet(D)	cyaA S352T
836586	P1562	MDR	38	IncFII_1	blaCMY-2, blaEC-8	cyaA S352T
709509	P380	non-MDR	38		blaEC-8	cyaA S352T
780331	P1134	MDR	38	Col156_1, IncFIA_1, IncFIB(AP001918)_1, IncFII(pRSB107)_1_pRSB107, IncI2_1_Delta	aac(3)-IId, aadA5, blaEC-8, blaTEM-1, dfrA17	cyaA S352T, gyrA D87N, gyrA S83L, parC S80I
730437	P471	MDR	38	IncFIB(AP001918)_1, IncFII(pRSB107)_1_pRSB107	aadA1, aph(3)-Ia, blaCTX-M-14, blaDHA-1, blaEC-8, blaTEM-1, dfrA1, qnrB4, sul1, tet(D)	cyaA S352T
836930	P1596	MDR	38	Col156_1, IncFIA_1, IncFIB(AP001918)_1, IncFII(pRSB107)_1_pRSB107, IncI2_1_Delta	aac(3)-IId, aadA5, blaEC-8, blaTEM-1	cyaA S352T, gyrA D87N, gyrA S83L, parC S80I
781981	P1196	non-MDR	38		blaEC-8	cyaA S352T
836608	P1564	MDR	38	Col(BS512)_1, IncX1_1	blaCMY-2, blaEC-8, blaTEM-1, dfrA14, sul3, tet(A)	cyaA S352T
758119	P846	non-MDR	38		blaEC-8	cyaA S352T
772853	P1110	non-MDR	38		blaEC-8	cyaA S352T
735293	P70	MDR	38	IncFIB(AP001918)_1, IncFIC(FII)_1, IncI2_1	aph(3)-Ib, aph(6)-Id, blaEC-8, blaTEM-1, catA1, sul2, tet(D)	cyaA S352T, gyrA S83L
698298	P223	MDR	38	Col156_1, IncFIB(AP001918)_1, IncX1_4	aph(3)-Ib, aph(6)-Id, blaEC-8, blaTEM-1, catA1, dfrA5, sul2, tet(D)	cyaA S352T
767667	P1001	non-MDR	38	Col156_1, IncFIB(AP001918)_1, IncFIC(FII)_1	aph(3)-Ib, aph(6)-Id, blaEC-8	cyaA S352T, gyrA S83L, parC S80R
749901	P719	non-MDR	38		blaEC-8	cyaA S352T
805640	P1373	non-MDR	38	IncI1_1_Alpha	blaEC-8	cyaA S352T
807760	P131	MDR	38		blaCTX-M-14, blaEC-8, blaTEM-1, tet(D)	cyaA S352T, gyrA D87Y, gyrA S83L, parC S80I, parE S458A
824384	P131	MDR	38		blaCTX-M-14, blaEC-8, blaTEM-1, tet(D)	cyaA S352T, gyrA D87Y, gyrA S83L, parC S80I, parE S458A
836948	P1597	MDR	38		blaCTX-M-14, blaEC-8, blaTEM-1, tet(D)	cyaA S352T, gyrA D87Y, gyrA S83L, parC S80I, parE S458A
836964	P1599	MDR	38		blaCTX-M-14, blaEC-8, blaTEM-1, tet(D)	cyaA S352T, gyrA D87Y, gyrA S83L, parC S80I, parE S458A
698886	P131	MDR	38		blaCTX-M-14, blaEC-8, blaTEM-1, tet(D)	cyaA S352T, gyrA D87Y, gyrA S83L, parC S80I, parE S458A
766307	P131	MDR	38		blaCTX-M-14, blaEC-8, blaTEM-1, tet(D)	cyaA S352T, gyrA D87Y, gyrA S83L, parC S80I, parE S458A
705037	P321	MDR	38		aac(3)-IIe, aadA2, blaCTX-M-14, blaEC-8, dfrA12, sul1	cyaA S352T, gyrA D87Y, gyrA S83L, parC S80I, parE S458A
697808	P181	MDR	38	ColRNAI_1, IncFIA_1, IncFIB(AP001918)_1, IncFII(29)_1_pUTI89, IncX1_1	blaCTX-M-15, blaEC-8, blaTEM-1, dfrB4, sul1	cyaA S352T, gyrA D87N, gyrA S83L, parC E84G, parC S80I
781747	P1177	non-MDR	38		blaEC-8	cyaA S352T
698570	P247	MDR	38	Col8282_1, IncFIB(AP001918)_1, IncFII_1	aadA5, aph(3)-Ib, aph(6)-Id, blaCTX-M-27, blaEC-8, dfrA17, sul1, sul2, tet(A)	cyaA S352T
766429	P247	MDR	38	IncFIB(AP001918)_1, IncFII_1	aph(3)-Ib, aph(6)-Id, blaCTX-M-27, blaEC-8, sul1, sul2, tet(A)	cyaA S352T
697412	P147	non-MDR	38	Col156_1, ColRNAI_1, IncFIB(AP001918)_1, IncFIC(FII)_1, IncI2_1_Delta, IncX1_1	aph(3)-Ib, aph(6)-Id, blaEC-8, blaTEM-1, catA1, dfrA7, sul2, tet(D)	cyaA S352T, gyrA S83L
735777	P587	MDR	38	Col156_1, IncFIB(AP001918)_1, IncFIC(FII)_1, IncX4_1	blaEC-8, blaTEM-1, catA1, dfrA5, sul1, tet(D)	cyaA S352T, gyrA S83L
772215	P60	non-MDR	38	IncFIB(AP001918)_1, IncFIC(FII)_1, IncFII(pCoo)_1_pCoo, IncI2_1_Delta	blaEC-8	cyaA S352T, gyrA D87N, gyrA S83L, parC S80I, parE I464F, pmrB V161G
780323	P1133	MDR	38	Col156_1, IncFIB(AP001918)_1	blaEC-8, blaTEM-1, catA1, dfrA5, sul1, tet(D)	cyaA S352T, gyrA S83L
794573	P60	non-MDR	38	IncFIB(AP001918)_1, IncFIC(FII)_1, IncFII(pCoo)_1_pCoo, IncI2_1_Delta	blaEC-8	cyaA S352T, gyrA D87N, gyrA S83L, parC S80I, parE I464F, pmrB V161G
822894	P1534	MDR	38	IncFIA_1, IncFIB(AP001918)_1, IncFIC(FII)_1	aph(3)-Ib, aph(6)-Id, blaEC-8, blaTEM-1, dfrA8, sul2	cyaA S352T
772837	P1108	non-MDR	38	Col156_1, IncFIA_1, IncFIB(AP001918)_1, IncFII(29)_1_pUTI89	blaEC-8, blaTEM-1, tet(B)	cyaA S352T
699162	P295	MDR	38	IncFIB(AP001918)_1, IncFII(pHN7A8)_1_pHN7A8, IncI2_1	aac(3)-IId, aadA5, blaCTX-M-27, blaEC-8, blaTEM-1, dfrA17, qnrS1, sul1, tet(A)	cyaA S352T
792735	P1218	MDR	38		aph(3)-Ib, aph(6)-Id, blaCTX-M-14, blaEC-8, sul2	cyaA S352T, gyrA D87Y, gyrA S83L, parC S80I, parE S458A
792769	P1220	MDR	38	IncFIB(AP001918)_1, IncFII_1	aadA5, aph(3)-Ib, aph(6)-Id, blaCTX-M-27, blaEC-8, sul1, sul2, tet(A)	cyaA S352T, gyrA S83L
821962	P1470	non-MDR	38	ColRNAI_1, IncFIB(AP001918)_1, IncFIC(FII)_1, IncFII_1	blaEC-8	cyaA S352T
806304	P1398	non-MDR	40		blaEC-15
757665	P265	non-MDR	43	IncI2_1_Delta	blaEC
792873	P1227	MDR	44	Col(MG828)_1, IncFIA_1, IncFIB(AP001918)_1, IncI1_1_Alpha	aac(6)-Ib-cr5, aadA5, blaCTX-M-15, blaEC, blaOXA-1, dfrA17, sul1, tet(B)	gyrA D87N, gyrA S83L, parC S80I, parE S458T
780251	P129	MDR	44	IncFIA_1, IncFIB(AP001918)_1	aac(6)-Ib-cr5, aadA5, aph(3)-Ib, aph(6)-Id, blaCTX-M-15, blaEC, blaOXA-1, dfrA17, sul1, sul2, tet(B)	gyrA D87N, gyrA S83L, parC S80I, parE S458T
794031	P1284	non-MDR	56	IncFII_1, IncI1_1_Alpha, IncX1_1	blaEC-15
768267	P97	non-MDR	58	Col(MG828)_1, Col440II_1, Col8282_1, ColRNAI_1, IncFIA_1, IncFIB(AP001918)_1, IncL/M(pMU407)_1_pMU407, IncY_1	aac(3)-IIe, blaEC-15, blaTEM-1	gyrA S83L
772693	P1099	MDR	58	IncFIB(AP001918)_1, IncFII_1	aph(3)-Ib, aph(6)-Id, blaEC-15, blaTEM-1, dfrA5, sul2, tet(A)
836980	P1601	MDR	58	Col8282_1, IncFIB(AP001918)_1, IncFII_1, IncI1_1_Alpha, IncX1_1	aadA12, aph(3)-Ia, aph(3)-Ib, aph(6)-Id, blaEC-15, dfrA1, dfrA5, lnu(A), sul2
767633	P998	non-MDR	58	Col(MG828)_1	blaEC-15
822714	P225	non-MDR	58	IncFIA_1, IncFIB(pB171)_1_pB171, IncFII(pRSB107)_1_pRSB107	blaEC-15
734799	P400	MDR	58	Col8282_1, IncFIA_1, IncFIB(AP001918)_1, IncFIC(FII)_1	aph(3)-Ib, aph(6)-Id, blaEC-15, blaTEM-1, dfrA14, qnrS1, sul2, tet(A)
749871	P716	non-MDR	58	Col156_1, IncFIB(AP001918)_1	blaEC-15
697938	P194	MDR	58	ColRNAI_1, IncFIB(AP001918)_1, IncFII_1	aph(3)-Ia, aph(3)-Ib, aph(6)-Id, blaEC-15, blaTEM-1, dfrA5, sul2, tet(A)
772547	P1087	MDR	58	IncFIB(AP001918)_1	aph(3)-Ib, aph(6)-Id, blaEC-15, tet(B)	ampC C-42T
780235	P1087	MDR	58	IncFIB(AP001918)_1	aph(3)-Ib, aph(6)-Id, blaEC-15, tet(B)	ampC C-42T
780315	P1087	MDR	58	IncFIB(AP001918)_1	aph(3)-Ib, aph(6)-Id, blaEC-15, tet(B)	ampC C-42T
793747	P1263	non-MDR	59	Col(MG828)_1, Col156_1, Col8282_1, ColRNAI_1, ColpVC_1, IncFIB(AP001918)_1, IncFII(29)_1_pUTI89	blaEC-5	cyaA S352T, parE I355T, uhpT E350Q
699066	P286	non-MDR	59	Col(MG828)_1, Col(MP18)_1, Col156_1, Col8282_1, ColRNAI_1, IncY_1	blaEC-5	cyaA S352T, parE I355T, uhpT E350Q
758547	P881	MDR	59	Col(BS512)_1, Col156_1, Col8282_1, ColRNAI_1, IncB/O/K/Z_2, IncFIB(AP001918)_1	aadA1, blaEC-5, blaOXA-1, catA1, dfrA5, sul1, tet(B)	cyaA S352T, parE I355T, uhpT E350Q
794687	P80	non-MDR	59	Col156_1, ColRNAI_1, IncFIB(AP001918)_1, IncFII(29)_1_pUTI89, IncFII_1	blaEC-5	cyaA S352T, gyrA S83L, parE I355T, uhpT E350Q
806660	P80	non-MDR	59	Col156_1, ColRNAI_1, IncFIB(AP001918)_1	blaEC-5	cyaA S352T, gyrA S83L, parE I355T, uhpT E350Q
822626	P1512	non-MDR	59	Col(BS512)_1, Col(MG828)_1, Col156_1, ColRNAI_1, IncB/O/K/Z_2, IncFIB(AP001918)_1, IncFIC(FII)_1	aph(3)-Ib, aph(6)-Id, blaEC-5, blaTEM-1, sul2	cyaA S352T, gyrA S83L, parE I355T, uhpT E350Q
699024	P284	non-MDR	59	Col(MG828)_1, Col156_1, Col440II_1, Col440I_1, ColRNAI_1	blaEC-5	cyaA S352T, parE I355T, uhpT E350Q
772467	P1082	non-MDR	59	Col156_1, ColRNAI_1, IncFIB(AP001918)_1, IncFII(29)_1_pUTI89	blaEC-5	cyaA S352T, parE I355T, uhpT E350Q
698416	P12	non-MDR	59	Col(MP18)_1, Col156_1, ColRNAI_1, IncB/O/K/Z_2, IncFIB(AP001918)_1, IncFII(29)_1_pUTI89, IncX1_1	blaEC-5, blaTEM-1	cyaA S352T, parE I355T, uhpT E350Q
794469	P1323	non-MDR	59	Col156_1, Col8282_1, ColRNAI_1, IncFIB(AP001918)_1, IncFII(29)_1_pUTI89	blaEC-5	cyaA S352T, parE I355T, uhpT E350Q
772281	P858	non-MDR	62	Col(MG828)_1, Col156_1, ColRNAI_1	blaEC-5	cyaA S352T, uhpT E350Q
697912	P192	non-MDR	62	Col(MG828)_1, Col156_1, ColRNAI_1, IncFIB(AP001918)_1, IncFII(29)_1_pUTI89	aadA1, blaEC-5, blaTEM-1, dfrA1, tet(A)	cyaA S352T, gyrA S83L, uhpT E350Q
772475	P1083	MDR	62	Col(BS512)_1, Col(MG828)_1, Col156_1, ColRNAI_1, IncFIB(AP001918)_1, IncFII(29)_1_pUTI89, IncY_1	aadA2, aadA5, blaEC-5, blaTEM-1, dfrA12, dfrA17, sul1, tet(B)	cyaA S352T, uhpT E350Q
709903	P416	non-MDR	62	Col(MG828)_1, Col156_1, ColRNAI_1, IncFIB(AP001918)_1, IncFII(29)_1_pUTI89	blaEC-5, dfrA8	cyaA S352T, uhpT E350Q
758265	P858	non-MDR	62	Col(MG828)_1, Col156_1, ColRNAI_1	blaEC-5	cyaA S352T, uhpT E350Q
749031	P651	non-MDR	62	Col(BS512)_1, Col(MG828)_1, Col156_1, Col8282_1, ColRNAI_1, IncB/O/K/Z_2, IncFIB(AP001918)_1, IncFIC(FII)_1, IncFII(29)_1_pUTI89	aph(3)-Ib, aph(6)-Id, blaEC-5, blaTEM-1, sul2	cyaA S352T, uhpT E350Q
838656	P1717	non-MDR	62	Col(MG828)_1, Col156_1, ColRNAI_1	aadA1, blaEC-5, dfrA1	cyaA S352T, gyrA S83L, uhpT E350Q
838664	P1718	non-MDR	62	Col(MG828)_1, Col156_1, ColRNAI_1	aadA1, blaEC-5, dfrA1	cyaA S352T, gyrA S83L, uhpT E350Q
735487	P489	non-MDR	62	Col156_1, Col8282_1, ColRNAI_1, IncFIB(AP001918)_1, IncFII(29)_1_pUTI89, p0111_1	aph(3)-Ib, aph(6)-Id, blaEC-5, blaTEM-1, sul2	cyaA S352T, uhpT E350Q
735769	P586	non-MDR	62	Col(MG828)_1, Col156_1, ColRNAI_1, IncFIB(AP001918)_1, IncFII(29)_1_pUTI89	blaEC-5, blaTEM-1	cyaA S352T, uhpT E350Q
767705	P1004	non-MDR	62	ColRNAI_1, IncFIB(AP001918)_1, IncFII(29)_1_pUTI89, IncFII(pCoo)_1_pCoo, IncI_Gamma_1	blaEC-5	cyaA S352T, uhpT E350Q
781255	P1142	non-MDR	62	Col156_1, ColRNAI_1, IncFIB(AP001918)_1, IncFII(29)_1_pUTI89	aph(3)-Ib, aph(6)-Id, blaEC-5, blaTEM-1, dfrA8, sul2	cyaA S352T, uhpT E350Q
793801	P1004	non-MDR	62	Col(MG828)_1, Col156_1, ColRNAI_1, IncFIB(AP001918)_1, IncFII(29)_1_pUTI89, IncFII(pCoo)_1_pCoo, IncI_Gamma_1	blaEC-5	cyaA S352T, uhpT E350Q
807526	P105	MDR	62	Col(MG828)_1, Col156_1, IncFIA_1, IncFIB(AP001918)_1, IncFII(pRSB107)_1_pRSB107, IncI1_1_Alpha	aac(3)-IId, aadA1, blaEC-5, blaTEM-1, dfrA1	cyaA S352T, gyrA S83L, uhpT E350Q
806598	P1004	non-MDR	62	Col(MG828)_1, Col156_1, ColRNAI_1, IncFIB(AP001918)_1, IncI_Gamma_1	blaEC-5	cyaA S352T, uhpT E350Q
758749	P895	non-MDR	68	Col(MG828)_1, Col8282_1, ColRNAI_1, IncFII(pHN7A8)_1_pHN7A8	blaEC	uhpT E350Q
698706	P259	MDR	68		aph(3)-Ib, aph(6)-Id, blaEC, blaTEM-1, dfrA7, sul1, sul2, tet(A)	uhpT E350Q
735831	P259	MDR	68		aph(3)-Ib, aph(6)-Id, blaEC, blaTEM-1, dfrA7, sul1, sul2, tet(A)	uhpT E350Q
749523	P689	non-MDR	68	Col440II_1, ColRNAI_1	blaEC	uhpT E350Q
781335	P689	non-MDR	68	Col440II_1, ColRNAI_1	blaEC	uhpT E350Q
836682	P1572	MDR	68	IncA/C2_1, IncFII(pHN7A8)_1_pHN7A8	aph(3)-Ib, aph(6)-Id, blaCMY-2, blaEC, sul2, tet(A)	uhpT E350Q
698168	P214	MDR	69	Col(MG828)_1, Col156_1, Col8282_1, ColRNAI_1, IncFIA_1, IncFIB(AP001918)_1	aac(3)-IIe, aadA5, aph(3)-Ib, aph(6)-Id, blaEC-8, blaTEM-1, dfrA17, qnrS1, sul1, sul2, tet(A)	cyaA S352T
772311	P73	non-MDR	69	Col8282_1, IncFIA_1, IncFIB(AP001918)_1, IncFII(pHN7A8)_1_pHN7A8	aac(3)-IId, aadA5, blaEC-8, dfrA17, sul1	cyaA S352T, gyrA S83L
736159	P65	MDR	69	Col156_1, Col8282_1, IncFIA_1, IncFIB(AP001918)_1, IncFII(pRSB107)_1_pRSB107	aph(3)-Ib, aph(6)-Id, blaEC-8, blaTEM-1, dfrA14, sul2, tet(B)	cyaA S352T, gyrA S83L, parC S80I
780147	P1125	MDR	69	Col156_1, Col8282_1, IncFIB(AP001918)_1, IncX1_1, IncY_1	aph(3)-Ib, aph(6)-Id, blaEC-8, blaTEM-1, dfrA17, sul2, tet(B)	cyaA S352T, gyrA S83L, parC S80R
748907	P65	MDR	69	Col156_1, Col8282_1, IncFIA_1, IncFIB(AP001918)_1, IncFII(pRSB107)_1_pRSB107	aph(3)-Ib, aph(6)-Id, blaEC-8, blaTEM-1, dfrA14, sul2, tet(B)	cyaA S352T, gyrA S83L, parC S80I
780155	P1126	MDR	69	Col156_1, Col8282_1, IncFIA_1, IncFIB(AP001918)_1, IncFII(pRSB107)_1_pRSB107	aph(3)-Ib, aph(6)-Id, blaEC-8, blaTEM-1, dfrA14, sul2, tet(B)	cyaA S352T, gyrA S83L, parC S80I
749427	P680	non-MDR	69	Col156_1, Col8282_1	blaEC-8	cyaA S352T
806232	P1396	non-MDR	69	Col156_1, IncFIA_1, IncFIB(AP001918)_1, IncFIC(FII)_1	blaEC-8, blaTEM-1	cyaA S352T
794515	P1327	non-MDR	69	Col156_1, Col8282_1, IncB/O/K/Z_2, IncFIB(AP001918)_1, IncFII(29)_1_pUTI89	blaEC-8	cyaA S352T
750319	P750	MDR	69	Col156_1, IncB/O/K/Z_2, IncFIB(AP001918)_1, IncFII(29)_1_pUTI89	aadA5, aph(3)-Ib, aph(6)-Id, blaEC-8, blaTEM-1, dfrA17, sul1, sul2, tet(A)	cyaA S352T
780189	P1115	MDR	69	Col156_1, ColRNAI_1, IncFIB(AP001918)_1, IncFII(29)_1_pUTI89	aadA5, aph(3)-Ib, aph(6)-Id, blaEC-8, blaTEM-1, dfrA17, sul1, sul2, tet(A)	cyaA S352T
792663	P1215	MDR	69	Col156_1, ColRNAI_1, IncFIB(AP001918)_1, IncFII(29)_1_pUTI89, IncI1_1_Alpha	aadA5, aph(3)-Ib, aph(6)-Id, blaEC-8, blaTEM-1, dfrA17, sul1, sul2, tet(A)	cyaA S352T
792671	P1216	MDR	69	Col156_1, ColRNAI_1, IncFIB(AP001918)_1, IncFII(29)_1_pUTI89	aadA5, aph(3)-Ib, aph(6)-Id, blaEC-8, blaTEM-1, dfrA17, sul1, sul2, tet(A)	cyaA S352T
792815	P1224	MDR	69	Col156_1, ColRNAI_1, IncFIB(AP001918)_1, IncFII(29)_1_pUTI89	aadA5, aph(3)-Ib, aph(6)-Id, blaEC-8, blaTEM-1, dfrA17, sul2, tet(A)	cyaA S352T
792937	P1224	MDR	69	Col156_1, ColRNAI_1, IncFIB(AP001918)_1, IncFII(29)_1_pUTI89	aph(3)-Ib, aph(6)-Id, blaEC-8, blaTEM-1, dfrA17, sul1, sul2, tet(A)	cyaA S352T
824300	P1554	MDR	69	Col156_1, ColRNAI_1, IncFIB(AP001918)_1, IncFII(29)_1_pUTI89	blaEC-8, blaTEM-1	cyaA S352T
805586	P1371	MDR	69	Col156_1, Col8282_1, IncFIA_1, IncFIB(AP001918)_1, IncFII(pRSB107)_1_pRSB107, IncFII_1	aph(3)-Ib, aph(6)-Id, blaEC-8, blaTEM-1, dfrA14, sul2, tet(B)	cyaA S352T, gyrA S83L
824456	P1559	MDR	69	Col156_1, ColRNAI_1, IncFIB(AP001918)_1, IncFII(29)_1_pUTI89	aadA5, aph(3)-Ib, aph(6)-Id, blaEC-8, blaTEM-1, dfrA17, sul1, sul2, tet(A)	cyaA S352T
838340	P1687	non-MDR	69	ColRNAI_1, IncFIB(AP001918)_1, IncFII(pRSB107)_1_pRSB107, IncFII_1	aph(3)-Ib, aph(6)-Id, blaEC-8, blaTEM-1, dfrA8, sul2, tet(B)	cyaA S352T
756389	P800	MDR	69	IncFII_1	aph(3)-Ia, aph(3)-Ib, aph(6)-Id, blaCTX-M-15, blaEC-8, qnrS1, sul2, tet(B)	cyaA S352T
836624	P1566	MDR	69	IncFIA_1, rep7a_20_SEp203(pSE12228p02)	aadA5, aph(3)-Ib, aph(6)-Id, blaEC-8, blaTEM-1, dfrA17, sul1, sul2, tet(B)	cyaA S352T, gyrA S83L
735937	P600	non-MDR	69	Col156_1, Col8282_1, ColRNAI_1, IncFII_1, IncI1_1_Alpha	blaEC-8	cyaA S352T, gyrA S83L
750609	P600	non-MDR	69	Col156_1, Col8282_1, ColRNAI_1, IncFII_1, IncI1_1_Alpha	blaEC-8	cyaA S352T, gyrA S83L
839230	P1775	non-MDR	69	ColRNAI_1	blaEC-8	cyaA S352T
709075	P294	non-MDR	69	Col156_1, IncFIB(AP001918)_1, IncFII(29)_1_pUTI89	blaEC-8	cyaA S352T
699154	P294	non-MDR	69	Col156_1, IncFIB(AP001918)_1, IncFII(29)_1_pUTI89	blaEC-8	cyaA S352T
758539	P880	non-MDR	69	Col156_1, Col8282_1, IncFIA_1, IncFIB(AP001918)_1, IncFII(pRSB107)_1_pRSB107, IncX1_1	blaEC-8, dfrA14, tet(B)	cyaA S352T, gyrA S83L, parC S80I
772887	P1113	non-MDR	69	IncFIA_1, IncFIB(AP001918)_1, IncFIC(FII)_1, IncX1_1	blaEC-8, blaTEM-1	cyaA S352T
805448	P1366	non-MDR	69	Col(MG828)_1, ColRNAI_1, IncFIA_1, IncFIB(AP001918)_1, IncFIC(FII)_1, IncHI1B(CIT)_1_pNDM-CIT, IncX1_4, IncX4_1, p0111_1	aph(3)-Ia, blaEC-8, blaHER-3	cyaA S352T
772231	P1064	non-MDR	69	Col156_1, IncB/O/K/Z_2, IncFIB(AP001918)_1, IncFII(29)_1_pUTI89	blaEC-8	cyaA S352T
735105	P533	non-MDR	69	IncFIA_1, IncFIB(AP001918)_1, IncFII(pRSB107)_1_pRSB107	blaEC-8, tet(B)	cyaA S352T, gyrA S83L
759163	P929	non-MDR	69	Col156_1, Col440I_1, IncFIB(AP001918)_1, IncFII(29)_1_pUTI89	aadA5, aph(3)-Ib, aph(6)-Id, blaEC-8, blaTEM-1, dfrA17, qnrB19, sul1, sul2	cyaA S352T
767255	P969	non-MDR	69	Col156_1, Col440I_1, ColRNAI_1, IncFIB(AP001918)_1, IncFII(29)_1_pUTI89, IncX4_2	aph(3)-Ib, aph(6)-Id, blaEC-8, qnrB19, sul2	cyaA S352T
750423	P760	MDR	69	Col(MG828)_1, Col156_1, Col8282_1, ColRNAI_1, IncFIA_1, IncFIB(AP001918)_1, IncFII(pRSB107)_1_pRSB107	aph(3)-Ib, aph(6)-Id, blaEC-8, blaTEM-1, dfrA5, sul2, tet(B)	cyaA S352T
710467	P464	MDR	69	Col156_1, IncB/O/K/Z_2, IncFIB(AP001918)_1, IncFII(29)_1_pUTI89, p0111_1	aadA5, aph(3)-Ib, aph(6)-Id, blaEC-8, blaTEM-1, dfrA17, sul1, sul2, tet(A)	cyaA S352T
837660	P1620	non-MDR	69	Col156_1, ColRNAI_1, IncB/O/K/Z_2, IncFIA_1, IncFIB(AP001918)_1	aadA1, ant(2)-Ia, blaEC-8, sul1, tet(B)	cyaA S352T
766559	P945	MDR	69	Col156_1, IncFIB(AP001918)_1, IncFII(29)_1_pUTI89, IncI1_1_Alpha, IncY_1	aac(6)-Ib3, aadA5, blaCTX-M-14, blaEC-8, dfrA17, sul1, tet(B)	cyaA S352T, gyrA S83L, parE L416F
772249	P1065	non-MDR	69	Col156_1, Col8282_1, ColRNAI_1, IncB/O/K/Z_2, IncFIB(AP001918)_1, IncFII(29)_1_pUTI89	blaEC-8, tet(B)	cyaA S352T
805746	P1377	non-MDR	69	IncFIA_1, IncFIB(AP001918)_1, IncFIC(FII)_1	blaEC-8, blaTEM-1	cyaA S352T
749313	P674	MDR	69	Col8282_1, IncFIB(AP001918)_1, IncFIC(FII)_1, IncFII(29)_1_pUTI89, IncI1_1_Alpha	blaEC-8, blaTEM-1	cyaA S352T
704987	P317	MDR	69	Col(MG828)_1, Col156_1, Col8282_1, ColRNAI_1, IncB/O/K/Z_2, IncFIA_1, IncFIB(AP001918)_1, IncFII(pRSB107)_1_pRSB107, IncI1_1_Alpha, IncI2_1	aadA5, blaCTX-M-15, blaEC-8, dfrA14, dfrA17, qnrS1, sul1, tet(B)	cyaA S352T
710311	P451	non-MDR	69	Col(MG828)_1, Col156_1, ColRNAI_1, IncFIC(FII)_1, IncI1_1_Alpha	blaEC-8	cyaA S352T
735067	P530	non-MDR	69		blaEC-8	cyaA S352T
710395	P459	non-MDR	69	IncFIA_1, IncFIB(AP001918)_1, IncFIC(FII)_1	blaEC-8, blaTEM-1, tet(A)	cyaA S352T
756267	P793	MDR	69	Col(BS512)_1, Col(MG828)_1, Col156_1, Col440I_1, Col8282_1, ColRNAI_1, IncB/O/K/Z_2, IncFIA_1, IncFIB(AP001918)_1, IncX1_1, IncY_1	aadA1, ant(2)-Ia, aph(3)-Ib, aph(6)-Id, blaEC-8, dfrA17, sul1, tet(B)	cyaA S352T
780121	P1123	MDR	69	Col(MG828)_1, Col156_1, Col8282_1, ColRNAI_1, IncFIA_1, IncFIB(AP001918)_1, IncX1_1	aac(3)-IId, aph(3)-Ib, aph(6)-Id, blaEC-8, blaTEM-1, dfrA17, sul1, sul2, tet(A)	cyaA S352T
735621	P573	non-MDR	69	Col156_1, Col8282_1, IncFIB(AP001918)_1, IncFIC(FII)_1	blaEC-8	cyaA S352T, gyrA S83L
793771	P1265	non-MDR	69	Col156_1, IncFIB(AP001918)_1, IncFII(29)_1_pUTI89	aadA5, aph(3)-Ib, aph(6)-Id, blaEC-8, blaTEM-1, dfrA17, sul1, sul2	cyaA S352T, gyrA S83A
735697	P130	non-MDR	69	IncX4_2	blaEC-8	cyaA S352T
766533	P943	MDR	69	Col156_1, Col8282_1, IncB/O/K/Z_1, IncFIA_1, IncFIB(AP001918)_1, IncFIC(FII)_1	aac(3)-IId, aadA5, blaEC-8, blaTEM-1, dfrA17, sul1, tet(A)	cyaA S352T
709533	P383	MDR	69	IncFIA_1, IncFII_1, IncX4_1	aph(3)-Ib, aph(6)-Id, blaEC-8, blaTEM-1, dfrA14, qnrS1, sul2, tet(A)	cyaA S352T
735559	P566	MDR	69	Col440I_1	aph(3)-Ib, aph(6)-Id, blaEC-8, blaTEM-1, dfrA7, sul1, sul2, tet(A)	cyaA S352T, gyrA S83L
749469	P683	non-MDR	69	Col156_1, IncFII(pCoo)_1_pCoo	blaEC-8	cyaA S352T, gyrA S83L
749733	P705	MDR	69	Col440I_1, IncFIB(AP001918)_1, IncFIC(FII)_1, IncFII(pRSB107)_1_pRSB107, IncY_1	aph(3)-Ib, aph(6)-Id, blaEC-8, blaTEM-1, dfrA7, sul1, sul2, tet(A)	cyaA S352T
781587	P1165	MDR	69	Col156_1, Col440I_1, IncFIA_1, IncFIB(AP001918)_1	aph(3)-Ib, aph(6)-Id, blaEC-8, blaTEM-1, dfrA7, sul1, sul2, tet(A)	cyaA S352T
838614	P1713	MDR	69	Col156_1, ColRNAI_1, IncFIB(AP001918)_1, IncFII(29)_1_pUTI89, IncFII(pHN7A8)_1_pHN7A8	aph(3)-Ib, aph(6)-Id, blaEC-8, blaTEM-1, dfrA7, sul1, sul2, tet(A)	cyaA S352T
806080	P1391	non-MDR	69	IncB/O/K/Z_2, IncFIA_1, IncFIB(AP001918)_1, IncFIC(FII)_1, IncFII(pCoo)_1_pCoo, IncFII_1	blaEC-8, blaTEM-1, qnrS1, tet(A)	cyaA S352T
794241	P1303	non-MDR	69	Col(MG828)_1, Col156_1, ColRNAI_1, IncFIB(AP001918)_1, IncFII(29)_1_pUTI89, IncFII(pCoo)_1_pCoo, IncX1_1	blaEC-8, blaTEM-1	cyaA S352T
794259	P1304	non-MDR	69	Col(MG828)_1, Col156_1, ColRNAI_1, IncFIB(AP001918)_1, IncFII(29)_1_pUTI89, IncFII(pCoo)_1_pCoo, IncX1_1	blaEC-8, blaTEM-1	cyaA S352T
735445	P558	MDR	69	Col156_1, Col8282_1, IncB/O/K/Z_1, IncFIA_1, IncFIB(AP001918)_1, IncFII(pCoo)_1_pCoo, IncFII(pRSB107)_1_pRSB107	blaEC-8, dfrA14, sul2, tet(B)	cyaA S352T, gyrA D87N, gyrA S83L, parC S80I
838278	P1680	non-MDR	69		blaEC-8	cyaA S352T
749629	P696	non-MDR	69	Col(MG828)_1, Col156_1, Col8282_1, ColRNAI_1, IncFIA_1, IncFIB(AP001918)_1, IncFII(pRSB107)_1_pRSB107	blaEC-8, tet(B)	cyaA S352T
766331	P116	non-MDR	69		blaEC-8	cyaA S352T
792953	P1229	MDR	69	Col(MG828)_1, Col156_1, Col8282_1, ColRNAI_1, IncB/O/K/Z_2, IncFIA_1, IncFIB(AP001918)_1, IncFIC(FII)_1, IncX1_1	aac(3)-IIe, aadA5, aph(3)-Ib, aph(6)-Id, blaEC-8, blaTEM-1, dfrA17, qnrS1, sul1, sul2, tet(A)	cyaA S352T
734627	P497	non-MDR	69	Col(MG828)_1, Col156_1, ColRNAI_1, IncFIB(AP001918)_1, IncFII(29)_1_pUTI89, IncX4_1, IncY_1	aadA5, blaEC-8, dfrA1, dfrA17, sul1	cyaA S352T
748965	P623	non-MDR	69	Col(MG828)_1, Col156_1, Col440I_1, Col8282_1, IncFIB(AP001918)_1, IncFII_1	aadA5, blaEC-8, blaTEM-1, qnrB19, sul1	cyaA S352T
749759	P707	MDR	69	Col156_1, ColRNAI_1, IncFIA_1, IncFIB(AP001918)_1, IncFII(pRSB107)_1_pRSB107, IncI1_1_Alpha	aph(3)-Ia, aph(3)-Ib, aph(6)-Id, blaEC-8, blaTEM-1, dfrA14, sul2, tet(B)	cyaA S352T, gyrA S83L
749919	P623	non-MDR	69	Col(MG828)_1, Col156_1, Col440I_1, Col8282_1, IncFIB(AP001918)_1, IncFII_1	aadA5, blaEC-8, blaTEM-1, dfrA17, qnrB19, sul1	cyaA S352T
822386	P623	non-MDR	69	Col156_1, Col8282_1, IncFIB(AP001918)_1, IncFII_1	blaEC-8, blaTEM-1	cyaA S352T
709403	P371	non-MDR	69	Col156_1	blaEC-8	cyaA S352T
735881	P596	non-MDR	69	Col156_1	blaEC-8	cyaA S352T
767369	P939	non-MDR	69	Col156_1, ColRNAI_1, IncFIB(AP001918)_1, IncFII(29)_1_pUTI89	blaEC-8, blaTEM-1	cyaA S352T
768225	P939	non-MDR	69	Col(MG828)_1, Col156_1, ColRNAI_1, IncFIB(AP001918)_1, IncFII(29)_1_pUTI89	blaEC-8, blaTEM-1	cyaA S352T
772433	P1079	non-MDR	69	Col156_1, ColRNAI_1, IncFIB(pB171)_1_pB171, IncFII(Yp)_1_Yersenia	blaEC-8	cyaA S352T
782073	P451	non-MDR	69	Col(MG828)_1, Col156_1, ColRNAI_1, IncFIC(FII)_1, IncI1_1_Alpha	blaEC-8	cyaA S352T
698588	P248	non-MDR	69	Col(MG828)_1, Col156_1, IncB/O/K/Z_2, IncFIA_1, IncFIB(AP001918)_1	blaEC-8	cyaA S352T
698932	P278	MDR	69	Col156_1, Col8282_1, IncFIA_1, IncFIB(AP001918)_1, IncX1_1	aac(3)-IIe, aadA5, aph(3)-Ib, aph(6)-Id, blaEC-8, blaTEM-1, dfrA17, qnrS1, sul1, sul2, tet(A)	cyaA S352T
839012	P1753	MDR	69	Col(MG828)_1, Col156_1, Col8282_1, IncFIA_1, IncFIB(AP001918)_1	aadA5, aph(3)-Ib, aph(6)-Id, blaEC-8, blaTEM-1, dfrA17, qnrS1, sul1, sul2, tet(A)	cyaA S352T
709429	P373	MDR	69	Col156_1, IncFIB(AP001918)_1, IncFII(29)_1_pUTI89	aph(3)-Ib, aph(6)-Id, blaEC-8, blaTEM-1, dfrA8, sul2	cyaA S352T
767625	P759	MDR	69	Col(MG828)_1, Col440I_1, IncB/O/K/Z_2, IncFIA_1, IncFIB(AP001918)_1, IncFII(pCoo)_1_pCoo	aph(3)-Ib, aph(6)-Id, blaEC-8, blaTEM-1, dfrA7, sul1, sul2, tet(A)	cyaA S352T
780139	P1124	MDR	69	Col156_1, ColRNAI_1, IncFIA_1, IncFIB(AP001918)_1	aac(3)-IId, aadA5, aph(3)-Ib, aph(6)-Id, blaEC-8, blaTEM-1, dfrA17, sul1, sul2, tet(A)	cyaA S352T
806572	P1408	non-MDR	69	IncFIA_1, IncFIB(AP001918)_1, IncFIC(FII)_1, IncP1_3	aph(3)-Ib, aph(6)-Id, blaEC-8, blaTEM-1, qnrS1, sul2, tet(A)	cyaA S352T
836690	P1573	MDR	69	Col440I_1, IncB/O/K/Z_1, IncFIB(AP001918)_1, IncFII(pCoo)_1_pCoo	aph(3)-Ib, aph(6)-Id, blaEC-8, blaTEM-1, dfrA7, sul1, sul2, tet(A)	cyaA S352T
838404	P1693	MDR	69	Col156_1, Col440I_1, IncFIA_1, IncFIB(AP001918)_1	aph(3)-Ib, aph(6)-Id, blaEC-8, blaTEM-1, dfrA7, sul1, sul2, tet(A)	cyaA S352T
749935	P721	non-MDR	69	IncFIA_1, IncFIB(AP001918)_1, IncFIC(FII)_1, IncFII(pCoo)_1_pCoo	blaEC-8, blaTEM-1	cyaA S352T
772799	P1106	non-MDR	69	IncB/O/K/Z_2, IncFIA_1, IncFIB(AP001918)_1, IncFIC(FII)_1, IncX4_1	blaEC-8, blaTEM-1, tet(A)	cyaA S352T
822248	P1486	non-MDR	69	Col156_1, Col8282_1, IncFIA_1, IncFIB(AP001918)_1	aadA2, aph(3)-Ia, aph(3)-Ib, aph(6)-Id, blaEC-8, dfrA12, sul1, sul2, tet(B)	cyaA S352T
730487	P484	MDR	69	Col156_1, ColRNAI_1, IncFIA_1, IncFIB(AP001918)_1, IncFIC(FII)_1, IncFII(pCoo)_1_pCoo	aac(3)-IIe, blaDHA-1, blaEC-8, blaTEM-1, dfrA17, qnrB4, sul1	cyaA S352T, gyrA S83L, parC S80I
749099	P656	MDR	69	IncFIB(AP001918)_1, IncFII(pRSB107)_1_pRSB107	aph(3)-Ib, aph(6)-Id, blaEC-8, blaTEM-1, dfrA8, sul2, tet(B)	cyaA S352T
767473	P622	MDR	69	ColRNAI_1, IncFIA_1, IncFIB(AP001918)_1, IncFIC(FII)_1, IncX4_1	blaEC-8, blaTEM-1, tet(A)	cyaA S352T
767763	P1007	non-MDR	69		blaEC-8	cyaA S352T
772379	P1074	non-MDR	69	Col440II_1, ColRNAI_1, IncFIB(AP001918)_1, IncFII_1, IncI2_1, IncX4_2	aph(3)-Ib, aph(6)-Id, blaEC-8, blaTEM-1, dfrA5, sul2	cyaA S352T, gyrA S83L
793705	P1260	non-MDR	69	Col156_1, IncFIA_1, IncFIB(AP001918)_1, IncFIC(FII)_1	blaEC-8, blaTEM-1	cyaA S352T
839256	P1777	MDR	69	IncFIA_1, IncFIB(AP001918)_1, IncFIC(FII)_1	blaTEM-1, tet(B)	cyaA S352T
698280	P222	non-MDR	69	Col156_1, Col440I_1, ColpVC_1, IncB/O/K/Z_2, IncFIB(AP001918)_1, IncFII(29)_1_pUTI89, IncX4_2	aadA5, aph(6)-Id, blaEC-8, dfrA14, dfrA17, qnrB19, sul1, sul2	cyaA S352T
735857	P594	non-MDR	69	Col156_1, Col440I_1, IncFIB(AP001918)_1, IncFII(29)_1_pUTI89	aph(3)-Ib, aph(6)-Id, blaEC-8, qnrB19, sul2	cyaA S352T
750713	P783	non-MDR	69	Col156_1, IncFIB(AP001918)_1, IncFII(29)_1_pUTI89	aadA5, aph(3)-Ib, aph(6)-Id, blaEC-8, blaTEM-1, dfrA17, sul1, sul2	cyaA S352T
767377	P976	MDR	69	Col156_1, Col8282_1, IncFIB(AP001918)_1, IncI1_1_Alpha	aadA5, blaEC-8, blaTEM-1, catA1, dfrA17, sul1, tet(B)	cyaA S352T
839054	P1757	non-MDR	69	Col(MG828)_1, Col156_1, Col8282_1, ColRNAI_1, IncFIB(AP001918)_1, IncFII(29)_1_pUTI89	blaEC-8, blaTEM-1	cyaA S352T, gyrA S83A
838358	P1688	non-MDR	69	Col(MG828)_1, Col156_1, Col8282_1, ColRNAI_1, IncFIB(AP001918)_1, IncFII(29)_1_pUTI89	blaEC-8, blaTEM-1	cyaA S352T, gyrA S83A
747945	P636	MDR	69	Col(MG828)_1, Col(MP18)_1, IncB/O/K/Z_2, IncFIA_1, IncFIB(AP001918)_1, p0111_1	aadA22, blaDHA-1, catA1, dfrA17, fosA4, lnu(F), qnrB4, qnrS1, sul1, tet(B)	cyaA S352T, gyrA D87N, gyrA S83L, parC S80I, parE S458A
709995	P422	non-MDR	69	Col8282_1, IncFIA_1, IncFIB(AP001918)_1	aadA5, blaEC-8, sul1, tet(B)	cyaA S352T, gyrA S83L
734563	P492	non-MDR	69	Col156_1	blaEC-8	cyaA S352T, gyrA S83L
756217	P54	MDR	69	Col8282_1, IncB/O/K/Z_2, IncFIA_1, IncFIB(AP001918)_1	blaCMY-2, blaEC-8	cyaA S352T, gyrA S83L
757859	P96	non-MDR	69	Col156_1, IncFIB(AP001918)_1, IncFII(29)_1_pUTI89	blaEC-8	cyaA S352T, gyrA S83L
705003	P318	non-MDR	69	Col156_1, Col8282_1, IncI1_1_Alpha	blaEC-8, blaTEM-1	cyaA S352T
747849	P124	MDR	69	Col156_1, IncFIA_1, IncFIB(AP001918)_1, IncFII(pRSB107)_1_pRSB107	aph(3)-Ib, aph(6)-Id, blaCTX-M-15, blaEC-8, blaTEM-1, dfrA14, sul2	cyaA S352T, gyrA S83L, parC S80I
709235	P358	non-MDR	69	Col156_1, ColRNAI_1, IncB/O/K/Z_2, IncFIB(AP001918)_1, IncFII(29)_1_pUTI89, IncFII_1	aph(3)-Ib, aph(6)-Id, blaEC-8, blaTEM-1, sul2	cyaA S352T
772677	P1097	non-MDR	69	Col156_1, IncFIB(AP001918)_1, IncFII(29)_1_pUTI89	aph(3)-Ib, aph(6)-Id, blaTEM-1, sul2	cyaA S352T
794371	P1316	non-MDR	69	Col156_1, ColRNAI_1, IncB/O/K/Z_2, IncFIB(AP001918)_1, IncFII(29)_1_pUTI89, IncFII_1	blaEC-8	cyaA S352T
780105	P1122	MDR	69	Col156_1, Col8282_1, IncFIA_1, IncFIB(AP001918)_1	aac(3)-IId, aadA5, aph(3)-Ib, aph(6)-Id, blaEC-8, blaTEM-1, dfrA17, sul1, sul2, tet(A)	cyaA S352T, gyrA S83L
747769	P623	non-MDR	69	Col(MG828)_1, Col156_1, Col440I_1, Col8282_1, IncFIB(AP001918)_1, IncFII_1	aadA5, blaEC-8, blaTEM-1, dfrA17, qnrB19, sul1	cyaA S352T
697656	P167	MDR	69	Col156_1, IncFIC(FII)_1	blaEC-8, blaTEM-1	cyaA S352T
793965	P1279	non-MDR	69	Col(MG828)_1, Col156_1, Col8282_1	blaEC-8	cyaA S352T
710071	P429	non-MDR	69	Col(MG828)_1, Col8282_1, ColRNAI_1, IncX1_1	blaEC-8	cyaA S352T
710169	P438	non-MDR	69	Col(MG828)_1, Col8282_1, ColRNAI_1, IncX1_1	blaEC-8	cyaA S352T
710193	P441	non-MDR	69	Col8282_1, ColRNAI_1, IncFIB(AP001918)_1, IncI1_1_Alpha	blaEC-8, blaTEM-1	cyaA S352T
793869	P441	non-MDR	69	Col8282_1, ColRNAI_1, IncFIB(AP001918)_1, IncI1_1_Alpha	blaEC-8, blaTEM-1	cyaA S352T
767271	P441	non-MDR	69	IncFIB(AP001918)_1, IncI1_1_Alpha	blaEC-8, blaTEM-1	cyaA S352T
838000	P1654	non-MDR	69	Col8282_1, ColRNAI_1, IncFIB(AP001918)_1, IncI1_1_Alpha	blaEC-8, blaTEM-1	cyaA S352T
710379	P457	MDR	69	Col156_1, Col440I_1, Col8282_1, IncFIA(HI1)_1_HI1, IncFIB(AP001918)_1, IncFII(29)_1_pUTI89, IncHI1A_1, IncHI1B(R27)_1_R27	aadA5, aph(3)-Ib, aph(6)-Id, blaEC-8, blaTEM-1, dfrA17, qnrB19, sul1, sul2, tet(B)	cyaA S352T
734917	P78	non-MDR	69	Col156_1, Col440I_1, Col8282_1, IncFIA(HI1)_1_HI1, IncFIB(AP001918)_1, IncFII(29)_1_pUTI89, IncHI1A_1, IncHI1B(R27)_1_R27	aadA5, 2, aph(6)-Id, blaEC-8, blaTEM-1, dfrA17, qnrB19, sul1, sul2, tet(B)	cyaA S352T
698878	P274	MDR	69	Col156_1, IncFIA_1, IncFIB(AP001918)_1, IncFII(pRSB107)_1_pRSB107	aadA5, aph(3)-Ib, aph(6)-Id, blaEC-8, blaTEM-1, dfrA17, sul1, sul2, tet(A)	cyaA S352T, gyrA D87N, gyrA S83L, parC S80I
709453	P375	non-MDR	69	Col(MG828)_1, Col156_1, Col8282_1, ColRNAI_1, IncFIB(AP001918)_1, IncFII(29)_1_pUTI89	blaEC-8, blaTEM-1	cyaA S352T
749233	P668	non-MDR	69	ColRNAI_1, IncX3_1	blaEC-8	cyaA S352T, parC S57T
767221	P116	non-MDR	69		blaEC-8	cyaA S352T
767641	P999	non-MDR	69	Col156_1, Col8282_1, IncFIB(AP001918)_1, IncFII(29)_1_pUTI89	blaEC-8, blaTEM-1	cyaA S352T
792751	P1117	MDR	69	Col(MG828)_1, Col156_1, Col8282_1, IncFIA_1, IncFIB(AP001918)_1, IncFII(pRSB107)_1_pRSB107, IncI1_1_Alpha, IncY_1	aph(3)-Ib, aph(6)-Id, blaEC-8, blaTEM-1, dfrA14, sul2, tet(B)	cyaA S352T, gyrA D87G, gyrA S83L, parC S80I
709197	P354	MDR	69	Col156_1, Col8282_1, IncB/O/K/Z_2, IncFIA_1, IncFIB(AP001918)_1, IncY_1	aadA5, aph(3)-Ib, aph(6)-Id, blaEC-8, blaTEM-1, dfrA17, qnrS1, sul1, sul2, tet(A)	cyaA S352T
794637	P1337	non-MDR	69	Col(MG828)_1, IncFIA_1, IncFIB(AP001918)_1, IncI1_1_Alpha	aph(3)-Ib, aph(6)-Id, blaEC-8, sul2, tet(A)	cyaA S352T
772409	P1077	MDR	69	Col(MG828)_1, Col156_1, Col8282_1, IncFIA_1, IncFIB(AP001918)_1	aadA5, aph(3)-Ib, aph(6)-Id, blaEC-8, blaTEM-1, dfrA17, qnrS1, sul1, sul2, tet(A)	cyaA S352T
758917	P908	non-MDR	69	Col156_1, Col8282_1, IncFIA_1, IncFIB(AP001918)_1, IncFIC(FII)_1, IncFII(pRSB107)_1_pRSB107	aph(3)-Ia, aph(3)-Ib, aph(6)-Id, blaEC-8, blaTEM-1, dfrA14, sul2	cyaA S352T, gyrA S83L
794081	P315	non-MDR	69	Col156_1, IncB/O/K/Z_2, IncFIB(AP001918)_1, IncFII(29)_1_pUTI89	blaEC-8, blaTEM-1	cyaA S352T
837838	P1637	non-MDR	69	Col(MG828)_1, Col156_1, Col8282_1, IncFIB(AP001918)_1, IncFII(29)_1_pUTI89	blaEC-8	cyaA S352T, gyrA S83L, parC E84G
697672	P169	MDR	69	Col(MG828)_1, Col156_1, Col8282_1, IncFIA_1, IncFIB(AP001918)_1	aac(3)-IIe, aadA5, aph(3)-Ib, aph(6)-Id, blaEC-8, blaTEM-1, dfrA17, qnrS1, sul1, sul2, tet(A)	cyaA S352T
710265	P447	non-MDR	69	Col(MG828)_1, IncFIA_1, IncFIB(AP001918)_1	aph(3)-Ib, aph(6)-Id, blaEC-8, blaTEM-1, sul2, tet(A)	cyaA S352T
824448	P1558	MDR	69	Col156_1, Col8282_1, ColRNAI_1, IncFIA(HI1)_1_HI1, IncFIA_1, IncFIB(AP001918)_1, IncFIC(FII)_1, IncHI1A_1, IncHI1B(R27)_1_R27, IncP1_3	aac(3)-IIe, aadA5, aph(3)-Ib, aph(6)-Id, blaEC-8, blaTEM-1, dfrA17, dfrA8, qnrS1, sul1, sul2, tet(A), tet(B)	cyaA S352T
734555	P491	non-MDR	69	Col156_1, IncFIB(AP001918)_1, IncFII(29)_1_pUTI89	aadA5, aph(3)-Ib, aph(6)-Id, blaEC-8, blaTEM-1, dfrA17, sul1, sul2	cyaA S352T
838568	P1708	non-MDR	69	Col156_1, IncFIB(AP001918)_1, IncFII(29)_1_pUTI89	aadA5, aph(3)-Ib, aph(6)-Id, blaEC-8, blaTEM-1, dfrA17, sul1, sul2	cyaA S352T
780365	P1136	MDR	69	IncFII_1, IncI1_1_Alpha	blaCTX-M-15, blaEC-8, qnrS1	cyaA S352T
766357	P939	non-MDR	69	Col156_1, ColRNAI_1, IncFIB(AP001918)_1, IncFII(29)_1_pUTI89	blaEC-8, blaTEM-1	cyaA S352T
734643	P103	non-MDR	69	Col156_1, IncFIB(AP001918)_1, IncFII(29)_1_pUTI89	aph(3)-Ib, aph(6)-Id, blaEC-8, blaTEM-1, sul2	cyaA S352T
749515	P688	non-MDR	70	ColRNAI_1, IncFIB(AP001918)_1, IncFIC(FII)_1	blaEC-8, tet(A)
697954	P196	MDR	70	Col8282_1, ColRNAI_1, IncI1_1_Alpha, IncI2_1	blaCMY-4, blaEC-8
699268	P196	MDR	70	Col8282_1, ColRNAI_1, IncI1_1_Alpha, IncI2_1	blaCMY-4, blaEC-8
781827	P1182	non-MDR	70	IncFIA_1, IncFIB(AP001918)_1, IncN3_1	blaEC-8
699120	P39	non-MDR	70	IncFIB(AP001918)_1	blaEC-8
794073	P1287	MDR	73	Col156_1, ColRNAI_1, IncFIB(AP001918)_1, IncFII(29)_1_pUTI89	blaEC-5, blaTEM-1, sul2
838816	P1733	non-MDR	73	Col440II_1, IncI1_1_Alpha	blaEC-5
806320	P1400	MDR	73	Col156_1, ColRNAI_1, IncFIB(AP001918)_1, IncFII(29)_1_pUTI89	blaEC-5, blaTEM-1
838526	P1705	non-MDR	73	Col156_1, IncFIB(AP001918)_1, IncFIC(FII)_1	blaEC-5
767141	P959	non-MDR	73	Col156_1, ColRNAI_1, IncFIB(AP001918)_1, IncFII(29)_1_pUTI89	blaEC-5	gyrA S83L
749209	P665	non-MDR	73	Col156_1, ColRNAI_1, IncFIB(AP001918)_1, IncFII(29)_1_pUTI89	blaEC-5	gyrA S83L
736125	P616	non-MDR	73	Col(MG828)_1, Col156_1	blaEC-5
748885	P616	non-MDR	73	Col(MG828)_1, Col156_1	blaEC-5
782081	P1202	non-MDR	73		blaEC-5
805796	P1381	MDR	73	Col156_1, IncFIB(AP001918)_1, IncFII(29)_1_pUTI89	blaEC-5, blaTEM-1
838228	P1675	non-MDR	73	Col156_1, IncFIB(AP001918)_1, IncFII(29)_1_pUTI89	blaEC-5
736117	P615	non-MDR	73	Col156_1, IncFIB(AP001918)_1, IncFIC(FII)_1	aadA1, blaEC-5, blaSHV-1, sul1
748877	P615	non-MDR	73	Col156_1, IncFIB(AP001918)_1, IncFIC(FII)_1	aadA1, blaEC-5, blaSHV-1, sul1
750465	P764	non-MDR	73	Col156_1, ColRNAI_1, IncFIB(AP001918)_1, IncFII(29)_1_pUTI89, IncFII_1	blaEC-5
793553	P1246	non-MDR	73	Col156_1, ColRNAI_1, IncFIB(AP001918)_1, IncFII(29)_1_pUTI89	blaEC-5
823024	P1542	non-MDR	73		aph(3)-Ib, aph(6)-Id, blaEC-5, sul2, tet(B)
735655	P576	MDR	73	Col(MG828)_1, ColRNAI_1, IncFIA_1, IncFIB(AP001918)_1, IncFII(pRSB107)_1_pRSB107	aadA1, aph(3)-Ib, aph(6)-Id, blaEC-5, blaTEM-1, dfrA1, sul1, sul2, tet(B)
822570	P1507	non-MDR	73		blaEC-5
758039	P838	non-MDR	73	Col156_1, IncFIB(AP001918)_1, IncFIC(FII)_1	aadA1, blaEC-5, blaSHV-1, sul1, tet(D)
750587	P775	non-MDR	73	Col156_1, ColRNAI_1, IncFIB(AP001918)_1, IncFII(29)_1_pUTI89	blaEC-5	parE I355T
821808	P82	non-MDR	73	Col156_1, IncFIB(AP001918)_1, IncFIC(FII)_1, IncFII(29)_1_pUTI89, p0111_1	blaEC-5, blaTEM-1
807122	P1431	non-MDR	73	Col156_1, IncFIB(AP001918)_1, IncFIC(FII)_1	aadA1, blaEC-5, blaSHV-1, sul1, tet(D)
749599	P695	non-MDR	73	Col(MG828)_1, Col156_1, IncFIB(AP001918)_1, IncFIC(FII)_1	aadA1, blaEC-5, dfrA1, sul1
708895	P330	non-MDR	73	Col156_1, IncFIB(AP001918)_1, IncFIC(FII)_1	aadA1, blaEC-5, dfrA1, sul1
698020	P202	non-MDR	73	Col156_1, IncFIB(AP001918)_1, IncFIC(FII)_1	aadA1, blaEC-5, dfrA1, sul1
758311	P863	MDR	73		blaEC-5, blaTEM-1	gyrA S83L
794389	P1317	MDR	73	Col(MG828)_1, Col156_1, ColRNAI_1, IncFIB(AP001918)_1, IncFIC(FII)_1, IncFII(29)_1_pUTI89	blaEC-5, blaTEM-1	gyrA S83L
794709	P1343	MDR	73	Col156_1, IncFIB(AP001918)_1, IncFII(29)_1_pUTI89	blaEC-5	ampC T-32A
806476	P1404	non-MDR	73	Col156_1, ColRNAI_1, IncFIB(AP001918)_1, IncFII(29)_1_pUTI89		gyrA D87G
709323	P366	non-MDR	73		blaEC-5
736011	P607	MDR	73	Col156_1, IncFIB(AP001918)_1, IncFII(29)_1_pUTI89, p0111_1	blaEC-5, blaTEM-1
750079	P733	non-MDR	73	Col156_1, IncFIB(AP001918)_1, IncFII(29)_1_pUTI89	blaEC-5
750625	P607	MDR	73	Col156_1, IncFIB(AP001918)_1, IncFII(29)_1_pUTI89, p0111_1	blaEC-5, blaTEM-1
758231	P856	non-MDR	73		blaEC-5
781239	P1140	non-MDR	73	Col156_1, ColRNAI_1, IncFIB(AP001918)_1, IncFII(29)_1_pUTI89	blaEC-5
821988	P1472	non-MDR	73	Col156_1, IncFIB(AP001918)_1, IncFII(29)_1_pUTI89	blaEC-5
822310	P5	non-MDR	73	Col156_1, ColRNAI_1, IncFIB(AP001918)_1, IncFII(29)_1_pUTI89	blaEC-5
781949	P1192	non-MDR	73	ColRNAI_1, IncFII_1	blaEC-5
822490	P1502	non-MDR	73	Col156_1	blaEC-5
697446	P148	non-MDR	73		blaEC-5	gyrA S83L
697962	P197	non-MDR	73	Col156_1, Col440I_1, ColRNAI_1, IncFIB(AP001918)_1, IncFIC(FII)_1, IncFII(29)_1_pUTI89	blaEC-5, blaTEM-1
698386	P65	non-MDR	73	Col(MG828)_1, Col156_1, IncFIA_1, IncFIB(AP001918)_1, IncFII(pRSB107)_1_pRSB107	blaEC-5, blaTEM-1	gyrA S83L
698408	P232	non-MDR	73	Col156_1, IncFIB(AP001918)_1	aadA1, blaEC-5, blaSHV-1, sul1, tet(D)
699170	P296	non-MDR	73	Col156_1, ColRNAI_1, IncFIB(AP001918)_1, IncFII(29)_1_pUTI89	blaEC-5
709979	P421	non-MDR	73		blaEC-5
735575	P568	non-MDR	73		blaEC-5
750167	P740	MDR	73	ColRNAI_1, IncFIA_1, IncFIB(AP001918)_1, IncFII(pRSB107)_1_pRSB107	aadA1, aph(3)-Ib, aph(6)-Id, blaEC-5, blaTEM-1, catA1, dfrA1, sul2, tet(B)
750213	P232	non-MDR	73	Col156_1, IncFIB(AP001918)_1	aadA1, blaEC-5, blaSHV-1, sul1, tet(D)
767617	P997	non-MDR	73
781473	P1157	non-MDR	73		blaEC-5
805964	P95	MDR	73		blaEC-5, blaTEM-1
767511	P988	non-MDR	73	Col(MG828)_1, Col156_1, ColRNAI_1	blaEC-5
768305	P1043	non-MDR	73	Col(MG828)_1	blaEC-5
822772	P1524	MDR	73	ColRNAI_1	blaEC-5, blaTEM-1
758013	P836	non-MDR	73	Col8282_1, ColpVC_1, IncFIB(AP001918)_1, IncFII(29)_1_pUTI89	blaEC-5
698256	P219	non-MDR	73	ColpVC_1, IncFIB(AP001918)_1, IncFII(29)_1_pUTI89	blaEC-5
698222	P219	non-MDR	73	ColpVC_1, IncFIB(AP001918)_1, IncFII(29)_1_pUTI89	blaEC-5
772395	P1076	non-MDR	73	Col156_1, IncFIB(AP001918)_1, IncFII(29)_1_pUTI89, IncX1_1	blaEC-5, blaTEM-1
758021	P837	MDR	73	Col440II_1, IncFIA_1, IncFIB(AP001918)_1, IncFII(pRSB107)_1_pRSB107	aadA1, blaEC-5, blaOXA-1, sul1
759033	P920	MDR	73	Col(MG828)_1	aadA1, blaEC-5, blaTEM-1, dfrA1
839222	P1774	non-MDR	73	ColRNAI_1	blaEC-5
750159	P739	MDR	73	Col(BS512)_1, Col156_1, ColRNAI_1, IncFIA_1, IncFIB(AP001918)_1, IncFII(pRSB107)_1_pRSB107	aadA1, aph(3)-Ib, aph(6)-Id, blaEC-5, blaTEM-1, sul1, sul2, tet(B)
767827	P1013	non-MDR	73	Col156_1, ColRNAI_1, ColpVC_1, IncFIB(AP001918)_1, IncFII(29)_1_pUTI89	blaEC-5, blaTEM-1
781957	P1193	non-MDR	73	Col156_1, IncFIB(AP001918)_1, IncFII(29)_1_pUTI89	blaEC-5
709163	P351	MDR	73	Col156_1, Col8282_1, ColRNAI_1, IncFIB(AP001918)_1, IncFII(29)_1_pUTI89	blaEC-5, blaTEM-1
709663	P394	non-MDR	73	ColRNAI_1	blaEC-5
710151	P437	non-MDR	73	Col156_1, ColRNAI_1, IncFIB(AP001918)_1, IncFII(29)_1_pUTI89	blaEC-5
749687	P701	non-MDR	73	ColRNAI_1	blaEC-5
757623	P809	non-MDR	73	Col(MG828)_1	blaEC-5, tet(B)
772571	P1089	non-MDR	73	pENTAS02_1	aadA1, blaEC-5, dfrA1
735727	P582	non-MDR	73	IncFII(pRSB107)_1_pRSB107
735979	P604	non-MDR	73	Col156_1, Col440II_1, IncFIB(AP001918)_1, IncFIC(FII)_1	aadA1, blaEC-5, sul1
781923	P1190	MDR	73	Col156_1, IncFIB(AP001918)_1, IncFII(29)_1_pUTI89	blaEC-5
792689	P1217	MDR	73	Col156_1, IncFIB(AP001918)_1, IncFII(29)_1_pUTI89	blaEC-5
806048	P1390	non-MDR	73	Col(MG828)_1, Col156_1, ColRNAI_1, IncFIC(FII)_1	blaEC-5, blaTEM-1
758765	P897	non-MDR	73	Col156_1, IncFIB(AP001918)_1, IncFII(29)_1_pUTI89	blaEC-5
822730	P1521	non-MDR	73	Col156_1, IncFIB(AP001918)_1, IncFIC(FII)_1	aadA1, blaEC-5, sul1
758925	P909	MDR	73	Col156_1, IncB/O/K/Z_2, IncFIB(AP001918)_1, IncFII(29)_1_pUTI89	blaEC-5, blaTEM-1	gyrA S83L
772101	P1055	non-MDR	73		blaEC-5
772765	P1055	non-MDR	73		blaEC-5
782153	P1208	non-MDR	73	Col(MG828)_1	blaEC-5
837968	P1650	non-MDR	73	Col156_1, IncFIB(AP001918)_1, IncFII(29)_1_pUTI89	blaEC-5
805704	P1375	non-MDR	73	Col156_1, IncFIB(AP001918)_1, IncFII(29)_1_pUTI89	blaEC-5
806178	P1395	non-MDR	73	Col440II_1, Col440I_1	blaEC-5	parE I355T
710039	P426	non-MDR	73	ColRNAI_1, IncFIB(AP001918)_1, IncFIC(FII)_1	blaEC-5
822684	P1517	non-MDR	73	Col(MG828)_1	blaEC-5
837976	P1651	non-MDR	73	Col(MG828)_1	blaEC-5
824246	P1550	MDR	73	Col156_1, IncFIB(AP001918)_1, IncFII(29)_1_pUTI89	aadA5, aph(3)-Ib, aph(6)-Id, blaCTX-M-27, blaEC-5, dfrA17, sul1, sul2, tet(A)
836884	P1591	MDR	73	Col156_1, IncFIB(AP001918)_1, IncFII(29)_1_pUTI89, rep21_22_CDS1(pUSA01)	aadA5, aph(3)-Ib, aph(6)-Id, blaCTX-M-27, blaEC-5, dfrA17, sul2, tet(A)
699292	P306	non-MDR	73	Col156_1, IncFIB(AP001918)_1, IncFIC(FII)_1	blaEC-5
710143	P436	non-MDR	73	IncFIB(AP001918)_1, IncFII(29)_1_pUTI89	blaEC-5
734757	P508	non-MDR	73	Col156_1, ColRNAI_1, IncFIB(AP001918)_1, IncFIC(FII)_1, p0111_1	blaEC-5, blaTEM-1
749863	P508	non-MDR	73	Col(MG828)_1, Col156_1, ColRNAI_1, IncFIB(AP001918)_1, IncFIC(FII)_1, p0111_1	blaEC-5, blaTEM-1
750003	P726	non-MDR	73	p0111_1	blaEC-5
772169	P1060	MDR	73	Col156_1, ColRNAI_1, IncFIB(AP001918)_1, IncFII(29)_1_pUTI89	blaEC-5
781683	P1174	MDR	73	ColRNAI_1, IncFIC(FII)_1	blaTEM-1
838778	P1729	non-MDR	73	Col(MG828)_1, Col156_1, IncFIB(AP001918)_1, IncFII(29)_1_pUTI89	blaEC-5
839248	P1776	non-MDR	73	Col(MG828)_1, Col156_1, IncFIB(AP001918)_1, IncFII(29)_1_pUTI89	blaEC-5
838920	P1744	MDR	73	IncFIA_1, IncFIB(AP001918)_1, IncFII(pAMA1167-NDM-5)_1_pAMA1167-NDM-5	aadA1, blaEC-5, blaOXA-1, dfrA1, tet(B)	gyrA S83L
839214	P1773	MDR	73	IncFIA_1, IncFIB(AP001918)_1, IncFII(pAMA1167-NDM-5)_1_pAMA1167-NDM-5	aadA1, blaEC-5, blaOXA-1, dfrA1, tet(B)	gyrA S83L
698828	P269	MDR	73	Col156_1, IncFIB(AP001918)_1, IncFII(29)_1_pUTI89, p0111_1	blaEC-5, blaTEM-1
697988	P199	non-MDR	73	Col156_1, IncFIB(AP001918)_1, IncFII(29)_1_pUTI89	blaEC-5
736029	P43	non-MDR	73		blaEC-5
758005	P835	MDR	73	Col156_1, ColRNAI_1, IncFIB(AP001918)_1, IncFIC(FII)_1, IncFII(29)_1_pUTI89	blaEC-5, blaTEM-1, sul2
794581	P1332	non-MDR	73	IncFIB(AP001918)_1, IncFII(29)_1_pUTI89	aadA2, blaEC-5, dfrA12, sul1, tet(B)
805044	P199	non-MDR	73	Col156_1, IncFIB(AP001918)_1, IncFII(29)_1_pUTI89	blaEC-5
806992	P1425	MDR	73	Col156_1, Col8282_1, IncFIB(AP001918)_1	aadA1, aph(3)-Ib, aph(6)-Id, blaEC-5, blaTEM-1, dfrA1, sul1, sul2, tet(A)
822088	P1475	non-MDR	73	ColRNAI_1, IncFIC(FII)_1	blaEC-5, blaTEM-1
822546	P199	non-MDR	73		blaEC-5
837820	P1636	non-MDR	73	Col(MG828)_1, Col156_1, Col8282_1, ColRNAI_1, IncFIB(AP001918)_1, IncFII(29)_1_pUTI89	blaEC-5
735495	P562	MDR	73	Col156_1, IncFIB(AP001918)_1, IncFII(29)_1_pUTI89	blaEC-5, blaTEM-1
704865	P306	non-MDR	73	Col156_1, IncFIB(AP001918)_1, IncFIC(FII)_1	blaEC-5
697462	P61	non-MDR	73	Col156_1, IncFIB(AP001918)_1, IncFII(29)_1_pUTI89	blaEC-5
698192	P216	non-MDR	73	Col156_1, IncFIB(AP001918)_1, IncFIC(FII)_1, IncFII(29)_1_pUTI89	blaEC-5, blaTEM-1
698982	P282	non-MDR	73	Col156_1, IncFIB(AP001918)_1, IncFII(29)_1_pUTI89	blaEC-5
699146	P293	non-MDR	73	Col156_1, IncFIB(AP001918)_1, IncFII(29)_1_pUTI89	blaEC-5
709495	P379	non-MDR	73	Col156_1, IncFIB(AP001918)_1, IncFII(29)_1_pUTI89	blaEC-5
709807	P407	non-MDR	73	ColRNAI_1	blaEC-5	gyrA D87N
710441	P462	non-MDR	73	Col440II_1, Col440I_1	blaEC-5
734685	P501	non-MDR	73	Col156_1, ColRNAI_1	blaEC-5
735033	P527	non-MDR	73	Col156_1, IncFIB(AP001918)_1, IncFII(29)_1_pUTI89	blaEC-5
735411	P555	non-MDR	73	Col156_1, IncFIB(AP001918)_1, IncFII(29)_1_pUTI89	blaEC-5
735671	P578	MDR	73	Col156_1, IncFIB(AP001918)_1, IncFII(29)_1_pUTI89, p0111_1	blaEC-5, blaTEM-1
749355	P675	non-MDR	73	Col156_1, IncFIB(AP001918)_1, IncFII(29)_1_pUTI89, IncFII_1	blaEC-5
749813	P712	non-MDR	73	Col156_1, IncFIB(AP001918)_1, IncFIC(FII)_1	blaEC-5
759155	P712	non-MDR	73	Col156_1, IncFIB(AP001918)_1, IncFIC(FII)_1	blaEC-5
767739	P134	non-MDR	73	Col156_1, IncFIB(AP001918)_1, IncFIC(FII)_1	aadA1, blaEC-5, sul1
767843	P17	non-MDR	73	Col156_1, IncFIB(AP001918)_1, IncFIC(FII)_1	aadA1, blaEC-5, sul1
772127	P1057	non-MDR	73	Col156_1, IncFIB(AP001918)_1, IncFII(29)_1_pUTI89	blaEC-5
772265	P1067	non-MDR	73	Col156_1, IncFIB(AP001918)_1, IncFII(29)_1_pUTI89	blaEC-5
772539	P1086	non-MDR	73	Col156_1, IncFIB(AP001918)_1, IncFIC(FII)_1	aadA1, blaEC-5, blaSHV-1, sul1
772643	P1096	MDR	73	Col156_1, ColRNAI_1, IncFIB(AP001918)_1, IncFII(29)_1_pUTI89	blaEC-5, blaTEM-1
781503	P1159	non-MDR	73		blaEC-5
793739	P1262	non-MDR	73	Col156_1, IncFIB(AP001918)_1, IncFIC(FII)_1	aadA1, blaEC-5, sul1
793843	P1271	non-MDR	73		blaEC-5
793973	P17	non-MDR	73	Col156_1, IncFIB(AP001918)_1, IncFIC(FII)_1	aadA1, blaEC-5, sul1
794153	P1294	non-MDR	73	Col156_1, IncFIB(AP001918)_1, IncFII(29)_1_pUTI89, IncFII_1	blaEC-5, blaTEM-1
822100	P82	MDR	73	Col156_1, IncFIB(AP001918)_1, IncFIC(FII)_1, IncFII(29)_1_pUTI89, p0111_1	blaEC-5, blaTEM-1
838374	P1690	non-MDR	73	Col(MG828)_1, Col156_1, IncFIB(AP001918)_1, IncFIC(FII)_1
838970	P1749	non-MDR	73	IncX3(pEC14)_1_pEC14	blaEC-5
838996	P1751	non-MDR	73		blaEC-5
839070	P1759	non-MDR	73	Col156_1, IncFIB(AP001918)_1, IncFII(29)_1_pUTI89	blaEC-5
839168	P1768	non-MDR	73	Col156_1, IncFIB(AP001918)_1, IncFII(29)_1_pUTI89	blaEC-5
697606	P162	non-MDR	73	Col(MG828)_1, Col156_1, ColRNAI_1, IncFIB(AP001918)_1, IncFIC(FII)_1, IncFII(29)_1_pUTI89	blaEC-5, sul2
698230	P220	non-MDR	73	Col156_1, IncI1_1_Alpha	blaEC-5
758845	P903	non-MDR	73	Col156_1	blaEC-5
767587	P994	non-MDR	73		blaEC-5
794629	P1336	non-MDR	73	Col156_1, ColRNAI_1, IncFIB(AP001918)_1, IncFII(29)_1_pUTI89	blaEC-5
838550	P1707	non-MDR	73	Col156_1, ColRNAI_1, IncFIB(AP001918)_1, IncFIC(FII)_1	blaEC-5
837014	P1604	MDR	73	Col(MG828)_1, Col156_1, IncFIB(AP001918)_1, IncFIC(FII)_1	blaCTX-M-15, blaEC-5
709083	P344	non-MDR	73	Col156_1, IncFIB(AP001918)_1, IncFIC(FII)_1, IncFII(29)_1_pUTI89	blaEC-5, blaTEM-1
709517	P381	non-MDR	73	Col156_1, IncFIB(AP001918)_1, IncFIC(FII)_1, IncFII(29)_1_pUTI89	blaEC-5, blaTEM-1
772601	P1092	non-MDR	73	Col156_1, IncFIB(AP001918)_1, IncFIC(FII)_1, IncFII(29)_1_pUTI89	blaEC-5, blaTEM-1
821874	P1465	non-MDR	73	Col156_1, IncFIA_1, IncFIB(AP001918)_1, IncFII(pRSB107)_1_pRSB107	blaEC-5, dfrA7, tet(A)
767095	P955	non-MDR	73	Col156_1, Col440II_1, ColRNAI_1	blaEC-5
735591	P570	MDR	73	Col156_1, IncFIA_1, IncFIB(AP001918)_1, IncFII(pRSB107)_1_pRSB107	aph(3)-Ib, aph(6)-Id, blaEC-5, blaTEM-1, dfrA7, sul2, tet(A), tet(B)
749927	P720	non-MDR	73	Col156_1, Col440II_1, ColRNAI_1, IncFIA_1, IncFIB(AP001918)_1, IncFII(pRSB107)_1_pRSB107	blaEC-5, dfrA7, tet(A)
793431	P1235	non-MDR	73	Col156_1, Col440II_1, Col440I_1, IncFIA_1, IncFIB(AP001918)_1, IncFII(pRSB107)_1_pRSB107	blaEC-5, tet(A), tet(B)
772223	P1063	non-MDR	73	Col156_1, IncFIA_1, IncFIB(AP001918)_1, IncFII(pRSB107)_1_pRSB107	blaEC-5, dfrA7, tet(A), tet(B)
709285	P363	non-MDR	73	Col156_1, Col440II_1, ColRNAI_1, IncFIA_1, IncFIB(AP001918)_1, IncFII(pRSB107)_1_pRSB107	blaEC-5, dfrA7, tet(A), tet(B)
709331	P367	non-MDR	73	Col156_1, IncFIA_1, IncFIB(AP001918)_1, IncFII(pRSB107)_1_pRSB107, IncI1_1_Alpha	blaEC-5, dfrA7, tet(A), tet(B)
734773	P363	non-MDR	73	Col156_1, Col440II_1, ColRNAI_1, IncFIA_1, IncFIB(AP001918)_1, IncFII(pRSB107)_1_pRSB107	blaEC-5, dfrA7, tet(A), tet(B)
749339	P31	non-MDR	73	Col440II_1, ColRNAI_1, IncFIA_1, IncFIB(AP001918)_1, IncFII(pRSB107)_1_pRSB107	blaEC-5, dfrA7, tet(A), tet(B)
747807	P624	non-MDR	73	Col156_1, IncFIB(AP001918)_1, IncFIC(FII)_1	aadA1, blaEC-5, blaSHV-1, sul1
767931	P1019	non-MDR	73	Col156_1, Col440II_1, IncFIA_1, IncFIB(AP001918)_1, IncFII(pRSB107)_1_pRSB107	blaEC-5, dfrA7, tet(A), tet(B)
781877	P1186	non-MDR	73	Col156_1, Col440II_1, ColRNAI_1, IncFIA_1, IncFIB(AP001918)_1, IncFII(pRSB107)_1_pRSB107	blaEC-5, dfrA7, tet(A), tet(B)
697786	P179	non-MDR	73	Col156_1, IncFIB(AP001918)_1, IncFIC(FII)_1	aadA1, blaEC-5, blaSHV-1
697946	P195	non-MDR	73	Col156_1, ColRNAI_1, IncFIB(AP001918)_1, IncFII(29)_1_pUTI89	blaEC-5
698634	P253	non-MDR	73	ColRNAI_1	blaEC-5, blaTEM-1
698802	P267	non-MDR	73	Col156_1, IncFIB(AP001918)_1, IncFIC(FII)_1	aadA1, blaEC-5, blaSHV-1, sul1
709025	P118	non-MDR	73	Col156_1, ColRNAI_1, IncFIB(AP001918)_1, IncFIC(FII)_1, IncFII(29)_1_pUTI89	blaEC-5, blaTEM-1
709227	P357	MDR	73	Col156_1, IncFIB(AP001918)_1, IncFII(29)_1_pUTI89	blaEC-5	gyrA S83L
709307	P364	non-MDR	73	Col156_1, ColRNAI_1, IncFIB(AP001918)_1, IncFII(29)_1_pUTI89	blaEC-5
709487	P378	non-MDR	73	Col156_1, ColRNAI_1, IncFIB(AP001918)_1, IncFIC(FII)_1	aph(3)-Ib, aph(6)-Id, blaEC-5, blaTEM-1, sul2, tet(A)	gyrA S83L
709559	P385	non-MDR	73	Col156_1, IncFIB(AP001918)_1, IncFIC(FII)_1	aadA1, blaEC-5, blaSHV-1, sul1
709735	P401	non-MDR	73	Col156_1, Col440II_1, ColRNAI_1, IncFIB(AP001918)_1, IncFII(29)_1_pUTI89	blaEC-5
709751	P86	MDR	73	Col156_1, Col8282_1, IncFIA_1, IncFIB(AP001918)_1, IncFII(pRSB107)_1_pRSB107	aph(3)-Ib, blaEC-5, blaTEM-1, dfrA7, sul2, tet(A), tet(B)
709857	P412	non-MDR	73	Col(MG828)_1, Col156_1, Col8282_1	blaEC-5
709881	P415	MDR	73	IncFIA_1, IncFIB(pB171)_1_pB171, IncFII(pRSB107)_1_pRSB107	aph(3)-Ib, aph(6)-Id, blaEC-5, blaTEM-1, catA1, dfrA8, sul2
710215	P443	non-MDR	73	Col156_1, IncFIA_1, IncFIB(AP001918)_1, IncFII(pRSB107)_1_pRSB107	blaEC-5, dfrA7, tet(A), tet(B)
735171	P538	non-MDR	73	Col156_1, ColRNAI_1, IncFIB(AP001918)_1, IncFII(29)_1_pUTI89	blaEC-5
735453	P559	MDR	73	Col156_1, ColRNAI_1, IncFIB(AP001918)_1, IncFII(29)_1_pUTI89	blaEC-5
736133	P617	non-MDR	73	Col156_1, ColRNAI_1, IncFIB(AP001918)_1, IncFII(29)_1_pUTI89	blaEC-5
748893	P617	non-MDR	73	Col156_1, ColRNAI_1, IncFIB(AP001918)_1, IncFII(29)_1_pUTI89	blaEC-5
749111	P658	non-MDR	73		blaEC-5	gyrA S83L
749725	P704	non-MDR	73	Col(MG828)_1, ColRNAI_1	blaEC-5	parC S57T
750133	P737	non-MDR	73	Col156_1, ColRNAI_1, IncFIB(AP001918)_1, IncFII(29)_1_pUTI89	blaEC-5
750239	P745	non-MDR	73	Col156_1, IncFIB(AP001918)_1, IncFIC(FII)_1	aadA1, blaEC-5, blaSHV-1, sul1
750675	P781	non-MDR	73	ColRNAI_1	blaEC-5
768099	P91	non-MDR	73	Col156_1, IncFIB(AP001918)_1, IncFIC(FII)_1	aadA1, blaEC-5, blaSHV-1, sul1
772039	P128	non-MDR	73	ColRNAI_1, IncX1_4	blaEC-5	folP P64S, gyrA S83L
781797	P93	non-MDR	73	Col156_1, IncFIB(AP001918)_1, IncFIC(FII)_1	aadA1, blaEC-5, blaSHV-1, sul1
782023	P941	non-MDR	73	Col156_1, IncFIB(AP001918)_1, IncFII(29)_1_pUTI89	blaEC-5
793503	P1241	non-MDR	73	Col156_1, ColRNAI_1	blaEC-5
793949	P1277	non-MDR	73	Col156_1, ColRNAI_1, IncFIB(AP001918)_1	blaEC-5, blaTEM-1
807438	P1349	MDR	73	Col(KPHS6)_1, Col(MG828)_1, Col156_1, IncFIB(AP001918)_1, IncFIC(FII)_1	blaEC-5
805246	P1353	non-MDR	73	Col(BS512)_1, Col156_1, IncFIB(AP001918)_1, IncFIC(FII)_1	aadA1, blaEC-5, blaSHV-1, sul1, tet(D)
805560	P1370	non-MDR	73	Col440I_1, ColRNAI_1	blaEC-5
805834	P1383	non-MDR	73	Col156_1, ColRNAI_1, IncFIB(AP001918)_1, IncFII(29)_1_pUTI89	blaEC-5
806006	P1389	non-MDR	73	Col156_1, IncFIB(AP001918)_1, IncFIC(FII)_1, IncX3_1	blaEC-5, blaSHV-1
807630	P64	MDR	73	Col(MG828)_1, ColRNAI_1, IncFIA_1, IncFIB(AP001918)_1, IncFII(pRSB107)_1_pRSB107	aadA1, aph(3)-Ib, aph(6)-Id, blaEC-5, blaTEM-1, dfrA1, sul1, sul2
807148	P1211	MDR	73	Col156_1, IncFIA_1, IncFIB(AP001918)_1, IncFII(pRSB107)_1_pRSB107, IncY_1	aph(3)-Ib, aph(6)-Id, blaEC-5, blaTEM-1, dfrA7, sul2, tet(A), tet(B)
821890	P1466	non-MDR	73	Col156_1, IncFIB(AP001918)_1, IncFIC(FII)_1	aadA1, blaEC-5, blaSHV-1, sul1
822298	P1489	non-MDR	73	Col156_1, IncFIB(AP001918)_1, IncFIC(FII)_1	aadA1, blaEC-5, blaSHV-1, sul1
822352	P1492	non-MDR	73	Col(MG828)_1, IncFIA_1, IncFIB(AP001918)_1, IncFII(pRSB107)_1_pRSB107	aadA1, blaEC-5, catA1, dfrA1, sul1
824350	P64	MDR	73	Col(MG828)_1, ColRNAI_1, IncFIA_1, IncFIB(AP001918)_1, IncFII(pRSB107)_1_pRSB107	aadA1, aph(3)-Ib, aph(6)-Id, blaEC-5, blaTEM-1, dfrA1, sul1, sul2
822908	P538	non-MDR	73	Col156_1, ColRNAI_1, IncFIB(AP001918)_1, IncFII(29)_1_pUTI89	blaEC-5
837732	P1627	non-MDR	73	Col156_1, ColRNAI_1, IncFIB(AP001918)_1, IncFII(29)_1_pUTI89	blaEC-5	gyrA S83L
838912	P1743	non-MDR	73	Col156_1, ColRNAI_1, IncFIB(AP001918)_1, IncFII(29)_1_pUTI89	blaEC-5
838962	P1748	non-MDR	73	Col156_1, ColRNAI_1, IncFIB(AP001918)_1, IncFIC(FII)_1	blaEC-5
794339	P1312	non-MDR	73	Col156_1, Col440II_1, ColRNAI_1, IncFIA_1, IncFIB(AP001918)_1, IncFII(pRSB107)_1_pRSB107	blaEC-5, dfrA7, tet(A), tet(B)
805262	P1354	non-MDR	73	Col156_1, Col440II_1, ColRNAI_1, IncFIA_1, IncFIB(AP001918)_1, IncFII(pRSB107)_1_pRSB107	blaEC-5, dfrA7, tet(A), tet(B)
822264	P1488	non-MDR	73	Col156_1, Col440II_1, ColRNAI_1, IncFIA_1, IncFIB(AP001918)_1, IncFII(pRSB107)_1_pRSB107	blaEC-5, dfrA7, tet(A), tet(B)
836616	P1565	MDR	73	Col156_1, IncFIA_1, IncFIB(AP001918)_1, IncFII(pRSB107)_1_pRSB107	aph(3)-Ib, aph(6)-Id, blaEC-5, blaTEM-1, dfrA7, sul2, tet(A), tet(B)
709613	P390	MDR	73	Col8282_1	blaEC-5, blaTEM-1	gyrA S83L
750457	P763	MDR	73	Col8282_1, ColRNAI_1	blaEC-5, blaTEM-1	gyrA S83L
708975	P337	MDR	73	Col(MG828)_1, IncFIA_1, IncFIB(AP001918)_1, IncFII(pRSB107)_1_pRSB107	aadA1, aph(3)-Ib, aph(6)-Id, blaEC-5, blaTEM-1, dfrA1, sul1, sul2, tet(B)
807648	P64	MDR	73	Col(MG828)_1, ColRNAI_1, IncFIA_1, IncFIB(AP001918)_1, IncFII(pRSB107)_1_pRSB107	aadA1, aph(3)-Ib, aph(6)-Id, blaEC-5, blaTEM-1, dfrA1, sul1, sul2
734693	P502	non-MDR	73	Col(MG828)_1	blaEC-5, blaTEM-1, tet(B)
768209	P1037	non-MDR	73	Col(MG828)_1	blaEC-5, blaTEM-1, tet(B)
781801	P93	non-MDR	73	Col156_1, IncFIB(AP001918)_1, IncFIC(FII)_1	aadA1, blaEC-5, blaSHV-1, sul1
794313	P1310	non-MDR	73	Col156_1, IncFIB(AP001918)_1, IncFIC(FII)_1	aadA1, blaEC-5, blaSHV-1, sul1
839020	P1754	non-MDR	73	Col156_1, IncFIB(AP001918)_1, IncFII(29)_1_pUTI89	blaEC-5
735605	P571	non-MDR	73	Col156_1, IncFIB(AP001918)_1, IncFII(29)_1_pUTI89	blaEC-5
781965	P1194	non-MDR	80	Col156_1, IncX1_4	blaEC-5	uhpT E350Q
806370	P1402	non-MDR	80	ColRNAI_1, IncFIB(K)_1_Kpn3, IncFII(Yp)_1_Yersenia	blaEC-5	uhpT E350Q
698966	P280	non-MDR	80	ColRNAI_1, IncFII_1, IncX1_4	blaEC-5, blaTEM-1	uhpT E350Q
749007	P648	non-MDR	80	Col156_1, IncFIB(AP001918)_1, IncFII(29)_1_pUTI89	blaEC-5	uhpT E350Q
750691	P59	non-MDR	80		blaEC-5	uhpT E350Q
699104	P290	non-MDR	80	IncI2_1	blaEC-5	uhpT E350Q
710223	P102	non-MDR	80	ColRNAI_1	blaEC-5	uhpT E350Q
758521	P879	non-MDR	80	Col(MG828)_1, Col156_1, ColRNAI_1, IncFIC(FII)_1, IncI1_1_Alpha, IncX4_1	blaEC-5	uhpT E350Q
821920	P1416	non-MDR	80	ColRNAI_1, IncFIA(HI1)_1_HI1, IncFII(pRSB107)_1_pRSB107, IncX1_4	aph(6)-Id, blaEC-5, dfrA14, sul2	uhpT E350Q
735689	P579	MDR	80	ColRNAI_1, IncFII_1	aadA2, aph(3)-Ib, aph(6)-Id, blaEC-5, blaTEM-1, dfrA12, sul1, tet(A)	uhpT E350Q
766517	P114	MDR	83	IncFIB(AP001918)_1	blaCTX-M-15, blaDHA-1, blaEC-5, dfrA17, qnrB4, sul1	uhpT E350Q
792823	P114	MDR	83	IncFIB(AP001918)_1	blaCTX-M-15, blaDHA-1, blaEC-5, dfrA17	uhpT E350Q
792945	P114	MDR	83	IncFIB(AP001918)_1	blaCTX-M-15, blaDHA-1, blaEC-5, dfrA17, sul1	uhpT E350Q
750351	P753	non-MDR	83	Col156_1, Col440II_1, ColRNAI_1, IncX1_1	blaEC-5	uhpT E350Q
759041	P921	non-MDR	83	Col440II_1, ColRNAI_1	blaEC-5	uhpT E350Q
781915	P1189	non-MDR	83	Col156_1, Col440II_1, ColRNAI_1, IncX1_1	blaEC-5	uhpT E350Q
822642	P1514	non-MDR	83	IncFIB(AP001918)_1	blaEC-5	uhpT E350Q
756371	P114	MDR	83	IncFIB(AP001918)_1	blaCTX-M-15, blaDHA-1, blaEC-5, dfrA17, qnrB4, sul1	uhpT E350Q
782195	P1210	non-MDR	83	Col156_1, ColRNAI_1, IncFIB(AP001918)_1, IncFII(29)_1_pUTI89, IncI_Gamma_1	blaEC-5	uhpT E350Q
710177	P439	non-MDR	83		blaEC-5	uhpT E350Q
709655	P393	MDR	88	ColRNAI_1, ColpVC_1, IncFIB(AP001918)_1, IncFII(pRSB107)_1_pRSB107	aadA1, blaEC-15, blaOXA-1, sul1, tet(B)
824422	P1557	MDR	88	Col(MG828)_1, ColRNAI_1, IncFIB(AP001918)_1, IncFIC(FII)_1, IncX1_1, IncX3_1	blaEC-15, sul2, tet(A)	ampC C-42T, nfsA G131D
697454	P149	non-MDR	88	Col440I_1, IncFIA(HI1)_1_HI1, IncFIB(K)_1_Kpn3	blaEC-15
805544	P1369	non-MDR	88	IncFIB(AP001918)_1, IncFII_1	blaEC-15, blaTEM-1
698798	P266	MDR	88	IncFIB(AP001918)_1, IncFII_1	aph(3)-Ia, aph(3)-Ib, aph(6)-Id, blaEC-15, blaTEM-1, dfrA5, sul2, tet(A)
793415	P1233	non-MDR	88	IncFIB(AP001918)_1, IncFII_1	aph(3)-Ib, aph(6)-Id, blaEC-15, sul2, tet(A)
758207	P853	non-MDR	88	Col(MG828)_1, Col156_1, ColRNAI_1	aac(3)-IId, blaEC-15, qnrS1
710119	P433	non-MDR	88	IncFIB(AP001918)_1, IncFII_1	blaEC-15
758941	P911	non-MDR	88	Col(MG828)_1, ColRNAI_1, IncFIA_1, IncFIB(AP001918)_1	aph(3)-Ia, aph(3)-Ib, aph(6)-Id, blaEC-15, sul2, tet(B)	gyrA D87Y
758353	P867	non-MDR	93		blaEC-15	cyaA S352T
767965	P1022	non-MDR	95	Col156_1, IncFIB(AP001918)_1, IncFII(29)_1_pUTI89	blaEC-5	marR S3N
698062	P205	non-MDR	95	Col156_1, IncFIB(AP001918)_1, IncFIC(FII)_1, IncI1_1_Alpha, IncX1_1	blaEC-5	marR S3N
709621	P391	non-MDR	95	Col156_1, IncFIB(AP001918)_1, IncFIC(FII)_1	blaEC-5	marR S3N
710047	P427	non-MDR	95	Col156_1, IncFIA_1, IncFIB(AP001918)_1, IncFIC(FII)_1	blaEC-5, blaTEM-34	marR S3N
758983	P915	non-MDR	95	Col156_1, Col8282_1, ColRNAI_1, IncFIB(AP001918)_1, IncFIC(FII)_1, IncFII(29)_1_pUTI89	blaEC-5, blaTEM-1	marR S3N
822940	P1537	non-MDR	95	Col(MG828)_1, IncB/O/K/Z_2, IncFIB(AP001918)_1, IncFII(29)_1_pUTI89, IncFII(pHN7A8)_1_pHN7A8	blaEC-5, blaTEM-1	marR S3N
767319	P973	non-MDR	95	Col156_1, IncFIB(AP001918)_1, IncFII(29)_1_pUTI89	blaEC-5	marR S3N
794145	P1293	non-MDR	95	Col156_1, IncFIB(AP001918)_1, IncFII(pRSB107)_1_pRSB107	blaEC-5	marR S3N
749401	P678	non-MDR	95	Col156_1, IncB/O/K/Z_2, IncFIB(AP001918)_1, IncFII(29)_1_pUTI89	blaEC-5	marR S3N
821760	P1457	non-MDR	95	Col156_1, IncB/O/K/Z_2, IncFIB(AP001918)_1, IncFII(29)_1_pUTI89	blaEC-5	marR S3N
698504	P240	non-MDR	95	Col156_1, ColRNAI_1, IncFIB(AP001918)_1, IncFII(29)_1_pUTI89, IncFII(pHN7A8)_1_pHN7A8	blaEC-5	marR S3N
698512	P241	non-MDR	95	Col156_1, IncFIB(AP001918)_1, IncFIC(FII)_1	blaEC-5	marR S3N
767167	P961	non-MDR	95	Col156_1, IncFIB(AP001918)_1, IncFII(29)_1_pUTI89	blaEC-5	marR S3N
781351	P1149	non-MDR	95	IncFII_1	blaEC-5	marR S3N
734933	P519	non-MDR	95	Col156_1, ColRNAI_1, IncFIA_1, IncFIB(AP001918)_1	blaEC-5, dfrA7, sul1, tet(B)	marR S3N
750499	P767	non-MDR	95	Col156_1, IncFIB(AP001918)_1, IncFII(29)_1_pUTI89	blaEC-5	marR S3N
781553	P1162	non-MDR	95	IncFIB(AP001918)_1, IncFII_1, IncN_1	aph(3)-Ib, aph(6)-Id, blaEC-5, blaTEM-1, fosA8, qnrS1, sul2	marR S3N
750053	P731	non-MDR	95	Col156_1, IncB/O/K/Z_2, IncFIB(AP001918)_1, IncFII(29)_1_pUTI89	blaEC-5, blaTEM-1	marR S3N
782111	P1204	non-MDR	95	Col156_1, IncFIB(AP001918)_1, IncFII(29)_1_pUTI89	blaEC-5	marR S3N
793923	P1275	non-MDR	95	Col156_1, IncFIB(AP001918)_1, IncFIC(FII)_1	blaEC-5, blaTEM-1	marR S3N
757615	P808	non-MDR	95	Col156_1, IncB/O/K/Z_2, IncFIB(AP001918)_1, IncFIC(FII)_1, IncFII(pRSB107)_1_pRSB107	blaEC-5, blaTEM-1	marR S3N
767713	P1005	non-MDR	95	Col156_1, IncFIB(AP001918)_1, IncFII(pCTU2)_1_pCTU2, IncFII(pRSB107)_1_pRSB107, pESA2_1	blaEC-5	marR S3N
794451	P1322	non-MDR	95	Col156_1, IncFIB(AP001918)_1, IncFII(pHN7A8)_1_pHN7A8	blaEC-5	marR S3N
710101	P432	non-MDR	95	Col156_1, IncFIB(AP001918)_1, IncFIC(FII)_1	blaEC-5	marR S3N
758669	P432	non-MDR	95	Col156_1, IncFIB(AP001918)_1, IncFIC(FII)_1	blaEC-5	marR S3N
782129	P1205	non-MDR	95	Col156_1, IncFIB(AP001918)_1, IncFII(29)_1_pUTI89	blaEC-5	marR S3N
794355	P1314	non-MDR	95	Col(MG828)_1, Col156_1, IncFIB(AP001918)_1, IncFIC(FII)_1, IncI1_1_Alpha, IncI2_1_Delta, IncY_1	blaEC-5, tet(B)	marR S3N
735429	P556	non-MDR	95	Col156_1, IncFIB(AP001918)_1, IncFII(29)_1_pUTI89	blaEC-5	marR S3N
822466	P1499	non-MDR	95	Col156_1, IncFIB(AP001918)_1, IncFII(29)_1_pUTI89	blaEC-5	marR S3N
772055	P1052	non-MDR	95	ColRNAI_1, IncB/O/K/Z_2, IncFIB(AP001918)_1, IncFII_1	blaEC-5, blaTEM-1	marR S3N
838496	P1702	non-MDR	95	Col156_1, IncFIB(AP001918)_1, IncFII(29)_1_pUTI89	blaEC-5	marR S3N
757657	P811	non-MDR	95	IncFIC(FII)_1	blaEC-5, blaTEM-1	marR S3N
806152	P16	non-MDR	95	Col156_1, IncFIB(AP001918)_1, IncFII(29)_1_pUTI89	blaEC-5	marR S3N
735075	P531	non-MDR	95	IncFIB(AP001918)_1	blaEC-5	marR S3N
699074	P287	non-MDR	95	Col156_1, IncFIB(AP001918)_1, IncFII(29)_1_pUTI89	blaEC-5	marR S3N
735201	P540	non-MDR	95	Col156_1, IncFIB(AP001918)_1, IncFIC(FII)_1	blaEC-5	marR S3N
781755	P1178	non-MDR	95	Col156_1, Col8282_1, ColRNAI_1, IncFIB(AP001918)_1, IncFII(pRSB107)_1_pRSB107	blaEC-5	marR S3N
750263	P747	non-MDR	95	ColRNAI_1, IncFIB(AP001918)_1	blaEC-5	gyrA S83L, marR S3N
735399	P553	non-MDR	95	Col156_1, IncFIB(AP001918)_1, IncFII(29)_1_pUTI89	blaEC-5	marR S3N
736167	P619	non-MDR	95	Col156_1, IncFIB(AP001918)_1, IncFII(29)_1_pUTI89	blaEC-5	marR S3N
748915	P619	non-MDR	95	Col156_1, IncFIB(AP001918)_1, IncFII(29)_1_pUTI89	blaEC-5	marR S3N
794599	P1333	non-MDR	95	ColRNAI_1, IncFIA_1, IncFIB(AP001918)_1, IncFIC(FII)_1, IncY_1	blaEC-5, tet(A)	marR S3N
805948	P1388	non-MDR	95	Col156_1, ColRNAI_1, IncFIB(AP001918)_1, IncFII(29)_1_pUTI89	blaEC-5	marR S3N
822596	P1509	non-MDR	95	Col156_1, IncFIB(AP001918)_1, IncFII(29)_1_pUTI89	blaEC-5	marR S3N
772089	P1053	non-MDR	95	Col156_1, IncFIB(AP001918)_1, IncFII(29)_1_pUTI89	blaEC-5	marR S3N
758345	P866	non-MDR	95	Col156_1, IncB/O/K/Z_2, IncFIB(AP001918)_1, IncFII(29)_1_pUTI89	blaEC-5, blaTEM-1, dfrA8, sul2	marR S3N
781609	P1167	non-MDR	95	Col156_1, IncB/O/K/Z_1, IncFIB(AP001918)_1, IncFII(29)_1_pUTI89	blaEC-5	marR S3N
781835	P1183	non-MDR	95	Col156_1, IncFIB(AP001918)_1, IncFII(29)_1_pUTI89	blaEC-5	marR S3N
758329	P864	non-MDR	95	Col(MG828)_1, Col8282_1, ColRNAI_1, IncFIB(AP001918)_1, IncFII_1	aph(3)-Ib, aph(6)-Id, blaEC-5, blaTEM-1, dfrA5, sul2	marR S3N
822650	P1420	non-MDR	95	Col8282_1, ColRNAI_1, IncB/O/K/Z_1, IncFIB(AP001918)_1, IncFII_1	aph(3)-Ib, aph(6)-Id, blaEC-5, blaTEM-1, dfrA5, sul2	marR S3N
697904	P191	non-MDR	95	Col156_1, IncB/O/K/Z_2, IncFIA_1, IncFIB(AP001918)_1, IncFIC(FII)_1	blaEC-5	marR S3N
709315	P365	non-MDR	95	Col156_1, IncFIB(AP001918)_1, IncFII(29)_1_pUTI89, IncFII(pCoo)_1_pCoo	blaEC-5, blaTEM-1	marR S3N
749179	P662	non-MDR	95	Col156_1, IncB/O/K/Z_2, IncFIB(AP001918)_1, IncFII(29)_1_pUTI89	blaEC-5, blaTEM-1	marR S3N
759075	P924	non-MDR	95	Col156_1, ColRNAI_1, IncFIB(AP001918)_1, IncFII(29)_1_pUTI89	blaEC-5	marR S3N
759121	P928	non-MDR	95	Col156_1, IncFIB(AP001918)_1, IncFII(29)_1_pUTI89	blaEC-5	marR S3N
767721	P1006	non-MDR	95	Col156_1, IncFIB(AP001918)_1, IncFII(29)_1_pUTI89	blaEC-5	marR S3N
782145	P1207	non-MDR	95	Col(MG828)_1, Col156_1, IncB/O/K/Z_2, IncFIB(AP001918)_1, IncFII(29)_1_pUTI89	blaEC-5, blaTEM-1	marR S3N
805624	P1372	non-MDR	95	Col156_1, IncB/O/K/Z_2, IncFIB(AP001918)_1, IncFIC(FII)_1	blaEC-5, blaTEM-1	marR S3N
822134	P1478	non-MDR	95	Col(MG828)_1, Col156_1, ColRNAI_1, IncFIB(AP001918)_1, IncHI2A_1, IncHI2_1, RepA_1_pKPC-CAV1321	blaEC-5	marR S3N
838866	P1738	non-MDR	95	IncFIB(AP001918)_1	blaEC-5	marR S3N
758967	P913	non-MDR	95	Col156_1, IncFIB(AP001918)_1, IncFII(29)_1_pUTI89	blaEC-5	marR S3N
767457	P914	non-MDR	95	Col156_1, IncFIB(AP001918)_1, IncFII(29)_1_pUTI89	blaEC-5	marR S3N
794225	P1301	MDR	95	Col156_1, IncB/O/K/Z_2, IncFIB(AP001918)_1, IncFII_1	aph(3)-Ib, aph(6)-Id, blaEC-5, blaTEM-1, dfrA5, sul2, tet(A)	marR S3N
794023	P100	non-MDR	95	IncFIB(AP001918)_1	blaEC-5	marR S3N
708879	P42	non-MDR	95	Col156_1, IncFIB(AP001918)_1, IncFII(29)_1_pUTI89	blaEC-5	marR S3N
709937	P417	non-MDR	95	ColRNAI_1, IncB/O/K/Z_2, IncFII_1	blaEC-5	marR S3N
793407	P1232	non-MDR	95	Col156_1, IncFIB(AP001918)_1, IncFII(29)_1_pUTI89	blaEC-5	marR S3N
758685	P891	non-MDR	95	Col156_1, IncFIB(AP001918)_1, IncFII(29)_1_pUTI89	blaEC-5	marR S3N
821778	P1458	non-MDR	95	Col156_1, IncFIB(AP001918)_1, IncFII(29)_1_pUTI89	blaEC-5	marR S3N
767481	P985	non-MDR	95	Col156_1, Col8282_1, ColRNAI_1, IncB/O/K/Z_2, IncFIB(AP001918)_1, IncFII(pRSB107)_1_pRSB107		marR S3N
772207	P985	non-MDR	95	Col156_1, Col8282_1, ColRNAI_1, IncB/O/K/Z_2, IncFIB(AP001918)_1, IncFII(pRSB107)_1_pRSB107	blaEC-5	marR S3N
709743	P402	non-MDR	95	IncFIB(AP001918)_1, IncFII(29)_1_pUTI89	blaEC-5	marR S3N
821866	P1464	MDR	95	Col156_1, IncFIB(AP001918)_1, IncFII(29)_1_pUTI89	blaEC-5, blaTEM-1	marR S3N
758303	P862	non-MDR	95	Col156_1, IncFIB(AP001918)_1, IncFII(29)_1_pUTI89	blaEC-5	marR S3N
699242	P303	non-MDR	95	Col156_1, IncB/O/K/Z_2, IncFIB(AP001918)_1, IncFII(29)_1_pUTI89	blaEC-5	marR S3N
793755	P76	non-MDR	95	Col156_1, IncB/O/K/Z_2, IncFIB(AP001918)_1, IncFIC(FII)_1	blaEC-5	marR S3N
750545	P772	non-MDR	95	Col156_1, IncFIB(AP001918)_1, IncFII(29)_1_pUTI89	blaEC-5	marR S3N
758589	P884	non-MDR	95	Col156_1, IncFIB(AP001918)_1, IncFII(pRSB107)_1_pRSB107	blaEC-5	marR S3N
767851	P1015	non-MDR	95	Col(MG828)_1, Col156_1, ColRNAI_1, IncFIB(AP001918)_1, IncFII(pRSB107)_1_pRSB107	blaEC-5	marR S3N
781617	P1168	non-MDR	95	Col156_1, IncFIB(AP001918)_1, IncFII(29)_1_pUTI89, IncI1_1_Alpha	blaEC-5	marR S3N
781675	P1173	non-MDR	95	Col156_1, IncFIB(AP001918)_1, IncFII(29)_1_pUTI89, IncI1_1_Alpha	blaEC-5	marR S3N
781327	P1147	non-MDR	95	Col156_1, ColRNAI_1, IncFIB(AP001918)_1, IncFII(29)_1_pUTI89	blaEC-5	marR S3N
698722	P260	non-MDR	95	Col156_1, IncFIB(AP001918)_1, IncFII(29)_1_pUTI89	blaEC-5	marR S3N
805754	P1378	non-MDR	95	Col156_1, IncFIB(AP001918)_1, IncFII(29)_1_pUTI89	blaEC-5	marR S3N
807042	P1428	non-MDR	95		blaEC-5	marR S3N
748981	P646	non-MDR	95	Col156_1	blaEC-5	marR S3N
781893	P1187	non-MDR	95	Col156_1, IncFIB(AP001918)_1, IncFIC(FII)_1	blaEC-5	marR S3N
772597	P1091	non-MDR	95	Col156_1, IncB/O/K/Z_2, IncFIB(AP001918)_1, IncFII(29)_1_pUTI89, IncFII_1	blaEC-5	marR S3N
838988	P1750	non-MDR	95	Col156_1, IncFIB(AP001918)_1, IncFIC(FII)_1	blaEC-5	marR S3N
782233	P1213	MDR	95	ColRNAI_1, IncFIB(AP001918)_1, IncFIC(FII)_1	aadA5, aph(3)-Ib, aph(6)-Id, blaEC-5, blaTEM-1, dfrA17, sul1, sul2, tet(A)	gyrA S83L, marR S3N
794179	P1296	MDR	95	ColRNAI_1, IncFIB(AP001918)_1, IncFIC(FII)_1	aadA5, aph(3)-Ib, aph(6)-Id, blaEC-5, blaTEM-1, dfrA17, sul1, sul2, tet(A)	gyrA S83L, marR S3N
806530	P1296	MDR	95	ColRNAI_1, IncFIB(AP001918)_1, IncFIC(FII)_1	aadA5, aph(3)-Ib, aph(6)-Id, blaEC-5, blaTEM-1, dfrA17, sul1, sul2, tet(A)	gyrA S83L, marR S3N
699226	P301	non-MDR	95	Col156_1, IncFIB(AP001918)_1, IncFIC(FII)_1	blaEC-5	marR S3N
781423	P1154	non-MDR	95	Col156_1, ColRNAI_1, IncFIB(AP001918)_1, IncFII(29)_1_pUTI89	blaEC-5	marR S3N
709575	P387	non-MDR	95	Col156_1, IncFIB(AP001918)_1, IncFII(29)_1_pUTI89	blaEC-5	marR S3N
772845	P1109	non-MDR	95	Col156_1, ColRNAI_1, IncFIB(AP001918)_1, IncFII(29)_1_pUTI89	blaEC-5	marR S3N
781843	P1184	non-MDR	95	Col(MG828)_1, Col156_1, IncFIB(AP001918)_1, IncFII(29)_1_pUTI89	aph(3)-Ib, aph(6)-Id, blaEC-5, sul2	marR S3N
805430	P1365	non-MDR	95	Col(MG828)_1, Col156_1, Col8282_1, IncB/O/K/Z_1, IncFIA_1, IncFIB(AP001918)_1, IncFII_1, p0111_1	blaEC-5	marR S3N
782031	P1199	non-MDR	95	Col156_1, ColRNAI_1, IncFIB(AP001918)_1, IncFIC(FII)_1	blaEC-5	marR S3N
698070	P111	non-MDR	95	Col156_1, Col8282_1, IncFIB(AP001918)_1, IncFII(29)_1_pUTI89	blaEC-5	marR S3N
698088	P206	non-MDR	95	Col156_1, IncFIB(AP001918)_1, IncFII(29)_1_pUTI89	blaEC-5	marR S3N
698096	P207	non-MDR	95	Col156_1, IncB/O/K/Z_2, IncFIB(AP001918)_1, IncFIC(FII)_1	blaEC-5, blaTEM-1	marR S3N
698134	P211	non-MDR	95	ColRNAI_1, IncB/O/K/Z_2, IncFIB(AP001918)_1, IncFIC(FII)_1	blaEC-5	marR S3N
698176	P215	non-MDR	95	Col156_1, IncB/O/K/Z_2, IncFIC(FII)_1	blaEC-5	marR S3N
698714	P18	non-MDR	95	IncFIB(AP001918)_1, IncFII(29)_1_pUTI89	blaEC-5	marR S3N
709147	P349	non-MDR	95	Col156_1, ColRNAI_1, IncFIB(AP001918)_1, IncFII(29)_1_pUTI89	blaEC-5	marR S3N
709171	P352	non-MDR	95	Col156_1, IncB/O/K/Z_2, IncFIB(AP001918)_1, IncFII(29)_1_pUTI89	blaEC-5, blaTEM-1	marR S3N
735307	P547	non-MDR	95	ColRNAI_1, IncFIA_1, IncFIB(AP001918)_1, IncFIC(FII)_1	blaEC-5	marR S3N
735735	P583	non-MDR	95	Col156_1, IncFIB(AP001918)_1, IncFII(29)_1_pUTI89	blaEC-5	marR S3N
736061	P610	non-MDR	95	Col156_1, Col8282_1, IncFIB(AP001918)_1, IncFII(29)_1_pUTI89	blaEC-5	marR S3N
749897	P718	non-MDR	95	Col156_1, IncFIB(AP001918)_1, IncFII(pRSB107)_1_pRSB107, IncX1_1	blaEC-5	marR S3N
757649	P810	non-MDR	95	Col156_1, IncFIB(AP001918)_1, IncFII(29)_1_pUTI89, IncX1_1, IncX3_1	blaEC-5	marR S3N
757795	P822	non-MDR	95	Col156_1, IncFIA_1, IncFIB(AP001918)_1, IncFII(29)_1_pUTI89	blaEC-5	marR S3N
758071	P842	non-MDR	95	Col156_1, Col8282_1, ColRNAI_1, IncB/O/K/Z_2, IncFIB(AP001918)_1, IncFII_1, IncI2_1_Delta	blaEC-5	marR S3N
758337	P865	non-MDR	95	Col156_1, IncB/O/K/Z_2, IncFIB(AP001918)_1, IncFII(29)_1_pUTI89	blaEC-5	marR S3N
758571	P883	non-MDR	95	Col156_1, IncFIB(AP001918)_1, IncFII(29)_1_pUTI89	blaEC-5	marR S3N
758991	P916	non-MDR	95		blaEC-5	marR S3N
767183	P963	non-MDR	95	Col156_1, IncFIB(AP001918)_1, IncFII(29)_1_pUTI89	blaEC-5	gyrA S83L, marR S3N
767407	P979	MDR	95	ColRNAI_1, IncB/O/K/Z_2, IncFIB(AP001918)_1, IncFII_1	aadA1, aph(3)-Ib, aph(6)-Id, blaEC-5, blaTEM-1, dfrA1, dfrA5, sul2, tet(B)	marR S3N
767747	P941	non-MDR	95	Col156_1, IncB/O/K/Z_2, IncFIB(AP001918)_1, IncFII(pHN7A8)_1_pHN7A8, IncFII(pRSB107)_1_pRSB107	blaEC-5	marR S3N
767999	P979	MDR	95	ColRNAI_1, IncB/O/K/Z_2, IncFIB(AP001918)_1, IncFII_1	aadA1, aph(3)-Ib, aph(6)-Id, blaEC-5, blaTEM-1, dfrA1, dfrA5, sul2	marR S3N
768283	P1042	non-MDR	95	Col156_1, Col8282_1, ColRNAI_1, IncB/O/K/Z_2, IncFIB(AP001918)_1, IncFII(29)_1_pUTI89	blaEC-5	marR S3N
772193	P1062	non-MDR	95		blaEC-5	marR S3N
772257	P1066	non-MDR	95	Col156_1, ColRNAI_1, IncFIB(AP001918)_1, IncFII(29)_1_pUTI89	blaEC-5	marR S3N
781851	P1185	non-MDR	95	Col156_1, IncFIB(AP001918)_1, IncFII(pRSB107)_1_pRSB107	blaEC-5	marR S3N
781907	P1188	non-MDR	95	Col156_1, Col8282_1, ColRNAI_1, IncB/O/K/Z_2, IncFIB(AP001918)_1, IncFIC(FII)_1	blaEC-5	marR S3N
793617	P1252	non-MDR	95	Col156_1, ColRNAI_1, IncFIB(AP001918)_1, IncFII(29)_1_pUTI89	blaEC-5	marR S3N
794717	P1344	non-MDR	95	Col156_1, IncB/O/K/Z_2, IncFIB(AP001918)_1, IncFIC(FII)_1	blaEC-5, blaTEM-1	marR S3N
806694	P1413	non-MDR	95	Col156_1, IncFIB(AP001918)_1, IncFII(29)_1_pUTI89	blaEC-5	marR S3N
821744	P1456	non-MDR	95	Col156_1, IncFIB(AP001918)_1, IncFII(29)_1_pUTI89	blaEC-5	marR S3N
821996	P1473	non-MDR	95	Col156_1, IncFIB(AP001918)_1, IncFII(pRSB107)_1_pRSB107	blaEC-5	marR S3N
822142	P1479	non-MDR	95	Col156_1, ColRNAI_1, IncB/O/K/Z_2, IncFIB(AP001918)_1, IncFIC(FII)_1	blaEC-5, tet(C)	marR S3N
822150	P822	non-MDR	95	Col156_1, IncFIA_1, IncFIB(AP001918)_1, IncFII(29)_1_pUTI89	blaEC-5	marR S3N
822168	P1480	non-MDR	95	Col156_1, ColRNAI_1, IncFIB(AP001918)_1, IncFIC(FII)_1	blaEC-5	marR S3N
822748	P1522	non-MDR	95	ColRNAI_1, IncB/O/K/Z_2	blaEC-5, blaTEM-1	marR S3N
838122	P1666	non-MDR	95	Col(MG828)_1, ColRNAI_1, IncFIB(AP001918)_1	blaEC-5	marR S3N
838286	P1681	non-MDR	95	Col156_1, ColRNAI_1, IncFIA_1, IncFIB(AP001918)_1, IncFIC(FII)_1	tet(A)	marR S3N
838382	P1691	non-MDR	95	Col156_1, IncFIA_1, IncFII(29)_1_pUTI89	blaEC-5	marR S3N
838412	P1694	non-MDR	95	Col156_1, IncFIB(AP001918)_1, IncFII(29)_1_pUTI89	blaEC-5	marR S3N
806716	P1413	non-MDR	95	Col156_1, IncFIB(AP001918)_1, IncFII(29)_1_pUTI89	blaEC-5	marR S3N
823066	P1544	non-MDR	95	Col(MG828)_1, Col156_1, IncFIA_1, IncFIB(AP001918)_1, IncFIC(FII)_1	blaEC-5	marR S3N
822844	P1530	non-MDR	95	Col156_1, IncFIB(AP001918)_1, IncFIC(FII)_1	blaEC-5	marR S3N
822408	P1496	non-MDR	95	Col156_1, IncFIB(AP001918)_1, IncFIC(FII)_1	blaEC-5	marR S3N
837644	P1618	non-MDR	95	Col156_1, ColRNAI_1, IncFIB(AP001918)_1, IncFII(29)_1_pUTI89	blaEC-5	marR S3N
839206	P1772	non-MDR	95	Col156_1, ColRNAI_1, IncFIB(AP001918)_1, IncFII(29)_1_pUTI89	blaEC-5	marR S3N
697526	P155	non-MDR	95	Col156_1, IncFIB(AP001918)_1, IncFIC(FII)_1	blaEC-5	marR S3N
697698	P171	non-MDR	95	IncB/O/K/Z_2, IncFIB(AP001918)_1, IncFIC(FII)_1	blaEC-5, blaTEM-1	marR S3N
697858	P186	non-MDR	95	Col156_1, IncFIB(AP001918)_1, IncFIC(FII)_1	blaEC-5	marR S3N
698538	P243	non-MDR	95	Col156_1, IncFIB(AP001918)_1, IncFII(29)_1_pUTI89	blaEC-5, blaTEM-1	marR S3N
698810	P268	non-MDR	95	Col156_1, IncFIB(AP001918)_1, IncFII(29)_1_pUTI89	blaEC-5	marR S3N
709105	P104	non-MDR	95	Col156_1, ColRNAI_1, IncFIB(AP001918)_1, IncFIC(FII)_1, IncFII(29)_1_pUTI89, p0111_1	blaEC-5, blaTEM-1	marR S3N
709849	P411	non-MDR	95	Col156_1, ColRNAI_1, IncFIB(AP001918)_1, IncFII(29)_1_pUTI89	blaEC-5	marR S3N
710185	P440	non-MDR	95	Col156_1, ColRNAI_1, IncFIB(AP001918)_1, IncFII(29)_1_pUTI89, IncFII_1, p0111_1	blaEC-5	marR S3N
710387	P458	non-MDR	95	Col156_1, IncFIB(AP001918)_1, IncFII(29)_1_pUTI89	blaEC-5	marR S3N
735461	P560	non-MDR	95	Col156_1, IncFIB(AP001918)_1, IncFII(29)_1_pUTI89	blaEC-5	marR S3N
757971	P833	non-MDR	95	Col156_1, IncFIB(AP001918)_1, IncFIC(FII)_1	blaEC-5	marR S3N
758799	P900	non-MDR	95	Col156_1, IncFIB(AP001918)_1, IncFII(29)_1_pUTI89	blaEC-5	marR S3N
767061	P953	MDR	95	Col(MP18)_1, IncB/O/K/Z_2, p0111_1	blaEC-5, blaTEM-1	marR S3N
767133	P268	non-MDR	95	Col156_1, IncFIB(AP001918)_1, IncFII(29)_1_pUTI89	blaEC-5	marR S3N
767609	P996	non-MDR	95	Col156_1, IncFIB(AP001918)_1, IncFII(29)_1_pUTI89	blaEC-5	marR S3N
772047	P1051	non-MDR	95	Col156_1, IncFIB(AP001918)_1, IncFII_1	blaEC-5, blaTEM-1	marR S3N
772361	P1073	non-MDR	95	Col156_1, IncFIB(AP001918)_1, IncFII(29)_1_pUTI89	blaEC-5	marR S3N
772491	P900	non-MDR	95	Col156_1, IncFIB(AP001918)_1, IncFII(29)_1_pUTI89	blaEC-5	marR S3N
793827	P1269	non-MDR	95	Col156_1, IncFIB(AP001918)_1, IncY_1	blaEC-5	marR S3N
793915	P1274	non-MDR	95	Col156_1, ColRNAI_1, IncFIB(AP001918)_1, IncFII(29)_1_pUTI89, IncFII(pRSB107)_1_pRSB107	blaEC-5	marR S3N
806400	P458	non-MDR	95	Col156_1, IncFIB(AP001918)_1, IncFII(29)_1_pUTI89	blaEC-5	marR S3N
749073	P655	non-MDR	95	Col156_1, Col8282_1, ColRNAI_1, IncFIB(AP001918)_1, IncFII_1	aph(3)-Ib, aph(6)-Id, blaEC-5, blaTEM-1, dfrA5, sul2	marR S3N
749889	P717	non-MDR	95	IncFIB(AP001918)_1	blaEC-5	marR S3N
750297	P749	non-MDR	95	Col(MG828)_1, Col156_1, Col8282_1, ColRNAI_1, IncFIB(AP001918)_1, IncFIC(FII)_1, IncFII(29)_1_pUTI89	blaEC-5, blaTEM-1	marR S3N
757833	P535	non-MDR	95	Col(BS512)_1, Col(MG828)_1, Col156_1, Col8282_1, ColRNAI_1, IncB/O/K/Z_2, IncFIB(AP001918)_1, IncFII_1	aph(3)-Ib, aph(6)-Id, blaEC-5, sul2	marR S3N
766285	P935	MDR	95	Col156_1, Col8282_1, IncB/O/K/Z_4, IncFIB(AP001918)_1, IncFII(pCoo)_1_pCoo, p0111_1	blaCMY-2, blaEC-5, blaTEM-1	marR S3N
806804	P1420	non-MDR	95	Col8282_1, ColRNAI_1, IncB/O/K/Z_1, IncFIB(AP001918)_1, IncFII_1	aph(3)-Ib, aph(6)-Id, blaEC-5, blaTEM-1, dfrA5, sul2	marR S3N
837572	P1611	non-MDR	95	Col(MG828)_1, ColRNAI_1, IncB/O/K/Z_2, IncFIB(AP001918)_1, IncFIB(pHCM2)_1_pHCM2, IncFIC(FII)_1	aph(3)-Ib, aph(6)-Id, blaEC-5, tet(A)	marR S3N
837628	P1616	MDR	95	Col(MG828)_1, Col156_1, Col8282_1, ColRNAI_1, IncFIB(AP001918)_1, IncFIC(FII)_1, p0111_1	blaEC-5, blaTEM-1	marR S3N
838198	P1672	MDR	95	Col(MG828)_1, Col156_1, Col8282_1, ColRNAI_1, IncB/O/K/Z_2, IncFIB(AP001918)_1, IncFII(29)_1_pUTI89	blaEC-5, blaTEM-1	marR S3N
697728	P174	non-MDR	95	Col156_1, IncFIB(AP001918)_1, IncFII(29)_1_pUTI89	blaEC-5	marR S3N
698596	P249	non-MDR	95	Col156_1, IncFIB(AP001918)_1, IncFII(29)_1_pUTI89	blaEC-5	marR S3N
709873	P414	non-MDR	95	Col156_1, IncFIB(AP001918)_1, IncFII(29)_1_pUTI89	blaEC-5	marR S3N
734909	P517	non-MDR	95	Col156_1, IncFIB(AP001918)_1	blaEC-5	marR S3N
736087	P612	non-MDR	95	Col156_1, IncFIB(AP001918)_1, IncFII(29)_1_pUTI89	blaEC-5	marR S3N
749195	P664	non-MDR	95	Col156_1, IncFIB(AP001918)_1, IncFII(29)_1_pUTI89, IncFII(pRSB107)_1_pRSB107	blaEC-5	marR S3N
698650	P254	non-MDR	95	Col(MG828)_1, IncB/O/K/Z_1, IncFIB(AP001918)_1, IncFII_1	aph(3)-Ib, aph(6)-Id, blaEC-5, blaTEM-1, dfrA5, sul2	marR S3N
749347	P631	non-MDR	95	Col(MG828)_1, Col156_1, ColRNAI_1, IncFIB(AP001918)_1	blaEC-5	marR S3N
749645	P632	MDR	95	Col156_1, IncFIB(AP001918)_1, IncFIC(FII)_1	aadA1, blaEC-5, blaTEM-1, sul1	marR S3N
750061	P732	non-MDR	95	Col156_1, IncB/O/K/Z_2, IncFIB(AP001918)_1, IncFII(29)_1_pUTI89	blaEC-5	marR S3N
750385	P756	non-MDR	95	Col156_1, IncB/O/K/Z_2, IncFIB(AP001918)_1, IncFII(29)_1_pUTI89	blaEC-5	marR S3N
750617	P777	non-MDR	95	IncFIB(AP001918)_1	blaEC-5	marR S3N
757939	P517	non-MDR	95	Col156_1, IncFIB(AP001918)_1	blaEC-5	marR S3N
758063	P841	non-MDR	95	Col156_1, IncFIB(AP001918)_1, IncFII(29)_1_pUTI89	blaEC-5	marR S3N
758101	P845	non-MDR	95	IncFIA_1, IncFIB(AP001918)_1, IncFIC(FII)_1	blaEC-5, blaTEM-1	marR S3N
758677	P890	non-MDR	95	Col156_1, ColRNAI_1, IncB/O/K/Z_2, IncFIA_1, IncFIB(AP001918)_1, IncFIC(FII)_1	blaEC-5	marR S3N
758693	P890	non-MDR	95	Col156_1, ColRNAI_1, IncB/O/K/Z_2, IncFIA_1, IncFIB(AP001918)_1, IncFIC(FII)_1	blaEC-5	marR S3N
759105	P732	non-MDR	95	Col156_1, IncB/O/K/Z_2, IncFIB(AP001918)_1, IncFII(29)_1_pUTI89	blaEC-5	marR S3N
767297	P971	non-MDR	95	Col156_1, IncB/O/K/Z_2, IncFIB(AP001918)_1, IncFII(29)_1_pUTI89	blaEC-5	marR S3N
772895	P1114	non-MDR	95	ColRNAI_1, IncB/O/K/Z_1, IncFIB(AP001918)_1	blaEC-5	marR S3N
793931	P1276	non-MDR	95	Col156_1, ColRNAI_1, IncFIB(AP001918)_1, IncFII(29)_1_pUTI89	blaEC-5	marR S3N
794645	P1338	non-MDR	95	Col156_1, IncFIB(AP001918)_1, IncFII(29)_1_pUTI89	blaEC-5	marR S3N
805422	P1345	non-MDR	95	Col156_1, IncFIB(AP001918)_1, IncFII(29)_1_pUTI89	blaEC-5, blaTEM-1	marR S3N
822230	P1485	non-MDR	95	Col156_1, ColRNAI_1, IncB/O/K/Z_2, IncFIB(AP001918)_1, IncFII(29)_1_pUTI89	blaEC-5	marR S3N
822272	P1421	non-MDR	95	IncB/O/K/Z_2, IncFIB(AP001918)_1	aph(3)-Ib, aph(6)-Id, blaEC-5, blaTEM-1, tet(B)	marR S3N
838092	P1663	non-MDR	95	IncFIB(AP001918)_1, IncFII_1	blaEC-5	marR S3N
837790	P1633	non-MDR	95	IncFIB(AP001918)_1	blaEC-5	marR S3N
704849	P312	non-MDR	95	Col(MG828)_1, Col156_1, ColRNAI_1, IncFIB(AP001918)_1, IncFIC(FII)_1, IncFII(29)_1_pUTI89, IncI_Gamma_1	blaEC-5, blaTEM-1	marR S3N
837926	P1646	non-MDR	95	Col156_1, Col8282_1, IncFIB(AP001918)_1, IncFIC(FII)_1, IncFII(29)_1_pUTI89	blaEC-5, blaTEM-1	marR S3N
698940	P279	MDR	95	Col156_1, ColRNAI_1, IncFIB(AP001918)_1, IncFIC(FII)_1	blaEC-5, blaTEM-1	marR S3N
758089	P843	MDR	95	Col156_1, ColRNAI_1, IncFIB(AP001918)_1, IncFIC(FII)_1	blaEC-5, blaTEM-1	marR S3N
794401	P279	MDR	95	Col156_1, ColRNAI_1, IncFIB(AP001918)_1, IncFIC(FII)_1	blaEC-5, blaTEM-1	marR S3N
747815	P631	non-MDR	95	Col(MG828)_1, Col156_1, ColRNAI_1, IncFIB(AP001918)_1	blaEC-5	marR S3N
747865	P632	MDR	95	Col156_1, IncFIB(AP001918)_1, IncFIC(FII)_1	aadA1, blaEC-5, blaTEM-1, sul1	marR S3N
766461	P941	non-MDR	95	Col156_1, IncB/O/K/Z_2, IncFIB(AP001918)_1, IncFII(pHN7A8)_1_pHN7A8, IncFII(pRSB107)_1_pRSB107	blaEC-5	marR S3N
697736	P175	non-MDR	95	Col156_1, ColRNAI_1, IncFIB(AP001918)_1, IncFIC(FII)_1, IncFII(29)_1_pUTI89	blaEC-5	marR S3N
700763	P309	MDR	95	Col156_1, ColRNAI_1, IncFIB(AP001918)_1, IncFIC(FII)_1, IncFII(29)_1_pUTI89	blaEC-5	marR S3N
793473	P1238	non-MDR	95	Col156_1, IncB/O/K/Z_2, IncFIB(AP001918)_1, IncFII(29)_1_pUTI89	blaEC-5, blaTEM-1	marR S3N
806862	P1421	non-MDR	95	IncB/O/K/Z_2, IncFIB(AP001918)_1	aph(3)-Ib, aph(6)-Id, blaEC-5, blaTEM-1, tet(B)	marR S3N
837580	P1612	MDR	95	Col156_1, IncFIB(AP001918)_1, IncFII(29)_1_pUTI89, IncN_1	aph(3)-Ib, aph(6)-Id, blaEC-5, blaTEM-1, tet(A)	marR S3N
806434	P621	non-MDR	99		blaEC-18
750553	P473	non-MDR	99	IncFIA_1, IncFIB(AP001918)_1, IncX1_4	blaEC-18
805682	P473	non-MDR	99	IncFIA_1, IncFIB(AP001918)_1, IncX1_4	blaEC-18
822554	P473	non-MDR	99	IncFIA_1, IncFIB(AP001918)_1, IncFII(29)_1_pUTI89, IncX1_4	blaEC-18
772063	P74	non-MDR	101		blaEC-15
822958	P1538	non-MDR	101	Col440I_1, IncFIB(AP001918)_1, IncFII(pCoo)_1_pCoo	blaEC-15
749581	P694	non-MDR	101		blaEC-15
794111	P1290	non-MDR	101	Col8282_1, IncI1_1_Alpha	aac(2)-IIa, blaEC-15
805536	P1368	non-MDR	104		blaEC-5
730293	P474	MDR	106	IncFII_1	blaCTX-M-14, blaEC-15	cyaA S352T, parC S57T
750109	P507	non-MDR	106	ColRNAI_1	blaEC-15	cyaA S352T, parC S57T
793893	P122	non-MDR	106	IncFIB(AP001918)_1	aph(3)-Ib, aph(6)-Id, blaEC-15, blaTEM-1, sul2, tet(B)	cyaA S352T, parC S57T
822520	P1504	non-MDR	106	IncFIA_1, IncFIB(AP001918)_1, IncFIC(FII)_1	blaEC-15, blaTEM-1	cyaA S352T, parC S57T
794007	P1282	non-MDR	106	ColRNAI_1, IncFIB(AP001918)_1, IncFIC(FII)_1, IncI_Gamma_1	blaEC-15	cyaA S352T, parC S57T
805842	P1384	non-MDR	106		blaEC-15	cyaA S352T, parC S57T
735719	P581	non-MDR	106		blaEC-15	cyaA S352T, parC S57T
698360	P230	non-MDR	117	ColRNAI_1, IncFIA_1, IncFIB(AP001918)_1, IncFIC(FII)_1	blaEC-8, tet(B)	cyaA S352T
766293	P392	MDR	117	Col156_1, ColE10_1, IncFIB(AP001918)_1, IncFIC(FII)_1, IncFII_1, IncHI2A_1, IncHI2_1, RepA_1_pKPC-CAV1321, p0111_1	aadA2, aph(3)-Ib, aph(6)-Id, blaEC-8, blaTEM-1, blaTEM-215, dfrA14, floR, fosA4, lnu(F), mcr-1.1, qnrS1, sul2, tet(A), tet(M)	cyaA S352T, gyrA S83L
838736	P1725	non-MDR	117	ColRNAI_1, IncFIB(AP001918)_1	blaEC-8, sul2, tet(B)	cyaA S352T
781301	P1146	non-MDR	117	Col(MG828)_1, Col156_1, ColRNAI_1, IncFIA_1, IncFIB(AP001918)_1, IncFIC(FII)_1	aadA1, aph(3)-Ib, aph(6)-Id, blaEC-8, blaTEM-1, catA1, sul1	cyaA S352T
837870	P1641	non-MDR	117	ColRNAI_1, IncFIB(AP001918)_1, IncFII_1	blaEC-8, blaTEM-1, tet(A)	cyaA S352T
838164	P1670	non-MDR	117		blaEC-8	cyaA S352T
735785	P588	non-MDR	126	ColRNAI_1	blaEC-5
750335	P752	MDR	127	Col156_1, IncFIB(AP001918)_1, IncFIC(FII)_1, pENTAS02_1	blaEC-5, blaTEM-1	marR S3N
781641	P1171	non-MDR	127	Col156_1, IncFIA_1, IncFIB(pB171)_1_pB171, IncFII(pRSB107)_1_pRSB107	blaEC-5, tet(B)	marR S3N
806942	P1424	non-MDR	127		blaEC-5	marR S3N
781289	P1145	non-MDR	127	Col440II_1, IncR_1, pENTAS02_1	aph(3)-Ib, aph(6)-Id, blaEC-5, blaTEM-1, sul2	marR S3N
750141	P738	non-MDR	127	IncFIB(AP001918)_1, IncFII(pRSB107)_1_pRSB107	aph(3)-Ib, aph(6)-Id, blaEC-5, blaTEM-1, sul2, tet(A)	marR S3N
750755	P785	non-MDR	127	IncFIB(AP001918)_1, IncFII(pRSB107)_1_pRSB107	aph(3)-Ib, aph(6)-Id, blaEC-5, blaTEM-1, sul2, tet(A)	marR S3N
735613	P572	non-MDR	127	Col156_1, IncFIB(AP001918)_1, IncFII(29)_1_pUTI89	blaEC-5, blaTEM-1, tet(B)	marR S3N
749611	P572	non-MDR	127	Col156_1, IncFIB(AP001918)_1, IncFII(29)_1_pUTI89	blaEC-5, blaTEM-1, tet(B)	marR S3N
735269	P544	non-MDR	127	Col156_1, IncFIB(AP001918)_1, IncFII(29)_1_pUTI89, pENTAS02_1	blaEC-5	marR S3N
734781	P510	non-MDR	127	Col156_1, IncFIB(AP001918)_1, IncFII(29)_1_pUTI89	blaEC-5	marR S3N
735541	P565	MDR	127	Col156_1, IncFIB(AP001918)_1, IncFII(29)_1_pUTI89	blaEC-5	ampC T-32A, marR S3N
750125	P736	non-MDR	127	Col156_1, IncFIB(AP001918)_1, IncFIC(FII)_1, IncFII(29)_1_pUTI89	blaEC-5	marR S3N
750529	P770	non-MDR	127	Col156_1, IncFIB(AP001918)_1, IncFII(29)_1_pUTI89	blaEC-5	marR S3N
772563	P1088	non-MDR	127	Col156_1, IncFIA_1, IncFIB(pB171)_1_pB171, IncFII(pRSB107)_1_pRSB107	blaEC-5, tet(B)	marR S3N
781625	P1169	non-MDR	127	Col156_1, IncFIB(AP001918)_1, IncFII(29)_1_pUTI89	blaEC-5	marR S3N
734731	P506	non-MDR	127	Col156_1, IncFIB(AP001918)_1, IncFII(29)_1_pUTI89	blaEC-5	marR S3N
749531	P690	non-MDR	127	Col156_1, IncFIB(AP001918)_1, IncFII(29)_1_pUTI89, pENTAS02_1	blaEC-5	marR S3N
757947	P831	non-MDR	127	Col156_1, IncFIA_1, IncFIB(pB171)_1_pB171, IncFII(pRSB107)_1_pRSB107, IncFII_1	blaEC-5, blaTEM-1	marR S3N
758151	P849	non-MDR	127		aadA1, blaEC-5, dfrA1	marR S3N
793423	P1234	non-MDR	127	ColRNAI_1	blaEC-5	marR S3N
794195	P1298	non-MDR	127	IncFIC(FII)_1	blaEC-5, blaTEM-1	marR S3N
794565	P690	non-MDR	127	Col156_1, IncFIB(AP001918)_1, IncFII(29)_1_pUTI89, pENTAS02_1	blaEC-5	marR S3N
698600	P250	non-MDR	127	Col156_1, IncFIA_1, IncFIB(pB171)_1_pB171	blaEC-5, tet(B)	marR S3N
699090	P289	non-MDR	127	pENTAS02_1	blaEC-5, tet(B)	marR S3N
709525	P382	non-MDR	127	Col156_1, IncFIA_1, IncFIB(pB171)_1_pB171	blaEC-5, blaTEM-1, tet(B)	marR S3N
735525	P44	MDR	127	Col156_1, IncFIA_1, IncFIB(pB171)_1_pB171, IncFII_1	aadA1, blaEC-5, blaTEM-1, dfrA1, sul1, tet(B)	marR S3N
735953	P602	non-MDR	127	Col156_1, IncFIB(AP001918)_1, IncFII(29)_1_pUTI89	aadA1, blaEC-5, dfrA1	marR S3N
736095	P613	non-MDR	127	Col156_1, IncFIB(AP001918)_1, IncFII(29)_1_pUTI89, pENTAS02_1	blaEC-5	marR S3N
736141	P618	non-MDR	127	Col156_1, IncFIA_1, IncFIB(AP001918)_1, IncFII(pRSB107)_1_pRSB107, IncX1_1, IncX3_1	blaEC-5	marR S3N
757761	P820	non-MDR	127	Col156_1, IncFIB(AP001918)_1, IncFII(29)_1_pUTI89	blaEC-5	marR S3N
758513	P878	non-MDR	127		blaEC-5	marR S3N
838728	P1724	non-MDR	127		blaEC-5	marR S3N
839150	P1767	non-MDR	127	Col156_1, IncFIB(AP001918)_1, IncFII(29)_1_pUTI89	blaEC-5	marR S3N
772459	P1081	non-MDR	127		blaEC-5	marR S3N
767537	P990	non-MDR	127	Col156_1, IncFIB(AP001918)_1, IncFII(29)_1_pUTI89	blaEC-5	marR S3N
749275	P671	non-MDR	127	ColRNAI_1, IncFIA(HI1)_1_HI1, IncFIC(FII)_1	blaEC-5, blaTEM-1	marR S3N
822474	P1500	MDR	127	Col156_1, IncFIB(AP001918)_1, IncFII(29)_1_pUTI89	blaEC-5	ampC T-32A, gyrA S83L, marR S3N
734597	P494	non-MDR	127	Col156_1, IncFIB(AP001918)_1, IncFII(29)_1_pUTI89	aadA1, blaEC-5, blaTEM-1, catA1, sul1	gyrA S83L, marR S3N
767239	P967	non-MDR	127		aadA1, blaEC-5, blaTEM-1, catA1, sul1, tet(A)	gyrA S83L, marR S3N
749305	P673	non-MDR	127	Col156_1, IncFIB(AP001918)_1	blaEC-5	marR S3N
793763	P1264	non-MDR	127	ColRNAI_1, IncFIC(FII)_1, rep13_13_repRC(pSK41)	blaEC-5, blaTEM-1	marR S3N
781465	P1119	non-MDR	127	Col156_1, ColRNAI_1	blaEC-5	marR S3N
781415	P1119	non-MDR	127	Col156_1, ColRNAI_1	blaEC-5	marR S3N
781407	P1153	non-MDR	127	Col156_1, ColRNAI_1	blaEC-5	marR S3N
709541	P384	non-MDR	127	Col156_1, IncFIB(AP001918)_1, IncFII(29)_1_pUTI89, pENTAS02_1	blaEC-5	marR S3N
710097	P431	non-MDR	127		blaEC-5	marR S3N
758635	P889	non-MDR	127	Col156_1, IncFIA_1, IncFIB(pB171)_1_pB171, IncFII(pRSB107)_1_pRSB107, pENTAS02_1	blaEC-5, tet(B)
772757	P889	non-MDR	127	Col156_1, IncFIA_1, IncFIB(pB171)_1_pB171, IncFII(pRSB107)_1_pRSB107, pENTAS02_1	blaEC-5, tet(B)
781705	P889	non-MDR	127	Col156_1, IncFIA_1, IncFIB(pB171)_1_pB171, IncFII(pRSB107)_1_pRSB107, pENTAS02_1	blaEC-5, tet(B)
838332	P1686	non-MDR	127	Col156_1, IncFIA_1, IncFIB(pB171)_1_pB171	aadA1, blaEC-5, dfrA1, sul1, tet(B)	marR S3N
697470	P150	non-MDR	127		blaEC-5	marR S3N
699196	P298	non-MDR	127	Col156_1, IncFIB(AP001918)_1, IncFIC(FII)_1, IncFII(29)_1_pUTI89	blaEC-5, blaTEM-1	marR S3N
734991	P524	non-MDR	127	Col156_1, IncFIB(AP001918)_1, IncFII(29)_1_pUTI89, pENTAS02_1	blaEC-5	marR S3N
757825	P824	non-MDR	127	IncFIC(FII)_1, pENTAS02_1	blaEC-5, blaTEM-1	marR S3N
781481	P298	non-MDR	127	Col156_1, IncFIB(AP001918)_1, IncFIC(FII)_1, IncFII(29)_1_pUTI89	blaEC-5, blaTEM-1	marR S3N
782161	P1209	non-MDR	127	Col156_1, IncFIB(AP001918)_1	blaEC-5, blaTEM-1, tet(B)	marR S3N
822192	P1483	non-MDR	127	Col156_1, IncFIB(AP001918)_1, IncFII(29)_1_pUTI89	blaEC-5	marR S3N
837564	P1610	non-MDR	127	Col156_1, IncFIB(AP001918)_1, IncFII(29)_1_pUTI89, IncI1_1_Alpha	blaEC-5	marR S3N
794305	P1309	MDR	127		blaEC-5	ampC T-32A, marR S3N
838648	P1716	MDR	127	Col156_1, IncB/O/K/Z_2, IncFIB(AP001918)_1, IncFIC(FII)_1, IncFII(29)_1_pUTI89	blaEC-5, blaTEM-1	ampC T-32A, marR S3N
839100	P1762	MDR	127	Col156_1, IncFIB(AP001918)_1, IncFII(29)_1_pUTI89	blaEC-5	ampC T-32A, marR S3N
806426	P1403	non-MDR	127	Col156_1, IncFIA_1, IncFIB(pB171)_1_pB171, IncFII(pRSB107)_1_pRSB107	blaEC-5, tet(B)	marR S3N
767499	P986	non-MDR	127	Col156_1, IncFIB(AP001918)_1, IncFII(29)_1_pUTI89	blaEC-5	marR S3N
822126	P1477	non-MDR	127	Col156_1, IncFIB(AP001918)_1, IncFII(29)_1_pUTI89	blaEC-5	marR S3N
838882	P1740	non-MDR	127	Col156_1, IncFIB(AP001918)_1, IncFII(29)_1_pUTI89	blaEC-5	marR S3N
822336	P1010	MDR	127	Col156_1, IncFIA_1, IncFIB(pB171)_1_pB171, IncFII(pRSB107)_1_pRSB107, pENTAS02_1	aadA1, blaEC-5, blaTEM-1, dfrA1, sul1, tet(B)	marR S3N
837602	P1614	MDR	127	Col156_1, IncFIA_1, IncFIB(pB171)_1_pB171, IncFII(pRSB107)_1_pRSB107, pENTAS02_1	aadA1, blaEC-5, blaTEM-1, dfrA1, sul1, tet(B)	marR S3N
837774	P1631	non-MDR	127	Col156_1, IncFIA_1, IncFIB(pB171)_1_pB171, IncFII(pRSB107)_1_pRSB107	aadA1, blaEC-5, dfrA1, sul1, tet(B)	marR S3N
837782	P1632	non-MDR	127	Col156_1, IncFIA_1, IncFIB(pB171)_1_pB171, IncFII(pRSB107)_1_pRSB107	aadA1, blaEC-5, dfrA1, sul1, tet(B)	marR S3N
708933	P333	MDR	127	Col440I_1, IncFIA_1, IncFIB(AP001918)_1, IncFII(pRSB107)_1_pRSB107	aadA2, aph(3)-Ia, blaCARB-2, blaEC-5, sul1	marR S3N
698908	P276	non-MDR	127	Col156_1, IncFIB(AP001918)_1, IncFII(pRSB107)_1_pRSB107, pENTAS02_1	blaEC-5	marR S3N
768275	P1041	non-MDR	127	Col156_1, IncFIB(AP001918)_1, IncFII(pRSB107)_1_pRSB107, pENTAS02_1	blaEC-5	marR S3N
767957	P1021	non-MDR	127	Col156_1, Col440II_1, Col440I_1, IncFIA_1, IncFIB(pB171)_1_pB171, IncFII_1_pKP91	blaEC-5	marR S3N
699200	P299	non-MDR	127	Col156_1, Col440II_1, Col440I_1, IncFIA_1, IncFIB(pB171)_1_pB171, IncFII_1_pKP91	blaEC-5	marR S3N
794695	P1342	non-MDR	127	Col156_1, Col440II_1, Col440I_1, ColRNAI_1, IncFIA_1, IncFIB(pB171)_1_pB171	blaEC-5	marR S3N
700771	P310	non-MDR	127		blaEC-5	marR S3N
807114	P1430	non-MDR	127	Col156_1, IncFIB(AP001918)_1, IncFII(29)_1_pUTI89	blaEC-5	marR S3N
758627	P888	MDR	127	IncFIA_1, IncFIB(pB171)_1_pB171, IncFII(pRSB107)_1_pRSB107	blaEC-5, blaTEM-1	gyrA S83L, marR S3N
698474	P237	non-MDR	127	IncFIA_1, IncFIB(pB171)_1_pB171	blaEC-5, blaTEM-1
709269	P361	non-MDR	127		blaEC-5	marR S3N
710231	P444	non-MDR	127		blaEC-5	marR S3N
697744	P176	non-MDR	127	Col156_1, IncFIB(AP001918)_1, IncFII(29)_1_pUTI89	blaEC-5	marR S3N
698432	P234	non-MDR	127	Col156_1, IncFIB(AP001918)_1, IncFII(29)_1_pUTI89	blaEC-5	marR S3N
698458	P117	non-MDR	127	pENTAS02_1	blaEC-5	marR S3N
699016	P283	non-MDR	127		blaEC-5	marR S3N
709033	P342	non-MDR	127		blaEC-5	marR S3N
709479	P377	non-MDR	127	Col156_1, IncFIB(AP001918)_1, IncFII(29)_1_pUTI89, IncI2_1_Delta	blaEC-5	marR S3N
709567	P386	non-MDR	127	Col156_1, IncB/O/K/Z_2, IncFIA_1, IncFIB(pB171)_1_pB171, IncFII(pRSB107)_1_pRSB107, pENTAS02_1	blaEC-5, tet(B)	marR S3N
709727	P400	non-MDR	127		blaEC-5	marR S3N
710475	P465	non-MDR	127	Col156_1, IncFIB(AP001918)_1, IncFIC(FII)_1	blaEC-5	marR S3N
735025	P526	non-MDR	127		blaEC-5	marR S3N
735479	P561	MDR	127		blaEC-5	marR S3N
736183	P488	non-MDR	127	Col156_1, IncFIB(AP001918)_1, IncFII(29)_1_pUTI89	blaEC-5	marR S3N
748923	P488	non-MDR	127	Col156_1, IncFIB(AP001918)_1, IncFII(29)_1_pUTI89	blaEC-5	marR S3N
749065	P654	non-MDR	127		blaEC-5, blaTEM-1, tet(A)	marR S3N
749389	P176	non-MDR	127	Col156_1, IncFIB(AP001918)_1, IncFII(29)_1_pUTI89	blaEC-5	marR S3N
749549	P691	non-MDR	127	Col156_1, IncFIB(AP001918)_1, IncFII(29)_1_pUTI89	blaEC-5	marR S3N
749557	P692	non-MDR	127	Col156_1, IncFIB(AP001918)_1, IncFII(29)_1_pUTI89	blaEC-5	marR S3N
749839	P714	non-MDR	127	Col156_1, IncFIA_1, IncFIB(pB171)_1_pB171, IncFII(pRSB107)_1_pRSB107	blaEC-5, tet(B)	marR S3N
750561	P773	non-MDR	127	Col156_1, IncFIB(AP001918)_1, IncFII(29)_1_pUTI89	blaEC-5	marR S3N
750747	P66	MDR	127	Col156_1, IncFIA_1, IncFIB(pB171)_1_pB171, IncFII(pRSB107)_1_pRSB107	aadA1, blaEC-5, blaTEM-1, dfrA1, sul1, tet(B)	marR S3N
757699	P814	non-MDR	127	Col156_1, IncFIB(AP001918)_1, IncFIC(FII)_1	blaEC-5	marR S3N
757703	P815	non-MDR	127	Col156_1, IncFIB(AP001918)_1, IncFII(29)_1_pUTI89	blaEC-5	marR S3N
757753	P561	MDR	127		blaEC-5	marR S3N
757883	P826	non-MDR	127	Col156_1, IncFIB(AP001918)_1, IncFIC(FII)_1	blaEC-5	marR S3N
758249	P654	non-MDR	127		blaEC-5, blaTEM-1, tet(A)	marR S3N
758395	P871	non-MDR	127	Col156_1, IncFIB(AP001918)_1, IncFII(29)_1_pUTI89, pENTAS02_1	aph(3)-Ib, aph(6)-Id, blaEC-5, blaTEM-1, sul2	marR S3N
758417	P872	non-MDR	127	Col156_1, IncFIB(AP001918)_1, IncFII(29)_1_pUTI89, pENTAS02_1	blaEC-5	marR S3N
758433	P307	non-MDR	127	Col156_1	blaEC-5	marR S3N
772097	P1054	non-MDR	127	Col156_1	blaEC-5	marR S3N
772143	P1058	MDR	127	Col156_1, IncB/O/K/Z_2, IncFIB(AP001918)_1, IncFII(29)_1_pUTI89	blaEC-5, tet(B)	marR S3N
772651	P87	non-MDR	127	Col156_1, IncFIB(AP001918)_1, IncFII(29)_1_pUTI89, pENTAS02_1	blaEC-5	marR S3N
781247	P1141	non-MDR	127	IncB/O/K/Z_2, IncI1_1_Alpha, pENTAS02_1	blaEC-5, tet(B)	marR S3N
781579	P1164	non-MDR	127	Col156_1, IncFIA_1, IncFIB(pB171)_1_pB171, IncFII(pRSB107)_1_pRSB107	blaEC-5, blaTEM-1, tet(B)	marR S3N
782225	P1212	non-MDR	127	Col156_1, IncFIB(AP001918)_1, IncFII(29)_1_pUTI89	blaEC-5	marR S3N
793691	P87	non-MDR	127	Col156_1, IncFIB(AP001918)_1, IncFII(29)_1_pUTI89, pENTAS02_1	blaEC-5	marR S3N
793999	P1281	non-MDR	127	Col156_1, IncFIB(AP001918)_1, IncFII(29)_1_pUTI89, pENTAS02_1	blaEC-5	marR S3N
794291	P1308	non-MDR	127	Col156_1, ColRNAI_1, IncFIA(HI1)_1_HI1, p0111_1, pSL483_1	blaEC-5	marR S3N
807420	P1437	MDR	127	Col156_1, ColpVC_1, IncFIA_1, IncFIB(AP001918)_1, IncFII(pRSB107)_1_pRSB107	aac(3)-IIe, aac(6)-Ib-cr5, aadA5, aph(3)-Ib, aph(6)-Id, blaEC-5, blaOXA-1, dfrA17, sul1, sul2, tet(A)	marR S3N
805326	P1359	non-MDR	127	Col156_1, IncFIB(AP001918)_1, IncFII(29)_1_pUTI89, pENTAS02_1	blaEC-5	marR S3N
806282	P1397	non-MDR	127	ColRNAI_1, IncFIA_1, IncFIB(AP001918)_1, pENTAS02_1	blaEC-5, blaTEM-1, tet(B)	gyrA S83L, marR S3N
806732	P1415	non-MDR	127	Col156_1, Col440I_1, IncFIB(AP001918)_1, IncFII(29)_1_pUTI89	blaEC-5, blaTEM-1	marR S3N
807180	P1432	non-MDR	127	Col156_1, IncFIB(AP001918)_1, IncFII(29)_1_pUTI89	blaEC-5	marR S3N
807308	P1432	non-MDR	127	Col156_1, IncFIB(AP001918)_1, IncFII(29)_1_pUTI89	blaEC-5	marR S3N
807316	P1435	non-MDR	127	Col156_1, IncFIB(AP001918)_1, IncFII(29)_1_pUTI89, pENTAS02_1	blaEC-5	marR S3N
824212	P849	MDR	127		blaEC-5, blaTEM-1, catA1, dfrA1, sul1	marR S3N
822634	P1513	non-MDR	127	Col156_1, IncFIB(AP001918)_1, IncFII(29)_1_pUTI89, pENTAS02_1	blaEC-5	marR S3N
822764	P1523	non-MDR	127	Col156_1, Col440II_1, IncFIB(AP001918)_1, IncFII(29)_1_pUTI89	blaEC-5	marR S3N
823040	P1543	non-MDR	127	Col156_1, IncFIB(AP001918)_1, IncFII(29)_1_pUTI89	blaEC-5	marR S3N
837678	P1621	non-MDR	127	ColpVC_1, pENTAS02_1	blaEC-5	marR S3N
837846	P1638	non-MDR	127		blaEC-5	marR S3N
837984	P1652	MDR	127	Col156_1, IncFIA_1, IncFIB(pB171)_1_pB171, IncFII(pRSB107)_1_pRSB107	aadA1, blaEC-5, dfrA1, tet(B)	marR S3N
838042	P1658	non-MDR	127	Col156_1, IncFIB(AP001918)_1, IncFII(29)_1_pUTI89, IncL/M(pMU407)_1_pMU407	blaEC-5	marR S3N
838068	P1660	non-MDR	127	Col156_1, IncFIB(AP001918)_1, IncFII(29)_1_pUTI89	blaEC-5	marR S3N
838390	P1692	non-MDR	127	Col156_1, IncFIB(AP001918)_1, IncFII(29)_1_pUTI89, pENTAS02_1	blaEC-5	marR S3N
838630	P1715	non-MDR	127	Col156_1, IncFIB(AP001918)_1, IncFII(29)_1_pUTI89	blaEC-5	marR S3N
735849	P593	non-MDR	127	Col156_1, IncFIB(AP001918)_1, IncFIC(FII)_1	blaEC-5	marR S3N
838260	P1679	non-MDR	127	Col156_1, IncFIB(AP001918)_1, IncFIC(FII)_1	blaEC-5	marR S3N
822852	P1531	non-MDR	129	IncFIA(HI1)_1_HI1, IncFIB(pB171)_1_pB171, IncFII(pHN7A8)_1_pHN7A8, Rep_1_pKPC-2	blaEC-18
747823	P627	MDR	131	Col(BS512)_1, Col(MG828)_1, Col156_1, IncFIA_1, IncFIB(AP001918)_1, IncFIC(FII)_1	aac(3)-IIe, aac(6)-Ib-cr5, aadA5, blaCTX-M-15, blaEC-5, blaOXA-1, dfrA17, sul1, tet(A)	gyrA D87N, gyrA S83L, parC E84V, parC S80I, parE I529L, ptsI V25I, uhpT E350Q
747831	P627	MDR	131	Col(BS512)_1, Col(MG828)_1, Col156_1, IncFIA_1, IncFIB(AP001918)_1	aac(3)-IIe, aac(6)-Ib-cr5, aadA5, blaCTX-M-15, blaEC-5, blaOXA-1, dfrA17, sul1, tet(A)	gyrA D87N, gyrA S83L, parC E84V, parC S80I, parE I529L, ptsI V25I, uhpT E350Q
766509	P627	MDR	131	Col(BS512)_1, Col(MG828)_1, Col156_1, IncFIA_1, IncFIB(AP001918)_1	aac(3)-IIe, aac(6)-Ib-cr5, aadA5, blaCTX-M-15, blaEC-5, blaOXA-1, dfrA17, sul1, tet(A)	gyrA D87N, gyrA S83L, parC E84V, parC S80I, parE I529L, ptsI V25I, uhpT E350Q
697390	P146	MDR	131	Col156_1, IncFIB(AP001918)_1, IncFII(29)_1_pUTI89	aac(3)-IId, aadA2, blaEC-5, blaTEM-1, dfrA12, sul1, tet(A)	parE I529L, ptsI V25I, uhpT E350Q
704899	P9	MDR	131	Col156_1, IncFIB(AP001918)_1, IncFII(29)_1_pUTI89	aac(3)-IId, aadA2, blaEC-5, blaTEM-31, dfrA12, sul1, tet(A)	parE I529L, ptsI V25I, uhpT E350Q
766525	P627	MDR	131	Col(BS512)_1, Col(MG828)_1, Col156_1, IncFIA_1, IncFIB(AP001918)_1	aac(3)-IIe, aadA5, blaEC-5, dfrA17, sul1, tet(A)	gyrA D87N, gyrA S83L, parC E84V, parC S80I, parE I529L, ptsI V25I, uhpT E350Q
697680	P170	non-MDR	131	Col(MG828)_1, Col156_1, ColRNAI_1, IncFIB(AP001918)_1, IncFII(29)_1_pUTI89, IncFII(pCoo)_1_pCoo	blaEC-5	parC S57T, ptsI V25I, uhpT E350Q
767595	P995	MDR	131	IncFIB(AP001918)_1, IncFII_1	aph(3)-Ib, aph(6)-Id, blaEC-5, blaTEM-1, dfrA5, sul2	gyrA S83L, ptsI V25I, uhpT E350Q
794347	P1313	non-MDR	131	Col156_1, IncFIB(AP001918)_1, IncFII(29)_1_pUTI89	aadA2, blaEC-5, dfrA12	parE I529L, ptsI V25I, uhpT E350Q
709945	P418	non-MDR	131	Col156_1, IncFIB(AP001918)_1, IncFIC(FII)_1	blaEC-5	parE I529L, ptsI V25I, uhpT E350Q
758379	P869	non-MDR	131	Col440II_1, ColRNAI_1, IncFIB(AP001918)_1	tet(B)	ptsI V25I, uhpT E350Q
768031	P418	non-MDR	131	Col156_1, IncFIB(AP001918)_1, IncFIC(FII)_1	blaEC-5	parE I529L, ptsI V25I, uhpT E350Q
838034	P1657	non-MDR	131	Col(MG828)_1, IncFIB(AP001918)_1, IncFIC(FII)_1	blaEC-5	ptsI V25I, uhpT E350Q
772773	P1104	non-MDR	131	IncFIB(AP001918)_1, IncFII_1	aph(3)-Ib, aph(6)-Id, blaEC-5, blaTEM-1, dfrA5, sul2	gyrA S83L, ptsI V25I, uhpT E350Q
806790	P1109	non-MDR	131	Col156_1, ColRNAI_1, IncFIB(AP001918)_1, IncFIC(FII)_1, IncFII(29)_1_pUTI89, IncN_1	blaEC-5, blaTEM-1	parC S57T, ptsI V25I, uhpT E350Q
749951	P722	non-MDR	131	IncFIB(AP001918)_1	blaEC-5	ptsI V25I, uhpT E350Q
697584	P160	non-MDR	131	Col156_1, IncFIB(AP001918)_1, IncFIC(FII)_1	blaEC-5	parE I529L, ptsI V25I, uhpT E350Q
710299	P449	non-MDR	131	Col156_1, IncFIB(AP001918)_1, IncFII(29)_1_pUTI89	aph(3)-Ib, aph(6)-Id, blaEC-5, blaTEM-1, dfrA8, sul2	parE I529L, ptsI V25I, uhpT E350Q
735227	P479	non-MDR	131	IncFIB(AP001918)_1, IncFII(29)_1_pUTI89, IncFII_1, IncX1_1, IncX3_1	blaEC-5, blaTEM-1	parE I529L, ptsI V25I, uhpT E350Q
747873	P1	MDR	131	IncFIA_1, IncFIB(AP001918)_1	aac(3)-IId, aadA5, aph(3)-Ib, aph(6)-Id, blaCTX-M-15, blaEC-5, blaTEM-1, dfrA17, sul1, sul2, tet(A)	gyrA D87N, gyrA S83L, parC E84V, parC S80I, parE I529L, ptsI V25I, uhpT E350Q
736109	P614	non-MDR	131	IncFIB(AP001918)_1	blaEC	ptsI V25I, uhpT E350Q
758715	P479	non-MDR	131	Col156_1, IncFIB(AP001918)_1, IncFII(29)_1_pUTI89, IncFII_1, IncX1_1, IncX3_1	blaEC-5, blaTEM-1	parE I529L, ptsI V25I, uhpT E350Q
794267	P1305	non-MDR	131	Col156_1, IncFIB(AP001918)_1	blaEC-5, blaTEM-1	parE I529L, ptsI V25I, uhpT E350Q
804952	P1348	MDR	131	Col440I_1, ColRNAI_1, IncFIB(AP001918)_1, IncFII_1	blaEC-5, blaTEM-1, tet(A)	parE I529L, ptsI V25I, uhpT E350Q
806110	P1305	non-MDR	131	Col(MG828)_1, Col(MP18)_1, Col156_1, Col440I_1, ColRNAI_1, IncFIB(AP001918)_1, IncFIC(FII)_1, IncFII(29)_1_pUTI89	blaEC-5, blaTEM-1	parE I529L, ptsI V25I, uhpT E350Q
807656	P1346	MDR	131	IncFIB(AP001918)_1, IncI1_1_Alpha	aadA2, blaTEM-176, dfrA1, lnu(F), qnrB19	ptsI V25I, uhpT E350Q
704961	P33	MDR	131	Col(MG828)_1, Col156_1, IncFIA_1, IncFIB(AP001918)_1, IncFII(pRSB107)_1_pRSB107	aac(3)-IId, blaEC-5, blaTEM-1	gyrA D87N, gyrA S83L, parC E84V, parC S80I, parE I529L, pmrB V161G, ptsI V25I, uhpT E350Q
822966	P1104	non-MDR	131		blaEC-5	gyrA S83L, ptsI V25I, uhpT E350Q
730331	P477	non-MDR	131	Col156_1, IncFIB(AP001918)_1, IncFII(29)_1_pUTI89	blaEC-5	parE I529L, ptsI V25I, uhpT E350Q
836658	P1569	MDR	131	Col156_1, IncFIB(AP001918)_1, IncFII(29)_1_pUTI89	blaCMY-2, blaEC-5	parE I529L, ptsI V25I, uhpT E350Q
766575	P947	MDR	131	IncFIB(AP001918)_1, IncFII(pRSB107)_1_pRSB107	aac(3)-IId, aadA2, blaEC-5, blaTEM-1, dfrA12, sul1	parE I529L, ptsI V25I, uhpT E350Q
780285	P37	MDR	131	Col156_1, IncFIB(AP001918)_1, IncFII(29)_1_pUTI89	aac(3)-IId, aadA2, blaEC-5, blaTEM-1, dfrA12, sul1	gyrA S83L, parC S80R, parE I529L, ptsI V25I, uhpT E350Q
792793	P947	MDR	131	IncFIB(AP001918)_1, IncFII(pRSB107)_1_pRSB107	aac(3)-IId, aadA2, blaEC-5, blaTEM-1, dfrA12, sul1	parE I529L, ptsI V25I, uhpT E350Q
836914	P1594	MDR	131	Col(MG828)_1, Col156_1, Col8282_1, ColRNAI_1, IncFIB(AP001918)_1, IncFII(29)_1_pUTI89	aac(3)-IId, aadA2, aadA5, aph(3)-Ib, aph(6)-Id, blaEC-5, blaTEM-1, dfrA12, dfrA17, sul1, sul2	gyrA S83L, parC S80R, parE I529L, ptsI V25I, uhpT E350Q
767159	P960	non-MDR	131	Col156_1, Col8282_1, IncFIA_1, IncFIC(FII)_1, IncFII(pRSB107)_1_pRSB107	blaEC-5	gyrA D87N, gyrA S83L, parC E84V, parC S80I, parE I529L, ptsI V25I, uhpT E350Q
782179	P85	MDR	131	Col(MG828)_1, Col156_1, Col440I_1, Col8282_1, ColRNAI_1, IncFIA_1, IncFIB(AP001918)_1, IncFII(pRSB107)_1_pRSB107, IncI1_1_Alpha, IncX4_1	blaEC-5, qnrB19	gyrA D87N, gyrA S83L, parC E84V, parC S80I, parE I529L, ptsI V25I, uhpT E350Q
735911	P598	MDR	131	Col(BS512)_1, Col156_1, IncFIB(AP001918)_1, IncFII(29)_1_pUTI89	blaEC-5	gyrA D87N, gyrA S83L, parC E84V, parC S80I, parE I529L, ptsI V25I, uhpT E350Q
758055	P840	non-MDR	131	Col(BS512)_1, Col156_1, Col8282_1, ColRNAI_1, IncFIA_1, IncFIB(AP001918)_1, IncFIC(FII)_1, IncFII(pRSB107)_1_pRSB107, IncI_Gamma_1	blaEC-5	gyrA D87N, gyrA S83L, parC E84V, parC S80I, parE I529L, ptsI V25I, uhpT E350Q
750029	P728	MDR	131	Col156_1, IncFIB(AP001918)_1, IncFII(29)_1_pUTI89	aac(3)-IId, aadA2, blaEC-5, blaTEM-1, dfrA12, sul1, tet(A)	parE I529L, ptsI V25I, uhpT E350Q
772619	P1093	non-MDR	131	ColRNAI_1, ColpVC_1, IncFIA_1, IncFIB(AP001918)_1, IncFII(pHN7A8)_1_pHN7A8	blaEC-5, blaTEM-1	gyrA D87N, gyrA S83L, parC E84V, parC S80I, parE I529L, ptsI V25I, uhpT E350Q
734887	P515	MDR	131	Col156_1, IncFIB(AP001918)_1, IncFII(29)_1_pUTI89	aac(3)-IId, aadA2, blaEC-5, dfrA12, sul1, tet(A)	parE I529L, ptsI V25I, uhpT E350Q
749049	P652	MDR	131	Col(MG828)_1, Col156_1, Col8282_1, IncB/O/K/Z_2, IncFIA_1, IncFII(pHN7A8)_1_pHN7A8, IncFII(pRSB107)_1_pRSB107	aadA1, aadA5, aph(3)-Ib, aph(6)-Id, blaEC-5, blaTEM-1, dfrA17, sul1, sul2, tet(A), tet(B)	gyrA D87N, gyrA S83L, parC E84V, parC S80I, parE I529L, ptsI V25I, uhpT E350Q
767561	P993	non-MDR	131	Col156_1, IncFIB(AP001918)_1, IncFIC(FII)_1	blaEC-5	parE I529L, ptsI V25I, uhpT E350Q
768179	P1035	non-MDR	131	Col(MG828)_1, Col156_1, ColRNAI_1, IncFIA_1, IncFIB(AP001918)_1, IncFIC(FII)_1, IncFII(pRSB107)_1_pRSB107, IncX4_2	blaEC-5, blaTEM-1	gyrA D87N, gyrA S83L, parC E84V, parC S80I, parE I529L, ptsI V25I, uhpT E350Q
821832	P1462	MDR	131	Col(MG828)_1, Col156_1, Col8282_1, ColRNAI_1, IncFIA_1, IncFIB(AP001918)_1, IncFII(pRSB107)_1_pRSB107, IncX4_1	blaEC-5, blaTEM-1	gyrA D87N, gyrA S83L, parC E84V, parC S80I, parE I529L, ptsI V25I, uhpT E350Q
836578	P1561	MDR	131	Col156_1, IncFIB(AP001918)_1, IncFIC(FII)_1	aac(3)-IId, aadA2, blaEC-5, blaTEM-1, dfrA12, sul1, tet(A)	parE I529L, ptsI V25I, uhpT E350Q
807710	P1447	MDR	131	Col156_1, Col8282_1, ColRNAI_1, IncFIA_1, IncFIB(AP001918)_1, IncFII(pRSB107)_1_pRSB107	aadA5, aph(3)-Ib, aph(6)-Id, blaCTX-M-27, blaEC-5, dfrA17, sul1, sul2, tet(A)	gyrA D87N, gyrA S83L, parC E84V, parC S80I, parE I529L, ptsI V25I, uhpT E350Q
807778	P1450	MDR	131	Col156_1, IncFIB(AP001918)_1, IncFII(29)_1_pUTI89	aac(3)-IId, aadA2, blaEC-5, blaTEM-1, dfrA12, sul1, tet(A)	parE I529L, ptsI V25I, uhpT E350Q
704995	P10	MDR	131	Col156_1, Col8282_1, IncFIA_1, IncFIB(AP001918)_1	aac(3)-IId, aadA5, aph(3)-Ib, aph(6)-Id, blaEC-5, dfrA17, sul1, sul2, tet(A)	gyrA D87N, gyrA S83L, parC E84V, parC S80I, parE I529L, ptsI V25I, uhpT E350Q
709769	P403	MDR	131	Col156_1, IncFIB(AP001918)_1, IncFII(29)_1_pUTI89	aac(3)-IId, aadA2, blaEC-5, blaTEM-1, dfrA12, sul1, tet(A)	parE I529L, ptsI V25I, uhpT E350Q
758781	P899	non-MDR	131	Col156_1, Col8282_1, ColRNAI_1, IncFIA(HI1)_1_HI1, IncFIA_1, IncFIC(FII)_1, IncN_1, IncY_1	blaEC-5	gyrA D87N, gyrA S83L, parC E84V, parC S80I, parE I529L, ptsI V25I, uhpT E350Q
710135	P435	non-MDR	131	Col156_1, Col8282_1, ColRNAI_1, IncFIA_1, IncFIB(AP001918)_1, IncFII(pRSB107)_1_pRSB107	blaEC-5, blaTEM-1	gyrA D87N, gyrA S83L, parC E84V, parC S80I, parE I529L, ptsI V25I, uhpT E350Q
757681	P813	MDR	131	Col(BS512)_1, Col156_1, Col8282_1, ColRNAI_1, IncFIA_1, IncFIB(AP001918)_1, IncFIC(FII)_1	aadA5, aph(3)-Ib, aph(6)-Id, blaEC-5, dfrA17, sul1, sul2, tet(A)	gyrA D87N, gyrA S83L, parC E84V, parC S80I, parE I529L, ptsI V25I, uhpT E350Q
756451	P805	MDR	131	Col156_1, Col8282_1, IncFIA_1, IncFIB(AP001918)_1, IncFII(pRSB107)_1_pRSB107, IncX1_1	aadA5, aph(3)-Ib, blaEC-5, blaTEM-1, dfrA17, sul1, sul2, tet(A)	gyrA D87N, gyrA S83L, parC E84V, parC S80I, parE I529L, ptsI V25I, uhpT E350Q
730403	P33	MDR	131	Col156_1, IncFIA_1, IncFIB(AP001918)_1, IncFII(pRSB107)_1_pRSB107	aac(3)-IId, blaEC-5, blaTEM-1	gyrA D87N, gyrA S83L, parC E84V, parC S80I, parE I529L, pmrB V161G, ptsI V25I, uhpT E350Q
780201	P931	MDR	131	Col(MG828)_1, Col156_1, ColRNAI_1, ColpVC_1, IncFIA_1, IncFIB(AP001918)_1, IncFIB(pHCM2)_1_pHCM2, IncFII(pRSB107)_1_pRSB107	aac(6)-Ib-cr5, aadA5, aph(3)-Ib, aph(6)-Id, blaCTX-M-15, blaEC-5, blaOXA-1, dfrA17, sul1, sul2, tet(A)	gyrA D87N, gyrA S83L, parC E84V, parC S80I, parE I529L, ptsI V25I, uhpT E350Q
747785	P629	MDR	131	Col8282_1, IncFIA_1	aac(3)-IId, blaEC-5, blaTEM-1	gyrA D87N, gyrA S83L, parC E84V, parC S80I, parE I529L, ptsI V25I, uhpT E350Q
836956	P1598	MDR	131	Col(MG828)_1, Col156_1, ColRNAI_1, ColpVC_1, IncFIA_1, IncFIB(AP001918)_1, IncFIB(pHCM2)_1_pHCM2, IncFII(pRSB107)_1_pRSB107	aac(6)-Ib-cr5, aadA5, aph(3)-Ib, aph(6)-Id, blaCTX-M-15, blaEC-5, blaOXA-1, dfrA17, sul1, sul2, tet(A)	gyrA D87N, gyrA S83L, parC E84V, parC S80I, parE I529L, ptsI V25I, uhpT E350Q
837048	P1607	MDR	131	Col(MG828)_1, Col156_1, ColRNAI_1, ColpVC_1, IncFIA_1, IncFIB(AP001918)_1, IncFIB(pHCM2)_1_pHCM2, IncFII(pRSB107)_1_pRSB107	aac(6)-Ib-cr5, aadA5, aph(3)-Ib, aph(6)-Id, blaCTX-M-15, blaEC-5, blaOXA-1, dfrA17, sul1, sul2, tet(A)	gyrA D87N, gyrA S83L, parC E84V, parC S80I, parE I529L, ptsI V25I, uhpT E350Q
780307	P1132	MDR	131	Col156_1, IncFIB(AP001918)_1, IncFII(29)_1_pUTI89	aac(3)-IId, aadA2, blaEC-5, blaTEM-1, dfrA12, sul1, tet(A)	parE I529L, ptsI V25I, uhpT E350Q
750045	P730	MDR	131	Col(MG828)_1, Col156_1, IncFIA_1, IncFII(pRSB107)_1_pRSB107, IncFII_1	aadA5, blaEC-5, blaTEM-1, dfrA17, sul1	gyrA D87N, gyrA S83L, parC E84V, parC S80I, parE I529L, ptsI V25I, uhpT E350Q
750377	P755	MDR	131	Col156_1, IncFIB(AP001918)_1, IncFII(29)_1_pUTI89	aac(3)-IId, aadA2, blaTEM-1, dfrA12, sul1, tet(A)	parE I529L, ptsI V25I, uhpT E350Q
730445	P472	MDR	131	Col156_1, ColRNAI_1, IncFIA_1, IncFIB(AP001918)_1, IncFII(pRSB107)_1_pRSB107, IncI1_1_Alpha	aadA5, aph(3)-Ib, aph(6)-Id, blaCTX-M-15, blaEC-5, blaTEM-1, dfrA17, sul1, sul2, tet(A)	gyrA D87N, gyrA S83L, parC E84V, parC S80I, parE I529L, ptsI V25I, uhpT E350Q
766349	P938	MDR	131	Col156_1, IncFIA_1, IncFIB(AP001918)_1, IncFIC(FII)_1, IncN_1, IncX1_4	aac(3)-IId, aadA2, blaEC-5, blaTEM-1, dfrA12, sul1, tet(A)	gyrA D87N, gyrA S83L, parC E84V, parC S80I, parE I529L, ptsI V25I, uhpT E350Q
747979	P472	MDR	131	Col156_1, ColRNAI_1, IncFIA_1, IncFIB(AP001918)_1, IncFII(pRSB107)_1_pRSB107, IncI1_1_Alpha	aadA5, aph(3)-Ib, aph(6)-Id, blaCTX-M-15, blaEC-5, blaTEM-1, dfrA17, sul1, sul2, tet(A)	gyrA D87N, gyrA S83L, parC E84V, parC S80I, parE I529L, ptsI V25I, uhpT E350Q
792719	P22	MDR	131	Col156_1, IncFIB(AP001918)_1, IncFII(29)_1_pUTI89	aac(3)-IId, aadA2, blaEC-5, blaTEM-1, dfrA12, sul1, tet(A)	parE I529L, ptsI V25I, uhpT E350Q
792899	P22	MDR	131	Col156_1, IncFIB(AP001918)_1, IncFII(29)_1_pUTI89	aac(3)-IId, aadA2, blaEC-5, blaTEM-1, dfrA12, sul1, tet(A)	parE I529L, ptsI V25I, uhpT E350Q
766399	P940	MDR	131	Col156_1, IncFIB(AP001918)_1, IncFII(29)_1_pUTI89	aac(3)-IId, aadA2, blaEC-5, blaTEM-1, dfrA12, sul1	parE I529L, ptsI V25I, uhpT E350Q
822706	P1519	MDR	131	Col156_1, Col8282_1, ColRNAI_1, IncFIA_1, IncFIB(AP001918)_1, IncFIC(FII)_1, IncFII(pRSB107)_1_pRSB107, IncI1_1_Alpha, IncI2_1_Delta	blaEC-5	gyrA D87N, gyrA S83L, parC E84V, parC S80I, parE I529L, ptsI V25I, uhpT E350Q
709189	P353	non-MDR	131	Col156_1, IncB/O/K/Z_2, IncFIB(AP001918)_1, IncFIC(FII)_1, IncFII(29)_1_pUTI89	blaEC-5, blaTEM-1	parE I529L, ptsI V25I, uhpT E350Q
780083	P1121	MDR	131	IncFIA_1, IncFIB(AP001918)_1, IncFII(pRSB107)_1_pRSB107	aph(3)-Ib, aph(6)-Id, blaEC-5, sul2, tet(A)	gyrA D87N, gyrA S83L, parC E84V, parC S80I, parE I529L, ptsI V25I, uhpT E350Q
747995	P472	MDR	131	Col156_1, ColRNAI_1, IncFIA_1, IncFIB(AP001918)_1, IncFII(pRSB107)_1_pRSB107, IncI1_1_Alpha	aadA5, aph(3)-Ib, aph(6)-Id, blaCTX-M-15, blaEC-5, blaTEM-1, dfrA17, sul1, sul2	gyrA D87N, gyrA S83L, parC E84V, parC S80I, parE I529L, ptsI V25I, uhpT E350Q
750175	P741	non-MDR	131	Col(MG828)_1, Col156_1, IncFIA_1	blaEC-5	gyrA D87N, gyrA S83L, parC E84V, parC S80I, parE I529L, ptsI V25I, uhpT E350Q
757729	P817	MDR	131	Col(MG828)_1, Col156_1, ColRNAI_1, IncFIA_1, IncFIB(AP001918)_1, IncFIC(FII)_1, IncFII(pRSB107)_1_pRSB107	blaEC-5, blaTEM-1	gyrA D87N, gyrA S83L, parC E84V, parC S80I, parE I529L, ptsI V25I, uhpT E350Q
794321	P1311	non-MDR	131	Col156_1, IncFIB(AP001918)_1, IncFII(29)_1_pUTI89	blaEC-5	parE I529L, ptsI V25I, uhpT E350Q
704881	P49	MDR	131	Col(MG828)_1, Col156_1, Col8282_1, ColRNAI_1, IncB/O/K/Z_2, IncFIB(AP001918)_1, IncFII_1	aac(6)-Ib-cr5, blaCTX-M-15, blaEC-5, blaOXA-1, blaTEM-1, catB3	gyrA D87N, gyrA S83L, parC E84V, parC S80I, parE I529L, ptsI V25I, uhpT E350Q
709067	P119	MDR	131	Col156_1, IncFIB(AP001918)_1, IncFII(29)_1_pUTI89	aac(3)-IId, aadA2, blaEC-5, blaTEM-1, dfrA12, sul1, tet(A)	parE I529L, ptsI V25I, uhpT E350Q
824318	P1555	MDR	131	Col156_1, IncFIB(AP001918)_1, IncFIC(FII)_1, IncFII(29)_1_pUTI89	aac(3)-IId, aadA2, blaEC-5, blaTEM-1, dfrA12, sul1, tet(A)	parE I529L, ptsI V25I, uhpT E350Q
836876	P1590	MDR	131	Col156_1, IncFIA_1, IncFIB(AP001918)_1	aac(3)-IIe, aac(6)-Ib-cr5, aadA5, blaEC-5, blaOXA-1, dfrA17, sul1	gyrA D87N, gyrA S83L, parC E84V, parC S80I, parE I529L, ptsI V25I, uhpT E350Q
792857	P1116	MDR	131	Col156_1, IncFIA_1, IncFIB(AP001918)_1	aac(3)-IIe, aac(6)-Ib-cr5, aadA5, blaCTX-M-15, blaEC-5, blaOXA-1, dfrA17, sul1	gyrA D87N, gyrA S83L, parC E84V, parC S80I, parE I529L, ptsI V25I, uhpT E350Q
836906	P1593	MDR	131	Col156_1, IncFIA_1, IncFIB(AP001918)_1, IncI_Gamma_1	aac(3)-IIe, aac(6)-Ib-cr5, aadA5, blaCTX-M-15, blaEC-5, blaOXA-1, dfrA17, sul1	gyrA D87N, gyrA S83L, parC E84V, parC S80I, parE I529L, ptsI V25I, uhpT E350Q
735163	P537	non-MDR	131	Col156_1, ColRNAI_1, IncFIA_1, IncFIB(AP001918)_1, IncFIC(FII)_1	blaTEM-1	gyrA D87N, gyrA S83L, parC E84V, parC S80I, parE I529L, ptsI V25I, uhpT E350Q
750393	P757	MDR	131	Col156_1, IncFIB(AP001918)_1, IncFIC(FII)_1, IncFII(29)_1_pUTI89	blaEC-5, blaTEM-1	parE I529L, ptsI V25I, uhpT E350Q
767125	P958	non-MDR	131	Col156_1, ColRNAI_1, IncFIB(AP001918)_1, IncFII(29)_1_pUTI89	blaEC-5	parE I529L, ptsI V25I, uhpT E350Q
768233	P1039	non-MDR	131	Col(MG828)_1, Col156_1, IncFIB(AP001918)_1, IncFII(29)_1_pUTI89	blaEC-5	gyrA S83L, parE I529L, ptsI V25I, uhpT E350Q
699284	P121	non-MDR	131	IncFIA_1, IncFIB(AP001918)_1	aph(3)-Ib, aph(6)-Id, blaEC-5, sul2, tet(A)	gyrA D87N, gyrA S83L, parC E84V, parC S80I, parE I529L, ptsI V25I, uhpT E350Q
757607	P807	MDR	131		blaEC-5	gyrA D87N, gyrA S83L, parC E84V, parC S80I, parE I529L, ptsI V25I, uhpT E350Q
767877	P1016	non-MDR	131	Col(MG828)_1, ColRNAI_1, IncFIA_1, IncFIB(AP001918)_1	blaEC-5	gyrA D87N, gyrA S83L, parC E84V, parC S80I, parE I529L, ptsI V25I, uhpT E350Q
805052	P121	non-MDR	131	IncFIA_1, IncFIB(AP001918)_1	aph(3)-Ib, aph(6)-Id, blaEC-5, sul2, tet(A)	gyrA D87N, gyrA S83L, parC E84V, parC S80I, parE I529L, ptsI V25I, uhpT E350Q
824414	P1	MDR	131	IncFIA_1, IncFIB(AP001918)_1	aac(3)-IId, aadA5, aph(3)-Ib, aph(6)-Id, blaCTX-M-15, blaEC-5, blaTEM-1, dfrA17, sul1, sul2, tet(A)	gyrA D87N, gyrA S83L, parC E84V, parC S80I, parE I529L, ptsI V25I, uhpT E350Q
704953	P33	MDR	131	Col(MG828)_1, Col156_1, IncFIA_1, IncFIB(AP001918)_1, IncFII(pRSB107)_1_pRSB107	aac(3)-IId, blaEC-5, blaTEM-1	gyrA D87N, gyrA S83L, parC E84V, parC S80I, parE I529L, pmrB V161G, ptsI V25I, uhpT E350Q
705011	P319	MDR	131	Col156_1, IncFIB(AP001918)_1, IncFIC(FII)_1, IncFII(pRSB107)_1_pRSB107, IncI1_1_Alpha	aac(3)-IIe, aac(6)-Ib-cr5, blaCTX-M-15, blaEC-5, blaOXA-1, blaTEM-1	gyrA D87N, gyrA S83L, parC E84V, parC S80I, parE I529L, ptsI V25I, uhpT E350Q
705133	P327	MDR	131	Col8282_1, IncFIA_1, IncFII_1	aac(3)-IIe, aac(6)-Ib-cr5, blaCTX-M-15, blaEC-5, blaOXA-1, blaTEM-1, tet(A)	gyrA D87N, gyrA S83L, parC E84V, parC S80I, parE I529L, ptsI V25I, uhpT E350Q
730461	P472	MDR	131	Col156_1, ColRNAI_1, IncFIA_1, IncFIB(AP001918)_1, IncFII(pRSB107)_1_pRSB107, IncI1_1_Alpha	aadA5, aph(3)-Ib, aph(6)-Id, blaCTX-M-15, blaEC-5, blaTEM-1, dfrA17, sul1, sul2, tet(A)	gyrA D87N, gyrA S83L, parC E84V, parC S80I, parE I529L, ptsI V25I, uhpT E350Q
747857	P1	MDR	131	IncFIA_1, IncFIB(AP001918)_1	aac(3)-IId, aadA5, aph(3)-Ib, aph(6)-Id, blaCTX-M-15, blaEC-5, blaTEM-1, dfrA17, sul1, sul2, tet(A)	gyrA D87N, gyrA S83L, parC E84V, parC S80I, parE I529L, ptsI V25I, uhpT E350Q
756339	P797	MDR	131	Col(BS512)_1, Col(MG828)_1, Col156_1, ColRNAI_1, IncFIA_1, IncFII_1	aac(6)-Ib-cr5, aadA5, blaCTX-M-15, blaEC-5, blaOXA-1, dfrA17, sul1, tet(A)	gyrA D87N, gyrA S83L, parC E84V, parC S80I, parE I529L, ptsI V25I, uhpT E350Q
807446	P1438	MDR	131	Col(BS512)_1, Col156_1, Col8282_1, IncFIA_1, IncFIB(AP001918)_1, IncFIC(FII)_1, IncFII(pRSB107)_1_pRSB107	blaEC-5, blaTEM-1, dfrA5, sul1	gyrA D87N, gyrA S83L, parC E84V, parC S80I, parE I529L, ptsI V25I, uhpT E350Q
756435	P30	MDR	131	Col(MG828)_1, ColRNAI_1, IncFIA_1, IncFIB(AP001918)_1, IncFIC(FII)_1	aac(3)-IIe, aac(6)-Ib-cr5, blaCTX-M-15, blaEC-5, blaOXA-1	gyrA D87N, gyrA S83L, parC E84V, parC S80I, parE I529L, ptsI V25I, uhpT E350Q
766373	P30	MDR	131	Col(MG828)_1, ColRNAI_1, IncFIA_1, IncFIB(AP001918)_1, IncFIC(FII)_1	aac(3)-IIe, aac(6)-Ib-cr5, blaCTX-M-15, blaEC-5, blaOXA-1	gyrA D87N, gyrA S83L, parC E84V, parC S80I, parE I529L, ptsI V25I, uhpT E350Q
807488	P1438	MDR	131	Col(BS512)_1, Col156_1, Col8282_1, IncFIA_1, IncFIB(AP001918)_1, IncFIC(FII)_1, IncFII(pRSB107)_1_pRSB107	blaEC-5, blaTEM-1, dfrA5, sul1	gyrA D87N, gyrA S83L, parC E84V, parC S80I, parE I529L, ptsI V25I, uhpT E350Q
822424	P1438	MDR	131	Col(BS512)_1, Col156_1, Col8282_1, IncFIA_1, IncFIB(AP001918)_1, IncFII(pRSB107)_1_pRSB107	blaEC-5, blaTEM-1	gyrA D87N, gyrA S83L, parC E84V, parC S80I, parE I529L, ptsI V25I, uhpT E350Q
838858	P1737	non-MDR	131	Col(BS512)_1, Col156_1, Col8282_1, IncFIA_1, IncFIB(AP001918)_1, IncFII(pRSB107)_1_pRSB107	blaEC-5, blaTEM-1	gyrA D87N, gyrA S83L, parC E84V, parC S80I, parE I529L, ptsI V25I, uhpT E350Q
766411	P327	MDR	131	Col8282_1, IncFIA_1, IncFII_1	aac(3)-IIe, aac(6)-Ib-cr5, blaCTX-M-15, blaEC-5, blaOXA-1, blaTEM-1, tet(A)	gyrA D87N, gyrA S83L, parC E84V, parC S80I, parE I529L, ptsI V25I, uhpT E350Q
766437	P327	MDR	131	Col8282_1, IncFIA_1, IncFII_1	aac(3)-IIe, aac(6)-Ib-cr5, blaCTX-M-15, blaEC-5, blaOXA-1, blaTEM-1, tet(A)	gyrA D87N, gyrA S83L, parC E84V, parC S80I, parE I529L, ptsI V25I, uhpT E350Q
807518	P1436	MDR	131	Col156_1, IncFIB(AP001918)_1, IncFII(29)_1_pUTI89	aac(3)-IId, aadA2, blaEC-5, blaTEM-1, dfrA12, sul1	parE I529L, ptsI V25I, uhpT E350Q
780349	P1	MDR	131	IncFIA_1, IncFIB(AP001918)_1	aac(3)-IId, aadA5, aph(3)-Ib, aph(6)-Id, blaCTX-M-15, blaEC-5, blaTEM-1, dfrA17, sul1, sul2, tet(A)	gyrA D87N, gyrA S83L, parC E84V, parC S80I, parE I529L, ptsI V25I, uhpT E350Q
824174	P1	MDR	131	IncFIA_1, IncFIB(AP001918)_1	aac(3)-IId, aadA5, aph(3)-Ib, aph(6)-Id, blaCTX-M-15, blaEC-5, blaTEM-1, dfrA17, sul1, sul2, tet(A)	gyrA D87N, gyrA S83L, parC E84V, parC S80I, parE I529L, ptsI V25I, uhpT E350Q
698012	P201	MDR	131	Col(BS512)_1, Col(MG828)_1, Col156_1, Col8282_1, ColRNAI_1, IncFIA_1, IncFIB(AP001918)_1, IncFII(pRSB107)_1_pRSB107, IncX4_1	aadA5, aph(3)-Ib, aph(6)-Id, blaCTX-M-27, blaEC-5, dfrA17, sul1, sul2, tet(A)	gyrA D87N, gyrA S83L, parC E84V, parC S80I, parE I529L, ptsI V25I, uhpT E350Q
807576	P23	MDR	131	Col(MG828)_1, Col440I_1, Col8282_1, IncFIA_1, IncFIB(AP001918)_1, IncFII(pRSB107)_1_pRSB107	aadA5, aph(3)-Ib, aph(6)-Id, blaEC-5, blaTEM-1, dfrA17	gyrA D87N, gyrA S83L, parC E84V, parC S80I, parE I529L, ptsI V25I, uhpT E350Q
807728	P1087	MDR	131	Col(MG828)_1, Col440II_1, Col440I_1, Col8282_1, IncFIA_1, IncFIB(AP001918)_1, IncFII(pRSB107)_1_pRSB107	blaEC-5, blaTEM-1	gyrA D87N, gyrA S83L, parC E84V, parC S80I, parE I529L, ptsI V25I, uhpT E350Q
824406	P27	MDR	131	Col156_1, ColRNAI_1, IncFIA_1, IncFIB(AP001918)_1, IncX4_2	aac(3)-IId, aadA5, aph(3)-Ib, aph(6)-Id, blaEC-5, blaTEM-1, dfrA17, sul1, sul2, tet(A)	gyrA D87N, gyrA S83L, parC E84V, parC S80I, parE I529L, ptsI V25I, uhpT E350Q
807584	P27	MDR	131	Col156_1, ColRNAI_1, IncFIA_1, IncFIB(AP001918)_1, IncFII(pRSB107)_1_pRSB107, IncX4_2	aac(3)-IId, aadA5, aph(3)-Ib, aph(6)-Id, blaEC-5, blaTEM-1, dfrA17, sul1, sul2, tet(A)	gyrA D87N, gyrA S83L, parC E84V, parC S80I, parE I529L, ptsI V25I, uhpT E350Q
836770	P1581	MDR	131	Col156_1, ColRNAI_1, IncFIA_1, IncFIB(AP001918)_1, IncFII(pRSB107)_1_pRSB107, IncX4_2	aac(3)-IId, aadA5, aph(3)-Ib, aph(6)-Id, blaEC-5, blaTEM-1, dfrA17, sul1, sul2, tet(A)	gyrA D87N, gyrA S83L, parC E84V, parC S80I, parE I529L, ptsI V25I, uhpT E350Q
766445	P81	MDR	131	Col(MG828)_1, Col156_1, Col8282_1, ColRNAI_1, IncFIA_1, IncFIB(AP001918)_1, IncFII(pRSB107)_1_pRSB107, IncFII_1	blaCTX-M-27, blaEC-5, blaTEM-1	gyrA D87N, gyrA S83L, parC E84V, parC S80I, parE I529L, ptsI V25I, uhpT E350Q
771779	P1046	MDR	131	Col156_1, IncFIA_1, IncFIB(AP001918)_1, IncFII(pRSB107)_1_pRSB107	aadA5, aph(3)-Ib, aph(6)-Id, blaCTX-M-27, blaEC-5, dfrA17, sul1, sul2, tet(A)	gyrA D87N, gyrA S83L, parC E84V, parC S80I, parE I529L, ptsI V25I, uhpT E350Q
807786	P1451	MDR	131	Col156_1, IncFIA_1, IncFIB(AP001918)_1, IncFII(pRSB107)_1_pRSB107, IncX4_2	aadA5, aph(3)-Ib, aph(6)-Id, blaCTX-M-27, blaEC-5, dfrA17, sul1, sul2, tet(A)	gyrA D87N, gyrA S83L, parC E84V, parC S80I, parE I529L, ptsI V25I, uhpT E350Q
823090	P1547	MDR	131	Col(BS512)_1, Col156_1, Col8282_1, IncFIA_1, IncFIB(AP001918)_1, IncN2_1	aadA5, aph(3)-Ib, aph(6)-Id, blaEC-5, dfrA17, sul1, sul2, tet(A)	gyrA D87N, gyrA S83L, parC E84V, parC S80I, parE I529L, ptsI V25I, uhpT E350Q
837766	P1630	MDR	131	Col(BS512)_1, Col156_1, Col8282_1, IncFIA_1, IncFIB(AP001918)_1, IncN2_1	aadA5, aph(3)-Ib, aph(6)-Id, blaEC-5, dfrA17, sul1, sul2, tet(A)	gyrA D87N, gyrA S83L, parC E84V, parC S80I, parE I529L, ptsI V25I, uhpT E350Q
837918	P1645	non-MDR	131	Col(BS512)_1, Col156_1, Col8282_1, IncFIA_1, IncN2_1	blaEC-5	gyrA D87N, gyrA S83L, parC E84V, parC S80I, parE I529L, ptsI V25I, uhpT E350Q
824288	P1553	MDR	131	Col156_1, IncFIB(AP001918)_1, IncFII(29)_1_pUTI89	aac(3)-IId, aadA2, blaEC-5, blaTEM-1, dfrA12, sul1, tet(A)	parE I529L, ptsI V25I, uhpT E350Q
836892	P1592	MDR	131	Col156_1, IncFIB(AP001918)_1, IncFII(29)_1_pUTI89	aac(3)-IId, blaEC-5, blaTEM-1, dfrA12, sul1, tet(A)	parE I529L, ptsI V25I, uhpT E350Q
836826	P1585	MDR	131	IncFIA_1, IncFII_1	aadA5, blaEC-5, blaTEM-1, dfrA17, sul1	gyrA D87N, gyrA S83L, parC E84V, parC S80I, parE I529L, ptsI V25I, uhpT E350Q
836834	P1586	MDR	131	IncFIA_1, IncFII_1	aadA5, blaEC-5, blaTEM-1, dfrA17, sul1	gyrA D87N, gyrA S83L, parC E84V, parC S80I, parE I529L, ptsI V25I, uhpT E350Q
697496	P152	MDR	131	Col156_1, Col8282_1, ColRNAI_1, IncFIA_1, IncFIB(AP001918)_1, IncFII(pRSB107)_1_pRSB107, IncI1_1_Alpha	blaEC-5, blaTEM-1	gyrA D87N, gyrA S83L, parC E84V, parC S80I, parE I529L, ptsI V25I, uhpT E350Q
697710	P173	non-MDR	131	Col156_1, IncFIB(AP001918)_1, IncFIC(FII)_1, IncFII(29)_1_pUTI89	blaEC-5	parE I529L, ptsI V25I, uhpT E350Q
697866	P187	MDR	131	Col156_1, ColRNAI_1, IncFIA_1, IncFIB(AP001918)_1, IncFII(pRSB107)_1_pRSB107	blaEC-5, blaTEM-1	gyrA D87N, gyrA S83L, parC E84V, parC S80I, parE I529L, ptsI V25I, soxR G121D, uhpT E350Q
697882	P189	MDR	131	Col156_1, IncFIB(AP001918)_1, IncFII(29)_1_pUTI89	aac(3)-IId, aadA2, blaEC-5, blaTEM-1, dfrA12, sul1, tet(A)	parE I529L, ptsI V25I, uhpT E350Q
698184	P79	MDR	131	ColRNAI_1, IncFIA_1, IncFIB(AP001918)_1, IncFII(pRSB107)_1_pRSB107	blaEC-5, blaTEM-1	gyrA D87N, gyrA S83L, parC E84V, parC S80I, parE I529L, ptsI V25I, uhpT E350Q
700789	P2	MDR	131	Col156_1, Col8282_1, ColRNAI_1, IncFIA(HI1)_1_HI1, IncY_1	blaEC-5	ampC T-32A, gyrA D87N, gyrA S83L, parC E84V, parC S80I, parE I529L, ptsI V25I, uhpT E350Q
698958	P7	MDR	131	Col156_1, ColRNAI_1, IncFIA_1, IncFIB(AP001918)_1, IncFII(pRSB107)_1_pRSB107, IncI_Gamma_1	blaEC-5, blaTEM-1	gyrA D87N, gyrA S83L, parC E84V, parC S80I, parE I529L, ptsI V25I, uhpT E350Q
699032	P285	non-MDR	131	IncFIA_1, IncFIB(AP001918)_1	blaEC-5	gyrA D87N, gyrA S83L, parC E84V, parC S80I, parE I529L, ptsI V25I
699234	P302	MDR	131	Col156_1, IncFIA_1, IncFIB(AP001918)_1, IncFII(pRSB107)_1_pRSB107	blaEC-5, blaTEM-1	gyrA D87N, gyrA S83L, parC E84V, parC S80I, parE I529L, ptsI V25I, uhpT E350Q
709437	P113	MDR	131	Col156_1, IncFIA_1, IncFII_1, IncI1_1_Alpha, IncN_1	aadA5, blaEC-5, blaTEM-1, dfrA17, sul1	gyrA D87N, gyrA S83L, parC E84V, parC S80I, parE I529L, ptsI V25I, uhpT E350Q
709815	P408	MDR	131	Col156_1, ColRNAI_1, IncFIA(HI1)_1_HI1, IncFIA_1, IncFIB(AP001918)_1, IncFII(pRSB107)_1_pRSB107, IncY_1	aadA5, aph(3)-Ib, aph(6)-Id, blaTEM-1, dfrA17, sul1, sul2, tet(A)	gyrA D87N, gyrA S83L, parC E84V, parC S80I, parE I529L, ptsI V25I, uhpT E350Q
709865	P413	non-MDR	131	Col(MG828)_1, ColRNAI_1, IncFIA_1, IncFIB(AP001918)_1, IncN_1	blaEC-5	gyrA D87N, gyrA S83L, parC E84V, parC S80I, parE I529L, pmrB G206D, ptsI V25I, uhpT E350Q
709899	P2	MDR	131	Col156_1, Col8282_1, ColRNAI_1, IncFIA(HI1)_1_HI1, IncFIA_1, IncFIB(AP001918)_1, IncFII(pRSB107)_1_pRSB107, IncY_1	aadA5, aph(3)-Ib, aph(6)-Id, blaEC-5, blaTEM-1, dfrA17, sul1, sul2, tet(A)	ampC T-32A, gyrA D87N, gyrA S83L, parC E84V, parC S80I, parE I529L, ptsI V25I, uhpT E350Q
710425	P152	MDR	131	Col156_1, Col8282_1, ColRNAI_1, IncFIA_1, IncFIB(AP001918)_1, IncFII(pRSB107)_1_pRSB107, IncI1_1_Alpha	blaEC-5, blaTEM-1	gyrA D87N, gyrA S83L, parC E84V, parC S80I, parE I529L, ptsI V25I, uhpT E350Q
710505	P468	non-MDR	131	Col156_1, IncFIA_1, IncFIB(AP001918)_1, IncFII(pRSB107)_1_pRSB107	aph(3)-Ib, aph(6)-Id, blaEC-5, sul2, tet(A)	gyrA D87N, gyrA S83L, parC E84V, parC S80I, parE I529L, ptsI V25I, uhpT E350Q
735139	P535	non-MDR	131	Col(BS512)_1, Col(MG828)_1, IncFIA_1, IncFIB(AP001918)_1, IncFII_1	blaEC-5	gyrA D87N, gyrA S83L, parC E84V, parC S80I, parE I529L, ptsI V25I, uhpT E350Q
735147	P408	MDR	131	Col156_1, ColRNAI_1, IncFIA(HI1)_1_HI1, IncFIA_1, IncFIB(AP001918)_1, IncFII(pRSB107)_1_pRSB107, IncY_1	aadA5, aph(3)-Ib, aph(6)-Id, blaEC-5, blaTEM-1, dfrA17, sul1, sul2, tet(A)	gyrA D87N, gyrA S83L, parC E84V, parC S80I, parE I529L, ptsI V25I, uhpT E350Q
735197	P187	MDR	131	Col156_1, ColRNAI_1, IncFIA_1, IncFIB(AP001918)_1, IncFII(pRSB107)_1_pRSB107	blaEC-5, blaTEM-1	gyrA D87N, gyrA S83L, parC E84V, parC S80I, parE I529L, ptsI V25I, soxR G121D, uhpT E350Q
735277	P545	MDR	131	IncFIB(AP001918)_1	aph(3)-Ib, aph(6)-Id, blaEC-5, blaTEM-1, catA1, dfrA8, sul2, tet(B)	parE I529L, ptsI V25I, uhpT E350Q
730479	P2	MDR	131	Col156_1, Col8282_1, ColRNAI_1, IncFIA(HI1)_1_HI1, IncFIA_1, IncFIB(AP001918)_1, IncFII(pRSB107)_1_pRSB107, IncY_1	blaEC-5, blaTEM-1	ampC T-32A, gyrA D87N, gyrA S83L, parC E84V, parC S80I, parE I529L, ptsI V25I, uhpT E350Q
730495	P485	MDR	131	Col8282_1, IncFIA_1, IncFII_1	aac(6)-Ib-cr5, blaEC-5, blaOXA-1, tet(A)	gyrA D87N, gyrA S83L, parC E84V, parC S80I, parE I529L, ptsI V25I, uhpT E350Q
749371	P677	non-MDR	131	Col(KPHS6)_1, Col8282_1, IncFIA_1, IncFIB(AP001918)_1, IncFII(pHN7A8)_1_pHN7A8	blaEC-5	gyrA D87N, gyrA S83L, parC E84V, parC S80I, parE I529L, ptsI V25I, uhpT E350Q
749695	P7	MDR	131	Col156_1, ColRNAI_1, IncFIA_1, IncFIB(AP001918)_1, IncFII(pRSB107)_1_pRSB107, IncI_Gamma_1	blaEC-5, blaTEM-1	gyrA D87N, gyrA S83L, parC E84V, parC S80I, parE I529L, ptsI V25I, uhpT E350Q
749943	P187	MDR	131	Col156_1, ColRNAI_1, IncFIA_1, IncFIB(AP001918)_1, IncFII(pRSB107)_1_pRSB107	blaEC-5, blaTEM-1	gyrA D87N, gyrA S83L, parC E84V, parC S80I, parE I529L, ptsI V25I, soxR G121D, uhpT E350Q
750183	P62	non-MDR	131	ColRNAI_1, IncFIA_1, IncFIB(AP001918)_1, IncFII(pRSB107)_1_pRSB107	aadA5, blaEC-5, blaTEM-1, dfrA17, sul1	gyrA D87N, gyrA S83L, parC E84V, parC S80I, parE I529L, ptsI V25I, uhpT E350Q
750255	P746	non-MDR	131	Col156_1, IncFIA_1, IncFIB(AP001918)_1, IncFII(pRSB107)_1_pRSB107, IncX4_2	blaEC-5, blaTEM-1	gyrA D87N, gyrA S83L, parC E84V, parC S80I, parE I529L, ptsI V25I, uhpT E350Q
747961	P68	MDR	131	Col156_1, Col8282_1, IncFIA_1, IncFIB(AP001918)_1, IncFII(pHN7A8)_1_pHN7A8	aac(3)-IId, blaEC-5, blaTEM-1	gyrA D87N, gyrA S83L, parC E84V, parC S80I, parE I529L, ptsI V25I, uhpT E350Q
748029	P68	MDR	131	Col156_1, Col8282_1, IncFIA_1, IncFIB(AP001918)_1, IncFII(pHN7A8)_1_pHN7A8	aac(3)-IId, blaEC-5, blaTEM-1	gyrA D87N, gyrA S83L, parC E84V, parC S80I, parE I529L, ptsI V25I, uhpT E350Q
757875	P187	MDR	131	Col156_1, ColRNAI_1, IncFIA_1, IncFIB(AP001918)_1, IncFII(pRSB107)_1_pRSB107	blaEC-5, blaTEM-1	gyrA D87N, gyrA S83L, parC E84V, parC S80I, parE I529L, ptsI V25I, soxR G121D, uhpT E350Q
756305	P67	MDR	131	Col156_1, ColRNAI_1, IncFIA_1, IncFIB(AP001918)_1, IncFII(pRSB107)_1_pRSB107, IncFII(pSE11)_1_pSE11, IncX4_2	aac(3)-IId, blaEC-5, blaTEM-1	gyrA D87N, gyrA S83L, parC E84V, parC S80I, parE I529L, ptsI V25I, uhpT E350Q
756321	P28	MDR	131	Col(MG828)_1, Col156_1, Col8282_1, IncFIA_1, IncFIB(AP001918)_1, IncFII(pRSB107)_1_pRSB107, IncX1_1	blaEC-5, blaTEM-1	gyrA D87N, gyrA S83L, parC E84V, parC S80I, parE I529L, ptsI V25I, uhpT E350Q
758563	P7	MDR	131	Col(BS512)_1, Col156_1, ColRNAI_1, IncFIA_1, IncFIB(AP001918)_1, IncFII(pRSB107)_1_pRSB107, IncI_Gamma_1	blaEC-5, blaTEM-1	gyrA D87N, gyrA S83L, parC E84V, parC S80I, parE I529L, ptsI V25I, uhpT E350Q
759091	P926	non-MDR	131	Col156_1, Col8282_1, IncFIA_1, IncFIB(AP001918)_1, IncFII(29)_1_pUTI89	blaEC-5	gyrA D87N, gyrA S83L, parC E84V, parC S80I, parE I529L, ptsI V25I, uhpT E350Q
766251	P933	MDR	131	Col156_1, IncFIB(AP001918)_1, IncFII(29)_1_pUTI89	aac(3)-IId, aadA2, blaEC-5, blaTEM-1, sul1	parE I529L, ptsI V25I, uhpT E350Q
767247	P968	non-MDR	131	Col156_1, IncFIB(AP001918)_1, IncFII(29)_1_pUTI89	blaEC-5	parE I529L, ptsI V25I, uhpT E350Q
766495	P5	MDR	131	IncFIA_1, IncFII_1	aadA5, blaEC-5, dfrA17, sul1, tet(A)	gyrA D87N, gyrA S83L, parC E84V, parC S80I, parE I529L, ptsI V25I, uhpT E350Q
766541	P944	MDR	131	Col156_1, IncFIB(AP001918)_1, IncFII(29)_1_pUTI89	aac(3)-IId, aadA2, blaEC-5, blaTEM-34, dfrA12, sul1, tet(A)	parE I529L, ptsI V25I, uhpT E350Q
780113	P948	MDR	131	Col(MG828)_1, Col8282_1, IncFIA_1, IncFIB(AP001918)_1, IncFII(pRSB107)_1_pRSB107	aph(3)-Ib, aph(6)-Id, blaEC-5, blaTEM-1, dfrA17, sul1, sul2, tet(A)	gyrA D87N, gyrA S83L, parC E84V, parC S80I, parE I529L, ptsI V25I, uhpT E350Q
780163	P1127	MDR	131	Col156_1, IncFIB(AP001918)_1, IncFII(29)_1_pUTI89	aac(3)-IId, aadA2, blaEC-5, blaTEM-1, dfrA12, sul1, tet(A)	parE I529L, ptsI V25I, uhpT E350Q
780171	P730	MDR	131	Col(MG828)_1, Col156_1, IncFIA_1, IncFII(pRSB107)_1_pRSB107, IncFII_1	aadA5, blaEC-5, blaTEM-1, dfrA17, sul1	gyrA D87N, gyrA S83L, parC E84V, parC S80I, parE I529L, ptsI V25I, uhpT E350Q
772781	P1105	MDR	131	Col156_1, Col8282_1, IncFIA_1, IncFIB(AP001918)_1, IncFIC(FII)_1, IncFII(pRSB107)_1_pRSB107, IncX1_4, IncX4_2	blaEC-5, blaTEM-1	gyrA D87N, gyrA S83L, parC E84V, parC S80I, parE I529L, ptsI V25I, uhpT E350Q
781297	P7	non-MDR	131	Col(BS512)_1, Col156_1, ColRNAI_1, IncFIA_1, IncFIB(AP001918)_1, IncFII(pRSB107)_1_pRSB107, IncI_Gamma_1	blaEC-5, blaTEM-1	gyrA D87N, gyrA S83L, parC E84V, parC S80I, parE I529L, ptsI V25I, uhpT E350Q
780197	P58	MDR	131	Col156_1, IncFIB(AP001918)_1, IncFII(29)_1_pUTI89	aac(3)-IId, aadA2, blaEC-5, blaTEM-1, dfrA12, sul1, tet(A)	gyrA D87G, parE I529L, ptsI V25I, uhpT E350Q
781393	P187	MDR	131	Col156_1, ColRNAI_1, IncFIA_1, IncFIB(AP001918)_1, IncFII(pRSB107)_1_pRSB107	blaEC-5, blaTEM-1	gyrA D87N, gyrA S83L, parC E84V, parC S80I, parE I529L, ptsI V25I, soxR G121D, uhpT E350Q
783535	P1214	non-MDR	131	Col156_1, IncFIB(AP001918)_1, IncFII(29)_1_pUTI89, IncY_1	blaEC-5	gyrA D87N, gyrA S83L, parC E84V, parC S80I, parE I529L, ptsI V25I, uhpT E350Q
793877	P926	non-MDR	131	Col8282_1	blaEC-5	gyrA D87N, gyrA S83L, parC E84V, parC S80I, parE I529L, ptsI V25I, uhpT E350Q
792777	P1221	MDR	131	Col156_1, IncFIA_1, IncFIB(AP001918)_1, IncFII(pRSB107)_1_pRSB107	aph(3)-Ib, aph(6)-Id, blaEC-5, blaTEM-1, dfrA17, sul1, sul2, tet(A)	gyrA D87N, gyrA S83L, parC E84V, parC S80I, parE I529L, ptsI V25I, uhpT E350Q
792785	P1222	MDR	131	Col(MG828)_1, Col156_1, IncFIB(AP001918)_1, IncFII(29)_1_pUTI89	aac(3)-IId, aadA2, blaEC-5, blaTEM-1, dfrA12, sul1, tet(A)	parE I529L, ptsI V25I, uhpT E350Q
792929	P113	MDR	131	Col(MG828)_1, Col156_1, IncFIA_1, IncFII_1, IncI1_1_Alpha, IncN_1	aadA5, blaEC-5, blaTEM-1, dfrA17, sul1	gyrA D87N, gyrA S83L, parC E84V, parC S80I, parE I529L, ptsI V25I, uhpT E350Q
807462	P15	MDR	131	ColRNAI_1, IncB/O/K/Z_2, IncFIA_1, IncFIB(AP001918)_1	aac(3)-IIe, aac(6)-Ib-cr5, blaEC-5, blaOXA-1, tet(A)	gyrA D87N, gyrA S83L, parC E84V, parC S80I, parE I529L, ptsI V25I, uhpT E350Q
807496	P1436	MDR	131	Col156_1, IncFIB(AP001918)_1, IncFII(29)_1_pUTI89	aac(3)-IId, aadA2, blaEC-5, blaTEM-1, dfrA12, sul1	parE I529L, ptsI V25I, uhpT E350Q
807592	P1441	MDR	131	Col156_1, IncFIB(AP001918)_1, IncFII(29)_1_pUTI89	aac(3)-IId, aadA2, blaEC-5, dfrA12, sul1, tet(A)	parE I529L, ptsI V25I, uhpT E350Q
807622	P1347	MDR	131	Col156_1, Col8282_1, ColRNAI_1, IncFIA_1, IncFIB(AP001918)_1, IncFII(pRSB107)_1_pRSB107	aac(3)-IId, blaEC-5, blaTEM-1	gyrA D87N, gyrA S83L, parC E84V, parC S80I, parE I529L, ptsI V25I, uhpT E350Q
806492	P88	non-MDR	131	IncFIA_1, IncFII(pRSB107)_1_pRSB107	blaEC-5	gyrA D87N, gyrA S83L, parC E84V, parC S80I, parE I529L, ptsI V25I, uhpT E350Q
807744	P28	MDR	131	Col156_1, Col8282_1, IncFIA_1, IncFIB(AP001918)_1, IncFII(pRSB107)_1_pRSB107, IncX1_1	blaEC-5, blaTEM-1	gyrA D87N, gyrA S83L, parC E84V, parC S80I, parE I529L, ptsI V25I, uhpT E350Q
807076	P1429	non-MDR	131	Col156_1, IncFIB(AP001918)_1, IncFII(29)_1_pUTI89	blaEC-5	parE I529L, ptsI V25I, uhpT E350Q
822344	P1105	MDR	131	Col156_1, Col8282_1, IncFIA_1, IncFIB(AP001918)_1, IncFIC(FII)_1, IncFII(pRSB107)_1_pRSB107, IncX4_2	blaEC-5, blaTEM-1	gyrA D87N, gyrA S83L, parC E84V, parC S80I, parE I529L, ptsI V25I, uhpT E350Q
822886	P1533	non-MDR	131	Col(MG828)_1, Col156_1, Col440I_1, Col8282_1, ColRNAI_1, IncFIA_1, IncFIB(AP001918)_1, IncFII(pRSB107)_1_pRSB107, IncX4_2	blaEC-5, blaTEM-1	gyrA D87N, gyrA S83L, parC E84V, parC S80I, parE I529L, ptsI V25I, uhpT E350Q
838148	P1668	non-MDR	131	Col156_1, Col8282_1, ColRNAI_1, IncFIA_1, IncFIB(AP001918)_1, IncFII(pRSB107)_1_pRSB107, IncI1_1_Alpha	blaEC-5, blaTEM-1	gyrA D87N, gyrA S83L, parC E84V, parC S80I, parE I529L, ptsI V25I, uhpT E350Q
794217	P1300	non-MDR	131	Col(MG828)_1, Col(MP18)_1, ColRNAI_1, IncFIA_1, IncFIB(AP001918)_1	blaEC-5, blaTEM-1	gyrA D87N, gyrA S83L, parC E84V, parC S80I, parE I529L, ptsI V25I, uhpT E350Q
836720	P1576	MDR	131	Col(BS512)_1, Col8282_1, ColRNAI_1, IncFIA_1, IncFII_1, IncN_1	blaEC-5, blaTEM-1	gyrA D87N, gyrA S83L, parC E84V, parC S80I, parE I529L, ptsI V25I, uhpT E350Q
836754	P1579	MDR	131	Col(BS512)_1, Col156_1, ColpVC_1, IncFIA_1	aac(3)-IId, aadA5, aph(3)-Ib, blaEC-5, blaTEM-1, sul1, sul2	gyrA D87N, gyrA S83L, parC E84V, parC S80I, parE I529L, ptsI V25I, uhpT E350Q
836762	P1580	MDR	131	Col(MG828)_1, Col156_1, IncFIA_1, IncFIB(AP001918)_1, IncFIC(FII)_1, IncFII(pRSB107)_1_pRSB107	aac(3)-IId, aadA5, aph(3)-Ib, aph(6)-Id, blaEC-5, dfrA17, sul1, sul2, tet(A)	gyrA D87N, gyrA S83L, parC E84V, parC S80I, parE I529L, ptsI V25I, uhpT E350Q
730365	P480	MDR	131	Col156_1, IncFIB(AP001918)_1	aac(6)-Ib-cr5, blaCTX-M-15, blaEC-5, blaOXA-1, tet(A)	gyrA D87N, gyrA S83L, parC E84V, parC S80I, parE I529L, ptsI V25I, uhpT E350Q
807702	P38	MDR	131	Col8282_1, IncB/O/K/Z_1, IncFIA_1, IncFII(pRSB107)_1_pRSB107	aph(3)-Ib, aph(6)-Id, blaCTX-M-14, blaEC-5, sul2, tet(A)	gyrA D87N, gyrA S83L, parC E84V, parC S80I, parE I529L, ptsI V25I, uhpT E350Q
705079	P322	MDR	131	Col(MG828)_1, Col156_1, IncFIA_1, IncFIB(AP001918)_1, IncFII(pRSB107)_1_pRSB107	blaCTX-M-27, blaEC-5	gyrA D87N, gyrA S83L, parC E84V, parC S80I, parE I529L, ptsI V25I, uhpT E350Q
704873	P313	MDR	131	IncFIB(AP001918)_1, IncFII(29)_1_pUTI89	blaCTX-M-15, blaEC-5	gyrA D87N, gyrA S83L, parC E84V, parC S80I, parE I529L, ptsI V25I, uhpT E350Q
836800	P1584	MDR	131	Col156_1, IncFIA_1, IncFIB(AP001918)_1	aac(3)-IIe, aac(6)-Ib-cr5, blaCTX-M-15, blaEC-5, blaOXA-1, tet(A)	gyrA D87N, gyrA S83L, parC E84V, parC S80I, parE I529L, ptsI V25I, uhpT E350Q
705125	P326	MDR	131	Col156_1, IncFIA_1, IncFIB(AP001918)_1	aac(3)-IIe, aac(6)-Ib-cr5, aadA5, blaCTX-M-15, blaEC-5, blaOXA-1, dfrA17, sul1, tet(A)	gyrA D87N, gyrA S83L, parC E84V, parC S80I, parE I529L, ptsI V25I, uhpT E350Q
824296	P83	MDR	131	Col(MG828)_1, IncFIA_1, IncFIB(AP001918)_1, IncFII(pRSB107)_1_pRSB107	blaEC-5, blaTEM-1	acrB R620C, gyrA D87N, gyrA S83L, parC E84V, parC S80I, parE I529L, ptsI V25I, uhpT E350Q
734895	P516	non-MDR	131	IncFIB(AP001918)_1, IncFII(29)_1_pUTI89	blaEC-5, blaTEM-1, catA1	parE I529L, ptsI V25I, uhpT E350Q
698004	P200	MDR	131	Col156_1, IncFIA_1, IncFIB(AP001918)_1, IncFII(pRSB107)_1_pRSB107	aadA5, blaCTX-M-15, blaEC-5, sul1	gyrA S83L, parE I529L, ptsI V25I, uhpT E350Q
756397	P801	MDR	131	Col156_1, ColRNAI_1, IncFIB(AP001918)_1, IncFII(29)_1_pUTI89, IncFII_1	aac(3)-IId, aadA5, aph(3)-Ib, aph(6)-Id, blaEC-5, blaTEM-1, dfrA17, sul1, sul2, tet(A)	gyrA S83L, parE I529L, ptsI V25I, uhpT E350Q
805414	P1364	non-MDR	131	Col440II_1, ColRNAI_1	blaEC-5	parE I529L, ptsI V25I, uhpT E350Q
780293	P1131	MDR	131	Col156_1, IncFIB(AP001918)_1, IncFII(29)_1_pUTI89, IncI1_1_Alpha	aac(3)-IId, aadA5, aph(3)-Ib, aph(6)-Id, blaEC-5, blaTEM-19, dfrA17, sul1, sul2, tet(A)	gyrA S83L, parE I529L, ptsI V25I, uhpT E350Q
750221	P744	MDR	131	Col156_1, IncFIB(AP001918)_1, IncFIC(FII)_1, IncFII(29)_1_pUTI89	aadA5, aph(3)-Ib, aph(6)-Id, blaEC-5, blaTEM-1, dfrA17, sul1	gyrA S83L, parE I529L, ptsI V25I, uhpT E350Q
836850	P1588	MDR	131	Col(BS512)_1, IncFIA_1, IncFIB(AP001918)_1, IncFII(pRSB107)_1_pRSB107	aac(3)-IId, blaEC-5, blaTEM-1	gyrA D87N, gyrA S83L, parC S80I, parE L445H, ptsI V25I, uhpT E350Q
735219	P541	non-MDR	131	ColRNAI_1, IncFII(pRSB107)_1_pRSB107, IncY_1	blaEC-5	gyrA S83L, parE I529L, ptsI V25I, uhpT E350Q
772879	P1112	non-MDR	131	IncFIA_1, IncFIB(pB171)_1_pB171, IncFII(pHN7A8)_1_pHN7A8	blaEC-5, tet(B)	parE I529L, ptsI V25I, uhpT E350Q
794015	P1283	non-MDR	131	IncFIB(AP001918)_1, IncFII(29)_1_pUTI89	blaTEM-1	gyrA S83L, parE I529L, ptsI V25I, uhpT E350Q
805738	P1376	non-MDR	131	Col156_1, IncB/O/K/Z_1, IncFIB(AP001918)_1, IncFII(29)_1_pUTI89	blaEC-5, blaTEM-1	gyrA S83L, parE I529L, ptsI V25I, uhpT E350Q
758933	P910	MDR	131	Col156_1, IncFIB(AP001918)_1, IncFIC(FII)_1, IncFII(29)_1_pUTI89	blaEC-5, blaTEM-1	gyrA S83L, parE I529L, ptsI V25I, uhpT E350Q
771817	P1048	MDR	131	Col156_1, ColRNAI_1, IncFIA_1, IncFIB(AP001918)_1	aac(3)-IIe, aac(6)-Ib-cr5, aadA5, blaCTX-M-15, blaEC-5, blaOXA-1, dfrA17, sul1	gyrA D87N, gyrA S83L, parC E84V, parC S80I, parE I529L, ptsI V25I, uhpT E350Q
705109	P325	MDR	131	Col156_1, IncFIB(AP001918)_1, IncFII(29)_1_pUTI89	aac(3)-IId, aadA5, aph(3)-Ib, aph(6)-Id, blaCTX-M-27, blaEC-5, blaTEM-1, dfrA17, sul1, sul2, tet(A)	gyrA S83L, parE I529L, ptsI V25I, uhpT E350Q
780227	P1129	MDR	131	Col156_1, IncFIA_1, IncFIB(AP001918)_1, IncFII(pRSB107)_1_pRSB107, IncX1_1	aadA5, aph(3)-Ib, aph(6)-Id, blaCTX-M-27, blaEC-5, dfrA17, sul1, sul2, tet(A)	gyrA D87N, gyrA S83L, parC S80I, parE E460D, ptsI V25I, uhpT E350Q
767431	P982	MDR	131	Col156_1, IncFIB(AP001918)_1, IncFII(29)_1_pUTI89, IncY_1	aadA5, aph(3)-Ib, aph(6)-Id, blaEC-5, blaTEM-1, dfrA17, sul1, sul2, tet(A)	gyrA S83L, parE I529L, ptsI V25I, uhpT E350Q
824190	P1129	MDR	131	Col156_1, IncFIA_1, IncFIB(AP001918)_1, IncFII(pRSB107)_1_pRSB107, IncX1_1	aadA5, aph(3)-Ib, aph(6)-Id, blaCTX-M-27, blaEC-5, dfrA17, sul2, tet(A)	gyrA D87N, gyrA S83L, parC S80I, parE E460D, ptsI V25I, uhpT E350Q
824238	P1129	MDR	131	Col156_1, IncFIA_1, IncFIB(AP001918)_1, IncFII(pRSB107)_1_pRSB107, IncX1_1	aadA5, aph(3)-Ib, aph(6)-Id, blaCTX-M-27, blaEC-5, dfrA17, sul1, sul2, tet(A)	gyrA D87N, gyrA S83L, parC S80I, parE E460D, ptsI V25I, uhpT E350Q
705095	P324	MDR	131	Col156_1, ColRNAI_1, IncFIA_1, IncFIB(AP001918)_1	aac(3)-IIe, aac(6)-Ib-cr5, aadA5, blaCTX-M-15, blaEC-5, blaOXA-1, dfrA17, sul1	gyrA D87N, gyrA S83L, parC E84V, parC S80I, parE I529L, ptsI V25I, uhpT E350Q
747777	P628	MDR	131	Col156_1, ColRNAI_1, IncFIA_1, IncFIB(AP001918)_1	aac(3)-IIe, aac(6)-Ib-cr5, aadA5, blaCTX-M-15, blaEC-5, blaOXA-1, dfrA17, sul1	gyrA D87N, gyrA S83L, parC E84V, parC S80I, parE I529L, ptsI V25I, uhpT E350Q
705087	P323	MDR	131	Col156_1, ColRNAI_1, IncFIA_1, IncFIB(AP001918)_1	aac(3)-IIe, aac(6)-Ib-cr5, blaCTX-M-15, blaEC-5, blaOXA-1	gyrA D87N, gyrA S83L, parC E84V, parC S80I, parE I529L, ptsI V25I, uhpT E350Q
698780	P265	MDR	131	IncFIB(AP001918)_1, IncFII(29)_1_pUTI89	blaEC-5, blaTEM-1	gyrA S83L, parE I529L, ptsI V25I, uhpT E350Q
704937	P315	MDR	131	IncFIA_1	aac(3)-IId, blaEC-5, blaTEM-1	acrB R620C, gyrA D87N, gyrA S83L, parC S80I, parE L445H, ptsI V25I, uhpT E350Q
709461	P376	non-MDR	131	IncFIB(AP001918)_1, IncFII(29)_1_pUTI89	blaEC-5, blaTEM-1	gyrA S83L, parE I529L, ptsI V25I, uhpT E350Q
709719	P399	non-MDR	131	IncFIB(AP001918)_1, IncFII(29)_1_pUTI89	blaEC-5, blaTEM-1	gyrA S83L, parE I529L, ptsI V25I, uhpT E350Q
730349	P478	MDR	131	Col156_1, IncFIB(AP001918)_1, IncFIC(FII)_1, IncFII(29)_1_pUTI89	aac(3)-IId, aadA5, aph(3)-Ib, aph(6)-Id, blaEC-5, blaTEM-1, dfrA17, sul1, sul2, tet(A)	gyrA S83L, parC S80R, parE I529L, ptsI V25I, uhpT E350Q
749103	P657	non-MDR	131	Col156_1, IncFIB(AP001918)_1, IncFII(29)_1_pUTI89	blaEC-5, blaTEM-1	gyrA S83L, parE I529L, ptsI V25I, uhpT E350Q
756275	P794	MDR	131	Col156_1, ColRNAI_1, IncFIB(AP001918)_1, IncFII(29)_1_pUTI89	aac(3)-IId, aadA5, aph(3)-Ib, aph(6)-Id, blaEC-5, blaTEM-1, dfrA17, sul1, sul2, tet(A)	gyrA S83L, parE I529L, ptsI V25I, uhpT E350Q
756347	P798	MDR	131	Col156_1, IncFIB(AP001918)_1, IncFII(29)_1_pUTI89, IncFII(pCoo)_1_pCoo	aadA5, blaEC-5, dfrA17	ampC C-11T, gyrA S83L, parE I529L, ptsI V25I, uhpT E350Q
756355	P798	MDR	131	Col156_1, IncFIB(AP001918)_1, IncFII(29)_1_pUTI89, IncFII(pCoo)_1_pCoo	aadA5, blaEC-5, dfrA17	ampC C-11T, gyrA S83L, parE I529L, ptsI V25I, uhpT E350Q
780075	P1120	MDR	131	Col156_1, IncFIB(AP001918)_1, IncFII(29)_1_pUTI89, IncY_1	aac(3)-IId, aadA5, blaEC-5, blaTEM-1, dfrA17, sul1	gyrA S83L, parE I529L, ptsI V25I, uhpT E350Q
772811	P1107	non-MDR	131	IncFIA_1, IncFIB(AP001918)_1, IncFII(pRSB107)_1_pRSB107	blaEC-5, blaTEM-1	gyrA D87N, gyrA S83L, parC S80I, parE L445H, ptsI V25I, uhpT E350Q
780219	P1128	MDR	131	Col156_1, IncFIB(AP001918)_1, IncFII(29)_1_pUTI89	aac(3)-IId, aadA5, aph(3)-Ib, aph(6)-Id, blaEC-5, blaTEM-1, dfrA17, sul1, sul2, tet(A)	gyrA S83L, parE I529L, ptsI V25I, uhpT E350Q
781691	P1175	MDR	131	Col156_1, IncFIB(AP001918)_1, IncFII(29)_1_pUTI89	aadA5, aph(3)-Ib, aph(6)-Id, blaEC-5, blaTEM-1, dfrA17, sul1, sul2, tet(A)	gyrA S83L, parE I529L, ptsI V25I, uhpT E350Q
793633	P1254	non-MDR	131	Col156_1, IncFIB(AP001918)_1, IncFII(29)_1_pUTI89	blaEC-5, blaTEM-1	gyrA S83L, parE I529L, ptsI V25I, uhpT E350Q
793797	P1267	non-MDR	131	Col8282_1, IncFII(pCoo)_1_pCoo	blaEC-5, blaTEM-1	gyrA S83L, parE I529L, ptsI V25I, uhpT E350Q
792979	P1231	MDR	131	Col156_1, IncFIB(AP001918)_1, IncFII(29)_1_pUTI89	aadA5, aph(3)-Ib, aph(6)-Id, blaEC-5, blaTEM-1, dfrA17, sul1, sul2, tet(A)	gyrA S83L, parE I529L, ptsI V25I, uhpT E350Q
794531	P1329	non-MDR	131	Col(MG828)_1, IncFIA_1, IncFIB(AP001918)_1, IncFII(pRSB107)_1_pRSB107, IncX1_4	aadA5, blaEC-5, blaTEM-1, dfrA17, sul1	gyrA D87N, gyrA S83L, parC E84V, parC S80I, parE I529L, ptsI V25I, uhpT E350Q
805270	P265	MDR	131	Col(MG828)_1, Col156_1, Col8282_1, IncFIB(AP001918)_1, IncFII(29)_1_pUTI89	blaEC-5, blaTEM-1	gyrA S83L, parE I529L, ptsI V25I, uhpT E350Q
821946	P1468	MDR	131	Col156_1, IncFIB(AP001918)_1, IncFII(29)_1_pUTI89	blaEC-5, blaTEM-1, tet(A)	gyrA S83L, parE I529L, ptsI V25I, uhpT E350Q
824368	P315	MDR	131	IncFIA_1	aac(3)-IId, blaEC-5, blaTEM-1	acrB R620C, gyrA D87N, gyrA S83L, parC S80I, parE L445H, ptsI V25I, uhpT E350Q
822618	P1511	non-MDR	131	Col440II_1, IncFIC(FII)_1, IncI1_1_Alpha	blaEC-5, blaTEM-1	gyrA S83L, parE I529L, ptsI V25I, uhpT E350Q
822722	P1520	non-MDR	131	IncFIB(AP001918)_1, IncFII(29)_1_pUTI89	blaEC-5	parE I529L, ptsI V25I, uhpT E350Q
837686	P1622	non-MDR	131	Col156_1, IncFIB(AP001918)_1, IncFII(29)_1_pUTI89	aac(3)-IId, blaEC-5	gyrA S83L, parE I529L, ptsI V25I, uhpT E350Q
837950	P1649	MDR	131	Col156_1, IncFIB(AP001918)_1, IncFIC(FII)_1, IncN3_1, IncY_1	aph(3)-Ib, aph(6)-Id, blaEC-5, blaTEM-1, dfrA14, sul2, tet(A)	parE I529L, ptsI V25I, uhpT E350Q
836666	P1570	MDR	131	IncFIB(AP001918)_1, IncFIC(FII)_1, IncFII(29)_1_pUTI89, IncY_1	aac(3)-IId, blaEC-5, blaTEM-1	gyrA S83L, parE I529L, ptsI V25I, uhpT E350Q
836842	P1587	MDR	131	Col156_1, IncFIB(AP001918)_1, IncFIC(FII)_1	aadA5, aph(3)-Ib, aph(6)-Id, blaEC-5, blaTEM-1, dfrA17, sul1, sul2, tet(A)	gyrA S83L, parE I529L, ptsI V25I, uhpT E350Q
824326	P120	MDR	131	Col156_1, IncFIA_1, IncFIB(AP001918)_1, IncFII(pRSB107)_1_pRSB107	blaCTX-M-15, blaEC-5	gyrA S83L, marR R77C, parE I529L, ptsI V25I, uhpT E350Q
730357	P479	non-MDR	131	IncFIB(AP001918)_1, IncFII(29)_1_pUTI89, IncFII_1, IncX1_1, IncX3_1	blaEC-5, blaTEM-1	parE I529L, ptsI V25I, uhpT E350Q
771825	P56	MDR	131	Col(MG828)_1, Col156_1, ColRNAI_1, IncFIA_1, IncFIB(pB171)_1_pB171, IncI1_1_Alpha, IncX4_2	aac(6)-Ib-cr5, blaEC-5, blaOXA-1, blaTEM-1	gyrA D87N, gyrA S83L, parC E84V, parC S80I, parE I529L, ptsI V25I, uhpT E350Q
824430	P143	MDR	131	IncFIA_1, IncFII_1	aac(6)-Ib-cr5, aadA5, blaCTX-M-15, blaEC-5, blaOXA-1, dfrA17, sul1, tet(A)	gyrA D87N, gyrA S83L, parC E84V, parC S80I, parE I529L, ptsI V25I, uhpT E350Q
698852	P272	MDR	131	IncFIB(AP001918)_1, IncFII(pRSB107)_1_pRSB107	aac(3)-IId, aph(3)-Ib, aph(6)-Id, blaEC-5, blaTEM-1, catA1, sul2, tet(D)	parE I529L, ptsI V25I, uhpT E350Q
709831	P410	non-MDR	131	Col156_1, IncB/O/K/Z_2, IncFIB(AP001918)_1, IncFII(29)_1_pUTI89, IncFII(pCoo)_1_pCoo	blaEC-5	parE I529L, ptsI V25I, uhpT E350Q
767659	P1000	non-MDR	131	Col156_1, IncFIB(AP001918)_1, IncFII(29)_1_pUTI89	blaEC-5	parE I529L, ptsI V25I, uhpT E350Q
709911	P21	non-MDR	131	Col156_1, IncFIB(AP001918)_1, IncFII(29)_1_pUTI89, IncFII_1	blaEC-5	gyrA S83L, parE I529L, ptsI V25I, uhpT E350Q
749603	P21	non-MDR	131	Col156_1, IncFIB(AP001918)_1, IncFII(29)_1_pUTI89, IncFII_1	blaEC-5	gyrA S83L, parE I529L, ptsI V25I, uhpT E350Q
767263	P21	non-MDR	131	Col156_1, IncFIB(AP001918)_1, IncFII(29)_1_pUTI89, IncFII_1	blaEC-5	gyrA S83L, parE I529L, ptsI V25I, uhpT E350Q
805238	P21	non-MDR	131	Col156_1, IncFIB(AP001918)_1	blaEC-5	gyrA S83L, parE I529L, ptsI V25I, uhpT E350Q
838890	P1741	non-MDR	131	Col156_1, IncFIB(AP001918)_1	blaEC-5	gyrA S83L, parE I529L, ptsI V25I, uhpT E350Q
710433	P461	non-MDR	131	Col156_1, IncFIB(AP001918)_1	blaEC-5	gyrA S83L, parE I529L, ptsI V25I, uhpT E350Q
735091	P532	non-MDR	131	Col156_1, IncFIB(AP001918)_1	blaEC-5	gyrA S83L, parE I529L, ptsI V25I, uhpT E350Q
735113	P461	non-MDR	131	Col156_1, IncFIB(AP001918)_1	blaEC-5	gyrA S83L, parE I529L, ptsI V25I, uhpT E350Q
771833	P1049	MDR	131	IncFIB(AP001918)_1, IncFII_1	aph(3)-Ib, aph(6)-Id, blaCMY-2, blaCTX-M-27, blaEC-5, sul2, tet(A)	gyrA S83L, parE I529L, ptsI V25I, uhpT E350Q
709793	P406	non-MDR	131	Col(MG828)_1, Col156_1, IncFIB(AP001918)_1, IncFII(29)_1_pUTI89	aac(3)-IId, blaEC-5, blaTEM-1	gyrA S83L, parE I529L, ptsI V25I, uhpT E350Q
792727	P1049	MDR	131	IncFIB(AP001918)_1, IncFII_1	aph(3)-Ib, aph(6)-Id, blaCMY-2, blaEC-5, sul2, tet(A)	gyrA S83L, parE I529L, ptsI V25I, uhpT E350Q
807542	P1049	MDR	131	IncFIB(AP001918)_1, IncFII_1	aph(3)-Ib, aph(6)-Id, blaCMY-2, blaEC-5, sul2, tet(A)	gyrA S83L, parE I529L, ptsI V25I, uhpT E350Q
730323	P10	MDR	131	IncFIA_1, IncFIB(AP001918)_1, IncFII(pRSB107)_1_pRSB107	aadA5, aph(3)-Ib, aph(6)-Id, blaEC-5, blaTEM-1, dfrA17, sul1, sul2, tet(A)	gyrA D87N, gyrA S83L, parC E84V, parC S80I, parE I529L, ptsI V25I, uhpT E350Q
756419	P10	MDR	131	IncFIA_1, IncFIB(AP001918)_1, IncFII(pRSB107)_1_pRSB107	aadA5, aph(3)-Ib, aph(6)-Id, blaEC-5, blaTEM-1, dfrA17, sul1, sul2, tet(A)	gyrA D87N, gyrA S83L, parC E84V, parC S80I, parE I529L, ptsI V25I, uhpT E350Q
780243	P10	MDR	131	IncFIA_1, IncFII(pRSB107)_1_pRSB107	blaEC-5, blaTEM-1	gyrA D87N, gyrA S83L, parC E84V, parC S80I, parE I529L, ptsI V25I, uhpT E350Q
780373	P1137	MDR	131	Col(MG828)_1, Col156_1, IncFIA_1, IncFIB(AP001918)_1, IncFII(pRSB107)_1_pRSB107	aph(3)-Ib, aph(6)-Id, blaCTX-M-27, blaEC-5, sul2, tet(A)	gyrA D87N, gyrA S83L, parC E84V, parC S80I, parE I529L, ptsI V25I, uhpT E350Q
836674	P1571	MDR	131	IncFIA_1, IncFIB(AP001918)_1, IncFII(pRSB107)_1_pRSB107	aadA5, aph(3)-Ib, aph(6)-Id, blaEC-5, blaTEM-1, dfrA17, sul1, sul2, tet(A)	gyrA D87N, gyrA S83L, parC E84V, parC S80I, parE I529L, ptsI V25I, uhpT E350Q
837022	P1605	non-MDR	131	IncFIA_1, IncFII(pRSB107)_1_pRSB107	blaEC-5, blaTEM-1	gyrA D87N, gyrA S83L, parC E84V, parC S80I, parE I529L, ptsI V25I, uhpT E350Q
772425	P450	non-MDR	131	Col156_1, IncB/O/K/Z_2, IncFIB(AP001918)_1, IncFIC(FII)_1, IncFII(29)_1_pUTI89	blaEC-5, blaTEM-1	parE I529L, ptsI V25I, uhpT E350Q
772731	P1102	non-MDR	131	Col156_1, IncFIB(AP001918)_1, IncFII(29)_1_pUTI89, IncFII_1	blaEC-5	parE I529L, ptsI V25I, uhpT E350Q
749775	P132	non-MDR	131	Col156_1, IncFIB(AP001918)_1, IncFII(29)_1_pUTI89, IncY_1	blaEC-5, blaTEM-1	gyrA S83L, parE I529L, ptsI V25I, uhpT E350Q
780269	P132	MDR	131	Col156_1, IncFIB(AP001918)_1, IncFII(29)_1_pUTI89, IncY_1	aac(3)-IId, aadA5, aph(3)-Ib, aph(6)-Id, blaEC-5, blaTEM-1, dfrA17, sul1, sul2, tet(A)	gyrA S83L, parE I529L, ptsI V25I, uhpT E350Q
734829	P487	MDR	131	Col156_1, IncFIB(AP001918)_1, IncFII(29)_1_pUTI89, IncY_1	aac(3)-IId, aadA5, aph(3)-Ib, aph(6)-Id, blaEC-5, blaTEM-1, dfrA17, sul1, sul2, tet(A)	gyrA S83L, parE I529L, ptsI V25I, uhpT E350Q
772685	P1098	non-MDR	131	Col156_1, IncFIB(AP001918)_1, IncFII(29)_1_pUTI89, IncY_1	blaEC-5, blaTEM-1	gyrA S83L, parE I529L, ptsI V25I, uhpT E350Q
838316	P1684	non-MDR	131	Col156_1, IncFIB(AP001918)_1, IncFII(29)_1_pUTI89, IncY_1	blaEC-5, blaTEM-1	gyrA S83L, parE I529L, ptsI V25I, uhpT E350Q
807614	P1443	MDR	131	IncFIB(AP001918)_1	aac(3)-IId, aac(6)-Ib-cr5, aadA2, blaEC-5, blaOXA-1, blaTEM-1, dfrA12, sul1, tet(A)	gyrA S83L, parE I529L, ptsI V25I, uhpT E350Q
710409	P460	MDR	131	Col8282_1, IncFIB(AP001918)_1, IncFII(pRSB107)_1_pRSB107	aac(3)-IId, aadA2, blaEC-5, blaTEM-1, dfrA12, sul1	parE I529L, ptsI V25I, uhpT E350Q
793595	P1250	non-MDR	131	Col156_1, ColRNAI_1, IncFIB(AP001918)_1, IncFII(29)_1_pUTI89, IncI1_1_Alpha	blaEC-5	parE I529L, ptsI V25I, uhpT E350Q
748973	P645	non-MDR	132	IncFIA_1, IncFII(pSE11)_1_pSE11, IncX1_1	blaEC-8	uhpT E350Q
822512	P1503	non-MDR	135		blaEC-5	marR S3N
709243	P359	non-MDR	135			marR S3N
805318	P1358	non-MDR	135	IncI1_1_Alpha	blaEC-5	marR S3N
709155	P350	non-MDR	135	IncFIB(AP001918)_1	blaEC-5	marR S3N
757779	P473	non-MDR	135	IncFII(29)_1_pUTI89	blaEC-5	marR S3N
758459	P350	non-MDR	135	IncFIB(AP001918)_1	blaEC-5	marR S3N
772555	P6	non-MDR	135	IncFIA_1, IncFIB(AP001918)_1, IncFIC(FII)_1	blaEC-5	marR S3N
794507	P1326	non-MDR	135	IncFIA_1, IncFIB(AP001918)_1	blaEC-5	marR S3N
838938	P1745	non-MDR	135	IncI1_1_Alpha	blaEC-5	marR S3N
757711	P816	non-MDR	136	ColRNAI_1	blaEC-5	parE D475E
710089	P430	non-MDR	141		blaEC-5	marR S3N
767079	P828	non-MDR	141		blaEC-5	marR S3N
767973	P828	non-MDR	141		blaEC-5	marR S3N
734707	P503	non-MDR	141		blaEC-5	marR S3N
758299	P861	non-MDR	141	Col8282_1, IncFIB(AP001918)_1, IncI1_1_Alpha	blaEC-5, blaTEM-1	marR S3N
767503	P987	non-MDR	141		blaEC-5	marR S3N
772589	P1090	non-MDR	141		aph(3)-Ia, aph(3)-Ib, aph(6)-Id, blaEC-5, blaTEM-1, catA1, sul2, tet(B)	marR S3N
709823	P409	non-MDR	141		blaEC-5	marR S3N
794275	P1306	non-MDR	141	IncFII(pHN7A8)_1_pHN7A8, p0111_1	blaEC-5	marR S3N
709041	P343	non-MDR	141	ColRNAI_1, IncFIB(AP001918)_1, IncFIC(FII)_1	blaEC-5	marR S3N
734879	P308	non-MDR	141	IncFIB(AP001918)_1, IncFIC(FII)_1	blaEC-5	marR S3N
735381	P552	MDR	141	IncFIA_1, IncFIB(AP001918)_1, IncFII(pRSB107)_1_pRSB107, IncX1_1	aph(3)-Ib, aph(6)-Id, blaEC-5, blaTEM-1, dfrA14, sul2, tet(B)	marR S3N
735509	P563	non-MDR	141	Col156_1, Col440II_1, IncFIB(AP001918)_1, IncFIC(FII)_1	aadA1, blaEC-5, blaSHV-1, sul1, tet(D)	marR S3N
749805	P711	non-MDR	141		blaEC-5	marR S3N
750633	P778	non-MDR	141	IncI1_1_Alpha, IncX1_1	aph(3)-Ib, aph(6)-Id, blaEC-5, blaTEM-1, sul2	marR S3N
758555	P882	non-MDR	141	IncX1_1	blaEC-5	marR S3N
767335	P882	non-MDR	141	IncX1_1	blaEC-5	marR S3N
837900	P1644	non-MDR	141		blaEC-5	marR S3N
756363	P799	non-MDR	141	Col156_1, ColRNAI_1, IncFIB(AP001918)_1, IncFIC(FII)_1, IncI_Gamma_1	blaEC-5	marR S3N
698126	P210	non-MDR	144	Col(MG828)_1, Col156_1, IncFIB(AP001918)_1, IncFII(29)_1_pUTI89	blaEC-5	uhpT E350Q
735639	P574	non-MDR	144	Col(MG828)_1, Col156_1, ColpVC_1, IncFIB(AP001918)_1, IncFII(29)_1_pUTI89	blaEC-5	uhpT E350Q
749015	P649	non-MDR	144	Col156_1, ColRNAI_1, IncFIB(AP001918)_1, IncFII(29)_1_pUTI89	aph(3)-Ib, aph(6)-Id, blaEC-5, blaTEM-1, dfrA8, sul2	uhpT E350Q
750473	P765	non-MDR	144	Col156_1, ColRNAI_1, IncFIB(AP001918)_1, IncFII(29)_1_pUTI89	blaEC-5, blaTEM-1	uhpT E350Q
757787	P821	non-MDR	144	Col(MG828)_1, Col156_1, IncFIB(AP001918)_1, IncFII(29)_1_pUTI89	blaEC-5	uhpT E350Q
805770	P1380	non-MDR	144	Col(MG828)_1, Col156_1, IncFIB(AP001918)_1, IncFII(29)_1_pUTI89	blaEC-5	uhpT E350Q
838236	P1676	non-MDR	144	Col(MG828)_1, Col156_1, IncFIB(AP001918)_1, IncFII(29)_1_pUTI89	blaEC-5	uhpT E350Q
838672	P1719	non-MDR	144	Col156_1, IncFIB(AP001918)_1, IncFII(29)_1_pUTI89	blaEC-5	uhpT E350Q
772861	P1111	non-MDR	144	Col(KPHS6)_1, Col156_1, IncFIB(AP001918)_1, IncFII(29)_1_pUTI89, IncFII(pHN7A8)_1_pHN7A8	blaEC-5	uhpT E350Q
794661	P1340	non-MDR	144	Col(BS512)_1, Col(MG828)_1, Col156_1, ColRNAI_1, IncFIB(AP001918)_1, IncFII(29)_1_pUTI89	blaEC-5	uhpT E350Q
772151	P1059	non-MDR	144	Col156_1, ColRNAI_1, IncFIB(AP001918)_1, IncFII(29)_1_pUTI89	blaEC-5, blaTEM-1	uhpT E350Q
772723	P1101	non-MDR	144	Col156_1, ColRNAI_1, IncFIB(AP001918)_1, IncFIC(FII)_1, IncFII(29)_1_pUTI89	blaEC-5, blaTEM-1	uhpT E350Q
794435	P1320	non-MDR	144	Col(KPHS6)_1, Col156_1, IncFIB(AP001918)_1, IncFII(29)_1_pUTI89	blaEC-5	uhpT E350Q
781561	P1163	non-MDR	144	Col(MG828)_1, Col156_1, IncFIB(AP001918)_1, IncFII(29)_1_pUTI89	blaEC-5	uhpT E350Q
794477	P1163	non-MDR	144	Col(MG828)_1, Col156_1, IncFIB(AP001918)_1, IncFII(29)_1_pUTI89	blaEC-5	uhpT E350Q
837708	P1624	non-MDR	144	Col(MG828)_1, Col156_1, IncFIB(AP001918)_1, IncFII(29)_1_pUTI89	blaEC-5	uhpT E350Q
698844	P271	non-MDR	144	Col156_1, ColRNAI_1, IncFIB(AP001918)_1, IncFII(29)_1_pUTI89	blaEC-5	uhpT E350Q
838904	P1742	non-MDR	144	Col(MG828)_1, Col156_1, Col8282_1, IncFIB(AP001918)_1, IncFII(29)_1_pUTI89	blaEC-5	uhpT E350Q
698394	P231	non-MDR	144	Col156_1, ColRNAI_1, IncFIB(AP001918)_1, IncFII(29)_1_pUTI89	blaEC-5	uhpT E350Q
699276	P305	non-MDR	144	Col156_1, ColRNAI_1, IncFIB(AP001918)_1, IncFII(29)_1_pUTI89	blaEC-5	uhpT E350Q
735009	P525	non-MDR	144	Col(MG828)_1, Col156_1, Col8282_1, IncFIB(AP001918)_1, IncFII(29)_1_pUTI89	blaEC-5	uhpT E350Q
735751	P585	non-MDR	144	Col(MG828)_1, Col156_1, ColRNAI_1, IncB/O/K/Z_1, IncFIB(AP001918)_1, IncFII(29)_1_pUTI89	blaTEM-1	uhpT E350Q
767011	P950	non-MDR	144	Col156_1, ColRNAI_1, IncFIB(AP001918)_1, IncFII(29)_1_pUTI89, IncI2_1_Delta	blaEC-5, blaTEM-1	uhpT E350Q
767683	P950	non-MDR	144	Col156_1, IncFIB(AP001918)_1, IncFII(29)_1_pUTI89, IncI2_1_Delta	blaEC-5, blaTEM-1	uhpT E350Q
772177	P1059	non-MDR	144	Col156_1, ColRNAI_1, IncFIB(AP001918)_1, IncFII(29)_1_pUTI89	blaEC-5, blaTEM-1	uhpT E350Q
781369	P1150	non-MDR	144	Col(KPHS6)_1, Col156_1, IncFIB(AP001918)_1, IncFII(29)_1_pUTI89	blaEC-5	uhpT E350Q
794523	P1328	non-MDR	144	Col(KPHS6)_1, Col156_1, IncFIB(AP001918)_1, IncFII(29)_1_pUTI89	blaEC-5	uhpT E350Q
822020	P950	non-MDR	144	ColRNAI_1, IncI2_1_Delta	blaEC-5	uhpT E350Q
704857	P305	non-MDR	144	Col156_1, ColRNAI_1, IncFIB(AP001918)_1, IncFII(29)_1_pUTI89	blaEC-5	uhpT E350Q
747953	P637	non-MDR	144	Col156_1, ColRNAI_1, IncB/O/K/Z_2, IncFIB(AP001918)_1, IncFII(29)_1_pUTI89	blaEC-5, blaTEM-1, dfrA5, sul1	uhpT E350Q
756233	P791	MDR	144	Col156_1, ColRNAI_1, IncFIB(AP001918)_1, IncFIC(FII)_1, IncFII(29)_1_pUTI89	blaTEM-1	uhpT E350Q
836998	P1602	MDR	144	Col(MG828)_1, Col156_1, Col8282_1, ColRNAI_1, IncFIB(AP001918)_1, IncFII(29)_1_pUTI89	blaEC-5	uhpT E350Q
735349	P14	non-MDR	144	Col(MG828)_1, Col156_1, Col8282_1, ColRNAI_1, IncFIB(AP001918)_1, IncFII(29)_1_pUTI89	blaEC-5	uhpT E350Q
837006	P1603	MDR	144	Col(MG828)_1, Col156_1, Col8282_1, ColRNAI_1, IncFIB(AP001918)_1, IncFII(29)_1_pUTI89	blaEC-5	uhpT E350Q
822504	P75	non-MDR	154	Col(MG828)_1, Col8282_1, ColRNAI_1, ColpVC_1, IncB/O/K/Z_2, IncFIA_1	aadA1, aph(3)-Ib, aph(6)-Id, blaEC-15, dfrA1, floR, sul2, tet(A)
794065	P372	non-MDR	155	Col156_1, IncI1_1_Alpha, IncX1_1, repA_1_pKPC-2	blaEC-15	gyrA S83A
734975	P372	non-MDR	155	Col156_1, IncI1_1_Alpha, IncX1_1, repA_1_pKPC-2	blaEC-15	gyrA S83A
771787	P1047	non-MDR	155	Col(MG828)_1, Col(MP18)_1, IncFIB(AP001918)_1, IncI1_1_Alpha, pSL483_1	blaEC-15, blaTEM-1	gyrA S83A
781869	P372	non-MDR	155	Col156_1, IncI1_1_Alpha, IncX1_1, repA_1_pKPC-2	blaEC-15	gyrA S83A
805498	P372	non-MDR	155	Col156_1, IncI1_1_Alpha, IncX1_1, repA_1_pKPC-2	blaEC-15	gyrA S83A
806484	P1405	non-MDR	155	IncFIB(AP001918)_1	aph(3)-Ib, aph(6)-Id, blaEC-15, blaTEM-1, tet(B)	gyrA S83A
824262	P1552	MDR	156	ColRNAI_1, IncB/O/K/Z_2, IncFIB(AP001918)_1, IncFII(pSE11)_1_pSE11	blaCTX-M-15, blaEC-18, blaTEM-1, tet(B)	soxS A12S
767797	P1010	non-MDR	156	IncB/O/K/Z_2	blaEC-18	soxS A12S
704945	P145	MDR	156	ColRNAI_1, IncB/O/K/Z_2, IncFII_1, IncI2_1	aadA5, blaCTX-M-15, blaEC-18, dfrA17, qnrS1, sul1, tet(B)	soxS A12S
807736	P1448	MDR	162	IncFIB(AP001918)_1, IncFIC(FII)_1	aadA5, aph(3)-Ib, aph(6)-Id, blaEC-18, blaTEM-1, dfrA17, sul2, tet(B)	gyrA D87N, gyrA S83L, parC S80I
824270	P1448	MDR	162	IncFIB(AP001918)_1, IncFIC(FII)_1	aadA5, aph(3)-Ib, aph(6)-Id, blaEC-18, blaTEM-1, dfrA17, sul2, tet(B)	gyrA D87N, gyrA S83L, parC S80I
698692	P258	MDR	162	IncFIB(AP001918)_1, IncFIC(FII)_1	aadA5, aph(3)-Ib, aph(6)-Id, blaEC-18, blaTEM-1, dfrA17, sul2, tet(B)	gyrA D87N, gyrA S83L, parC S80I
767385	P977	non-MDR	162	IncX4_2	blaEC-15
698310	P225	non-MDR	162	IncFII_1, IncI1_1_Alpha	blaEC-15
822482	P1501	non-MDR	162	Col(MG828)_1, ColRNAI_1, IncFIB(AP001918)_1, IncFII_1	aph(3)-Ib, aph(6)-Id, blaEC-18, blaTEM-1, dfrA5, sul2	gyrA S83L
822432	P513	non-MDR	165		blaEC
822600	P1510	non-MDR	191	ColRNAI_1		uhpT E350Q
806160	P1394	non-MDR	196	IncFIA(HI1)_1_HI1, IncFIB(pB171)_1_pB171, IncFII(pHN7A8)_1_pHN7A8	blaEC-15
709697	P397	non-MDR	196	ColRNAI_1	blaEC-15
758601	P886	non-MDR	212	Col440I_1	blaEC-18
757921	P830	non-MDR	216	IncFIB(K)_1_Kpn3, p0111_1, pENTAS02_1	blaEC
734589	P142	non-MDR	216	ColRNAI_1, IncFIA(HI1)_1_HI1, IncY_1	blaEC
757997	P834	non-MDR	218		blaEC
805342	P1360	non-MDR	218	IncFIA(HI1)_1_HI1, IncY_1, pENTAS02_1	aadA2, blaEC, dfrA12, sul1
758475	P806	non-MDR	218	Col440II_1, Col440I_1, ColpVC_1, IncFIB(K)_1_Kpn3, IncFII_1, pENTAS02_1	blaEC
750087	P101	non-MDR	219	IncB/O/K/Z_2	blaEC
749241	P669	non-MDR	224		blaEC-15
768065	P1028	non-MDR	224		blaEC-15
781713	P1028	non-MDR	224		blaEC-15
838026	P1656	non-MDR	224		blaEC-15
838324	P1685	non-MDR	224		blaEC-15
705053	P320	MDR	224	ColRNAI_1, IncHI2A_1, IncHI2_1, RepA_1_pKPC-CAV1321	aac(3)-IIe, aadA1, aadA2, aph(3)-Ia, aph(3)-Ib, aph(6)-Id, blaEC-15, blaTEM-1, dfrA12, floR, sul3, tet(A)	gyrA D87N, gyrA S83L, parC S80I, parE S458A, uhpT E350Q
750271	P55	non-MDR	226	ColRNAI_1	blaEC
806194	P142	non-MDR	227	Col440II_1, Col440I_1, IncI1_1_Alpha	blaEC-15
759017	P918	non-MDR	297		blaEC-15
749291	P672	non-MDR	297		blaEC-15
822878	P1532	non-MDR	297	IncFIB(AP001918)_1	blaEC-15
710021	P425	non-MDR	297	Col440I_1	blaEC-15, qnrB19
749741	P706	non-MDR	321	ColRNAI_1, IncFIB(AP001918)_1	blaEC-5	parE D475E, uhpT E350Q
806312	P1399	non-MDR	321	Col440I_1, Col8282_1, ColRNAI_1	blaEC-5	parE D475E, uhpT E350Q
697614	P163	non-MDR	348	IncFIB(AP001918)_1, IncFIC(FII)_1	blaEC-18	soxS A12S
768103	P1030	non-MDR	349	IncFIC(FII)_1, IncFII_1, IncI1_1_Alpha	aph(3)-Ia, aph(3)-Ib, aph(6)-Id, blaEC-8, sul2, tet(B)	uhpT E350Q
781659	P1118	non-MDR	349	Col(MG828)_1, ColRNAI_1, IncFIB(AP001918)_1, IncFII_1, IncI1_1_Alpha	blaEC-8, dfrA5, tet(C)	uhpT E350Q
697970	P198	non-MDR	349	Col8282_1	blaEC-8	uhpT E350Q
821824	P1461	non-MDR	349		blaEC-8	uhpT E350Q
730509	P486	MDR	349	IncI1_1_Alpha	blaCTX-M-55, blaEC-8, blaTEM-1	uhpT E350Q
822046	P1453	non-MDR	349	ColRNAI_1	blaEC-8	uhpT E350Q
697778	P178	non-MDR	349	IncFIB(AP001918)_1, IncFIC(FII)_1	blaEC-8	uhpT E350Q
735365	P486	non-MDR	349		blaEC-8	uhpT E350Q
735583	P569	non-MDR	349		blaEC-8	uhpT E350Q
747937	P635	MDR	349	ColRNAI_1, IncFIB(AP001918)_1, IncI1_1_Alpha, IncI2_1_Delta, IncY_1	blaCMY-2, blaEC-8, blaTEM-1	uhpT E350Q
822802	P1527	non-MDR	349		blaEC-8	uhpT E350Q
697592	P161	non-MDR	349		blaEC-8	uhpT E350Q
709293	P161	non-MDR	349	IncP1_3	blaEC-8	uhpT E350Q
749653	P698	non-MDR	349	Col440I_1, IncFIB(AP001918)_1, IncFII_1	blaEC-8, dfrA5, tet(A)	uhpT E350Q
794419	P1318	non-MDR	349	Col156_1, IncFIA_1, IncFIB(AP001918)_1, IncFIC(FII)_1, IncI_Gamma_1	blaEC-8	uhpT E350Q
805350	P1361	non-MDR	349	Col8282_1, IncFIA_1, IncFIB(pB171)_1_pB171	blaEC-8, blaTEM-1, dfrA17, tet(B)	uhpT E350Q
806022	P1255	non-MDR	349	IncFIB(AP001918)_1, IncFII_1, IncI2_1_Delta, IncX4_2	aph(3)-Ib, aph(6)-Id, blaEC-8, sul2	uhpT E350Q
822038	P1453	non-MDR	349		blaEC-8	uhpT E350Q
806136	P1087	MDR	354	Col(MG828)_1, Col156_1, ColRNAI_1, ColpVC_1, IncFIA_1, IncFIB(AP001918)_1, IncI_Gamma_1, p0111_1	aac(3)-IId, blaEC-5, dfrA17, tet(B)	cyaA S352T, gyrA D87N, gyrA S83L, marR S3N, parC E84G, parC S80I, parE I355T, uhpT E350Q
697542	P127	MDR	354	IncFIA_1, IncFIB(pB171)_1_pB171, IncFIC(FII)_1, IncFII(pRSB107)_1_pRSB107, IncN3_1	blaCTX-M-24, blaEC-5, blaTEM-1	cyaA S352T, gyrA D87N, gyrA S83L, parC E84G, parC S80I, parE I355T, uhpT E350Q
750327	P751	non-MDR	355		blaEC-5	parE D475E
767205	P965	non-MDR	355	ColpVC_1	blaEC-5	parE D475E
697420	P136	non-MDR	355		blaEC-5	parE D475E
781931	P1191	non-MDR	355	Col(MG828)_1, Col440II_1, ColRNAI_1, IncFIB(AP001918)_1, IncFIC(FII)_1	aph(3)-Ia, aph(3)-Ib, aph(6)-Id, blaEC-5, dfrA1, sul2, tet(B)	parE D475E
807084	P1191	non-MDR	355	Col440II_1, ColRNAI_1, IncFIB(AP001918)_1, IncFIC(FII)_1	aph(3)-Ia, aph(3)-Ib, aph(6)-Id, blaEC-5, dfrA1, sul2, tet(B)	parE D475E
822458	P1191	non-MDR	355	Col(MG828)_1, IncFIB(AP001918)_1, IncFIC(FII)_1	aph(3)-Ia, aph(3)-Ib, aph(6)-Id, blaEC-5, dfrA1, sul2, tet(B)	parE D475E
698466	P236	non-MDR	357	Col156_1, Col8282_1, ColRNAI_1, IncFIB(AP001918)_1, IncFIC(FII)_1, IncFII(29)_1_pUTI89	blaEC-5	uhpT E350Q
781789	P1180	non-MDR	357	Col(MG828)_1, Col156_1, IncFIB(AP001918)_1, IncFII(29)_1_pUTI89	blaEC-5	uhpT E350Q
838606	P1712	non-MDR	357	ColRNAI_1, IncFIB(AP001918)_1	blaEC-5	uhpT E350Q
735567	P567	non-MDR	357	ColRNAI_1, IncFIB(AP001918)_1	blaEC-5	uhpT E350Q
758803	P901	non-MDR	357	Col156_1, Col8282_1, IncFIB(AP001918)_1, IncFIC(FII)_1, IncI1_1_Alpha, IncI2_1_Delta	blaEC-5	uhpT E350Q
838518	P1704	non-MDR	357	IncFIB(AP001918)_1, IncFIC(FII)_1	blaEC-5	uhpT E350Q
698860	P273	non-MDR	357	IncFIB(AP001918)_1, IncI1_1_Alpha	blaEC-5	uhpT E350Q
699250	P304	non-MDR	357	IncFIB(AP001918)_1, IncFIC(FII)_1, pSL483_1	blaEC-5	uhpT E350Q
750739	P784	non-MDR	357	IncFIB(AP001918)_1, IncL/M(pMU407)_1_pMU407	blaEC-5	uhpT E350Q
757817	P273	non-MDR	357	IncFIB(AP001918)_1, IncI1_1_Alpha	blaEC-5	uhpT E350Q
772185	P1061	non-MDR	357	Col156_1, Col8282_1, ColRNAI_1, IncFIB(AP001918)_1, IncFII(29)_1_pUTI89	blaEC-5	uhpT E350Q
807026	P1427	non-MDR	357	IncFIB(AP001918)_1, IncFIC(FII)_1, IncN_1	blaEC-5	uhpT E350Q
838622	P1714	non-MDR	357	Col(MG828)_1, IncFIB(AP001918)_1, IncFIC(FII)_1	blaEC-5	uhpT E350Q
766277	P934	MDR	359	IncFIC(FII)_1, IncI1_1_Alpha	aac(3)-IId, aph(3)-Ia, aph(3)-Ib, aph(6)-Id, blaEC-15, blaTEM-1, dfrA14, floR, sul2, sul3, tet(A)	gyrA D87N, gyrA S83L, parC S80I
749397	P144	non-MDR	362		blaEC-8	cyaA S352T, uhpT E350Q
698038	P203	non-MDR	372		blaEC-5, sul2
757809	P823	non-MDR	372		blaEC-5, blaTEM-1, dfrA1, sul1
758361	P868	non-MDR	372		blaEC-5
750537	P771	non-MDR	372	Col156_1	aadA1, aph(3)-Ib, aph(6)-Id, blaEC-5, blaTEM-1, catA1, dfrA1, sul1
838698	P1721	non-MDR	372	Col156_1, IncFIB(AP001918)_1, IncFII(29)_1_pUTI89	blaEC-5
735793	P589	non-MDR	372		blaEC-5
698328	P226	non-MDR	372	Col156_1, ColRNAI_1	blaEC-5, dfrA1, sul1
735017	P48	non-MDR	372		aadA1, blaEC-5, dfrA1	gyrA S83L
781819	P1181	non-MDR	372	Col8282_1, IncY_1	aadA1, blaEC-5, dfrA1
772707	P60	non-MDR	372		blaEC-5	gyrA D87N
781771	P492	non-MDR	372		blaEC-5	gyrA D87N
710513	P469	non-MDR	372	Col156_1	aadA1, aph(3)-Ib, aph(6)-Id, blaEC-5, blaTEM-1, catA1, dfrA1, sul1
749985	P724	non-MDR	372	Col156_1	aadA1, aph(3)-Ib, aph(6)-Id, blaEC-5, blaTEM-1, catA1, dfrA1, sul1
823008	P1541	non-MDR	372	Col156_1, IncB/O/K/Z_2, IncFIB(AP001918)_1, IncFII(pRSB107)_1_pRSB107	blaEC-5
747881	P633	MDR	393	Col156_1, IncB/O/K/Z_4, IncFIA_1, IncFIB(pB171)_1_pB171, IncFII(pCRY)_1_pCRY, IncFII(pHN7A8)_1_pHN7A8	aadA5, aph(3)-Ib, aph(6)-Id, blaCTX-M-27, blaEC-8, blaTEM-1, dfrA17, sul1, sul2, tet(A)	cyaA S352T, gyrA D87N, gyrA S83L, parC S57T, parC S80I, parE L416F, uhpT E350Q
709121	P347	non-MDR	394	Col(BS512)_1, ColpVC_1, IncFIC(FII)_1	blaEC-8	cyaA S352T
758811	P902	non-MDR	394	Col(MG828)_1, Col156_1, Col8282_1, IncFIC(FII)_1, IncFII(pCoo)_1_pCoo	aadA1, blaEC-8, blaTEM-1, dfrA1	cyaA S352T
806338	P642	non-MDR	394	IncFIB(pB171)_1_pB171, IncFII_1, IncI_Gamma_1, IncX1_1	blaEC-8, blaTEM-1	cyaA S352T
805116	P642	non-MDR	394	IncFIB(pB171)_1_pB171, IncFII_1, IncI_Gamma_1, IncX1_1	blaEC-8, blaTEM-1	cyaA S352T
838534	P1706	non-MDR	394	IncFIB(pB171)_1_pB171, IncFII_1, IncI_Gamma_1, IncX1_1	blaEC-8, blaTEM-1	cyaA S352T
697488	P151	MDR	394	Col156_1, Col440I_1, IncFIB(AP001918)_1	aadA2, blaEC-8, dfrA12, qnrB19, sul1, tet(B)	cyaA S352T
748003	P626	MDR	394	Col156_1, Col440I_1, ColRNAI_1, IncFIB(AP001918)_1	aph(3)-Ib, aph(6)-Id, blaEC-8, blaTEM-1, dfrA12, sul1, sul2	cyaA S352T
822756	P806	non-MDR	398	pENTAS02_1	blaEC-15
735041	P528	non-MDR	398	Col440I_1, IncX1_1	blaEC-15, tet(A)
838702	P1722	non-MDR	399	IncHI1A_1, IncHI1B(R27)_1_R27, Rep_1_pKPC-2, pENTAS02_1	blaEC-15
805132	P1351	non-MDR	399	IncFII_1, IncHI1A_1, IncHI1B(R27)_1_R27, IncX1_1	blaEC-15
734967	P522	non-MDR	404	Col156_1, IncFIB(AP001918)_1	aadA5, blaEC-5, dfrA17, sul1	gyrA S83L, marR S3N, uhpT E350Q
768241	P1040	non-MDR	404	Col156_1, IncFIB(AP001918)_1, IncFII(29)_1_pUTI89, IncX1_1	blaEC-5, blaTEM-1, sul2	marR S3N, uhpT E350Q
781595	P1166	non-MDR	404	Col156_1, IncFIB(AP001918)_1, IncFII(29)_1_pUTI89	blaEC-5	marR S3N, uhpT E350Q
838084	P1662	non-MDR	404	ColRNAI_1, IncFIC(FII)_1, IncX1_1	blaEC-5, blaTEM-1, sul2	marR S3N, uhpT E350Q
767301	P972	non-MDR	404	Col156_1, IncFIB(AP001918)_1, IncFII(29)_1_pUTI89, IncX1_1	blaEC-5, blaTEM-1, sul2	marR S3N, uhpT E350Q
768291	P972	non-MDR	404	Col156_1, IncFIB(AP001918)_1, IncFII(29)_1_pUTI89, IncX1_1	blaEC-5, blaTEM-1, sul2	marR S3N, uhpT E350Q
794233	P1302	non-MDR	404	Col156_1, ColRNAI_1, IncFIB(AP001918)_1, IncFIC(FII)_1, IncFII(pRSB107)_1_pRSB107, IncX1_1	blaEC-5, blaTEM-1, sul2	marR S3N, uhpT E350Q
805300	P1357	non-MDR	404	IncFIB(AP001918)_1, IncFIC(FII)_1	blaEC-5	marR S3N, uhpT E350Q
806976	P1357	non-MDR	404	IncFIB(AP001918)_1, IncFIC(FII)_1	blaEC-5	marR S3N, uhpT E350Q
698206	P217	non-MDR	404	IncFIB(AP001918)_1, IncX1_1	blaEC-5, blaTEM-1, sul2	gyrA S83L, marR S3N, uhpT E350Q
756443	P804	MDR	404	ColRNAI_1, IncFII(pHN7A8)_1_pHN7A8	aadA1, aadA2, blaEC-5, blaTEM-1, dfrA1, dfrA12, sul1, sul2	marR S3N, uhpT E350Q
759067	P923	MDR	404	Col156_1, IncB/O/K/Z_2, IncFIB(AP001918)_1, IncFII_1	aadA2, blaEC-5, blaTEM-1, dfrA12, sul1	marR S3N, uhpT E350Q
772273	P1068	non-MDR	404	IncFIA_1, IncFIB(AP001918)_1	blaEC-5	gyrA S83L, marR S3N, uhpT E350Q
794187	P1297	non-MDR	404	Col(MG828)_1, Col(MP18)_1, Col8282_1, IncX1_1	blaEC-5, blaTEM-1, sul2	marR S3N, uhpT E350Q
839046	P1756	non-MDR	404	Col156_1, IncFIB(AP001918)_1	blaEC-5, blaTEM-1, dfrA12, sul1	marR S3N, uhpT E350Q
838752	P1727	non-MDR	404	ColRNAI_1, IncFII(pCoo)_1_pCoo, IncX1_1	blaEC-5, blaTEM-1, sul2	marR S3N, uhpT E350Q
749717	P703	non-MDR	404	Col156_1, IncFIB(AP001918)_1	aadA2, blaEC-5, blaTEM-1, dfrA12, sul1	marR S3N, uhpT E350Q
822206	P1452	non-MDR	404	Col156_1, ColRNAI_1, IncFIB(AP001918)_1, IncFII_1	aadA2, blaEC-5, dfrA12, sul1	marR S3N, uhpT E350Q
781499	P1158	non-MDR	404	Col156_1, IncFIB(AP001918)_1	blaEC-5	marR S3N, uhpT E350Q
838202	P1673	non-MDR	404	Col156_1, ColRNAI_1, IncFIB(AP001918)_1, IncFIC(FII)_1, IncFII(29)_1_pUTI89	blaEC-5	gyrA S83L, marR S3N, uhpT E350Q
838180	P1671	non-MDR	404	Col156_1, ColRNAI_1, IncFIB(AP001918)_1, IncFIC(FII)_1, IncFII(29)_1_pUTI89	blaEC-5	gyrA S83L, marR S3N, uhpT E350Q
698336	P227	MDR	404	Col156_1, ColRNAI_1, IncFIA_1, IncFIB(AP001918)_1, IncFII(pRSB107)_1_pRSB107, IncX1_1	aph(3)-Ib, aph(6)-Id, blaEC-5, blaTEM-1, dfrA14, sul2, tet(B)	gyrA S83L, marR S3N, uhpT E350Q
709365	P99	non-MDR	404	Col(MG828)_1, Col156_1, ColRNAI_1, IncFIB(AP001918)_1, IncFIC(FII)_1, IncFII(29)_1_pUTI89	blaEC-5, blaTEM-1	marR S3N, uhpT E350Q
735647	P575	non-MDR	404	Col(MG828)_1, Col156_1, IncFIB(AP001918)_1, IncFII(29)_1_pUTI89	blaEC-5	marR S3N, uhpT E350Q
735815	P591	non-MDR	404	Col156_1, IncFIB(AP001918)_1, IncFII_1, pENTAS02_1	aadA2, blaEC-5, dfrA12, sul1	marR S3N, uhpT E350Q
735823	P592	non-MDR	404	Col156_1, IncFIB(AP001918)_1, IncFII(29)_1_pUTI89, IncX1_4	blaEC-5	marR S3N, uhpT E350Q
735899	P26	non-MDR	404	Col156_1, ColRNAI_1, IncFIB(AP001918)_1, IncFII(29)_1_pUTI89, IncFII_1	aadA1, blaEC-5, blaTEM-1, dfrA1	marR S3N, uhpT E350Q
749145	P26	non-MDR	404	Col156_1, ColRNAI_1, IncFIB(AP001918)_1	aadA1, blaTEM-1, dfrA1	marR S3N, uhpT E350Q
767343	P26	non-MDR	404	Col156_1, ColRNAI_1, IncFIB(AP001918)_1, IncFII(29)_1_pUTI89, IncFII_1	aadA1, blaEC-5, blaTEM-1, dfrA1	marR S3N, uhpT E350Q
767449	P983	non-MDR	404	Col(MP18)_1, Col156_1, IncFIB(AP001918)_1, IncFII_1	aadA2, blaEC-5, dfrA12, sul1	marR S3N, uhpT E350Q
768161	P1034	non-MDR	404	Col156_1, ColRNAI_1, IncFIB(AP001918)_1, IncFII(29)_1_pUTI89	blaEC-5	marR S3N, uhpT E350Q
793667	P1257	non-MDR	404	Col156_1, IncFIB(AP001918)_1, IncFII(29)_1_pUTI89, IncFII(pHN7A8)_1_pHN7A8	aadA1, blaEC-5, dfrA1	marR S3N, uhpT E350Q
794363	P1315	non-MDR	404	Col156_1, IncFIB(AP001918)_1, IncFII(29)_1_pUTI89	blaEC-5	marR S3N, uhpT E350Q
807228	P1434	non-MDR	404	Col156_1, ColRNAI_1, IncFIB(AP001918)_1, IncFII(29)_1_pUTI89, IncFII_1	aadA2, blaEC-5, blaTEM-1, dfrA12	marR S3N, uhpT E350Q
821786	P26	non-MDR	404	Col156_1, ColRNAI_1, IncFIB(AP001918)_1, IncFII(29)_1_pUTI89, IncFII_1	aadA1, blaEC-5, blaTEM-1, dfrA1	marR S3N, uhpT E350Q
822692	P1518	non-MDR	404	Col156_1, IncFIB(AP001918)_1, IncFII(29)_1_pUTI89, IncFII_1	aadA2, blaEC-5, blaTEM-1, dfrA12, sul1	marR S3N, uhpT E350Q
837888	P1642	non-MDR	404	Col156_1, IncFIB(AP001918)_1, IncFII_1	aadA2, blaEC-5, dfrA12, sul1	marR S3N, uhpT E350Q
838710	P1723	non-MDR	404	Col156_1, ColRNAI_1, IncFIB(AP001918)_1, IncFII(29)_1_pUTI89	aadA1, blaEC-5, dfrA1	marR S3N, uhpT E350Q
758257	P857	non-MDR	405	Col(BS512)_1, Col(MG828)_1, Col156_1, ColRNAI_1, IncFIB(AP001918)_1, IncFII(29)_1_pUTI89	blaEC-8	cyaA S352T
822982	P1539	non-MDR	405	Col(MG828)_1, Col156_1, ColRNAI_1, IncFIB(AP001918)_1, IncFII(29)_1_pUTI89, IncFII_1	aph(3)-Ib, aph(6)-Id, blaEC-8, blaTEM-1, dfrA8, sul2	cyaA S352T
750205	P743	MDR	405	Col(BS512)_1, Col156_1, ColRNAI_1, IncFIB(AP001918)_1, IncFII(29)_1_pUTI89	blaEC-8, blaTEM-1	cyaA S352T, gyrA D87N, gyrA S83L, parC E84G, parC S80I
804910	P22	non-MDR	405	Col(BS512)_1, Col156_1, IncFIB(AP001918)_1, IncFII(pCoo)_1_pCoo	blaEC-8	cyaA S352T, gyrA D87N, gyrA S83L, parC S80I, parE S458A
806064	P22	non-MDR	405	Col(BS512)_1, Col156_1, IncFIB(AP001918)_1, IncFII(pCoo)_1_pCoo	blaEC-8	cyaA S352T, gyrA D87N, gyrA S83L, parC S80I, parE S458A
822302	P1490	non-MDR	405		blaEC-8	cyaA S352T
756195	P790	MDR	405	Col156_1, Col440I_1, ColRNAI_1, IncFIB(AP001918)_1, IncFII(29)_1_pUTI89, IncX1_1, IncX3_1	aph(3)-Ib, aph(6)-Id, blaEC-8, blaTEM-1, dfrA8, sul2	cyaA S352T
794493	P1325	non-MDR	405	Col(MG828)_1, Col(MP18)_1, Col156_1, Col8282_1, ColRNAI_1, ColpVC_1, IncB/O/K/Z_2, IncFIB(AP001918)_1, IncFII(29)_1_pUTI89, IncFII(pCoo)_1_pCoo	aph(3)-Ib, aph(6)-Id, blaEC-8, blaTEM-1, sul2, tet(A)	cyaA S352T
836922	P1595	MDR	405	Col(MG828)_1, Col156_1, ColRNAI_1, IncB/O/K/Z_4, IncFIB(AP001918)_1, IncFII(29)_1_pUTI89, IncFII(pCoo)_1_pCoo	aph(3)-Ib, aph(6)-Id, blaEC-8, blaTEM-1, dfrA8, sul2	cyaA S352T
806708	P1414	non-MDR	410	Col8282_1, ColpVC_1, IncFIB(AP001918)_1, IncFII(pRSB107)_1_pRSB107	blaEC-15, blaTEM-1, tet(B)
792831	P107	MDR	410	Col(MG828)_1, IncFIA_1, IncFIB(AP001918)_1, IncFIC(FII)_1, IncI1_1_Alpha, IncX1_1	aac(3)-IIe, aac(6)-Ib-cr5, aadA2, aadA5, aph(3)-Ia, blaCTX-M-15, blaEC-15, blaOXA-1, blaTEM-176, dfrA17, lnu(F), sul1, tet(B)	gyrA D87N, gyrA S83L, parC S80I, parE S458A
767423	P981	non-MDR	416	Col156_1, IncFIB(AP001918)_1, IncFII(29)_1_pUTI89	blaEC-5	marR S3N
709091	P345	non-MDR	420	Col156_1, IncFIB(AP001918)_1, IncFII(29)_1_pUTI89, IncX3_1	blaEC-5	marR S3N, parE D475E
735059	P529	non-MDR	420	Col156_1, IncFIB(AP001918)_1, IncFII(29)_1_pUTI89	blaEC-5	marR S3N, parE D475E
759025	P919	non-MDR	420	Col156_1, ColRNAI_1, IncFIB(AP001918)_1, IncFIC(FII)_1, IncFII(29)_1_pUTI89	blaEC-5	marR S3N, parE D475E
710257	P446	non-MDR	420	Col156_1, IncFIB(AP001918)_1, IncFII(29)_1_pUTI89	blaEC-5, blaTEM-1	marR S3N, parE D475E
735701	P580	non-MDR	420	Col440II_1, Col440I_1, ColRNAI_1, IncFIB(AP001918)_1, IncFII(29)_1_pUTI89, IncFII_1	blaEC-5	marR S3N, parE D475E
807202	P1433	non-MDR	420	Col156_1, ColRNAI_1, IncFIB(AP001918)_1, IncFII(29)_1_pUTI89	blaEC-5	marR S3N, parE D475E
698046	P204	non-MDR	420	Col156_1, IncFIB(AP001918)_1, IncFII(29)_1_pUTI89	blaEC-5	marR S3N, parE D475E
822990	P1540	non-MDR	420	Col156_1, IncFIB(AP001918)_1, IncFII(29)_1_pUTI89	blaEC-5	marR S3N, parE D475E
698352	P229	non-MDR	420	Col156_1, IncFIB(AP001918)_1, IncFII(29)_1_pUTI89	blaEC-5	marR S3N, parE D475E
749023	P650	non-MDR	420	Col156_1, ColRNAI_1, IncFIB(AP001918)_1, IncFII(29)_1_pUTI89	blaEC-5	marR S3N, parE D475E
757905	P828	non-MDR	420	Col156_1, IncFIB(AP001918)_1, IncFII(29)_1_pUTI89	blaEC-5	marR S3N, parE D475E
781537	P1161	non-MDR	420	Col(MG828)_1, Col156_1, IncFIB(AP001918)_1, IncFII(29)_1_pUTI89	blaEC-5	marR S3N, parE D475E
793907	P1273	non-MDR	420	Col156_1, IncFIB(AP001918)_1, IncFII(29)_1_pUTI89	blaEC-5	marR S3N, parE D475E
837652	P1619	non-MDR	420	Col156_1, ColpVC_1, IncFIB(AP001918)_1, IncFII(pCoo)_1_pCoo	blaEC-5	marR S3N, parE D475E
823074	P1545	non-MDR	420	Col156_1, IncFIB(AP001918)_1, IncFII(29)_1_pUTI89	blaEC-5	marR S3N, parE D475E
806144	P1393	non-MDR	420	Col156_1, Col440I_1, IncFIB(AP001918)_1, IncFII(29)_1_pUTI89	blaEC-5	marR S3N, parE D475E
767949	P1020	non-MDR	420	Col156_1, IncFIB(AP001918)_1, IncFIC(FII)_1, pENTAS02_1	blaEC-5	marR S3N, parE D475E
781343	P1148	non-MDR	420	Col(MG828)_1, Col156_1, IncFIB(AP001918)_1, IncFII(29)_1_pUTI89	blaEC-5	marR S3N, parE D475E
781633	P1170	non-MDR	420	Col156_1, ColRNAI_1, IncFIB(AP001918)_1, IncFII(29)_1_pUTI89	blaEC-5	marR S3N, parE D475E
806774	P1418	non-MDR	420	Col156_1, IncFIB(AP001918)_1, IncFII(29)_1_pUTI89	blaEC-5	marR S3N, parE D475E
821840	P141	non-MDR	420	Col156_1, IncFIB(AP001918)_1, IncFII(29)_1_pUTI89, IncX3_1	blaEC-5	marR S3N, parE D475E
822360	P1493	non-MDR	420	Col156_1, IncFIB(AP001918)_1, IncFII(29)_1_pUTI89, pENTAS02_1	blaEC-5	marR S3N, parE D475E
822378	P1494	non-MDR	420	Col156_1, ColRNAI_1, IncFIB(AP001918)_1, IncFII(29)_1_pUTI89, pENTAS02_1	blaEC-5	marR S3N, parE D475E
709445	P374	non-MDR	420	Col156_1, IncFIB(AP001918)_1, IncFII(29)_1_pUTI89	blaEC-5	marR S3N, parE D475E
735315	P548	non-MDR	420	Col156_1, IncFIB(AP001918)_1, IncFII(29)_1_pUTI89	blaEC-5	marR S3N, parE D475E
735323	P549	non-MDR	420	Col156_1, IncFIB(AP001918)_1, IncFII(29)_1_pUTI89, IncX1_4	blaEC-5	marR S3N, parE D475E
735995	P605	non-MDR	420	Col156_1, IncFIB(AP001918)_1, IncFII(29)_1_pUTI89	blaEC-5	marR S3N, parE D475E
736079	P611	non-MDR	420	Col156_1, IncFIB(AP001918)_1, IncFII(29)_1_pUTI89	blaEC-5	marR S3N, parE D475E
749057	P653	non-MDR	420	Col156_1, IncFIB(AP001918)_1, IncFII(29)_1_pUTI89, IncX1_1	blaEC-5	marR S3N, parE D475E
749855	P229	non-MDR	420	Col156_1, IncFIB(AP001918)_1, IncFII(29)_1_pUTI89	blaEC-5	marR S3N, parE D475E
749977	P605	non-MDR	420	Col156_1, IncFIB(AP001918)_1, IncFII(29)_1_pUTI89	blaEC-5	marR S3N, parE D475E
749993	P725	non-MDR	420	Col156_1, IncFIB(AP001918)_1, IncFII(29)_1_pUTI89	blaEC-5	marR S3N, parE D475E
750641	P779	non-MDR	420	Col156_1, IncFIB(AP001918)_1, IncFII(29)_1_pUTI89	blaEC-5	marR S3N, parE D475E
758651	P787	non-MDR	420	Col156_1, IncFIB(AP001918)_1, IncFII(29)_1_pUTI89	blaEC-5	gyrA S83L, marR S3N, parE D475E, pmrB L10P
781999	P1197	non-MDR	420			marR S3N, parE D475E
804978	P141	non-MDR	420	Col156_1, IncFIB(AP001918)_1, IncFII(29)_1_pUTI89, IncX3_1	blaEC-5	marR S3N, parE D475E
804986	P141	non-MDR	420	Col156_1, IncFIB(AP001918)_1, IncFII(29)_1_pUTI89, IncX3_1	blaEC-5	marR S3N, parE D475E
805086	P141	non-MDR	420	Col156_1, IncFIB(AP001918)_1, IncFII(29)_1_pUTI89, IncX3_1	blaEC-5	marR S3N, parE D475E
805914	P1387	non-MDR	420	Col156_1, IncFIB(AP001918)_1, IncFII(29)_1_pUTI89	blaEC-5	gyrA D87N, marR S3N, parE D475E
821710	P34	non-MDR	420	Col156_1, ColRNAI_1, IncFIB(AP001918)_1, IncFII(29)_1_pUTI89	blaEC-5	marR S3N, parE D475E
821882	P141	non-MDR	420	Col156_1, IncFIB(AP001918)_1, IncFII(29)_1_pUTI89, IncX3_1	blaEC-5	marR S3N, parE D475E
822012	P141	non-MDR	420	Col156_1, IncFIB(AP001918)_1, IncFII(29)_1_pUTI89, IncX3_1	blaEC-5	marR S3N, parE D475E
837610	P1615	non-MDR	420	Col156_1, IncFIB(AP001918)_1, IncFII(29)_1_pUTI89	blaEC-5	marR S3N, parE D475E
698520	P242	non-MDR	421	IncFIB(AP001918)_1, IncFIC(FII)_1	blaEC-5	marR S3N
749081	P242	non-MDR	421	IncFIB(AP001918)_1, IncFIC(FII)_1	blaEC-5	marR S3N
735865	P595	non-MDR	421	IncFIB(AP001918)_1, IncFIC(FII)_1	blaEC-5	marR S3N
709961	P420	non-MDR	421	Col(MG828)_1, ColRNAI_1, IncFIB(AP001918)_1, IncFIC(FII)_1	aph(6)-Id, blaEC-5, dfrA14, sul2	marR S3N
822214	P1484	non-MDR	421	Col156_1, ColRNAI_1	blaEC-5	marR S3N
822798	P1526	non-MDR	421	IncFIB(AP001918)_1, IncFIC(FII)_1	blaEC-5	marR S3N
822810	P886	non-MDR	421	IncFIB(AP001918)_1, IncFIC(FII)_1	blaEC-5	marR S3N
822562	P1506	non-MDR	428	Col(MG828)_1, ColRNAI_1, IncFIC(FII)_1, IncI1_1_Alpha, IncX1_1	aac(3)-VIa, aadA1, aph(3)-Ib, blaEC-5, sul1	uhpT E350Q
807000	P1426	non-MDR	428	Col(MG828)_1, Col156_1, ColRNAI_1, ColpVC_1, IncFIB(AP001918)_1, IncFIC(FII)_1, IncX1_1, IncX3_1	blaEC-5, blaTEM-1	uhpT E350Q
735155	P536	non-MDR	428	ColRNAI_1, IncFIB(AP001918)_1, IncFIC(FII)_1	blaEC-5	uhpT E350Q
758143	P470	non-MDR	428	IncFIB(AP001918)_1	blaEC-5	uhpT E350Q
838244	P1677	non-MDR	428	ColRNAI_1, IncFIC(FII)_1, IncI1_1_Alpha	aac(3)-VIa, aadA1, blaEC-5, sul1, tet(A)	uhpT E350Q
838252	P1678	non-MDR	428	Col(MG828)_1, ColRNAI_1, IncFIC(FII)_1, IncI1_1_Alpha	aac(3)-VIa, aadA1, blaEC-5, sul1, tet(A)	uhpT E350Q
756241	P788	MDR	429	IncB/O/K/Z_4, IncFIB(AP001918)_1, IncFIC(FII)_1	aac(3)-VIa, aadA1, blaCMY-2, blaEC-5, sul1, tet(A)	uhpT E350Q
824342	P788	MDR	429	IncB/O/K/Z_4, IncFIB(AP001918)_1, IncFIC(FII)_1	aac(3)-VIa, aadA1, blaCMY-2, blaEC-5, sul1, tet(A)	uhpT E350Q
821816	P1460	non-MDR	442	Col156_1, ColRNAI_1, IncB/O/K/Z_1	blaEC-15
758097	P844	non-MDR	448	IncFIA_1, IncFII(pHN7A8)_1_pHN7A8, IncI_Gamma_1	blaEC-15, blaTEM-1, qnrS1, tet(A)
708909	P331	MDR	450	Col156_1, IncFIA_1, IncFIB(AP001918)_1, IncFII(pCoo)_1_pCoo, IncFII(pRSB107)_1_pRSB107	aadA5, aph(6)-Id, blaEC-15, blaTEM-1, dfrA17, sul1, sul2, tet(A)	gyrA D87N, gyrA S83L, parC S80I
792849	P1225	MDR	450	IncFIA_1, IncFIB(AP001918)_1, IncFII(pCoo)_1_pCoo, IncFII(pRSB107)_1_pRSB107	aph(3)-Ib, aph(6)-Id, blaEC-15, dfrA17, sul2, tet(A)	gyrA D87N, gyrA S83L, parC S80I, parE S458A
699082	P288	non-MDR	450	Col156_1, ColRNAI_1, IncB/O/K/Z_4, IncFIB(AP001918)_1, IncFII(29)_1_pUTI89	blaEC-15, blaTEM-1
735331	P55	non-MDR	452	Col(MP18)_1, Col156_1, ColRNAI_1, IncB/O/K/Z_1	blaEC-5
758467	P55	non-MDR	452	Col(MP18)_1, Col156_1, ColRNAI_1, IncB/O/K/Z_1	blaEC-5
749709	P702	non-MDR	453	IncFII(pRSB107)_1_pRSB107	blaEC-15, blaTEM-1, tet(B)
792743	P1219	MDR	453	IncFIB(AP001918)_1, IncFIC(FII)_1, IncI2_1_Delta	aac(3)-IId, aph(3)-Ib, aph(6)-Id, blaEC-15, blaTEM-1, dfrA14, floR, sul2, sul3, tet(A)
838308	P1683	non-MDR	453	Col8282_1	blaEC-15, tet(B)
838808	P1732	non-MDR	457			cyaA S352T, uhpT E350Q
821736	P1455	non-MDR	457	Col156_1		cyaA S352T, uhpT E350Q
767819	P1012	non-MDR	457	Col156_1		cyaA S352T, uhpT E350Q
805720	P1211	MDR	457	ColRNAI_1, IncFIA_1, IncFIB(AP001918)_1, IncFIC(FII)_1, IncI1_1_Alpha	blaTEM-1	cyaA S352T, uhpT E350Q
838946	P1746	non-MDR	491		blaEC-5
750343	P57	non-MDR	491	Col156_1, ColRNAI_1, IncFIB(AP001918)_1	blaEC-5
794049	P1285	non-MDR	491	Col156_1, ColRNAI_1, IncFIB(AP001918)_1, IncFIB(K)_1_Kpn3, IncFII(29)_1_pUTI89, IncFII_1_pKP91	blaEC-5
749661	P699	non-MDR	491	IncI2_1_Delta	blaEC-5
822416	P1497	non-MDR	491	Col440I_1	blaEC-5
822828	P1528	non-MDR	491	IncFIB(AP001918)_1	blaEC-5, tet(A)
837548	P1608	non-MDR	501		blaEC-8	cyaA S352T, parC S57T, uhpT E350Q
697518	P154	non-MDR	517	IncFIA_1, IncFIB(AP001918)_1, IncFII(pCoo)_1_pCoo	blaEC-15
822070	P106	non-MDR	517		blaEC-15
697832	P184	non-MDR	526		blaEC-5
708967	P336	non-MDR	533		blaEC-15	uhpT E350Q
710417	P236	non-MDR	538	IncFIB(AP001918)_1, IncFIC(FII)_1	blaEC-5	parE D475E, uhpT E350Q
749129	P659	non-MDR	538	Col156_1, ColRNAI_1, IncFIB(AP001918)_1, IncFII(29)_1_pUTI89, IncL/M(pMU407)_1_pMU407	blaEC-5, blaTEM-30	parE D475E, uhpT E350Q
793529	P1243	non-MDR	538	Col156_1, Col8282_1, ColRNAI_1, IncB/O/K/Z_2, IncFIB(AP001918)_1, IncFIC(FII)_1, IncFII(29)_1_pUTI89, IncI2_1_Delta	blaEC-5, blaTEM-1	parE D475E, uhpT E350Q
822256	P1487	MDR	538	Col156_1, IncFIB(AP001918)_1, IncFII(29)_1_pUTI89	blaEC-5, blaTEM-1	parE D475E, uhpT E350Q
781739	P732	MDR	538	Col(MG828)_1, Col156_1, ColRNAI_1, IncB/O/K/Z_2, IncFIB(AP001918)_1, IncFII(29)_1_pUTI89, IncFII_1	blaEC-5	parE D475E, uhpT E350Q
838824	P1734	MDR	538	Col(MG828)_1, Col156_1, ColRNAI_1, IncB/O/K/Z_2, IncFIB(AP001918)_1, IncFII(29)_1_pUTI89, IncFII_1	blaEC-5	parE D475E, uhpT E350Q
735357	P550	non-MDR	538	ColRNAI_1, IncFIB(AP001918)_1, IncFIC(FII)_1	blaEC-5	parE D475E, uhpT E350Q
758223	P855	non-MDR	538	ColRNAI_1, IncFIB(AP001918)_1, IncFIC(FII)_1	blaEC-5	parE D475E, uhpT E350Q
767545	P991	non-MDR	543	Col156_1, ColRNAI_1	blaEC
757989	P182	non-MDR	543	Col156_1, ColRNAI_1, IncFIB(AP001918)_1, IncFII(pRSB107)_1_pRSB107	blaEC-5
758757	P896	non-MDR	543	Col440II_1, ColRNAI_1	blaEC-5
839096	P1761	non-MDR	543	Col440II_1, ColRNAI_1	blaEC-5
839118	P1763	non-MDR	543	Col440II_1	blaEC-5
839176	P1769	non-MDR	543	Col440II_1	blaEC-5
793537	P1244	non-MDR	543		blaEC-5
805464	P1367	non-MDR	543	Col156_1	blaEC-5	gyrA S83L
758047	P839	non-MDR	543	Col156_1, ColRNAI_1	blaEC-5
837854	P1639	non-MDR	543	ColRNAI_1, IncFIC(FII)_1	blaEC-5, blaTEM-1
837694	P1623	non-MDR	543	ColRNAI_1, IncFIC(FII)_1	blaEC-5, blaTEM-1
837804	P1634	non-MDR	543	ColRNAI_1, IncFIC(FII)_1	blaEC-5, blaTEM-1
793449	P1236	non-MDR	543	ColRNAI_1, IncB/O/K/Z_2	blaEC, dfrA1	gyrA S83L
836746	P1578	MDR	543	Col156_1, IncFIA_1, IncFIB(AP001918)_1, IncFII(pRSB107)_1_pRSB107	aadA1, aph(3)-Ib, aph(6)-Id, blaEC-5, blaTEM-1, dfrA1, sul1, sul2
838420	P1695	non-MDR	543		blaEC-5
780277	P1130	MDR	544	Col156_1, IncFIB(AP001918)_1, IncFIC(FII)_1	aadA1, blaEC-5, blaSHV-1, dfrA1, sul1
781545	P1130	non-MDR	544	Col156_1, IncFIB(AP001918)_1, IncFIC(FII)_1	aadA1, blaEC-5, blaSHV-1, dfrA1, sul1
698924	P277	non-MDR	547	Col156_1, IncFIB(AP001918)_1	blaEC-5
749217	P666	MDR	550	Col(BS512)_1, Col8282_1, IncFIB(AP001918)_1, IncFII(pRSB107)_1_pRSB107	blaEC-5, blaTEM-1, tet(B)	marR S3N, uhpT E350Q
772387	P1075	non-MDR	550	Col(MG828)_1, Col156_1, Col8282_1, ColRNAI_1	blaEC-5	marR S3N, uhpT E350Q
823058	P24	non-MDR	555	IncFIB(AP001918)_1, IncFIB(pHCM2)_1_pHCM2	blaEC-5	uhpT E350Q
806652	P1411	non-MDR	555	Col156_1, IncFIB(AP001918)_1, IncFII(29)_1_pUTI89	blaEC-5
772303	P1070	non-MDR	569	IncFIA_1, IncFIB(AP001918)_1, IncFIC(FII)_1	blaEC-5	marR S3N, parE D475E
697794	P180	MDR	569	Col156_1, IncFIB(AP001918)_1, IncFII(29)_1_pUTI89	blaEC-5, blaTEM-1, tet(B)	marR S3N, parE D475E
709777	P404	non-MDR	569	Col156_1, IncFIB(AP001918)_1, IncFII(29)_1_pUTI89	blaEC-5	marR S3N, parE D475E
710281	P328	non-MDR	569	IncFIB(AP001918)_1	blaEC-5	marR S3N, parE D475E
782049	P36	non-MDR	569		blaEC-5	marR S3N, parE D475E
710303	P450	non-MDR	602	IncB/O/K/Z_2, IncFIA_1, IncFIB(AP001918)_1, IncFIC(FII)_1	blaEC-15, blaTEM-1
794427	P1319	non-MDR	607	IncI1_1_Alpha	blaEC-15
768073	P94	non-MDR	607	pENTAS02_1	blaEC-15
781511	P126	non-MDR	607	Col440II_1, Col440I_1, IncHI1A_1, IncHI1B(R27)_1_R27, pENTAS02_1	blaEC-15
709017	P341	non-MDR	607	Col(Ye4449)_1, Col156_1, Col440I_1, IncFIB(pHCM2)_1_pHCM2, pENTAS02_1	blaEC-15
708991	P339	non-MDR	607	Col(Ye4449)_1, Col156_1, Col440I_1, IncFIB(pHCM2)_1_pHCM2, pENTAS02_1	blaEC-15
767327	P974	non-MDR	607	pENTAS02_1	blaEC-15
772829	P1107	non-MDR	607		blaEC-15
793683	P1259	non-MDR	607	pENTAS02_1	blaEC-15
705029	P320	MDR	617	Col156_1, IncB/O/K/Z_2, IncFIB(AP001918)_1, IncFIC(FII)_1, IncP1_3	aac(3)-IId, aadA1, aadA2, aadA5, aph(3)-Ia, aph(3)-Ib, aph(6)-Id, blaCTX-M-15, blaEC-15, blaTEM-1, dfrA12, dfrA17, sul1, sul2, sul3, tet(B)	gyrA D87N, gyrA S83L, parC S80I, parE S458A
705061	P320	MDR	617	Col156_1, IncB/O/K/Z_2, IncFIB(AP001918)_1, IncFIC(FII)_1, IncP1_3	aac(3)-IId, aadA1, aadA2, aadA5, aph(3)-Ia, aph(3)-Ib, aph(6)-Id, blaCTX-M-15, blaEC-15, blaTEM-1, dfrA12, dfrA17, sul1, sul2, sul3, tet(B)	gyrA D87N, gyrA S83L, parC S80I, parE S458A
736037	P608	non-MDR	625	Col156_1, IncFIB(AP001918)_1, IncFII(29)_1_pUTI89, IncY_1	blaEC-5	parE D475E
767553	P992	non-MDR	625	Col156_1, IncFIB(AP001918)_1, IncFII(29)_1_pUTI89	blaEC-5	parE D475E
792961	P1230	MDR	636	Col(BS512)_1, ColRNAI_1, IncFIA_1, IncFIB(AP001918)_1, IncFII(pRSB107)_1_pRSB107	aadA1, aph(3)-Ib, aph(6)-Id, blaCTX-M-15, blaEC-5, blaTEM-190, dfrA1, sul2, tet(B)	gyrA S83L
704979	P316	MDR	636	Col440II_1, ColRNAI_1, IncFIA_1, IncFIB(AP001918)_1, IncFII(pRSB107)_1_pRSB107	aadA1, aph(3)-Ib, aph(6)-Id, blaCTX-M-15, blaEC-5, blaTEM-1, dfrA1, sul2, tet(B)	gyrA S83L
710345	P454	non-MDR	640	IncFIB(AP001918)_1, IncFIC(FII)_1, IncI1_1_Alpha	blaEC-5	uhpT E350Q
838454	P1698	non-MDR	640	IncFIB(AP001918)_1, IncFIC(FII)_1, IncX1_4	blaEC-5	uhpT E350Q
768111	P641	non-MDR	641	IncFIA_1, IncFIB(AP001918)_1	blaEC-15
805502	P916	non-MDR	641	ColRNAI_1	blaEC-15
822394	P1495	non-MDR	642	IncFIB(AP001918)_1, IncX1_1, IncX3_1	blaEC-15
836868	P1589	MDR	648	Col156_1, IncFIA_1, IncFIB(AP001918)_1, IncFII(pRSB107)_1_pRSB107, IncX1_1, IncX3_1, p0111_1	aadA5, blaEC-19, blaTEM-1, dfrA17, sul1	cyaA S352T, gyrA D87N, gyrA S83L, parC S80I, parE S458A
697816	P182	non-MDR	648	Col(BS512)_1, Col(MG828)_1, Col156_1, Col440I_1, ColRNAI_1, ColpVC_1, p0111_1	blaEC-19	cyaA S352T, gyrA D87N, gyrA S83L, parC S80I, parE S458A
710249	P445	MDR	648	Col(BS512)_1, Col(MG828)_1, Col156_1, ColRNAI_1, IncFIA_1, IncFIB(AP001918)_1, p0111_1	aadA5, aph(3)-Ib, aph(6)-Id, blaEC-19, dfrA17, sul1, sul2, tet(A)	cyaA S352T, gyrA D87N, gyrA S83L, parC S80I, parE S458A
766269	P796	MDR	648	Col(MG828)_1, Col156_1, Col8282_1, IncFIA_1, IncFIB(AP001918)_1, IncFII(pRSB107)_1_pRSB107	aadA5, aph(3)-Ia, aph(3)-Ib, aph(6)-Id, blaCTX-M-15, blaEC-19, dfrA17, sul1, sul2, tet(B)	cyaA S352T, gyrA D87N, gyrA S83L, parC S80I, parE S458A
794443	P1321	non-MDR	648	Col(MG828)_1, Col8282_1, IncFII(pHN7A8)_1_pHN7A8	blaEC-19	cyaA S352T
756313	P796	MDR	648	Col(MG828)_1, Col156_1, Col8282_1, IncFIA_1, IncFIB(AP001918)_1, IncFII(pRSB107)_1_pRSB107	aadA5, aph(3)-Ia, aph(3)-Ib, aph(6)-Id, blaCTX-M-15, blaEC-19, dfrA17, sul1, sul2, tet(B)	cyaA S352T, gyrA D87N, gyrA S83L, parC S80I, parE S458A
730517	P102	MDR	648	Col(MG828)_1, Col156_1, Col8282_1, ColRNAI_1, IncFIB(AP001918)_1, IncN_1, IncP1_3	blaCTX-M-15, blaEC-19, tet(A)	cyaA S352T, gyrA D87N, gyrA S83L, parC S80I, parE S458A
699040	P25	MDR	648	Col(MG828)_1, Col156_1, IncFIA_1, IncFIB(AP001918)_1, IncFII(pRSB107)_1_pRSB107	aac(6)-Ib-cr5, aadA5, blaEC-19, blaOXA-1, catB3, dfrA17, sul1	cyaA S352T, gyrA D87N, gyrA S83L, parC S80I, parE S458A
759171	P930	non-MDR	648	Col(BS512)_1, Col156_1, Col8282_1, ColRNAI_1, ColpVC_1, IncB/O/K/Z_1, IncL/M(pOXA-48)_1_pOXA-48, IncX1_1, IncX3_1, IncY_1	blaEC-19	cyaA S352T, gyrA D87N, gyrA S83L, parC S80I, parE S458A
824334	P932	MDR	648	Col(BS512)_1, Col156_1, Col8282_1, ColRNAI_1, IncFIA_1, IncFIB(AP001918)_1	aac(3)-IId, blaEC-19, blaTEM-1	cyaA S352T, gyrA D87N, gyrA S83L, parC S80I, parE S458A
697534	P156	non-MDR	648	Col(MG828)_1, IncI1_1_Alpha, IncX1_1	blaEC-19	cyaA S352T
758731	P894	non-MDR	652	IncFIB(AP001918)_1, IncFIC(FII)_1	blaEC-15
780381	P1138	MDR	676	Col(MG828)_1, Col8282_1, ColRNAI_1, IncI1_1_Alpha, IncX1_1	blaCMY-2, blaEC-5	uhpT E350Q
768015	P1024	non-MDR	676	IncFIB(AP001918)_1	blaEC-5	uhpT E350Q
734749	P507	non-MDR	678	Col440I_1, ColRNAI_1	blaEC-15	gyrA S83L
757745	P819	non-MDR	678	Col(MG828)_1, Col440I_1, IncB/O/K/Z_2	blaEC-15, blaTEM-1	gyrA S83A
782065	P1201	non-MDR	681	ColRNAI_1, IncFIB(AP001918)_1	blaEC-5	parE D475E
709647	P392	non-MDR	681	IncFIA_1, IncFIB(AP001918)_1, IncFIC(FII)_1	blaEC-5	parE D475E
734651	P392	non-MDR	681	IncFIA_1, IncFIB(AP001918)_1, IncFIC(FII)_1	blaEC-5	parE D475E
821904	P475	non-MDR	681	ColRNAI_1, IncFIB(AP001918)_1	blaEC-5	parE D475E
822588	P1508	non-MDR	681	IncFIB(AP001918)_1, IncFIC(FII)_1	blaEC-5	parE D475E
749565	P52	non-MDR	695	Col(MG828)_1, Col440I_1, ColpVC_1, p0111_1	blaEC, qnrB19
838106	P1664	non-MDR	706	Col156_1, ColRNAI_1, IncFIB(AP001918)_1, IncFIC(FII)_1	blaEC-5	cyaA S352T
735373	P551	non-MDR	714	ColRNAI_1, IncFII(pCoo)_1_pCoo	blaEC-8
772521	P551	non-MDR	714	ColRNAI_1, IncFII(pCoo)_1_pCoo	blaEC-8
750503	P768	MDR	744		aadA5, aph(3)-Ib, aph(6)-Id, blaEC, blaTEM-1, dfrA17, sul1, sul2, tet(B)	gyrA D87N, gyrA S83L, parC A56T, parC S80I
756187	P768	MDR	744		aadA5, aph(3)-Ib, aph(6)-Id, blaEC, blaTEM-1, dfrA17, sul1, sul2, tet(B)	gyrA D87N, gyrA S83L, parC A56T, parC S80I
838592	P1711	non-MDR	761	ColRNAI_1	blaEC
735243	P19	MDR	773	Col(MG828)_1, Col156_1, ColRNAI_1, IncB/O/K/Z_1, IncFIA_1, IncFIB(AP001918)_1, IncFII(pRSB107)_1_pRSB107	blaEC-15, blaTEM-1	cyaA S352T, gyrA D87N, gyrA S83L, parC S80I, parE L416F
698248	P218	non-MDR	803	ColRNAI_1	blaEC-5
698272	P218	non-MDR	803		blaEC-5
698214	P218	non-MDR	803	ColRNAI_1	blaEC-5
837724	P1626	non-MDR	847	ColRNAI_1	blaEC-15, fosA
806548	P1407	non-MDR	939	Col8282_1, IncFIB(AP001918)_1, IncFII(pRSB107)_1_pRSB107	blaEC-15
699008	P40	non-MDR	939		blaEC-15
709357	P40	non-MDR	939		blaEC-15
709349	P368	non-MDR	942	IncX1_1	blaEC-15
710005	P423	non-MDR	951	Col(MG828)_1, Col156_1, Col8282_1, IncFIB(AP001918)_1, IncFII(29)_1_pUTI89	blaEC-8, tet(B)	uhpT E350Q
698150	P213	non-MDR	961		blaEC-5
697576	P159	non-MDR	962		blaEC-15
748011	P639	MDR	963	Col156_1, IncFIB(AP001918)_1, IncFIC(FII)_1, IncFII(pHN7A8)_1_pHN7A8, IncI1_1_Alpha	blaCMY-2, blaEC-8, sul2	cyaA S352T
824182	P1548	MDR	973	Col8282_1, ColRNAI_1, IncFII(pHN7A8)_1_pHN7A8, IncI1_1_Alpha	blaCMY-2, blaEC-8	cyaA S352T
757737	P818	MDR	978	Col440II_1, Col8282_1, ColRNAI_1, IncI1_1_Alpha, IncY_1	blaEC-5, blaHER-3, tet(A), tet(B)
837934	P1647	non-MDR	978	Col156_1, ColRNAI_1, IncFIB(AP001918)_1, IncI1_1_Alpha	blaEC-5, blaTEM-1
794653	P1339	non-MDR	978	ColRNAI_1, IncFIB(AP001918)_1	blaEC-5
697550	P157	non-MDR	978	IncFIB(AP001918)_1	blaEC-5
758505	P877	non-MDR	978	ColRNAI_1, IncFIB(AP001918)_1	blaEC-5
772627	P1094	non-MDR	978	Col(MG828)_1, ColRNAI_1	blaEC-5
772917	P1094	non-MDR	978	Col(MG828)_1, ColRNAI_1	blaEC-5
698424	P233	non-MDR	998	IncFIB(AP001918)_1, IncFII(pHN7A8)_1_pHN7A8	blaEC-5	gyrA S83L, marR S3N, pmrB V161G
806362	P1401	MDR	998	IncB/O/K/Z_2, IncFIA_1, IncFIB(pB171)_1_pB171, IncFII(pRSB107)_1_pRSB107, IncN2_1	aph(3)-Ib, aph(6)-Id, blaEC-5, blaTEM-1, sul2, tet(B)	marR S3N
772417	P1078	non-MDR	998	IncI1_1_Alpha, IncX1_1	blaEC-5	marR S3N
767771	P1008	non-MDR	998	Col156_1, IncFIB(AP001918)_1, IncFII(29)_1_pUTI89	blaEC-5	marR S3N
793481	P1239	non-MDR	998	IncI1_1_Alpha, IncX4_1	blaEC-5	marR S3N
794283	P1307	non-MDR	998		blaEC-5	marR S3N
698756	P263	non-MDR	998	Col(MG828)_1, ColRNAI_1, IncX1_1	blaEC-5	marR S3N
757867	P825	non-MDR	998	Col156_1, IncFIB(AP001918)_1, IncFII(29)_1_pUTI89	blaEC-5	marR S3N
806636	P1410	non-MDR	998	IncX1_1	blaEC-5	marR S3N
838584	P1710	non-MDR	998	IncX1_1	blaEC-5	marR S3N
710459	P463	MDR	998	IncFIA_1, IncFIB(AP001918)_1, IncFII(pRSB107)_1_pRSB107	aph(3)-Ib, aph(6)-Id, blaEC-5, blaTEM-1, dfrA8, sul2	gyrA S83L, marR S3N
736175	P620	non-MDR	998	IncFIA_1, IncFIB(AP001918)_1, IncFIC(FII)_1	blaEC-5, blaTEM-1	marR S3N
767755	P555	non-MDR	998			marR S3N
767869	P84	non-MDR	998	Col156_1, IncFIB(AP001918)_1, IncFII(29)_1_pUTI89, IncI1_1_Alpha	blaEC-5, tet(B)	gyrA S83L, marR S3N
768313	P84	non-MDR	998	Col156_1, IncFIB(AP001918)_1, IncFII(29)_1_pUTI89, IncI1_1_Alpha	blaEC-5, tet(B)	gyrA S83L, marR S3N
823082	P1546	non-MDR	998		blaEC-5	marR S3N
837812	P1635	non-MDR	998		blaEC-5	marR S3N
838832	P1735	non-MDR	998	Col156_1, IncFIB(AP001918)_1, IncFIC(FII)_1	blaEC-5	marR S3N
838874	P1739	non-MDR	998	ColRNAI_1, IncFIB(AP001918)_1, IncFII(29)_1_pUTI89	blaEC-5	gyrA S83L, marR S3N
839004	P1752	non-MDR	998	Col156_1, IncFIA_1, IncFIB(AP001918)_1, IncFIC(FII)_1	aph(3)-Ib, aph(6)-Id, blaEC-5, tet(B)	marR S3N
757955	P832	non-MDR	998		blaEC-5	marR S3N
793659	P1256	non-MDR	998		blaEC-5	marR S3N
781667	P1172	non-MDR	998	Col156_1, Col440II_1, ColRNAI_1	blaEC-5	marR S3N
709277	P362	non-MDR	998	Col156_1, Col440II_1, ColRNAI_1	blaEC-5	marR S3N
708983	P338	non-MDR	998	IncN3_1, IncX5_2	blaEC-5	marR S3N
750117	P735	non-MDR	1049		blaEC-8
766365	P46	MDR	1049	IncI1_1_Alpha	blaEC-8
758441	P874	non-MDR	1136	ColRNAI_1, IncB/O/K/Z_1, IncB/O/K/Z_2	aph(6)-Id, blaEC-15, dfrA14, sul2
839038	P1755	non-MDR	1141		blaEC
734983	P523	non-MDR	1148		blaEC-15
839134	P1765	MDR	1155	ColRNAI_1, IncFIB(AP001918)_1, IncFIC(FII)_1, IncFII(pHN7A8)_1_pHN7A8	blaEC-5	uhpT E350Q
749679	P700	non-MDR	1155	IncFIB(AP001918)_1, IncFIC(FII)_1	blaEC-5, blaTEM-1	uhpT E350Q
698668	P255	non-MDR	1159	IncFIB(AP001918)_1		marR S3N
781263	P1143	non-MDR	1161	IncFIB(AP001918)_1	blaEC-5
749363	P676	non-MDR	1170		blaEC-5	uhpT E350Q
730315	P476	MDR	1177	Col(BS512)_1, Col156_1, ColRNAI_1, IncFIB(AP001918)_1, IncFII(29)_1_pUTI89	aac(3)-IId, blaEC-8, blaTEM-1	cyaA S352T, gyrA D87N, gyrA S83L, parC S80I, parE I464F
734941	P520	MDR	1177	Col(MG828)_1, Col156_1, ColRNAI_1, IncFIB(AP001918)_1, IncFII(29)_1_pUTI89	aadA5, blaEC-8, blaTEM-1, dfrA17, sul1	cyaA S352T, gyrA S83L, parC S80I
780091	P520	MDR	1177	Col156_1, ColRNAI_1, IncFIB(AP001918)_1, IncFII(29)_1_pUTI89	aadA5, blaEC-8, blaTEM-1, dfrA17, sul1	cyaA S352T, gyrA S83L, parC S80I
709929	P85	MDR	1193	Col(BS512)_1, Col(MG828)_1, Col156_1, ColRNAI_1, IncB/O/K/Z_1, IncFIA_1, IncFIB(AP001918)_1, IncI1_1_Alpha	blaEC-5, blaTEM-1, dfrA17	gyrA D87N, gyrA S83L, marR S3N, parC S80I, parE L416F, uhpT E350Q
748999	P647	MDR	1193	Col(BS512)_1, Col156_1, IncB/O/K/Z_2, IncFIA_1, IncFIB(AP001918)_1	aph(3)-Ib, aph(6)-Id, blaEC-5, blaTEM-1, dfrA17, sul2, tet(B)	gyrA D87N, gyrA S83L, marR S3N, parC S80I, parE L416F, uhpT E350Q
750659	P405	non-MDR	1193	Col(BS512)_1, Col156_1, IncFIA_1, IncFIB(AP001918)_1	blaEC-5	gyrA D87N, gyrA S83L, marR S3N, parC S80I, parE L416F, pmrB V161G, uhpT E350Q
837992	P1653	non-MDR	1193	Col(BS512)_1, IncFIA_1, IncFIB(AP001918)_1	blaEC-5	gyrA D87N, gyrA S83L, marR S3N, parC S80I, parE L416F, pmrB V161G, uhpT E350Q
756225	P453	MDR	1193	Col(BS512)_1, Col156_1, IncFIA_1, IncFIB(AP001918)_1	aph(3)-Ib, aph(6)-Id, blaEC-5, blaTEM-1, dfrA17, sul2, tet(B)	gyrA D87N, gyrA S83L, marR S3N, parC S80I, parE L416F, uhpT E350Q
766381	P453	MDR	1193	Col(BS512)_1, Col156_1, IncFIA_1, IncFIB(AP001918)_1	aph(3)-Ib, aph(6)-Id, blaEC-5, blaTEM-1, dfrA17, sul2, tet(B)	gyrA D87N, gyrA S83L, marR S3N, parC S80I, parE L416F, uhpT E350Q
836796	P1583	MDR	1193	Col156_1, IncFIA_1, IncFIB(AP001918)_1	aph(3)-Ib, blaEC-5, blaTEM-1	gyrA D87N, gyrA S83L, marR S3N, parC S80I, parE L416F, uhpT E350Q
698764	P264	non-MDR	1193	Col(BS512)_1, Col(MG828)_1, Col156_1, ColRNAI_1, IncFIA_1, IncFIB(AP001918)_1	blaEC-5	gyrA D87N, gyrA S83L, marR S3N, parC S80I, parE L416F, uhpT E350Q
758909	P90	non-MDR	1193	Col(BS512)_1, Col156_1, Col8282_1, IncFIA_1, IncFIB(AP001918)_1	aph(3)-Ib, aph(6)-Id, blaEC-5, blaTEM-1, sul2	gyrA D87N, gyrA S83L, marR S3N, parC S80I, parE L416F, uhpT E350Q
807664	P1444	MDR	1193	Col(BS512)_1, Col156_1, ColRNAI_1, IncFIA_1, IncFIB(AP001918)_1	aac(3)-IId, aadA5, aph(3)-Ib, aph(6)-Id, blaEC-5, blaTEM-1, dfrA17, sul1, sul2, tet(A)	gyrA D87N, gyrA S83L, marR S3N, parC S80I, parE L416F, uhpT E350Q
807672	P1445	MDR	1193	Col(BS512)_1, Col156_1, ColpVC_1, IncFIA_1, IncFIB(AP001918)_1	aadA5, aph(3)-Ib, aph(6)-Id, blaCTX-M-27, blaEC-5, dfrA17, sul1, sul2, tet(A)	gyrA D87N, gyrA S83L, marR S3N, parC S80I, parE L416F, uhpT E350Q
782099	P1203	non-MDR	1193	Col156_1, IncFIA_1, IncFIB(AP001918)_1, IncI1_1_Alpha	blaEC-5	gyrA D87N, gyrA S83L, marR S3N, parC S80I, parE L416F, uhpT E350Q
748949	P644	non-MDR	1193	Col(BS512)_1, Col156_1, Col8282_1, ColRNAI_1, IncFIA_1, IncFIB(AP001918)_1	blaEC-5	gyrA D87N, gyrA S83L, marR S3N, parC S80I, parE L416F, uhpT E350Q
792865	P1226	MDR	1193	Col(BS512)_1, Col(MG828)_1, Col156_1, ColRNAI_1, IncFIA_1, IncFIB(AP001918)_1, IncFII(pHN7A8)_1_pHN7A8, IncI1_1_Alpha	aadA5, aph(3)-Ib, aph(6)-Id, blaEC-5, blaTEM-1, dfrA17, sul1, sul2, tet(A)	gyrA D87N, gyrA S83L, marR S3N, parC S80I, parE L416F, uhpT E350Q
747793	P630	MDR	1193	Col(BS512)_1, Col156_1, ColRNAI_1, IncFIA_1, IncFIB(AP001918)_1, IncI1_1_Alpha	aac(3)-IId, blaEC-5, blaTEM-1	gyrA D87N, gyrA S83L, marR S3N, parC S80I, parE L416F, uhpT E350Q
734715	P504	MDR	1193	Col(BS512)_1, Col156_1, ColRNAI_1, IncB/O/K/Z_2	blaEC-5	ampC T-32A, gyrA D87N, gyrA S83L, marR S3N, parC S80I, parE L416F, uhpT E350Q
756283	P795	MDR	1193	Col(BS512)_1, Col156_1, IncFIA_1, IncFIB(AP001918)_1, IncI1_1_Alpha	aac(3)-IId, aadA5, aph(3)-Ib, aph(6)-Id, blaEC-5, blaTEM-1, dfrA17, sul1, sul2, tet(A)	gyrA D87N, gyrA S83L, marR S3N, parC S80I, parE L416F, uhpT E350Q
807752	P1449	MDR	1193	Col(BS512)_1, Col156_1, ColRNAI_1, IncFIA_1, IncFIB(AP001918)_1	aph(3)-Ib, aph(6)-Id, blaEC-5, blaTEM-1, dfrA17, sul2, tet(B)	gyrA D87N, gyrA S83L, marR S3N, parC S80I, parE L416F, uhpT E350Q
839062	P1758	non-MDR	1193	Col(BS512)_1, ColRNAI_1	blaEC-5	gyrA D87N, gyrA S83L, marR S3N, parC S80I, parE L416F, uhpT E350Q
758281	P860	non-MDR	1193	Col(BS512)_1, IncFIA_1, IncFIB(AP001918)_1	blaEC-5	gyrA D87N, gyrA S83L, parC S80I, parE L416F, uhpT E350Q
837942	P1648	non-MDR	1193	Col(BS512)_1, IncFIA_1, IncFIB(AP001918)_1	blaEC-5	gyrA D87N, gyrA S83L, parC S80I, parE L416F, uhpT E350Q
766323	P937	MDR	1193	Col(BS512)_1, Col156_1, ColRNAI_1, IncFIA_1, IncFIB(AP001918)_1, IncI1_1_Alpha	blaEC-5, blaTEM-1	gyrA D87N, gyrA S83L, marR S3N, parC S80I, parE L416F, uhpT E350Q
698490	P239	non-MDR	1193	Col(BS512)_1, IncFIA_1, IncFIB(AP001918)_1	blaEC-5	gyrA D87N, gyrA S83L, marR S3N, parC S80I, parE L416F, uhpT E350Q
709785	P405	non-MDR	1193	Col(BS512)_1, Col156_1, IncFIA_1, IncFIB(AP001918)_1	blaEC-5	gyrA D87N, gyrA S83L, marR S3N, parC S80I, parE L416F, pmrB V161G, uhpT E350Q
749267	P670	MDR	1193	Col(BS512)_1, Col156_1, Col8282_1, ColRNAI_1, IncFIA_1, IncFIB(AP001918)_1	blaEC-5, dfrA17, tet(B)	gyrA D87N, gyrA S83L, marR S3N, parC S80I, parE L416F, uhpT E350Q
759009	P917	non-MDR	1193	Col(BS512)_1, Col156_1, Col8282_1, ColRNAI_1, IncFIA_1, IncFIB(AP001918)_1	blaEC-5	gyrA D87N, gyrA S83L, marR S3N, parC S80I, parE L416F, uhpT E350Q
767789	P1009	non-MDR	1193	Col156_1, IncFIA_1, IncFIB(AP001918)_1	blaEC-5	gyrA D87N, gyrA S83L, marR S3N, parC S80I, parE L416F, uhpT E350Q
698894	P275	MDR	1193	Col(BS512)_1, Col156_1, ColRNAI_1, IncFIA_1, IncFIB(AP001918)_1	aph(3)-Ib, aph(6)-Id, blaEC-5, blaTEM-1, dfrA17, sul2, tet(B)	gyrA D87N, gyrA S83L, marR S3N, parC S80I, parE L416F, uhpT E350Q
766479	P275	MDR	1193	Col(MG828)_1, Col156_1, ColRNAI_1, IncFIA_1, IncFIB(AP001918)_1	aph(3)-Ib, aph(6)-Id, blaEC-5, blaTEM-1, dfrA17, sul2, tet(B)	gyrA D87N, gyrA S83L, marR S3N, parC S80I, parE L416F, uhpT E350Q
838954	P1747	non-MDR	1193	Col(BS512)_1, Col156_1, ColRNAI_1, IncB/O/K/Z_2, IncFIA_1, IncFIB(AP001918)_1	aph(3)-Ib, aph(6)-Id, blaEC-5, blaTEM-1, sul2	gyrA D87N, gyrA S83L, marR S3N, parC S80I, parE L416F, uhpT E350Q
697404	P32	non-MDR	1193	Col(BS512)_1, Col(MG828)_1, ColRNAI_1	blaEC-5	gyrA D87N, gyrA S83L, marR S3N, parC S80I, parE L416F, uhpT E350Q
772803	P32	non-MDR	1193	Col(BS512)_1, Col(MG828)_1, ColRNAI_1	blaEC-5	gyrA D87N, gyrA S83L, marR S3N, parC S80I, parE L416F, uhpT E350Q
730399	P482	MDR	1193	Col(BS512)_1, Col156_1, ColRNAI_1, IncFIA_1, IncFIB(AP001918)_1	aac(3)-IId, aadA5, aph(3)-Ib, aph(6)-Id, blaEC-5, blaTEM-1, dfrA17, sul1, sul2, tet(A)	gyrA D87N, gyrA S83L, marR S3N, parC S80I, parE L416F, uhpT E350Q
698378	P125	MDR	1193	Col(BS512)_1, Col156_1, IncB/O/K/Z_3, IncFIA_1, IncFIB(AP001918)_1	aadA5, aph(3)-Ib, aph(6)-Id, blaEC-5, blaTEM-1, dfrA17, sul1, sul2, tet(A)	gyrA D87N, gyrA S83L, parC S80I, parE L416F, uhpT E350Q
836594	P1563	MDR	1193	Col156_1, IncB/O/K/Z_3, IncFIA_1, IncFIB(AP001918)_1	aph(3)-Ib, aph(6)-Id, blaEC-5, blaTEM-1, dfrA17, sul1, sul2, tet(A)	gyrA D87N, gyrA S83L, parC S80I, parE L416F, uhpT E350Q
792697	P125	MDR	1193	Col(BS512)_1, Col156_1, IncB/O/K/Z_3, IncFIA_1, IncFIB(AP001918)_1	aadA5, aph(3)-Ib, aph(6)-Id, blaEC-5, blaTEM-1, dfrA17, sul2, tet(A)	gyrA D87N, gyrA S83L, parC S80I, parE L416F, uhpT E350Q
758837	P123	non-MDR	1193	Col(BS512)_1, Col156_1, IncFIA_1, IncFIB(AP001918)_1, IncI1_1_Alpha	blaEC-5	gyrA D87N, gyrA S83L, marR S3N, parC S80I, parE L416F, uhpT E350Q
836712	P1575	MDR	1193	Col(BS512)_1, Col156_1, IncFIA_1, IncFIB(AP001918)_1	aph(3)-Ib, aph(6)-Id, blaEC-5, blaTEM-1, dfrA17, sul2, tet(B)	gyrA D87N, gyrA S83L, marR S3N, parC S80I, parE L416F, uhpT E350Q
836738	P1577	MDR	1193	Col(BS512)_1, Col156_1, IncFIA_1, IncFIB(AP001918)_1, IncN3_1	aph(3)-Ib, aph(6)-Id, blaEC-5, blaTEM-1, dfrA17, sul2, tet(B)	gyrA D87N, gyrA S83L, marR S3N, parC S80I, parE L416F, uhpT E350Q
838488	P1701	non-MDR	1193	Col(BS512)_1, Col156_1, ColRNAI_1, IncFIA_1, IncFIB(AP001918)_1	blaEC-5	gyrA D87N, gyrA S83L, marR S3N, parC S80I, parE L416F, uhpT E350Q
838462	P1699	non-MDR	1193	Col(BS512)_1, Col156_1, ColRNAI_1, IncFIA_1, IncFIB(AP001918)_1	blaEC-5	gyrA D87N, gyrA S83L, marR S3N, parC S80I, parE L416F, uhpT E350Q
838470	P1700	non-MDR	1193	Col(BS512)_1, Col156_1, ColRNAI_1, IncFIA_1, IncFIB(AP001918)_1	blaEC-5	gyrA D87N, gyrA S83L, marR S3N, parC S80I, parE L416F, uhpT E350Q
735285	P546	non-MDR	1193	Col(BS512)_1, Col156_1, ColRNAI_1	blaEC-5	gyrA D87N, gyrA S83L, marR S3N, parC S80I, parE L416F, uhpT E350Q
730381	P112	MDR	1193	Col(BS512)_1, Col156_1, Col8282_1, ColRNAI_1, IncFIA_1, IncFIB(AP001918)_1	aac(3)-IId, aadA5, aph(3)-Ib, aph(6)-Id, blaEC-5, blaTEM-1, dfrA17, sul1, sul2, tet(A)	gyrA D87N, gyrA S83L, marR S3N, parC S80I, parE L416F, uhpT E350Q
749161	P661	non-MDR	1193	Col(MG828)_1, Col156_1, ColRNAI_1, IncFIA_1, IncFIB(AP001918)_1	blaEC-5, blaTEM-1	gyrA D87N, gyrA S83L, marR S3N, parC S80I, parE L416F, uhpT E350Q
750595	P776	non-MDR	1193	Col(BS512)_1, Col156_1, ColRNAI_1, IncFIA_1, IncFIB(AP001918)_1	blaEC-5, blaTEM-1	gyrA D87N, gyrA S83L, marR S3N, parC S80I, parE L416F, uhpT E350Q
756209	P112	MDR	1193	Col(BS512)_1, Col156_1, Col8282_1, ColRNAI_1, IncFIA_1, IncFIB(AP001918)_1	aac(3)-IId, aadA5, aph(3)-Ib, aph(6)-Id, blaEC-5, blaTEM-1, dfrA17, sul2, tet(A)	gyrA D87N, gyrA S83L, marR S3N, parC S80I, parE L416F, uhpT E350Q
805002	P1350	MDR	1193	Col(BS512)_1, Col156_1, IncFIA_1, IncFIB(AP001918)_1, IncX1_4	aph(3)-Ib, aph(6)-Id, blaEC-5, blaTEM-1, sul2, tet(A)	gyrA D87N, gyrA S83L, marR S3N, parC S80I, parE L416F, uhpT E350Q
807550	P1440	MDR	1193	Col(BS512)_1, Col(MG828)_1, Col156_1, IncFIA_1, IncFIB(AP001918)_1, IncI1_1_Alpha	aph(3)-Ib, aph(6)-Id, blaEC-5, blaTEM-1, dfrA17, sul2, tet(B)	gyrA D87N, gyrA S83L, marR S3N, parC S80I, parE L416F, uhpT E350Q
698916	P13	MDR	1193	Col(BS512)_1, Col156_1, ColRNAI_1, IncFIA_1, IncFIB(AP001918)_1	dfrA17, tet(B)	gyrA D87N, gyrA S83L, marR S3N, parC S80I, parE L416F, uhpT E350Q
748931	P643	MDR	1193	Col(BS512)_1, Col(MG828)_1, Col156_1, ColRNAI_1, IncFIA_1, IncFIB(AP001918)_1	blaEC-5, dfrA17, tet(B)	gyrA D87N, gyrA S83L, marR S3N, parC S80I, parE L416F, uhpT E350Q
759113	P927	non-MDR	1193	Col(BS512)_1, Col156_1, ColRNAI_1, IncFIA_1, IncFIB(AP001918)_1	aph(3)-Ib, aph(6)-Id, blaEC-5, blaTEM-1, sul2	gyrA D87N, gyrA S83L, marR S3N, parC S80I, parE L416F, uhpT E350Q
805334	P98	MDR	1193	Col(BS512)_1, Col156_1, ColRNAI_1, IncFIA_1, IncFIB(AP001918)_1	blaEC-5, dfrA17, tet(B)	gyrA D87N, gyrA S83L, marR S3N, parC S80I, parE L416F, uhpT E350Q
697874	P188	MDR	1193	Col(BS512)_1, Col(MG828)_1, Col156_1, ColRNAI_1, IncFIA_1, IncFIB(AP001918)_1, IncI_Gamma_1	aac(3)-IIe, aac(6)-Ib-cr5, aph(3)-Ib, aph(6)-Id, blaCTX-M-15, blaEC-5, blaOXA-1, dfrA17, sul2	gyrA D87N, gyrA S83L, marR S3N, parC S80I, parE L416F, uhpT E350Q
699058	P188	MDR	1193	Col(BS512)_1, Col(MG828)_1, Col156_1, ColRNAI_1, IncFIA_1, IncFIB(AP001918)_1, IncI_Gamma_1	aac(3)-IIe, aac(6)-Ib-cr5, aph(3)-Ib, aph(6)-Id, blaCTX-M-15, blaEC-5, blaOXA-1, dfrA17, tet(B)	gyrA D87N, gyrA S83L, marR S3N, parC S80I, parE L416F, uhpT E350Q
704929	P188	MDR	1193	Col(BS512)_1, Col(MG828)_1, Col156_1, ColRNAI_1, IncFIA_1, IncFIB(AP001918)_1, IncI_Gamma_1	aac(3)-IIe, aac(6)-Ib-cr5, aph(3)-Ib, aph(6)-Id, blaCTX-M-15, blaEC-5, blaOXA-1, dfrA17, sul2, tet(B)	gyrA D87N, gyrA S83L, marR S3N, parC S80I, parE L416F, uhpT E350Q
730453	P188	MDR	1193	Col(BS512)_1, Col(MG828)_1, Col156_1, ColRNAI_1, IncFIA_1, IncFIB(AP001918)_1, IncI_Gamma_1	aac(3)-IIe, aac(6)-Ib-cr5, aph(3)-Ib, aph(6)-Id, blaCTX-M-15, blaEC-5, dfrA17, sul2, tet(B)	gyrA D87N, gyrA S83L, marR S3N, parC S80I, parE L416F, uhpT E350Q
747903	P35	MDR	1193	Col(BS512)_1, IncFIA_1, IncFIB(AP001918)_1	aadA5, aph(3)-Ib, aph(6)-Id, blaCTX-M-27, blaEC-5, dfrA17, sul1, sul2, tet(A)	gyrA D87N, gyrA S83L, marR S3N, parC S80I, parE L416F, uhpT E350Q
747911	P35	MDR	1193	Col(BS512)_1, Col156_1, IncFIA_1, IncFIB(AP001918)_1	aadA5, aph(3)-Ib, aph(6)-Id, blaCTX-M-27, blaEC-5, dfrA17, sul1, sul2, tet(A)	gyrA D87N, gyrA S83L, marR S3N, parC S80I, parE L416F, uhpT E350Q
792903	P108	MDR	1193	Col(BS512)_1, Col156_1, IncFIA_1, IncFIB(AP001918)_1	aac(3)-IId, aadA5, blaCTX-M-55, blaEC-5, blaTEM-1, dfrA17, sul1	gyrA D87N, gyrA S83L, marR S3N, parC S80I, parE L416F, uhpT E350Q
807500	P1439	MDR	1193	Col(BS512)_1, ColRNAI_1, IncFIA_1, IncX1_1	aac(3)-IId, aadA5, aph(3)-Ib, blaCTX-M-55, blaEC-5, blaTEM-1, catA2, dfrA17, qnrS1, sul2, tet(A)	gyrA D87N, gyrA S83L, marR S3N, parC S80I, parE L416F, uhpT E350Q
836704	P1574	MDR	1193	Col(BS512)_1, Col156_1, Col440I_1, ColpVC_1, IncFIA_1, IncFIB(AP001918)_1	aadA5, blaCTX-M-27, blaEC-5, dfrA17, sul1	gyrA D87N, gyrA S83L, marR S3N, parC S80I, parE L416F, uhpT E350Q
704911	P314	MDR	1193	Col(BS512)_1, Col(MG828)_1, Col156_1, Col8282_1, IncB/O/K/Z_2, IncFIA_1, IncFIB(AP001918)_1	aac(3)-IId, aadA5, aph(3)-Ib, aph(6)-Id, blaCTX-M-64, blaEC-5, blaTEM-1, sul1, sul2, tet(A)	gyrA D87N, gyrA S83L, marR S3N, parC S80I, parE L416F, uhpT E350Q
747929	P35	MDR	1193	Col(BS512)_1, Col156_1, IncFIA_1, IncFIB(AP001918)_1	aadA5, aph(3)-Ib, blaCTX-M-27, blaEC-5, dfrA17, sul1, sul2	gyrA D87N, gyrA S83L, marR S3N, parC S80I, parE L416F, uhpT E350Q
767045	P951	non-MDR	1193	Col(BS512)_1, Col156_1, ColRNAI_1, IncFIA_1, IncFIB(AP001918)_1, IncI1_1_Alpha	blaEC-5	gyrA D87N, gyrA S83L, marR S3N, parC S80I, parE L416F, uhpT E350Q
708959	P335	non-MDR	1193	Col(BS512)_1, Col156_1, ColRNAI_1	blaEC-5	gyrA D87N, gyrA S83L, marR S3N, parC S80I, parE L416F, uhpT E350Q
698100	P208	MDR	1193	Col(BS512)_1, Col156_1, Col440I_1, ColRNAI_1, IncFIA_1, IncFIB(AP001918)_1	aph(3)-Ib, aph(6)-Id, blaEC-5, blaTEM-1, dfrA17, sul2, tet(B)	gyrA D87N, gyrA S83L, marR S3N, parC S80I, parE L416F, uhpT E350Q
698482	P238	MDR	1193	Col(BS512)_1, Col156_1, IncFIA_1, IncFIB(AP001918)_1	aph(3)-Ib, aph(6)-Id, blaEC-5, blaTEM-1, dfrA17, sul2, tet(B)	gyrA D87N, gyrA S83L, marR S3N, parC S80I, parE L416F, uhpT E350Q
698554	P245	MDR	1193	Col156_1, ColRNAI_1, IncFIA_1, IncFIB(AP001918)_1, IncFII(pHN7A8)_1_pHN7A8	aph(3)-Ib, aph(6)-Id, blaEC-5, blaTEM-1, dfrA8, sul2, tet(B)	gyrA D87N, gyrA S83L, marR S3N, parC S80I, parE L416F, uhpT E350Q
698772	P115	MDR	1193	Col(BS512)_1, Col156_1, IncFIA_1, IncFIB(AP001918)_1	aph(3)-Ib, aph(6)-Id, blaEC-5, blaTEM-1, dfrA17, sul2, tet(B)	gyrA D87N, gyrA S83L, marR S3N, parC S80I, parE L416F, uhpT E350Q
698676	P256	non-MDR	1193	Col(BS512)_1, Col156_1, IncFIA_1, IncFIB(AP001918)_1	aph(3)-Ib, aph(6)-Id, blaEC-5, blaTEM-1, sul2	gyrA D87N, gyrA S83L, marR S3N, parC S80I, parE L416F, uhpT E350Q
708887	P329	MDR	1193	Col(BS512)_1, Col156_1, IncB/O/K/Z_1, IncFIA_1, IncFIB(AP001918)_1	blaEC-5, dfrA14, tet(B)	gyrA D87N, gyrA S83L, marR S3N, parC S80I, parE L416F, uhpT E350Q
709059	P3	non-MDR	1193	Col(BS512)_1, Col8282_1	blaEC-5	gyrA D87N, gyrA S83L, marR S3N, parC S80I, parE L416F, uhpT E350Q
709689	P396	MDR	1193	Col(BS512)_1, Col156_1, ColRNAI_1, IncFIA_1, IncFIB(AP001918)_1, IncI1_1_Alpha, IncX1_1	aph(3)-Ib, aph(6)-Id, blaEC-5, blaTEM-1, dfrA17, sul2, tet(B)	gyrA D87N, gyrA S83L, marR S3N, parC S80I, parE L416F, uhpT E350Q
710055	P428	MDR	1193	Col156_1, IncFIA_1, IncFIB(AP001918)_1	aph(3)-Ib, aph(6)-Id, blaEC-5, blaTEM-1, dfrA17, sul2, tet(B)	gyrA D87N, gyrA S83L, marR S3N, parC S80I, parE L416F, uhpT E350Q
734925	P518	MDR	1193	Col(BS512)_1, Col156_1, IncFIA_1, IncFIB(AP001918)_1	aph(3)-Ib, aph(6)-Id, blaEC-5, blaTEM-1, dfrA17, sul2, tet(B)	gyrA D87N, gyrA S83L, marR S3N, parC S80I, parE L416F, uhpT E350Q
735903	P597	non-MDR	1193	Col(MG828)_1, Col156_1, IncFIA_1, IncFIB(AP001918)_1	aph(3)-Ib, aph(6)-Id, blaEC-5, blaTEM-1, sul2	gyrA D87N, gyrA S83L, marR S3N, parC S80I, parE L416F, uhpT E350Q
736053	P609	non-MDR	1193	Col(BS512)_1, IncFIA_1	blaEC-5	gyrA D87N, gyrA S83L, marR S3N, parC S80I, parE L416F, uhpT E350Q
748957	P518	MDR	1193	Col156_1, IncFIA_1, IncFIB(AP001918)_1	aph(3)-Ib, aph(6)-Id, blaEC-5, blaTEM-1, dfrA17, sul2, tet(B)	gyrA D87N, gyrA S83L, marR S3N, parC S80I, parE L416F, uhpT E350Q
749321	P518	MDR	1193	Col(BS512)_1, IncFIA_1, IncFIB(AP001918)_1	aph(3)-Ib, aph(6)-Id, blaEC-5, blaTEM-1, dfrA17, sul2, tet(B)	gyrA D87N, gyrA S83L, marR S3N, parC S80I, parE L416F, uhpT E350Q
749485	P685	non-MDR	1193	Col(BS512)_1, Col156_1, IncFIA_1, IncFIB(AP001918)_1	aph(3)-Ib, aph(6)-Id, blaEC-5, blaTEM-1, sul2	gyrA D87N, gyrA S83L, marR S3N, parC S80I, parE L416F, uhpT E350Q
750247	P518	MDR	1193	Col(BS512)_1, Col156_1, IncFIA_1	aph(3)-Ib, aph(6)-Id, blaEC-5, sul2, tet(B)	gyrA D87N, gyrA S83L, marR S3N, parC S80I, parE L416F, uhpT E350Q
750481	P766	non-MDR	1193	Col(MG828)_1, Col156_1, Col8282_1, IncFIA_1, IncFIB(AP001918)_1		gyrA D87N, gyrA S83L, marR S3N, parC S80I, parE L416F, uhpT E350Q
750579	P774	MDR	1193	Col(BS512)_1, Col156_1, ColRNAI_1, IncFIA_1, IncFIB(AP001918)_1	aph(3)-Ib, aph(6)-Id, blaEC-5, blaTEM-1, dfrA17, sul2, tet(B)	gyrA D87N, gyrA S83L, marR S3N, parC S80I, parE L416F, uhpT E350Q
748037	P640	MDR	1193	Col(MG828)_1, Col156_1, IncFIA_1, IncFIB(AP001918)_1	aac(3)-IId, aadA5, aph(3)-Ib, aph(6)-Id, blaEC-5, blaTEM-1, dfrA17, sul1, sul2, tet(A)	gyrA D87N, gyrA S83L, marR S3N, parC S80I, parE L416F, uhpT E350Q
756179	P789	MDR	1193	Col(BS512)_1, Col156_1, ColRNAI_1, IncFIA_1, IncFIB(AP001918)_1	aph(3)-Ib, aph(6)-Id, blaTEM-1, dfrA17, sul2, tet(B)	gyrA D87N, gyrA S83L, marR S3N, parC S80I, parE L416F, uhpT E350Q
767003	P949	non-MDR	1193	Col(BS512)_1, IncB/O/K/Z_2, IncFIA_1, IncFIB(AP001918)_1	blaEC-5	fabI F203L, gyrA D87N, gyrA S83L, marR S3N, parC S80I, parE L416F, uhpT E350Q
766315	P936	MDR	1193	Col(BS512)_1, Col(MG828)_1, Col156_1, ColRNAI_1, IncB/O/K/Z_2, IncFIA_1, IncFIB(AP001918)_1	aph(3)-Ib, aph(6)-Id, blaEC-5, blaTEM-1, dfrA17, sul2, tet(B)	gyrA D87N, gyrA S83L, marR S3N, parC S80I, parE L416F, uhpT E350Q
766403	P639	MDR	1193	Col(MG828)_1, Col156_1, IncFIA_1, IncFIB(AP001918)_1	aac(3)-IId, blaEC-5, blaTEM-1	gyrA D87N, gyrA S83L, marR S3N, parC S80I, parE L416F, uhpT E350Q
768137	P3	non-MDR	1193	Col(BS512)_1, Col156_1, Col8282_1, ColRNAI_1	blaEC-5	gyrA D87N, gyrA S83L, marR S3N, parC S80I, parE L416F, uhpT E350Q
772071	P89	non-MDR	1193	Col(BS512)_1, Col156_1, IncFIA_1, IncFIB(AP001918)_1	aph(3)-Ib, aph(6)-Id, blaEC-5, blaTEM-1, sul2	gyrA D87N, gyrA S83L, marR S3N, parC S80I, parE L416F, uhpT E350Q
772135	P1058	non-MDR	1193	Col(MG828)_1, Col156_1, IncB/O/K/Z_2, IncFIA_1, IncFIB(AP001918)_1	aph(3)-Ib, aph(6)-Id, blaEC-5, blaTEM-1, sul2	gyrA D87N, gyrA S83L, marR S3N, parC S80I, parE L416F, uhpT E350Q
781319	P110	non-MDR	1193	Col(BS512)_1, Col156_1, Col8282_1, ColRNAI_1, IncFIA_1, IncFIB(AP001918)_1, IncFII_1	blaEC-5	gyrA D87N, gyrA S83L, marR S3N, parC S80I, parE L416F, uhpT E350Q
781529	P1160	non-MDR	1193	Col(BS512)_1, Col(MG828)_1, Col156_1, Col8282_1, ColRNAI_1, IncFIA_1, IncFIB(AP001918)_1, IncI1_1_Alpha	aph(3)-Ib, aph(6)-Id, blaEC-5, blaTEM-1, sul2	gyrA D87N, gyrA S83L, marR S3N, parC S80I, parE L416F, uhpT E350Q
780357	P1135	MDR	1193	Col156_1, IncFIA_1, IncFIB(AP001918)_1	aadA5, aph(3)-Ib, blaEC-5, blaTEM-1, dfrA17, sul1, sul2, tet(A)	gyrA D87N, gyrA S83L, marR S3N, parC S80I, parE L416F, pmrB V161G, uhpT E350Q
782103	P45	non-MDR	1193	Col(BS512)_1, Col156_1, IncFIA_1, IncFIB(AP001918)_1	aph(3)-Ib, aph(6)-Id, blaTEM-1, sul2	gyrA D87N, gyrA S83L, marR S3N, parC S80I, parE L416F, uhpT E350Q
792807	P1223	MDR	1193	Col(BS512)_1, Col156_1, IncFIA_1, IncFIB(AP001918)_1	aph(3)-Ib, aph(6)-Id, blaEC-5, blaTEM-1, dfrA17, sul2, tet(B)	gyrA D87N, gyrA S83L, marR S3N, parC S80I, parE L416F, uhpT E350Q
792881	P936	MDR	1193	Col(BS512)_1, Col(MG828)_1, Col156_1, ColRNAI_1, IncB/O/K/Z_2, IncFIA_1, IncFIB(AP001918)_1	aph(3)-Ib, aph(6)-Id, blaEC-5, dfrA17, sul2, tet(B)	gyrA D87N, gyrA S83L, marR S3N, parC S80I, parE L416F, uhpT E350Q
807454	P396	MDR	1193	Col(BS512)_1, Col(MG828)_1, Col156_1, ColRNAI_1, IncFIA_1, IncFIB(AP001918)_1, IncI1_1_Alpha	aph(3)-Ib, aph(6)-Id, blaEC-5, blaTEM-1, dfrA17, sul2	gyrA D87N, gyrA S83L, marR S3N, parC S80I, parE L416F, uhpT E350Q
807568	P936	MDR	1193	Col(BS512)_1, Col(MG828)_1, Col156_1, ColRNAI_1, IncB/O/K/Z_2, IncFIA_1, IncFIB(AP001918)_1	aph(3)-Ib, aph(6)-Id, blaEC-5, blaTEM-1, dfrA17, tet(B)	gyrA D87N, gyrA S83L, marR S3N, parC S80I, parE L416F, uhpT E350Q
806900	P1422	non-MDR	1193	Col(BS512)_1, Col156_1, IncFIA_1, IncFIB(AP001918)_1	blaEC-5	gyrA D87N, gyrA S83L, marR S3N, parC S80I, parE L416F, uhpT E350Q
821752	P110	non-MDR	1193	Col(BS512)_1, Col156_1, Col8282_1, ColRNAI_1, IncFIA_1, IncFIB(AP001918)_1, IncFII_1	blaEC-5	gyrA D87N, gyrA S83L, marR S3N, parC S80I, parE L416F, uhpT E350Q
824220	P1549	MDR	1193	Col(BS512)_1, Col156_1, IncFIA_1, IncFIB(AP001918)_1	aph(3)-Ib, aph(6)-Id, blaEC-5, blaTEM-1, dfrA17, sul2, tet(B)	gyrA D87N, gyrA S83L, marR S3N, parC S80I, parE L416F, uhpT E350Q
822004	P3	non-MDR	1193	Col(BS512)_1, Col8282_1, ColRNAI_1	blaEC-5	gyrA D87N, gyrA S83L, marR S3N, parC S80I, parE L416F, uhpT E350Q
822280	P518	MDR	1193	Col(BS512)_1, IncFIA_1, IncFIB(AP001918)_1	aph(3)-Ib, aph(6)-Id, blaEC-5, blaTEM-1, dfrA17, sul2, tet(B)	gyrA D87N, gyrA S83L, marR S3N, parC S80I, parE L416F, uhpT E350Q
824392	P1556	MDR	1193	Col(BS512)_1, Col(MG828)_1, Col156_1, IncFIA_1, IncFIB(AP001918)_1, IncI1_1_Alpha	blaEC-5, dfrA17, tet(B)	gyrA D87N, gyrA S83L, marR S3N, parC S80I, parE L416F, uhpT E350Q
836640	P1568	MDR	1193	Col(BS512)_1, Col156_1, IncB/O/K/Z_2, IncFIA_1, IncFIB(AP001918)_1	aac(3)-IId, aadA5, aph(3)-Ib, aph(6)-Id, blaEC-5, blaTEM-1, dfrA17, sul1, sul2, tet(A)	gyrA D87N, gyrA S83L, marR S3N, parC S80I, parE L416F, uhpT E350Q
838840	P1736	non-MDR	1193	Col(BS512)_1, Col156_1, IncFIA_1, IncFIB(AP001918)_1	blaEC-5	gyrA D87N, gyrA S83L, marR S3N, parC S80I, parE L416F, uhpT E350Q
734765	P509	non-MDR	1193	Col(BS512)_1, Col156_1, ColRNAI_1, ColpVC_1, IncFIA_1, IncFIB(AP001918)_1	blaEC-5, blaTEM-1	gyrA D87N, gyrA S83L, marR S3N, parC S80I, parE L416F, uhpT E350Q
749451	P509	non-MDR	1193	Col(BS512)_1, Col156_1, ColRNAI_1, ColpVC_1, IncFIA_1, IncFIB(AP001918)_1	blaEC-5, blaTEM-1	gyrA D87N, gyrA S83L, marR S3N, parC S80I, parE L416F, uhpT E350Q
749477	P684	MDR	1193	Col(BS512)_1, Col156_1, ColRNAI_1, ColpVC_1, IncFIA_1, IncFIB(AP001918)_1	blaEC-5, blaTEM-1	gyrA D87N, gyrA S83L, marR S3N, parC S80I, parE L416F, uhpT E350Q
750683	P509	non-MDR	1193	Col(BS512)_1, Col156_1, ColRNAI_1, ColpVC_1, IncFIA_1, IncFIB(AP001918)_1	blaEC-5, blaTEM-1	gyrA D87N, gyrA S83L, marR S3N, parC S80I, parE L416F, uhpT E350Q
734723	P505	non-MDR	1231	Col156_1, IncFIB(AP001918)_1, IncFII(29)_1_pUTI89	blaEC-5	marR S3N
805528	P625	non-MDR	1231	IncFII(pCoo)_1_pCoo, IncP1_3	blaEC-5, blaTEM-1	marR S3N
781763	P1179	non-MDR	1231	Col156_1, IncFIB(AP001918)_1, IncFIC(FII)_1, IncFII(29)_1_pUTI89	blaEC-5, blaTEM-1	marR S3N
697702	P172	non-MDR	1231	Col156_1, IncFIB(AP001918)_1, IncFII(29)_1_pUTI89	blaEC-5	marR S3N
697622	P164	non-MDR	1236	IncFIB(AP001918)_1, IncI1_1_Alpha	blaEC-5	uhpT E350Q
767691	P1003	non-MDR	1236	IncI1_1_Alpha	blaEC-5	uhpT E350Q
794057	P1286	non-MDR	1236	ColRNAI_1, ColpVC_1, IncFIB(AP001918)_1, IncI1_1_Alpha	blaEC-5	uhpT E350Q
710337	P453	non-MDR	1236	IncFIB(AP001918)_1	blaEC-5	uhpT E350Q
782057	P1200	non-MDR	1257		blaEC-5
735929	P599	MDR	1278	Col156_1, IncFIB(AP001918)_1, IncFII(29)_1_pUTI89	blaEC-5, blaTEM-1
794209	P1299	MDR	1278	Col156_1, IncFIB(AP001918)_1, IncFIC(FII)_1	blaEC-5, blaTEM-1
839088	P1760	MDR	1291	Col440I_1, IncFIB(AP001918)_1, IncFII(Yp)_1_Yersenia, IncFII(pRSB107)_1_pRSB107	aadA2, blaEC, blaTEM-1, dfrA12, sul1, tet(A)
839192	P1771	non-MDR	1304		blaEC-15
758879	P906	non-MDR	1312	ColRNAI_1, pSL483_1	blaEC-15
758135	P848	non-MDR	1314	Col(BS512)_1, Col(MG828)_1	aadA1, blaEC-15, dfrA1	cyaA S352T
838576	P1709	non-MDR	1317	Col156_1, IncFIB(AP001918)_1, IncFII(29)_1_pUTI89	blaEC-5	uhpT E350Q
697630	P165	non-MDR	1317		blaEC-5	uhpT E350Q
697996	P165	non-MDR	1317		blaEC-5	uhpT E350Q
749507	P687	non-MDR	1333	IncB/O/K/Z_2, IncFIB(AP001918)_1, IncFIC(FII)_1	blaEC-5
772299	P1069	non-MDR	1385	Col(MG828)_1, IncFIB(AP001918)_1, IncN_1	blaEC-5
768145	P1032	non-MDR	1385	IncFIB(AP001918)_1	blaEC-5
822096	P1476	non-MDR	1406		blaEC	cyaA S352T
698562	P246	non-MDR	1423	IncY_1	blaEC-15, fosA
757841	P29	MDR	1431	IncFIB(AP001918)_1, IncI1_1_Alpha	aadA1, aadA15, aadA2, aph(3)-Ia, aph(3)-Ib, aph(6)-Id, blaEC-15, blaTEM-1, dfrA14, floR, sul3, tet(A)	gyrA D87N, gyrA S83L, parC S80I, parE S458A
838446	P1697	MDR	1431	IncFIB(AP001918)_1, IncI1_1_Alpha	aadA1, aadA15, aadA2, aph(3)-Ia, aph(3)-Ib, aph(6)-Id, blaEC-15, blaTEM-1, dfrA14, floR, sul3, tet(A)	gyrA D87N, gyrA S83L, parC S80I, parE S458A
768129	P1031	non-MDR	1441	IncFIB(AP001918)_1, IncFII(29)_1_pUTI89	blaEC-5	marR S3N
698440	P235	MDR	1594	Col(MG828)_1, Col440I_1, Col8282_1, ColRNAI_1, ColpVC_1, IncB/O/K/Z_2, IncFIB(AP001918)_1, IncI1_1_Alpha	aadA5, blaEC-15, blaTEM-1, catB3, dfrA1, sul1, tet(A)	cyaA S352T, gyrA D87N, gyrA S83L, parC S80I
768023	P1025	non-MDR	1597	Col156_1, IncX1_4	blaEC-5	uhpT E350Q
768081	P1029	non-MDR	1597	Col156_1, IncX1_4	blaEC-5	uhpT E350Q
759083	P925	non-MDR	1597	Col156_1, Col440I_1, ColRNAI_1, IncFIB(AP001918)_1, IncFIC(FII)_1, IncI1_1_Alpha, IncX4_2	blaEC-5	uhpT E350Q
781271	P1144	non-MDR	1611	IncFIB(K)_1_Kpn3	blaEC-18
768007	P1023	non-MDR	1642	IncI1_1_Alpha, IncY_1	aadA22, blaEC-15, blaTEM-1, lnu(G), sul1	gyrA D87N, gyrA S83L, parC E84G, parC S80I, uhpT E350Q
782007	P1023	non-MDR	1642	IncI1_1_Alpha, IncY_1	aadA22, blaEC-15, blaTEM-1, lnu(G), sul1	gyrA D87N, gyrA S83L, parC E84G, parC S80I, uhpT E350Q
807680	P1446	MDR	1652	Col156_1, IncFIB(AP001918)_1, IncFII_1	aadA5, aph(3)-Ib, aph(6)-Id, blaCTX-M-15, blaEC, blaTEM-1, dfrA17, qnrS1, sul1, sul2, tet(A)	cyaA S352T, uhpT E350Q
749435	P681	non-MDR	1670		blaEC	parE I355T
792701	P133	MDR	1670	IncN_1, IncY_1	aac(6)-Ib-cr5, aadA16, arr-3, blaEC, dfrA27, qnrB6, sul1, tet(A)	parE I355T
838156	P1669	non-MDR	1670		blaEC	parE I355T
709591	P388	non-MDR	1711	IncFII(pCoo)_1_pCoo	blaEC-15
768049	P1026	non-MDR	1722		blaEC-19	cyaA S352T, uhpT E350Q
709219	P356	non-MDR	1724		blaEC-18
730285	P20	MDR	1727	IncFIA(HI1)_1_HI1, IncFIB(K)_1_Kpn3, p0111_1	aph(3)-Ib, aph(6)-Id, blaEC-15, blaTEM-1, sul2
749443	P682	non-MDR	1851	IncFIB(AP001918)_1, IncFIC(FII)_1	blaEC-5	uhpT E350Q
822062	P1474	MDR	1851	Col(MG828)_1, IncFII(pCoo)_1_pCoo	aac(3)-IId, aadA2, blaTEM-1, lnu(F)	uhpT E350Q
710207	P442	non-MDR	1851		blaEC-5	uhpT E350Q
758215	P854	non-MDR	1859	Col156_1, IncFIB(AP001918)_1, IncFII(29)_1_pUTI89, IncY_1	blaEC-5
767981	P854	non-MDR	1859	Col156_1, IncFIB(AP001918)_1, IncFII(29)_1_pUTI89, IncY_1	blaEC-5
838680	P1720	non-MDR	1859	Col156_1, IncFIB(AP001918)_1, IncFII(29)_1_pUTI89, IncY_1	blaEC-5
758861	P905	non-MDR	1859	Col156_1, ColRNAI_1, IncFIB(AP001918)_1, IncFII(29)_1_pUTI89	blaEC-5
772715	P1100	non-MDR	1859	Col156_1, ColRNAI_1, IncFIB(AP001918)_1, IncFII(29)_1_pUTI89	blaEC-5
805204	P1352	non-MDR	1859	Col8282_1, IncFIB(AP001918)_1, IncFII(29)_1_pUTI89, IncI1_1_Alpha, pENTAS02_1	aadA1, aadA2, blaEC-5, blaTEM-34, sul3
805850	P1385	non-MDR	1859	Col156_1, IncFIB(AP001918)_1, IncFII(29)_1_pUTI89, IncI1_1_Alpha, IncY_1	blaEC-5
805906	P1386	non-MDR	1859	Col440I_1, IncFIB(AP001918)_1, IncFII(29)_1_pUTI89	blaEC-5
709251	P360	non-MDR	1859	ColRNAI_1, IncFIB(AP001918)_1, IncFII(29)_1_pUTI89	aph(6)-Id, blaEC-5, dfrA14, sul2
781449	P1045	non-MDR	1859	Col156_1, ColRNAI_1, IncFIB(AP001918)_1, IncFII(29)_1_pUTI89	aph(6)-Id, blaEC-5, dfrA14, sul2
758127	P847	non-MDR	1859	Col156_1, IncFIB(AP001918)_1, IncFII(29)_1_pUTI89	blaEC-5
697664	P168	non-MDR	1859	Col156_1, IncFIB(AP001918)_1, IncFII(29)_1_pUTI89	blaEC-5
698264	P221	non-MDR	1859	Col156_1, IncFIB(AP001918)_1, IncFII(29)_1_pUTI89	blaEC-5
768195	P1036	non-MDR	1859	pSL483_1	blaEC-5
768259	P1036	non-MDR	1859	pSL483_1	blaEC-5
794397	P63	non-MDR	1859	Col156_1, IncFIB(AP001918)_1, IncFII(29)_1_pUTI89	blaEC-5
805376	P1362	non-MDR	1859	Col156_1, IncFIB(AP001918)_1, IncFII(29)_1_pUTI89	blaEC-5
806442	P63	non-MDR	1859	Col156_1, IncFIB(AP001918)_1, IncFII(29)_1_pUTI89	blaEC-5
709411	P372	non-MDR	1859	Col156_1, IncFIB(AP001918)_1, IncFII(29)_1_pUTI89	blaEC-5
750289	P748	non-MDR	1859	Col156_1, ColRNAI_1	blaEC-5
758707	P892	non-MDR	1859	Col156_1, IncFIB(AP001918)_1, IncFII(29)_1_pUTI89, IncFII(pHN7A8)_1_pHN7A8, IncY_1	blaEC-5, blaTEM-1
782209	P1211	non-MDR	1859	Col156_1, ColRNAI_1, IncFIB(AP001918)_1, IncFII(29)_1_pUTI89	aph(6)-Id, blaEC-5, dfrA14, sul2
793625	P1253	non-MDR	1859	Col156_1, IncFIB(AP001918)_1, IncFII(29)_1_pUTI89	blaEC-5
793721	P135	non-MDR	1859	Col156_1, IncFIB(AP001918)_1, IncFIC(FII)_1, IncFII(29)_1_pUTI89, IncI1_1_Alpha	blaEC-5, blaTEM-1
838500	P1703	non-MDR	1859	Col156_1, IncFIB(AP001918)_1, IncFIC(FII)_1, IncFII(29)_1_pUTI89, IncI_Gamma_1	blaEC-5, blaTEM-1
734601	P495	non-MDR	1867	IncFIB(AP001918)_1, IncI1_1_Alpha, IncX1_1	blaEC-5
749969	P723	non-MDR	1884	Col(MG828)_1, IncI1_1_Alpha	blaEC-8	cyaA S352T, parC S57T, uhpT E350Q
766567	P946	MDR	1938	IncFIB(AP001918)_1, IncI1_1_Alpha	ant(2)-Ia, blaCMY-2, blaEC-8, blaTEM-1	uhpT E350Q
709701	P398	non-MDR	1946		blaEC-5	marR S3N
768057	P1027	non-MDR	1946	IncFII(pHN7A8)_1_pHN7A8, IncI2_1_Delta, IncY_1	blaEC-5	marR S3N
772749	P1103	non-MDR	1955		blaEC-8	cyaA S352T, parC S57T
710491	P467	non-MDR	2005		blaEC-15
767835	P1014	non-MDR	2006	p0111_1	aadA1, aadA2, blaEC-15, dfrA12, sul3	gyrA D87N, gyrA S83L, parC S80I, parE S458A, uhpT E350Q
793819	P1268	MDR	2014	Col8282_1, ColRNAI_1, IncFIB(AP001918)_1, IncI1_1_Alpha	blaEC-15, blaTEM-1	ampC C-42T
710361	P456	MDR	2015	IncY_1	blaEC-5	ampC T-32A
759059	P922	non-MDR	2015	IncY_1	blaEC-5
837862	P1640	MDR	2015	IncY_1	blaEC-5	ampC T-32A
837030	P1606	MDR	2015		blaEC-5
758387	P870	MDR	2015		blaEC-5	ampC T-32A
772345	P1071	non-MDR	2015		blaEC-5
734635	P498	non-MDR	2015	Col156_1, Col440I_1, IncFIB(AP001918)_1, IncFIC(FII)_1, IncI1_1_Alpha	blaEC-5, blaTEM-1, tet(A)
734677	P500	non-MDR	2025	IncFIA_1, IncFIB(AP001918)_1, IncFIC(FII)_1, IncFII(pCRY)_1_pCRY	blaEC-15, blaTEM-1
709381	P369	MDR	2076	ColRNAI_1, IncB/O/K/Z_2, IncFIB(AP001918)_1	blaEC-8, blaTEM-1, tet(B)	cyaA S352T
698730	P261	non-MDR	2200	IncI1_1_Alpha	blaEC-8	cyaA S352T, uhpT E350Q
758895	P907	MDR	2227	ColRNAI_1, IncI1_1_Alpha	blaEC-5, blaTEM-1, dfrA1, sul2	parE D475E
806984	P463	non-MDR	2248		blaEC-18
757913	P829	MDR	2279	Col156_1, IncFIB(AP001918)_1, IncFII(29)_1_pUTI89	aph(3)-Ib, aph(6)-Id, blaEC-5, blaTEM-1, dfrA8, sul2, tet(A)	parE I529L, ptsI V25I, uhpT E350Q
734669	P499	non-MDR	2279	Col156_1, IncFIB(AP001918)_1, IncFII(29)_1_pUTI89	aph(3)-Ib, aph(6)-Id, blaEC-5, blaTEM-1, sul2	parE I529L, ptsI V25I, uhpT E350Q
736045	P80	non-MDR	2279	Col156_1, IncFIB(AP001918)_1, IncFII(29)_1_pUTI89	aph(3)-Ib, aph(6)-Id, blaEC-5, blaTEM-1, sul2, tet(A)	parE I529L, ptsI V25I, uhpT E350Q
698618	P251	MDR	2279	Col156_1, ColRNAI_1, IncFIB(AP001918)_1, IncFIC(FII)_1, IncFII(29)_1_pUTI89, IncI1_1_Alpha	aph(3)-Ib, aph(6)-Id, blaEC-5, blaTEM-1, dfrA8, sul2, tet(A)	parE I529L, ptsI V25I, uhpT E350Q
767415	P980	non-MDR	2279	Col156_1, IncFIB(AP001918)_1, IncFII(29)_1_pUTI89	aph(3)-Ib, aph(6)-Id, blaEC-5, blaTEM-1	parE I529L, ptsI V25I, uhpT E350Q
767109	P956	non-MDR	2280		blaEC-15
772021	P1050	non-MDR	2474	IncFIB(AP001918)_1, IncY_1	blaEC-5	marR S3N
772669	P1050	non-MDR	2474	IncFIB(AP001918)_1, IncY_1	blaEC-5	marR S3N
805296	P1356	non-MDR	2521	IncFIB(pB171)_1_pB171	blaEC-15	uhpT E350Q
768321	P1044	non-MDR	2522	ColRNAI_1	blaEC-15
709953	P419	non-MDR	2540	IncHI1B(CIT)_1_pNDM-CIT, p0111_1	blaEC-15
697438	P50	non-MDR	2554	IncB/O/K/Z_1, IncFIB(AP001918)_1, IncFII(29)_1_pUTI89	blaEC-5	marR S3N
767893	P1018	non-MDR	2554	ColRNAI_1, IncB/O/K/Z_1, IncB/O/K/Z_2, IncFIC(FII)_1, IncFII(pCRY)_1_pCRY	blaEC-5	marR S3N
767907	P1018	non-MDR	2554	ColRNAI_1, IncB/O/K/Z_1, IncB/O/K/Z_2, IncFIC(FII)_1	blaEC-5	marR S3N
750431	P761	non-MDR	2554	Col156_1, ColRNAI_1, IncB/O/K/Z_1, IncFIB(AP001918)_1, IncFIC(FII)_1, IncFII(29)_1_pUTI89	blaEC-5	marR S3N
836560	P1560	non-MDR	2556		blaEC-5	uhpT E350Q
837740	P1628	non-MDR	2556	IncFIB(AP001918)_1, IncFIC(FII)_1	blaEC-5	gyrA D87G, uhpT E350Q
750667	P780	non-MDR	2558		blaEC-5
758829	P780	non-MDR	2558		blaEC-5
758853	P904	non-MDR	2562	Col8282_1, ColpVC_1, IncI_Gamma_1, IncX4_2, IncY_1	blaEC-8, blaTEM-1, qnrS1, sul2, tet(A)	cyaA S352T, uhpT E350Q
756259	P792	non-MDR	2585		blaEC-8	gyrA D87G
698302	P224	non-MDR	2604		blaEC-5
772441	P1080	non-MDR	2617	Col(BS512)_1, Col(MP18)_1, Col156_1, Col8282_1, ColRNAI_1, IncFII(pRSB107)_1_pRSB107	blaEC-5	cyaA S352T, parE I355T, uhpT E350Q
698118	P209	non-MDR	2619	Col156_1, IncFIB(AP001918)_1, IncFII(29)_1_pUTI89	blaEC-5	marR S3N
759139	P209	non-MDR	2619	Col156_1, IncFIB(AP001918)_1, IncFII(29)_1_pUTI89	blaEC-5	marR S3N
781457	P1156	non-MDR	2619	Col156_1, IncFIB(AP001918)_1, IncFII(29)_1_pUTI89	blaEC-5	marR S3N
767191	P964	non-MDR	2619	Col156_1, Col8282_1, IncFIB(AP001918)_1, IncFIC(FII)_1	blaEC-5	marR S3N
698836	P270	non-MDR	2619	Col156_1, IncFIB(AP001918)_1, IncFII(29)_1_pUTI89	blaEC-5	marR S3N
735437	P557	MDR	2619	Col156_1, IncFIB(AP001918)_1, IncFII(29)_1_pUTI89, p0111_1	blaEC-5	marR S3N
750037	P729	non-MDR	2619	Col156_1, IncFIB(AP001918)_1, IncFII(29)_1_pUTI89	blaEC-5	marR S3N
750415	P759	non-MDR	2619	Col156_1, IncFIB(AP001918)_1, IncFII(29)_1_pUTI89, p0111_1	blaEC-5, blaTEM-1	marR S3N
758185	P851	non-MDR	2619	Col156_1, ColRNAI_1, IncFIB(AP001918)_1, IncFII(29)_1_pUTI89	blaEC-5	marR S3N
767117	P957	non-MDR	2619	Col156_1, IncFIB(AP001918)_1, IncFII(29)_1_pUTI89	blaEC-5	marR S3N
822222	P653	non-MDR	2619	Col156_1, IncFIB(AP001918)_1, IncFII(29)_1_pUTI89	blaEC-5	marR S3N
822328	P1491	non-MDR	2619	Col156_1, IncFIB(AP001918)_1, IncFII(29)_1_pUTI89	blaEC-5	marR S3N
822974	P1491	non-MDR	2619	Col156_1, IncFIB(AP001918)_1, IncFII(29)_1_pUTI89	blaEC-5	marR S3N
838130	P1667	non-MDR	2626	Col(MG828)_1, Col156_1, IncFIB(AP001918)_1, IncFII(29)_1_pUTI89	blaEC-5	uhpT E350Q
806128	P1392	non-MDR	2626	Col(MG828)_1, Col(MP18)_1, Col156_1, Col440I_1, ColRNAI_1, IncFIB(AP001918)_1, IncFII(29)_1_pUTI89	blaEC-5	uhpT E350Q
734811	P511	non-MDR	2678	Col440I_1, ColRNAI_1	blaEC-5	uhpT E350Q
793851	P1272	non-MDR	2678	Col(MG828)_1, ColRNAI_1, IncX1_4, IncY_1	blaEC-5	uhpT E350Q
758773	P898	non-MDR	2800		blaEC-5	parE D475E
793587	P1249	non-MDR	2813		blaEC-5	marR S3N
767529	P989	non-MDR	2973	IncFIB(AP001918)_1, IncFII(pRSB107)_1_pRSB107	blaEC-15
793789	P1266	non-MDR	3076		blaEC-15
758425	P873	non-MDR	3101	ColRNAI_1, IncFIB(AP001918)_1, IncFII(pSE11)_1_pSE11	blaEC-15
772329	P708	non-MDR	3246	ColRNAI_1, IncFIB(AP001918)_1, IncFIC(FII)_1	blaEC-8
794099	P1288	non-MDR	3246		blaEC-8	parC S57T
709639	P76	non-MDR	3303	ColRNAI_1, IncI1_1_Alpha	blaEC-5	uhpT E350Q
782137	P1206	non-MDR	3519	IncX1_1	aph(3)-Ia, blaEC-15, qnrS1, tet(A), tet(B)
750191	P742	non-MDR	3601	ColRNAI_1, IncFIB(AP001918)_1	blaEC-5	parE D475E
758723	P893	non-MDR	3858	IncFIB(pHCM2)_1_pHCM2, IncX2_1	blaEC-15, tet(A)
822924	P47	non-MDR	4038		blaEC-18	uhpT E350Q
838210	P1674	non-MDR	4173		blaEC-15
710063	P4	non-MDR	4219	IncFII(pRSB107)_1_pRSB107	blaEC-5	uhpT E350Q
756427	P803	MDR	4238	ColRNAI_1, IncB/O/K/Z_2, IncFIB(AP001918)_1, IncFII(pRSB107)_1_pRSB107	aadA1, aadA2, blaEC, blaTEM-1, dfrA1, sul1, tet(A)
805384	P1363	non-MDR	4260	IncFIB(AP001918)_1	blaEC-5	marR S3N, uhpT E350Q
822932	P1536	non-MDR	4260	Col156_1	blaEC-5	marR S3N, uhpT E350Q
806782	P1419	non-MDR	4623		blaEC-18
750407	P758	non-MDR	4741	Col(MG828)_1, ColRNAI_1	blaEC	gyrA S83L
781431	P1155	non-MDR	5274	IncFIC(FII)_1	blaEC-5, blaTEM-1
794485	P1324	non-MDR	5308	IncFIA(HI1)_1_HI1, IncFIB(K)_1_Kpn3	blaEC-15
767213	P966	non-MDR	5357	Col(MP18)_1, Col156_1, IncB/O/K/Z_2, IncFIB(AP001918)_1	blaEC-5	marR S3N
698748	P262	non-MDR	5430	Col156_1, Col440II_1	blaEC-5	uhpT E350Q
709373	P262	non-MDR	5430	Col156_1	blaEC-5	uhpT E350Q
793465	P1237	non-MDR	5567	IncFIC(FII)_1	blaEC-5, blaTEM-1	uhpT E350Q
750449	P762	non-MDR	5571	Col156_1	blaEC-5
794129	P1291	non-MDR	5571	Col156_1, ColRNAI_1, IncFIA(HI1)_1_HI1	blaEC-5
730373	P481	MDR	5584	IncFIB(AP001918)_1, IncFIB(K)_1_Kpn3	aph(3)-Ib, aph(6)-Id, blaCTX-M-15, blaEC-8, blaTEM-1, dfrA14, qnrS1, sul2, tet(A)	cyaA S352T, uhpT E350Q
824254	P1551	MDR	5614	IncB/O/K/Z_2	aadA5, aph(6)-Id, blaCTX-M-15, blaEC-15, dfrA17, qnrS1, sul1, sul2, tet(A)
821970	P1471	non-MDR	5974		blaEC-15
758597	P885	MDR	6082	Col(BS512)_1, Col(MG828)_1, Col156_1, ColRNAI_1, IncFIA(HI1)_1_HI1, IncFIA_1, IncFIB(AP001918)_1, IncFIC(FII)_1, IncY_1	aph(6)-Id, blaEC-15, dfrA14, sul2, tet(B)
698546	P244	MDR	6082	Col(BS512)_1, Col(MG828)_1, IncFIA(HI1)_1_HI1, IncFIA_1, IncFIB(AP001918)_1, IncFIC(FII)_1, IncY_1	aadA2, blaEC-15, blaTEM-1, catA1, dfrA12, sul1, tet(B)
838294	P1682	non-MDR	6119		blaEC-8	cyaA S352T, uhpT E350Q
768217	P1038	non-MDR	6168	Col156_1, ColRNAI_1, IncB/O/K/Z_2, IncFIB(AP001918)_1, IncFII(29)_1_pUTI89	blaEC-5	marR S3N
698054	P41	MDR	6332	Col(MG828)_1, Col440II_1, Col440I_1, IncFIA_1, IncY_1	aac(6)-Ib-cr5, aph(3)-Ib, aph(6)-Id, blaCTX-M-15, blaEC-15, blaOXA-1, blaTEM-1, dfrA14, sul2, tet(A)	gyrA D87N, gyrA S83L, parC S80I, parE S458A
699112	P291	non-MDR	6496	IncX4_2	blaEC-15
735235	P542	non-MDR	6570		blaEC-5
794603	P1334	non-MDR	6574	IncFIB(AP001918)_1, IncFIC(FII)_1, IncX4_2	blaEC	cyaA S352T
734853	P513	non-MDR	6701	IncFIA(HI1)_1_HI1, IncFII(Yp)_1_Yersenia, IncY_1	blaEC-15
793511	P1242	non-MDR	6998	IncFII(pCoo)_1_pCoo	blaEC-5	marR S3N
697824	P183	non-MDR	7036	ColpVC_1, IncY_1	blaEC-15
839184	P1770	non-MDR	7063		blaEC-8	cyaA S352T, parC S57T, uhpT E350Q
756469	P802	MDR	7401	Col(MG828)_1, Col156_1, IncB/O/K/Z_2, IncFIA_1, IncFIB(AP001918)_1, IncFII(pRSB107)_1_pRSB107	aadA5, aph(3)-Ib, aph(6)-Id, blaCTX-M-27, blaEC-8, blaTEM-1, dfrA17, sul1, sul2, tet(A)	cyaA S352T, gyrA S83L
766453	P802	MDR	7401	Col156_1, IncB/O/K/Z_2, IncFIA_1, IncFIB(AP001918)_1	aadA5, aph(3)-Ib, aph(6)-Id, blaCTX-M-27, blaEC-8, dfrA17, sul1, sul2, tet(A)	cyaA S352T, gyrA S83L
756401	P802	MDR	7401	Col(MG828)_1, Col156_1, IncFIA_1, IncFIB(AP001918)_1, IncFII(pRSB107)_1_pRSB107	aadA5, aph(3)-Ib, aph(6)-Id, blaCTX-M-27, blaEC-8, blaTEM-1, dfrA17, sul1, sul2, tet(A)	cyaA S352T, gyrA S83L
823032	P1379	non-MDR	7804	IncFIB(AP001918)_1	blaEC-5
749137	P660	non-MDR	7887	Col8282_1, IncI1_1_Alpha	blaEC-5	parE D475E
749187	P663	non-MDR	7887	Col8282_1, ColRNAI_1, IncI1_1_Alpha	blaEC-5	parE D475E
734803	P11	non-MDR	8445		blaEC-8	cyaA S352T, parE I355T
709009	P340	non-MDR	8588	ColRNAI_1, IncQ2_1	blaEC-15
[truncated: 76 more rows]
