# Supplementary material for: A one-year genomic investigation of Escherichia coli epidemiology and nosocomial spread at a large US healthcare network
Source: Genome Med. 2022 Dec 30;14:147. doi: 10.1186/s13073-022-01150-7 (PMC9801656; doi:10.1186/s13073-022-01150-7)
Supplement: Supplementary file 4 — Additional file 4: Table S4. Virulence Associated Genes. [file 13073_2022_1150_MOESM4_ESM.xlsx]

## Sheet: Annotation 
	Sample ID	697390	697404	697412	697420	697438	697446	697454	697462	697470	697488	697496	697500	697518	697526	697534	697542	697550	697568	697576	697584	697592	697606	697614	697622	697630	697648	697656	697664	697672	697680	697698	697702	697710	697728	697736	697744	697752	697760	697778	697786	697794	697808	697816	697824	697832	697840	697858	697866
	Patient ID	P146	P32	P147	P136	P50	P148	P149	P61	P150	P151	P152	P153	P154	P155	P156	P127	P157	P158	P159	P160	P161	P162	P163	P164	P165	P166	P167	P168	P169	P170	P171	P172	P173	P174	P175	P176	P92	P177	P178	P179	P180	P181	P182	P183	P184	P185	P186	P187
	MLST	131	1193	38	355	2554	73	88	73	127	394	131	12	517	95	648	354	978	12	962	131	349	73	348	1236	1317	12	69	1859	69	131	95	1231	131	95	95	127	12	12	349	73	569	38	648	7036	526	12	95	131
	MDR Status	MDR	non-MDR	non-MDR	non-MDR	non-MDR	non-MDR	non-MDR	non-MDR	non-MDR	MDR	MDR	MDR	non-MDR	non-MDR	non-MDR	MDR	non-MDR	MDR	non-MDR	non-MDR	non-MDR	non-MDR	non-MDR	non-MDR	non-MDR	MDR	MDR	non-MDR	MDR	non-MDR	non-MDR	non-MDR	non-MDR	non-MDR	non-MDR	non-MDR	non-MDR	non-MDR	non-MDR	non-MDR	MDR	MDR	non-MDR	non-MDR	non-MDR	MDR	non-MDR	MDR
Virulence Associated Genea	Annotationb	697390	697404	697412	697420	697438	697446	697454	697462	697470	697488	697496	697500	697518	697526	697534	697542	697550	697568	697576	697584	697592	697606	697614	697622	697630	697648	697656	697664	697672	697680	697698	697702	697710	697728	697736	697744	697752	697760	697778	697786	697794	697808	697816	697824	697832	697840	697858	697866
APECO1_1753	APECO1_1753 - gi:117622518 hypothetical protein - class_T6SS	.	100	.	.	100	.	.	.	100	.	.	100	.	100	.	.	.	100	.	.	.	.	.	.	.	100	.	.	.	.	100	100	.	100	100	100	100	100	.	.	100	.	.	.	.	100	100	.
APECO1_1761	APECO1_1761 - gi:117622511 hypothetical protein - class_T6SS	.	100	.	100	100	.	.	.	100	100	.	100	.	100	.	.	.	100	.	.	.	.	.	.	.	100	100	.	100	.	100	100	.	100	96.92	100	100	100	.	.	100	.	.	.	.	100	100	.
APECO1_3695	APECO1_3695 - gi:117625063 hypothetical protein - class_T6SS	100	100	.	100	100	100	.	100	100	.	100	100	.	100	.	.	100	100	.	100	.	100	.	100	100	100	.	100	.	100	100	100	100	100	100	100	100	100	.	100	.	.	.	.	.	100	100	100
APECO1_3696	APECO1_3696 - gi:117625062 hypothetical protein - class_T6SS	100	100	.	100	100	100	.	100	100	.	100	100	.	100	.	.	100	100	.	100	.	100	.	100	100	100	.	100	.	100	100	100	100	100	100	100	100	100	.	100	.	.	.	.	.	100	100	100
APECO1_3702	APECO1_3702 - gi:117625056 ImpA-like protein - class_T6SS	100	100	.	100	100	100	.	100	100	.	100	100	.	100	.	.	100	100	.	100	.	100	.	100	100	100	.	100	.	100	100	100	100	100	100	100	100	100	.	100	.	.	.	.	.	100	100	100
APECO1_3705	APECO1_3705 - gi:117625053 hypothetical protein - class_T6SS	.	.	.	99.01	.	.	.	.	.	.	.	.	.	99.19	.	.	.	.	.	.	.	.	.	.	.	.	.	.	.	.	99.19	99.19	.	99.19	99.19	.	.	.	.	.	.	.	.	.	.	.	99.19	.
APECO1_3711	APECO1_3711 - gi:117625048 hypothetical protein - class_T6SS	.	.	.	99.4	.	.	.	.	.	.	.	.	.	100	.	.	.	.	.	.	.	.	.	.	.	.	.	.	.	.	100	100	.	100	100	.	.	.	.	.	.	.	.	.	.	.	100	.
APECO1_3712	APECO1_3712 - gi:117625047 ClpA/ClpB family protein - class_T6SS	99.17	99.06	.	99.17	99.17	99.17	.	99.17	99.17	.	99.17	.	.	100	.	.	100	100	.	99.17	.	99.17	.	99.17	99.17	100	.	99.17	.	99.17	100	100	99.17	100	100	99.17	100	100	.	99.17	.	.	.	.	.	100	100	99.17
APECO1_3713	APECO1_3713 - gi:117625046 hemolysin-coregulated protein - class_T6SS	100	100	.	100	100	100	.	100	100	.	100	100	.	100	.	.	100	100	.	100	.	100	.	100	100	100	.	100	.	100	100	100	100	100	100	100	100	100	.	100	.	.	.	.	.	100	100	100
APECO1_3714	APECO1_3714 - gi:117625045 outer membrane protein - class_T6SS	.	.	.	100	100	100	.	100	100	.	.	100	.	100	.	.	100	100	.	.	.	100	.	100	100	100	.	.	.	.	100	100	.	100	.	100	100	100	.	100	.	.	.	.	.	100	100	.
APECO1_3715	APECO1_3715 - gi:117625044 hypothetical protein - class_T6SS	100	100	.	100	100	100	.	100	100	.	100	100	.	100	.	.	100	100	.	100	.	100	.	100	100	100	.	100	.	100	100	100	100	100	100	100	100	100	.	100	.	.	.	.	.	100	100	100
APECO1_3716	APECO1_3716 - gi:117625043 hypothetical protein - class_T6SS	100	100	.	100	100	100	.	100	100	.	100	100	.	100	.	.	100	100	.	100	.	100	.	100	100	100	.	100	.	100	100	100	100	100	100	100	100	100	.	100	.	.	.	.	.	100	100	100
APECO1_3717	APECO1_3717 - gi:117625042 hypothetical protein - class_T6SS	100	100	.	100	100	100	.	100	100	.	100	100	.	100	.	.	100	100	.	100	.	100	.	100	100	100	.	100	.	100	100	100	100	100	100	100	100	100	.	100	.	.	.	.	.	100	100	100
APECO1_3718	APECO1_3718 - gi:117625041 hypothetical protein - class_T6SS	100	100	.	100	100	100	.	100	100	.	100	100	.	100	.	.	100	100	.	100	.	100	.	100	100	100	.	100	.	100	100	100	100	100	100	100	99.8	100	.	100	.	.	.	.	.	100	100	100
AfaA-VIII	AfaA-VIII - gi:13236678 fimbrial major subunit of Afa/Dr family fimbriae - class_CU_fimbriae	.	.	.	.	.	.	.	.	.	.	.	.	.	.	.	.	.	.	.	.	.	.	.	.	.	.	.	.	.	.	.	.	.	.	.	.	.	.	.	.	.	.	.	.	.	.	.	.
E2348C_3931	E2348C_3931 - gi:215488962 component of T3SS - class_T3SS	.	.	.	.	.	.	.	.	.	.	.	.	100	.	.	.	.	.	.	.	.	.	.	.	.	.	.	.	.	.	.	.	.	.	.	.	.	.	.	.	.	.	.	.	100	.	.	.
E2348C_3946	E2348C_3946 - gi:215488977 hypothetical protein - class_T3SS	.	.	.	.	.	.	.	.	.	.	.	.	100	.	.	.	.	.	.	.	.	.	.	.	.	.	.	.	.	.	.	.	.	.	.	.	.	.	.	.	.	.	.	.	100	.	.	.
E2348C_3959	E2348C_3959 - gi:215488990 hypothetical protein - class_T3SS	.	.	.	.	.	.	.	.	.	.	.	.	100	.	.	.	.	.	.	.	.	.	.	.	.	.	.	.	.	.	.	.	.	.	.	.	.	.	.	.	.	.	.	.	100	.	.	.
E2348C_3964	E2348C_3964 - gi:215488995 component of T3SS - class_T3SS	.	.	.	.	.	.	.	.	.	.	.	.	100	.	.	.	.	.	.	.	.	.	.	.	.	.	.	.	.	.	.	.	.	.	.	.	.	.	.	.	.	.	.	.	100	.	.	.
E2348C_3965	E2348C_3965 - gi:215488996 component of T3SS - class_T3SS	.	.	.	.	.	.	.	.	.	.	.	.	100	.	.	.	.	.	.	.	.	.	.	.	.	.	.	.	.	.	.	.	.	.	.	.	.	.	.	.	.	.	.	.	100	.	.	.
E2348C_3971	E2348C_3971 - gi:215489002 hypothetical protein - class_T3SS	.	.	.	.	.	.	.	.	.	.	.	.	100	.	.	.	.	.	.	.	.	.	.	.	.	.	.	.	.	.	.	.	.	.	.	.	.	.	.	.	.	.	.	.	100	.	.	.
EC042_0022	EC042_0022 - EC042_0022 GeneID: 12885609 fimbrial outer membrane usher protein - class_CU_fimbriae	.	.	100	.	.	.	.	.	.	100	.	.	.	.	100	.	.	.	.	.	100	.	.	.	.	.	100	.	100	.	.	.	.	.	.	.	.	.	100	.	.	99.96	100	.	.	.	.	.
EC042_0023	EC042_0023 - EC042_0023 GeneID: 12885610 fimbrial chaperone protein - class_CU_fimbriae	.	.	100	.	.	.	.	.	.	100	.	.	.	.	100	.	.	.	.	.	100	.	.	.	.	.	100	.	100	.	.	.	.	.	.	.	.	.	100	.	.	100	100	.	.	.	.	.
EC042_4524	EC042_4524 - gi:387609945 putative type VI secretion protein - class_T6SS	.	.	.	.	.	.	.	.	.	.	.	.	.	.	.	.	.	.	.	.	.	.	.	.	.	.	.	.	.	.	.	.	.	.	.	.	.	.	.	.	.	.	.	.	.	.	.	.
EC042_4526	EC042_4526 - gi:387609947 putative type VI secretion protein - class_T6SS	.	.	.	.	.	.	.	.	.	.	.	.	.	.	.	.	.	.	.	.	.	.	.	.	.	.	.	.	.	.	.	.	.	.	.	.	.	.	.	.	.	.	.	.	.	.	.	.
EC042_4527	EC042_4527 - gi:387609948 putative type VI secretion protein - class_T6SS	.	.	.	.	.	.	.	.	.	.	.	.	.	.	.	.	.	.	.	.	.	.	.	.	.	.	.	.	.	.	.	.	.	.	.	.	.	.	.	.	.	.	.	.	.	.	.	.
EC042_4528	EC042_4528 - gi:387609949 putative type VI secretion protein - class_T6SS	.	.	.	.	.	.	.	.	.	.	.	.	.	.	.	.	.	.	.	.	.	.	.	.	.	.	.	.	.	.	.	.	.	.	.	.	.	.	.	.	.	.	.	.	.	.	.	.
EC042_4530	EC042_4530 - gi:387609951 putative type VI secretion protein - class_T6SS	.	.	.	.	.	.	.	.	.	.	.	.	.	.	.	.	.	.	.	.	.	.	.	.	.	.	.	.	.	.	.	.	.	.	.	.	.	.	.	.	.	.	.	.	.	.	.	.
EC042_4531	EC042_4531 - gi:387609952 putative type VI secretion protein - class_T6SS	.	.	.	.	.	.	.	.	.	.	.	.	.	.	.	.	.	.	.	.	.	.	.	.	.	.	.	.	.	.	.	.	.	.	.	.	.	.	.	.	.	.	.	.	.	.	.	.
EC042_4532	EC042_4532 - gi:387609953 putative type VI secretion protein - class_T6SS	.	.	.	.	.	.	.	.	.	.	.	.	.	.	.	.	.	.	.	.	.	.	.	.	.	.	.	.	.	.	.	.	.	.	.	.	.	.	.	.	.	.	.	.	.	.	.	.
EC042_4536	EC042_4536 - gi:387609957 putative type VI secretion protein - class_T6SS	.	.	.	.	.	.	.	.	.	.	.	.	.	.	.	.	.	.	.	.	.	.	.	.	.	.	.	.	.	.	.	.	.	.	.	.	.	.	.	.	.	.	.	.	.	.	.	.
EC042_4543	EC042_4543 - gi:387609964 putative type VI secretion protein - class_T6SS	.	.	.	.	.	.	.	.	.	.	.	.	.	.	.	.	.	.	.	.	.	.	.	.	.	.	.	.	.	.	.	.	.	.	.	.	.	.	.	.	.	.	.	.	.	.	.	.
EC042_4545	EC042_4545 - gi:387609966 putative type VI secretion protein - class_T6SS	.	.	.	.	.	.	.	.	.	.	.	.	.	.	.	.	.	.	.	.	.	.	.	.	.	.	.	.	.	.	.	.	.	.	.	.	.	.	.	.	.	.	.	.	.	.	.	.
EC042_4548	EC042_4548 - gi:387609969 hypothetical protein - class_T6SS	.	.	100	.	.	.	.	.	.	.	.	.	.	.	.	.	.	.	.	.	.	.	.	.	.	.	.	.	.	.	.	.	.	.	.	.	.	.	.	.	.	100	100	.	.	.	.	.
EC042_4549	EC042_4549 - gi:387609970 hypothetical protein - class_T6SS	.	.	.	.	.	.	.	.	.	.	.	.	.	.	.	.	.	.	.	.	.	.	.	.	.	.	.	.	.	.	.	.	.	.	.	.	.	.	.	.	.	.	.	.	.	.	.	.
EC55989_3315	EC55989_3315 - gi:218696615 hypothetical protein - class_T6SS	.	.	95.61	.	.	.	.	.	.	.	.	.	.	.	.	.	.	.	.	.	.	.	.	.	.	.	.	.	.	.	.	.	.	.	.	.	.	.	.	.	.	95.61	.	.	.	.	.	.
EC55989_3317	EC55989_3317 - gi:218696617 hypothetical protein - class_T6SS	.	.	.	.	.	.	.	.	.	.	.	.	.	.	.	.	.	.	.	.	.	.	.	.	.	.	.	.	.	.	.	.	.	.	.	.	.	.	.	.	.	.	.	.	.	.	.	.
EC55989_3318	EC55989_3318 - gi:218696618 hypothetical protein - class_T6SS	.	.	.	.	.	.	.	.	.	.	.	.	.	.	.	.	.	.	.	.	.	.	.	.	.	.	.	.	.	.	.	.	.	.	.	.	.	.	.	.	.	.	.	.	.	.	.	.
EC55989_3320	EC55989_3320 - gi:218696620 hypothetical protein - class_T6SS	.	.	.	.	.	.	.	.	.	.	.	.	.	.	.	.	.	.	.	.	.	.	.	.	.	.	.	.	.	.	.	.	.	.	.	.	.	.	.	.	.	.	.	.	.	.	.	.
EC55989_3322	EC55989_3322 - gi:218696622 hypothetical protein - class_T6SS	.	.	.	.	.	.	.	.	.	.	.	.	.	.	.	.	.	.	.	.	.	.	.	.	.	.	.	.	.	.	.	.	.	.	.	.	.	.	.	.	.	.	.	.	.	.	.	.
EC55989_3323	EC55989_3323 - gi:218696623 hypothetical protein - class_T6SS	.	.	.	.	.	.	.	.	.	.	.	.	.	.	.	.	.	.	.	.	.	.	.	.	.	.	.	.	.	.	.	.	.	.	.	.	.	.	.	.	.	.	.	.	.	.	.	.
EC55989_3324	EC55989_3324 - gi:218696624 hypothetical protein - class_T6SS	.	.	.	.	.	.	.	.	.	.	.	.	.	.	.	.	.	.	.	.	.	.	.	.	.	.	.	.	.	.	.	.	.	.	.	.	.	.	.	.	.	.	.	.	.	.	.	.
EC55989_3325	EC55989_3325 - gi:218696625 hypothetical protein - class_T6SS	.	.	.	.	.	.	.	.	.	.	.	.	.	.	.	.	.	.	.	.	.	.	.	.	.	.	.	.	.	.	.	.	.	.	.	.	.	.	.	.	.	.	.	.	.	.	.	.
EC55989_3326	EC55989_3326 - gi:218696626 hypothetical protein - class_T6SS	.	.	.	.	.	.	.	.	.	.	.	.	.	.	.	.	.	.	.	.	.	.	.	.	.	.	.	.	.	.	.	.	.	.	.	.	.	.	.	.	.	.	.	.	.	.	.	.
EC55989_3327	EC55989_3327 - gi:218696627 hypothetical protein - class_T6SS	.	.	.	.	.	.	.	.	.	.	.	.	.	.	.	.	.	.	.	.	.	.	.	.	.	.	.	.	.	.	.	.	.	.	.	.	.	.	.	.	.	.	.	.	.	.	.	.
EC55989_3329	EC55989_3329 - gi:218696629 hypothetical protein - class_T6SS	.	.	.	.	.	.	.	.	.	.	.	.	.	.	.	.	.	.	.	.	.	.	.	.	.	.	.	.	.	.	.	.	.	.	.	.	.	.	.	.	.	.	.	.	.	.	.	.
EC55989_3330	EC55989_3330 - gi:218696630 hypothetical protein - class_T6SS	.	.	.	.	.	.	.	.	.	.	.	.	.	.	.	.	.	.	.	.	.	.	.	.	.	.	.	.	.	.	.	.	.	.	.	.	.	.	.	.	.	.	.	.	.	.	.	.
EC55989_3331	EC55989_3331 - gi:218696631 hypothetical protein - class_T6SS	.	.	.	.	.	.	.	.	.	.	.	.	.	.	.	.	.	.	.	.	.	.	.	.	.	.	.	.	.	.	.	.	.	.	.	.	.	.	.	.	.	.	.	.	.	.	.	.
EC55989_3335	EC55989_3335 - gi:218696634 hypothetical protein - class_T6SS	.	.	.	.	.	.	.	.	.	.	.	.	.	.	.	.	.	.	.	.	.	.	.	.	.	.	.	.	.	.	.	.	.	.	.	.	.	.	.	.	.	.	.	.	.	.	.	.
EC55989_3339	EC55989_3339 - gi:218696638 hypothetical protein - class_T6SS	.	.	.	.	.	.	.	.	.	.	.	.	.	.	.	.	.	.	.	.	.	.	.	.	.	.	.	.	.	.	.	.	.	.	.	.	.	.	.	.	.	.	.	.	.	.	.	.
EC958_0639	EC958_0639 - VFG045809 hypothetical protein - class_T6SS	100	.	.	.	.	.	.	.	.	.	100	.	.	.	.	.	.	.	.	100	.	.	.	99.45	99.95	.	.	99.5	.	100	.	.	100	.	.	.	.	.	.	.	.	.	.	.	.	.	.	100
EC958_3095	EC958_3095 - VFG045808 hypothetical protein - class_T6SS	.	.	.	.	.	.	.	.	.	.	.	99.45	.	.	.	.	.	99.45	.	.	.	.	.	.	.	99.45	.	94.03	.	.	.	.	.	.	.	.	99.45	99.45	.	.	.	.	.	.	.	99.45	.	.
EC958_3099	EC958_3099 - VFG045806 hypothetical protein - class_T6SS	100	.	.	.	.	.	.	.	.	.	100	.	.	.	.	.	.	.	.	100	.	.	.	.	99.16	.	.	.	.	100	.	.	100	.	.	.	.	.	.	.	.	.	.	.	.	.	.	100
EC958_4121	EC958_4121 - VFG045820 putative autotransporter - class_Autotransporter_T5SS	.	.	.	.	.	.	.	100	100	98.1	.	.	.	100	.	100	.	.	.	.	.	.	.	.	100	.	.	.	.	.	100	.	92.69	100	100	100	.	.	.	.	.	.	.	.	.	.	100	.
EC958_4614	EC958_4614 - VFG045824 serine protease autotransporter protein - class_Autotransporter_T5SS	100	.	.	.	.	.	.	.	.	.	100	.	.	.	.	.	.	.	.	100	.	.	.	100	99.92	.	.	.	.	100	.	.	100	.	.	.	.	.	.	.	.	.	.	.	.	.	.	100
EC958_5043	EC958_5043 - VFG045817 hypothetical protein - class_T6SS	100	100	.	100	100	100	.	100	100	.	100	100	.	100	.	.	100	100	.	100	.	100	.	100	100	100	.	100	.	100	100	100	100	100	100	100	100	100	.	100	.	.	.	.	.	100	100	100
ECABU_c30960	ECABU_c30960 - gi:386640301 VGR-related protein - class_T6SS	.	.	.	.	100	100	.	100	.	.	.	.	.	.	.	.	.	.	.	.	.	100	.	.	.	.	.	.	.	.	.	.	.	.	.	.	.	.	.	100	.	.	.	.	.	.	.	.
ECED1_1676	ECED1_1676 - gi:218689435 peptidase S6 IgA endopeptidase from phage origin - class_Autotransporter_T5SS	.	.	.	.	.	.	.	.	.	.	.	.	.	.	.	.	.	.	.	.	.	.	.	.	.	.	.	.	.	.	.	.	.	.	.	.	.	.	.	.	.	.	.	.	.	.	.	.
ECNA114_2857	ECNA114_2857 - gi:386620387 hypothetical protein - class_T6SS	100	.	.	.	.	.	.	.	.	.	100	.	.	.	.	.	.	.	.	100	.	.	.	.	.	.	.	.	.	100	.	.	100	.	.	.	.	.	.	.	.	.	.	.	.	.	.	100
ECO103_0224	ECO103_0224 - gi:260842456 hypothetical protein - class_T6SS	.	.	100	.	.	.	100	.	.	.	.	.	100	.	.	.	.	.	100	.	100	.	100	.	.	.	.	.	.	.	.	.	.	.	.	.	.	.	100	.	.	100	100	100	.	.	.	.
ECO103_3357	ECO103_3357 - gi:260845460 hypothetical protein - class_T6SS	.	.	.	.	.	.	.	.	.	.	.	.	.	.	.	.	.	.	.	.	.	.	.	.	.	.	.	.	.	.	.	.	.	.	.	.	.	.	.	.	.	.	.	.	.	.	.	.
ECO103_3368	ECO103_3368 - gi:260845471 hypothetical protein - class_T6SS	100	99.97	.	.	.	.	.	.	100	.	.	100	.	.	.	.	100	100	.	100	.	.	.	.	100	100	.	100	.	100	.	.	100	.	.	100	100	100	.	.	.	.	.	.	.	100	.	.
ECO103_3601	ECO103_3601 - gi:260845680 T3SS component - class_T3SS	.	.	.	.	.	.	.	.	.	.	.	.	.	.	.	.	.	.	.	.	.	.	.	.	.	.	.	.	.	.	.	.	.	.	.	.	.	.	.	.	.	.	.	.	.	.	.	.
ECO103_3616	ECO103_3616 - gi:260845695 T3SS component - class_T3SS	.	.	.	.	.	.	.	.	.	.	.	.	.	.	.	.	.	.	.	.	.	.	.	.	.	.	.	.	.	.	.	.	.	.	.	.	.	.	.	.	.	.	.	.	.	.	.	.
ECO103_3634	ECO103_3634 - gi:260845713 T3SS component - class_T3SS	.	.	.	.	.	.	.	.	.	.	.	.	.	.	.	.	.	.	.	.	.	.	.	.	.	.	.	.	.	.	.	.	.	.	.	.	.	.	.	.	.	.	.	.	.	.	.	.
ECO103_3636	ECO103_3636 - gi:260845715 T3SS component - class_T3SS	.	.	.	.	.	.	.	.	.	.	.	.	.	.	.	.	.	.	.	.	.	.	.	.	.	.	.	.	.	.	.	.	.	.	.	.	.	.	.	.	.	.	.	.	.	.	.	.
ECO103_3640	ECO103_3640 - gi:260845719 T3SS component - class_T3SS	.	.	.	.	.	.	.	.	.	.	.	.	.	.	.	.	.	.	.	.	.	.	.	.	.	.	.	.	.	.	.	.	.	.	.	.	.	.	.	.	.	.	.	.	.	.	.	.
ECO111_3750	ECO111_3750 - gi:260869684 putative T3SS component protein - class_T3SS	.	.	.	.	.	.	.	.	.	.	.	.	.	.	.	.	.	.	.	.	.	.	.	.	.	.	.	.	.	.	.	.	.	.	.	.	.	.	.	.	.	.	.	.	.	.	.	.
ECP_2810	ECP_2810 - gi:110642965 VGR-related protein - class_T6SS	.	.	.	.	.	.	.	.	.	.	.	99.68	.	.	.	.	.	99.68	.	.	.	.	.	.	.	99.68	.	.	.	.	.	.	.	.	.	.	99.68	99.68	.	.	.	.	.	.	.	99.68	.	.
ECS88_3547	ECS88_3547 - gi:218560235 lipoprotein NlpI - class_Adhesion_invasion	100	100	100	100	100	100	100	100	100	100	100	100	100	100	100	100	100	100	100	100	100	100	100	100	100	100	100	100	100	100	100	100	100	100	100	100	100	100	100	100	100	100	100	100	100	100	100	100
ECs1278	ECs1278 - ECs1278 F17-like fimbrial usher protein - class_CU_fimbriae	.	.	.	.	.	.	.	.	.	.	.	.	.	.	.	.	.	.	.	.	.	.	.	.	.	.	.	.	.	.	.	.	.	.	.	.	.	.	.	.	.	.	.	.	.	.	.	.
ECs3712	ECs3712 - gi:15832966 hypothetical protein - class_T3SS	.	.	100	.	.	.	100	.	.	100	.	.	100	.	.	100	.	.	100	.	100	.	100	.	.	.	100	.	100	.	.	.	.	.	.	.	.	.	100	.	.	100	100	100	.	.	.	.
ECs3728	ECs3728 - gi:15832982 hypothetical protein - class_T3SS	.	.	100	.	.	.	99.57	.	.	100	.	.	.	.	.	.	.	.	.	.	100	.	.	.	.	.	100	.	100	.	.	.	.	.	.	.	.	.	100	.	.	100	100	.	.	.	.	.
EcE24377A_3127	EcE24377A_3127 - gi:157156833 OmpA domain-containing protein - class_T6SS	.	100	.	.	.	.	.	.	.	.	.	.	.	.	.	.	.	.	.	.	.	.	.	.	.	.	.	.	.	.	.	.	.	.	.	.	.	.	.	.	.	.	.	.	.	.	.	.
EcPltAB	EcPltAB - EQR15008 pertussis-like toxin - class_Toxin	.	.	.	.	.	.	.	.	.	.	.	.	.	.	.	.	.	.	.	.	.	.	.	.	.	.	.	.	.	.	.	.	.	.	.	.	.	.	.	.	.	.	.	.	.	.	.	.
EcSMS35_B0007	EcSMS35_B0007 - gi:170650746 colicin-E1 protein - class_Bacteriocin	.	.	.	.	.	.	.	.	.	.	.	.	.	.	.	.	.	.	.	.	.	.	.	.	.	.	.	.	.	.	.	.	.	.	.	.	.	.	.	.	.	.	.	.	.	.	.	.
LF82_438	LF82_438 - gi:222157512 hypothetical protein - class_T6SS	.	.	.	.	.	100	.	100	.	.	.	.	.	.	.	.	.	.	.	.	.	100	.	.	.	.	.	.	.	.	.	.	.	.	.	.	.	.	.	100	.	.	.	.	.	.	.	.
NRG857_13835	NRG857_13835 - gi:387618091 hypothetical protein - class_T6SS	.	.	.	.	100	100	.	100	.	.	.	.	.	.	.	.	.	.	.	.	.	100	.	.	.	.	.	.	.	.	.	.	.	.	.	.	.	.	.	100	.	.	.	.	.	.	.	.
O3M_04330	O3M_04330 - gi:410480999 hypothetical protein - class_T6SS	.	.	.	.	.	.	.	.	.	.	.	.	.	.	.	.	.	.	.	.	.	.	.	.	.	.	.	.	.	.	.	.	.	.	.	.	.	.	.	.	.	.	.	.	.	.	.	.
UTI89_C3202	UTI89_C3202 - gi:91212196 hypothetical protein - class_T6SS	.	.	.	100	.	.	.	.	.	.	.	.	.	100	.	.	.	.	.	.	.	.	.	.	.	.	.	.	.	.	100	100	.	100	100	.	.	.	.	.	.	.	.	.	.	.	100	.
Z0263	Z0263 - gi:15799912 hypothetical protein - class_T6SS	.	.	100	.	.	.	100	.	.	.	.	.	100	.	.	.	.	.	100	.	100	.	100	.	.	.	.	.	.	.	.	.	.	.	.	.	.	.	100	.	.	100	100	100	.	.	.	.
Z0265	Z0265 - gi:15799914 hypothetical protein - class_T6SS	.	.	100	.	.	.	100	.	.	.	.	.	100	.	.	.	.	.	100	.	100	.	100	.	.	.	.	.	.	.	.	.	.	.	.	.	.	.	100	.	.	100	100	100	.	.	.	.
Z2203	Z2203 - gi:15801633 putative fimbrial usher protein - class_CU_fimbriae	.	.	100	.	.	.	100	.	.	100	.	.	100	.	100	100	.	.	100	.	100	.	100	.	.	.	100	.	100	.	.	.	.	.	.	.	.	.	100	.	.	100	100	100	.	.	.	.
aaiA	aaiA - gi:410481009 hypothetical protein - class_T6SS	.	.	.	.	.	.	.	.	.	.	.	.	.	.	.	.	.	.	.	.	.	.	.	.	.	.	.	.	.	.	.	.	.	.	.	.	.	.	.	.	.	.	.	.	.	.	.	.
aaiB	aaiB - gi:410481010 hypothetical protein - class_T6SS	.	.	.	.	.	.	.	.	.	100	.	.	.	.	.	.	.	.	.	.	.	.	.	.	.	.	.	.	.	.	.	.	.	.	.	.	.	.	.	.	.	.	.	.	.	.	.	.
aaiC	aaiC - gi:410481011 hypothetical protein - class_T6SS	.	.	.	.	.	.	.	.	.	.	.	.	.	.	.	.	.	.	.	.	.	.	.	.	.	.	.	.	.	.	.	.	.	.	.	.	.	.	.	.	.	.	.	.	.	.	.	.
aaiD	aaiD - gi:410481012 hypothetical protein - class_T6SS	.	.	.	.	.	.	.	.	.	.	.	.	.	.	.	.	.	.	.	.	.	.	.	.	.	.	.	.	.	.	.	.	.	.	.	.	.	.	.	.	.	.	.	.	.	.	.	.
aaiE	aaiE - gi:218696596 hypothetical protein - class_T6SS	.	.	.	.	.	.	.	.	.	.	.	.	.	.	.	.	.	.	.	.	.	.	.	.	.	.	.	.	.	.	.	.	.	.	.	.	.	.	.	.	.	.	.	.	.	.	.	.
aaiF	aaiF - gi:410481015 hypothetical protein - class_T6SS	.	.	.	.	.	.	.	.	.	.	.	.	.	.	.	.	.	.	.	.	.	.	.	.	.	.	.	.	.	.	.	.	.	.	.	.	.	.	.	.	.	.	.	.	.	.	.	.
aaiH	aaiH - gi:410481017 hypothetical protein - class_T6SS	.	.	.	.	.	.	.	.	.	.	.	.	.	.	.	.	.	.	.	.	.	.	.	.	.	.	.	.	.	.	.	.	.	.	.	.	.	.	.	.	.	.	.	.	.	.	.	.
aaiI	aaiI - gi:410481018 hypothetical protein - class_T6SS	.	.	.	.	.	.	.	.	.	.	.	.	.	.	.	.	.	.	.	.	.	.	.	.	.	.	.	.	.	.	.	.	.	.	.	.	.	.	.	.	.	.	.	.	.	.	.	.
aaiJ	aaiJ - gi:410481019 hypothetical protein - class_T6SS	.	.	.	.	.	.	.	.	.	.	.	.	.	.	.	.	.	.	.	.	.	.	.	.	.	.	.	.	.	.	.	.	.	.	.	.	.	.	.	.	.	.	.	.	.	.	.	.
aaiK	aaiK - gi:410481020 hypothetical protein - class_T6SS	.	.	.	.	.	.	.	.	.	.	.	.	.	.	.	.	.	.	.	.	.	.	.	.	.	.	.	.	.	.	.	.	.	.	.	.	.	.	.	.	.	.	.	.	.	.	.	.
aaiL	aaiL - gi:410481021 hypothetical protein - class_T6SS	.	.	.	.	.	.	.	.	.	.	.	.	.	.	.	.	.	.	.	.	.	.	.	.	.	.	.	.	.	.	.	.	.	.	.	.	.	.	.	.	.	.	.	.	.	.	.	.
aaiM	aaiM - gi:410481022 hypothetical protein - class_T6SS	.	.	.	.	.	.	.	.	.	.	.	.	.	.	.	.	.	.	.	.	.	.	.	.	.	.	.	.	.	.	.	.	.	.	.	.	.	.	.	.	.	.	.	.	.	.	.	.
aaiN	aaiN - gi:410481023 hypothetical protein - class_T6SS	.	.	.	.	.	.	.	.	.	.	.	.	.	.	.	.	.	.	.	.	.	.	.	.	.	.	.	.	.	.	.	.	.	.	.	.	.	.	.	.	.	.	.	.	.	.	.	.
aaiO	aaiO - gi:410481024 hypothetical protein - class_T6SS	.	.	.	.	.	.	.	.	.	.	.	.	.	.	.	.	.	.	.	.	.	.	.	.	.	.	.	.	.	.	.	.	.	.	.	.	.	.	.	.	.	.	.	.	.	.	.	.
aaiP	aaiP - gi:410481025 hypothetical protein - class_T6SS	.	.	.	.	.	.	.	.	.	.	.	.	.	.	.	.	.	.	.	.	.	.	.	.	.	.	.	.	.	.	.	.	.	.	.	.	.	.	.	.	.	.	.	.	.	.	.	.
aaiS	aaiS - gi:284924295 conserved hypothetical protein - class_T6SS	.	.	.	.	.	.	.	.	.	.	.	.	.	.	.	.	.	.	.	.	.	.	.	.	.	.	.	.	.	.	.	.	.	.	.	.	.	.	.	.	.	.	.	.	.	.	.	.
aaiT	aaiT - gi:284924296 conserved hypothetical protein - class_T6SS	.	.	.	.	.	.	.	.	.	.	.	.	.	.	.	.	.	.	.	.	.	.	.	.	.	.	.	.	.	100	.	.	.	.	.	.	.	.	.	.	.	.	.	.	.	.	.	.
aaiU	aaiU - gi:284924299 hypothetical protein - class_T6SS	.	.	.	.	.	.	.	.	.	.	.	.	.	.	.	.	.	.	.	.	.	.	.	.	.	.	.	.	.	.	.	.	.	.	.	.	.	.	.	.	.	.	.	.	.	.	.	.
aaiV	aaiV - gi:284924300 hypothetical protein - class_T6SS	.	.	.	.	.	.	.	.	.	.	.	.	.	.	.	.	.	.	.	.	.	.	.	.	.	.	.	.	.	.	.	.	.	.	.	.	.	.	.	.	.	.	.	.	.	.	.	.
aap/aspU	aap/aspU - gi:387604907 Dispersin - class_Adhesion_invasion	.	.	.	.	.	.	.	.	.	.	.	.	.	.	.	.	.	.	.	.	.	.	.	.	.	.	.	.	.	.	.	.	.	.	.	.	.	.	.	.	.	.	.	.	.	.	.	.
aatA	aatA - gi:157418179 outer membrane protein - class_Adhesion_invasion	.	.	.	.	.	.	.	.	.	.	.	.	.	.	.	.	.	.	.	.	.	.	100	.	.	.	.	.	.	.	.	.	.	.	.	.	.	.	.	.	.	.	.	.	.	.	.	.
aatB	aatB - gi:218511204 ABC transporter protein AatB - class_Adhesion_invasion	.	.	.	.	.	.	.	.	.	.	.	.	.	.	.	.	.	.	.	.	.	.	.	.	.	.	.	.	.	.	.	.	.	.	.	.	.	.	.	.	.	.	.	.	.	.	.	.
aatC	aatC - gi:410480097 ABC transporter ATP-binding protein AatC - class_Adhesion_invasion	.	.	.	.	.	.	.	.	.	.	.	.	.	.	.	.	.	.	.	.	.	.	.	.	.	.	.	.	.	.	.	.	.	.	.	.	.	.	.	.	.	.	.	.	.	.	.	.
aatD	aatD - gi:410480098 ABC transporter protein AatD - class_Adhesion_invasion	.	.	.	.	.	.	.	.	.	.	.	.	.	.	.	.	.	.	.	.	.	.	.	.	.	.	.	.	.	.	.	.	.	.	.	.	.	.	.	.	.	.	.	.	.	.	.	.
aatP	aatP - gi:410480094 putative efflux ABC transporter permease protein - class_Adhesion_invasion	.	.	.	.	.	.	.	.	.	.	.	.	.	.	.	.	.	.	.	.	.	.	.	.	.	.	.	.	.	.	.	.	.	.	.	.	.	.	.	.	.	.	.	.	.	.	.	.
aec11	aec11 - gi:110640451 hypothetical protein - class_T6SS	.	100	.	.	100	.	.	.	100	.	.	100	.	100	.	.	.	100	.	.	.	.	.	.	.	100	.	.	.	.	100	100	.	100	100	100	100	100	.	.	100	.	.	.	.	100	100	.
aec14	aec14 - gi:110640449 hypothetical protein - class_T6SS	.	100	.	.	100	.	.	.	100	.	.	100	.	.	.	.	.	100	.	.	.	.	.	.	.	100	.	.	.	.	100	100	.	100	100	100	100	100	.	.	100	.	.	.	.	100	100	.
aec15	aec15 - gi:15801686 VgrE protein - class_T6SS	.	.	.	.	.	.	.	.	.	.	.	.	.	.	100	.	.	.	.	.	98.65	.	.	.	.	.	.	.	.	.	.	.	.	.	.	.	.	.	98.79	.	.	.	100	.	.	.	.	.
aec16	aec16 - gi:110640447 putative type VI secretion system protein - class_T6SS	.	100	100	100	100	.	100	.	100	100	.	100	100	100	.	.	.	100	100	.	100	.	100	.	.	100	100	.	100	.	100	100	.	100	100	100	100	100	100	.	100	100	100	100	.	100	100	.
aec17	aec17 - gi:110640446 hypothetical protein - class_T6SS	.	100	98	100	100	.	100	.	100	100	.	100	100	100	.	.	.	100	100	.	98	.	100	.	.	100	100	.	100	.	100	100	.	100	100	100	100	100	98	.	100	98	100	100	.	100	100	.
aec18	aec18 - gi:110640445 hypothetical protein - class_T6SS	.	100	100	100	100	.	100	.	100	100	.	100	100	100	.	.	.	100	100	.	100	.	100	.	.	100	100	.	100	.	100	100	.	100	100	100	100	100	100	.	100	100	100	100	.	100	100	.
aec19	aec19 - gi:15799910 hypothetical protein - class_T6SS	.	100	100	100	100	.	100	.	100	100	.	100	100	100	.	.	.	100	100	.	100	.	97.34	.	.	100	100	.	100	.	100	100	.	100	100	100	100	100	100	.	100	100	100	100	.	100	100	.
aec22	aec22 - gi:15799908 hypothetical protein - class_T6SS	.	100	99.91	100	100	.	100	.	100	100	.	100	100	100	100	.	.	100	100	.	99.91	.	99.91	.	.	100	100	.	100	.	100	100	.	100	100	100	100	100	99.91	.	100	99.91	100	100	.	100	100	.
aec23	aec23 - gi:110640441 hypothetical protein - class_T6SS	.	100	100	100	100	.	100	.	100	100	.	100	100	100	100	.	.	100	100	.	100	.	100	.	.	100	100	.	100	.	100	100	.	100	100	100	100	100	100	.	100	100	100	100	.	100	100	.
aec24	aec24 - gi:110640440 type VI secretion lipoprotein - class_T6SS	.	100	100	100	100	.	100	.	100	100	.	100	100	100	100	.	.	100	100	.	100	.	100	.	.	100	100	.	100	.	100	100	.	100	100	100	100	100	100	.	100	100	100	100	.	100	100	.
aec25	aec25 - gi:110640439 hypothetical protein - class_T6SS	.	100	100	100	100	.	100	.	100	100	.	100	100	100	100	.	.	100	100	.	100	.	100	.	.	100	100	.	100	.	100	100	.	100	100	100	100	100	100	.	100	100	100	100	.	100	100	.
aec26	aec26 - gi:110640438 membrane protein Aec26 - class_T6SS	.	100	100	100	100	.	100	.	100	100	.	100	100	100	100	.	.	100	100	.	100	.	100	.	.	100	100	.	100	.	100	100	.	100	100	100	100	100	100	.	100	100	100	100	.	100	100	.
aec2	#N/A	.	100	100	100	100	.	100	.	100	100	.	100	100	100	100	.	.	100	100	.	100	.	100	.	.	100	100	.	100	.	100	100	.	100	100	100	100	100	100	.	100	100	90.19	100	.	100	100	.
aec29	aec29 - gi:110640435 hypothetical protein - class_T6SS	.	100	100	.	100	.	100	.	100	100	.	100	100	100	100	.	.	100	100	.	100	.	100	.	.	100	100	.	100	.	100	100	.	100	100	95.36	100	100	100	.	100	100	100	100	.	100	100	.
aec30	aec30 - gi:110640434 IcmF-like protein - class_T6SS	.	100	.	100	99.91	.	.	.	99.91	100	.	100	.	100	.	.	.	100	.	.	.	.	.	.	.	100	100	.	100	.	100	100	.	100	100	100	100	100	.	.	100	.	.	.	.	100	100	.
aec31	aec31 - gi:110640433 hypothetical protein - class_T6SS	.	100	93.2	100	100	.	93.33	.	100	100	.	100	93.33	100	93.33	.	.	100	93.33	.	93.2	.	93.33	.	.	100	100	.	100	.	100	100	.	100	100	100	100	100	93.2	.	100	93.2	93.33	93.33	.	100	100	.
aec32	aec32 - gi:110640432 hypothetical protein - class_T6SS	.	100	100	100	100	.	100	.	100	100	.	100	100	100	100	.	.	100	100	.	100	.	100	.	.	100	100	.	100	.	100	100	.	100	100	100	100	100	100	.	100	100	100	100	.	100	100	.
aec7	aec7 - gi:110640455 hypothetical protein - class_T6SS	.	100	.	100	100	99.8	.	99.8	100	100	.	100	.	100	.	.	99.8	100	.	.	.	99.8	.	.	.	100	100	99.8	100	.	100	100	.	100	100	100	100	100	.	99.8	100	.	.	.	.	100	100	.
aec8	aec8 - gi:110640454 hypothetical protein - class_T6SS	.	100	.	100	100	.	.	.	100	100	.	99.8	.	100	.	.	.	99.8	.	.	.	.	.	.	.	99.8	100	.	100	.	100	100	.	100	100	100	99.8	99.8	.	.	100	.	.	.	.	99.8	100	.
afaA/draA/daaA	afaA/draA/daaA - gi:218921796 fimbrial major subunit of Afa/Dr family fimbriae - class_CU_fimbriae	100	.	100	.	.	.	.	.	.	.	.	.	.	.	.	.	.	.	.	100	.	.	.	.	.	.	.	.	.	100	.	.	100	.	.	.	.	.	.	.	.	100	.	.	.	100	.	.
afaB-VIII	afaB-VIII - gi:13236679 chaperone protein of Afa/Dr family fimbriae - class_CU_fimbriae	.	.	.	.	.	.	.	.	.	.	.	.	.	.	.	.	.	.	.	.	.	.	.	.	.	.	.	.	.	.	.	.	.	.	.	.	.	.	.	.	.	.	.	.	.	.	.	.
afaB/daaB/draBII	afaB/daaB/draBII - gi:218921797 fimbrial chaperone of Afa/Dr family fimbriae - class_CU_fimbriae	100	.	100	.	.	.	.	.	.	.	.	.	.	.	.	.	.	.	.	100	.	.	.	.	.	.	.	.	.	100	.	.	100	.	.	.	.	.	.	.	.	100	.	.	.	100	.	.
afaC-VII	afaC-VII - gi:5685850 usher afaC of Afa/Dr family fimbriae - class_CU_fimbriae	.	.	.	.	.	.	.	.	.	.	.	.	.	.	.	.	.	.	.	.	.	.	.	.	.	.	.	.	.	.	.	.	.	.	.	.	.	.	.	.	.	.	.	.	.	.	.	.
afaC-VIII	afaC-VIII - gi:5685862 usher afaC of Afa/Dr family fimbriae - class_CU_fimbriae	.	.	.	.	.	.	.	.	.	.	.	.	.	.	.	.	.	.	.	.	.	.	.	.	.	.	.	.	.	.	.	.	.	.	.	.	.	.	.	.	.	.	.	.	.	.	.	.
afaC/draC/daaC	afaC/draC/daaC - VFG045796 fimbrial usher of Afa/Dr family fimbriae - class_CU_fimbriae	100	.	100	.	.	.	.	.	.	.	.	.	.	.	.	.	.	.	.	100	.	.	.	.	.	.	.	.	.	100	.	.	100	.	.	.	.	.	.	.	.	100	.	.	.	100	.	.
afaD-VII	afaD-VII - gi:5523848 AfaD-VII putative invasin of Afa/Dr family fimbriae - class_CU_fimbriae	.	.	.	.	.	.	.	.	.	.	.	.	.	.	.	.	.	.	.	.	.	.	.	.	.	.	.	.	.	.	.	.	.	.	.	.	.	.	.	.	.	.	.	.	.	.	.	.
afaD-VIII	afaD-VIII - gi:5523844 AfaD-VIII putative invasin of Afa/Dr family fimbriae - class_CU_fimbriae	.	.	.	.	.	.	.	.	.	.	.	.	.	.	.	.	.	.	.	.	.	.	.	.	.	.	.	.	.	.	.	.	.	.	.	.	.	.	.	.	.	.	.	.	.	.	.	.
afaD/daaD/draD	afaD/daaD/draD - gi:218921799 fimbrial subunit putative invasin of Afa/Dr family fimbriae - class_CU_fimbriae	100	.	100	.	.	.	.	.	.	.	.	.	.	.	.	.	.	.	.	100	.	.	.	.	.	.	.	.	.	100	.	.	100	.	.	.	.	.	.	.	.	100	.	.	.	100	.	.
afaE-I	afaE-I - gi:218921800 AFA-I adhesin of Afa/Dr family fimbriae - class_CU_fimbriae	100	.	.	.	.	.	.	.	.	.	.	.	.	.	.	.	.	.	.	.	.	.	.	.	.	.	.	.	.	.	.	.	100	.	.	.	.	.	.	.	.	.	.	.	.	.	.	.
afaE-II	afaE-II - gi:2196861 afimbrial adhesin AfaE-II protein of Afa/Dr family fimbriae - class_CU_fimbriae	.	.	100	.	.	.	.	.	.	.	.	.	.	.	.	.	.	.	.	.	.	.	.	.	.	.	.	.	.	.	.	.	.	.	.	.	.	.	.	.	.	.	.	.	.	.	.	.
afaE-III/draEI	afaE-III/draEI - gi:639970 AFA-III adhesin of Afa/Dr family fimbriae - class_CU_fimbriae	.	.	.	.	.	.	.	.	.	.	.	.	.	.	.	.	.	.	.	.	.	.	.	.	.	.	.	.	.	.	.	.	.	.	.	.	.	.	.	.	.	.	.	.	.	.	.	.
afaE-V	afaE-V - gi:2196863 AfaE-V adhesin of Afa/Dr family fimbriae - class_CU_fimbriae	.	.	.	.	.	.	.	.	.	.	.	.	.	.	.	.	.	.	.	.	.	.	.	.	.	.	.	.	.	.	.	.	.	.	.	.	.	.	.	.	.	.	.	.	.	.	.	.
afaE-VIII/bmaE	afaE-VIII/bmaE - gi:5523845 AfaE-VIII/bmaE adhesin of Afa/Dr family fimbriae - class_CU_fimbriae	.	.	.	.	.	.	.	.	.	.	.	.	.	.	.	.	.	.	.	.	.	.	.	.	.	.	.	.	.	.	.	.	.	.	.	.	.	.	.	.	.	.	.	.	.	.	.	.
afaF-III	afaF-III - gi:639968 AfaF-III of Afa/Dr family fimbriae - class_CU_fimbriae	.	.	.	.	.	.	.	.	.	.	.	.	.	.	.	.	.	.	.	.	.	.	.	.	.	.	.	.	.	.	.	.	.	.	.	.	.	.	.	.	.	.	.	.	.	.	.	.
afaF-VII	afaF-VII - gi:13236677 AfaF-VII of Afa/Dr family fimbriae - class_CU_fimbriae	.	.	.	.	.	.	.	.	.	.	.	.	.	.	.	.	.	.	.	.	.	.	.	.	.	.	.	.	.	.	.	.	.	.	.	.	.	.	.	.	.	.	.	.	.	.	.	.
afrB	afrB - gi:3372512 AF/R usher protein precursor - class_CU_fimbriae	.	.	.	.	.	.	.	.	.	.	.	.	.	.	.	.	.	.	.	.	.	.	.	.	.	.	.	.	.	.	.	.	.	.	.	.	.	.	.	.	.	.	.	.	.	.	.	.
afrC	afrC - gi:3372513 AF/R chaperonin precursor - class_CU_fimbriae	.	.	.	.	.	.	.	.	.	.	.	.	.	.	.	.	.	.	.	.	.	.	.	.	.	.	.	.	.	.	.	.	.	.	.	.	.	.	.	.	.	.	.	.	.	.	.	.
afrD	afrD - gi:3372514 AF/R AfrD - class_CU_fimbriae	.	.	.	.	.	.	.	.	.	.	.	.	.	.	.	.	.	.	.	.	.	.	.	.	.	.	.	.	.	.	.	.	.	.	.	.	.	.	.	.	.	.	.	.	.	.	.	.
agg3A	agg3A - gi:410480066 adhesin protein of aggregative adherence fimbria III (AAF/III) - class_CU_fimbriae	.	.	.	.	.	.	.	.	.	.	.	.	.	.	.	.	.	.	.	.	.	.	.	.	.	.	.	.	.	.	.	.	.	.	.	.	.	.	.	.	.	.	.	.	.	.	.	.
agg3B	agg3B - gi:22001088 putative invasin of aggregative adherence fimbria III (AAF/III) - class_CU_fimbriae	.	.	.	.	.	.	.	.	.	.	.	.	.	.	.	.	.	.	.	.	.	.	.	.	.	.	.	.	.	.	.	.	.	.	.	.	.	.	.	.	.	.	.	.	.	.	.	.
agg3C	agg3C - gi:22001087 usher protein of aggregative adherence fimbria III (AAF/III) - class_CU_fimbriae	.	.	.	.	.	.	.	.	.	.	.	.	.	.	.	.	.	.	.	.	.	.	.	.	.	.	.	.	.	.	.	.	.	.	.	.	.	.	.	.	.	.	.	.	.	.	.	.
agg3D	agg3D - gi:22001086 periplasmic chaperone of aggregative adherence fimbria III (AAF/III) - class_CU_fimbriae	.	.	.	.	.	.	.	.	.	.	.	.	.	.	.	.	.	.	.	.	.	.	.	.	.	.	.	.	.	.	.	.	.	.	.	.	.	.	.	.	.	.	.	.	.	.	.	.
aggR	aggR - gi:471302 AraC homolgous regulator of AAF/I - class_CU_fimbriae	.	.	.	.	.	.	.	.	.	.	.	.	.	.	.	.	.	.	.	.	.	.	.	.	.	.	.	.	.	.	.	.	.	.	.	.	.	.	.	.	.	.	.	.	.	.	.	.
agn43	agn43 - gi:26247147 antigen 43 (Ag43) phase-variable biofilm formation autotransporter CP4-44 prophage - class_Autotransporter_T5SS	.	100	.	.	.	100	100	.	100	.	.	99.78	.	.	.	.	.	99.78	.	.	.	99.84	.	.	.	.	.	.	.	.	.	.	.	.	.	100	.	.	.	.	.	.	.	.	.	.	.	.
aslA	aslA - gi:9965749 invasion-mediating protein - class_Invasion	100	100	100	99.93	100	100	.	100	100	100	100	100	.	100	100	100	100	100	.	100	100	100	.	100	99.86	100	100	100	100	100	100	100	100	100	100	100	100	100	100	100	100	100	100	.	100	100	100	100
astA	astA - gi:7649755 heat-stable enterotoxin 1 - class_Toxin	.	.	.	.	.	99.15	.	.	.	.	.	.	.	.	.	.	.	.	.	.	.	.	.	.	100.00;100.00	.	.	.	.	.	.	.	.	.	.	.	.	.	.	.	.	.	.	.	.	.	.	.
aufA	aufA - ECS88_3825 GeneID: 7129976 Auf fimbriae major fimbrial subunit AufA - class_CU_fimbriae	.	100	.	100	100	100	.	100	100	.	.	100	.	100	.	.	100	100	.	.	.	100	.	.	100	100	.	100	.	.	100	100	.	100	100	100	100	100	.	100	100	.	.	.	100	100	100	.
aufB	aufB - ECS88_3824 GeneID: 7129977 Auf fimbriae fimbrial chaperone AufB - class_CU_fimbriae	.	100	.	99.87	100	100	.	100	99.87	.	.	100	.	100	.	.	99.87	100	.	.	.	100	.	.	99.87	100	.	99.87	.	.	100	100	.	100	100	99.87	100	100	.	100	99.87	.	.	.	99.87	100	100	.
aufC	aufC - ECS88_3823 GeneID: 7129978 Auf fimbriae outer membrane export usher protein AufC - class_CU_fimbriae	.	100	.	100	100	100	.	100	100	.	.	100	.	100	.	.	100	100	.	.	.	100	.	.	100	100	.	100	.	.	100	100	.	100	100	100	100	100	.	100	100	.	.	.	100	100	100	.
aufD	aufD - ECS88_3822 GeneID: 7129979 Auf fimbriae minor fimbrial subunit AufD - class_CU_fimbriae	.	100	.	100	100	100	.	100	100	.	.	100	.	100	.	.	100	100	.	.	.	100	.	.	100	100	.	100	.	.	100	100	.	100	100	100	100	100	.	100	100	.	.	.	100	100	100	.
aufE	aufE - ECS88_3821 GeneID: 7129980 Auf fimbriae minor fimbrial subunit AufE - class_CU_fimbriae	.	100	.	100	100	100	.	100	100	.	.	100	.	100	.	.	100	100	.	.	.	100	.	.	100	100	.	100	.	.	100	100	.	100	100	100	100	100	.	100	100	.	.	.	100	100	100	.
aufF	aufF - ECS88_3820 GeneID: 7129981 Auf fimbriae fimbrial chaperone AufF - class_CU_fimbriae	.	100	.	96.5	96.5	96.5	.	96.5	100	.	.	100	.	100	.	.	96.5	100	.	.	.	96.5	.	.	100	100	.	100	.	.	100	100	.	100	100	100	100	100	.	96.5	100	.	.	.	96.5	100	100	.
aufG	aufG - ECS88_3819 GeneID: 7132897 Auf fimbriae fimbrial-like adhesin protein AufG - class_CU_fimbriae	.	.	.	.	.	.	.	.	.	.	.	100	.	99.91	.	.	.	100	.	.	.	.	.	.	100	100	.	100	.	.	99.91	99.91	.	100	100	.	100	100	.	.	.	.	.	.	.	100	99.91	.
b2854	b2854 - SPG000125 Putative lytic transglycosylase Adherence Hemorrhagic coli pilus - class_T2SS	.	.	100	.	.	.	92.66	.	.	100	.	.	100	.	.	100	.	.	100	.	100	.	100	.	.	.	100	.	100	.	.	.	.	.	.	.	.	.	100	.	.	100	100	99.79	.	.	.	.
b2972	b2972 - SPG000090 Prepilin peptidase Adherence Hemorrhagic coli pilus - class_T2SS	100	100	100	100	100	100	100	100	100	100	100	100	100	100	100	100	100	100	100	100	100	100	100	100	100	100	100	100	.	.	100	100	100	100	100	100	100	100	100	100	100	100	100	100	100	100	100	100
c1935	c1935 - AE016760_252 F9 fimbriae chaperone - class_CU_fimbriae	100	100	100	100	100	100	100	.	100	100	100	100	100	.	100	100	100	.	100	100	100	.	100	100	100	100	100	96.48	100	100	100	100	92.12	100	100	100	100	100	100	100	100	100	100	100	100	100	100	100
c1936	c1936 - AE016760_253 F9 fimbriae major subunit - class_CU_fimbriae	100	100	100	100	100	100	100	.	100	100	.	100	100	.	100	100	100	.	100	100	100	.	100	100	100	100	100	.	100	100	100	.	98.2	100	100	100	100	100	100	100	100	100	.	100	100	.	100	100
c3400	c3400 - gi:26249235 hypothetical protein - class_T6SS	99.93	99.93	.	100	99.89	100	.	100	99.93	.	99.93	99.89	.	99.89	.	.	99.93	99.89	.	99.93	.	100	.	99.89	99.89	99.89	.	99.93	.	99.93	99.89	99.89	99.93	99.89	99.89	99.93	99.89	99.89	.	100	.	.	.	.	.	99.89	99.89	99.93
cah	cah - gi:291284318 type V secretory pathway adhesin AidA - class_Autotransporter_T5SS	.	.	.	.	.	.	.	.	.	.	.	.	.	.	.	.	.	.	.	.	.	.	.	.	.	.	.	.	.	.	.	.	.	.	.	.	.	.	.	.	.	.	.	.	.	.	.	.
can	can - gi:41116 colicin N - class_Bacteriocin	.	.	.	.	.	.	.	.	.	.	.	.	.	.	.	.	.	.	.	.	.	.	.	.	.	.	.	.	.	.	.	.	.	.	.	.	.	.	.	.	.	.	.	.	.	.	.	.
cba	cba - gi:145567 colicin B - class_Bacteriocin	.	.	.	.	.	.	.	.	.	.	.	.	.	.	.	.	.	.	.	.	.	.	.	.	.	.	.	.	.	.	.	.	.	.	.	.	.	.	.	.	.	.	.	.	.	.	.	.
cbi	cbi - APECO1_O1CoBM119 GeneID: 5616627 colicin B immunity protein - class_Bacteriocin	.	.	.	.	.	.	.	.	.	.	.	.	.	.	.	.	.	.	.	.	.	.	.	.	.	.	.	.	.	.	.	.	.	.	.	.	.	.	.	.	.	.	.	.	.	.	.	.
cdiA	cdiA - gi:26246247 component of toxin immunity protein module - class_Bacteriocin	.	.	.	.	.	.	.	100	.	94.53	.	100	.	.	.	.	100	.	.	.	.	100	.	.	.	.	.	100	.	.	100	100	.	.	.	.	.	.	.	.	.	.	.	.	.	.	100	.
cdiB	cdiB - gi:386637642 component of toxin immunity protein module - class_Bacteriocin	.	.	.	.	.	100	.	100	.	100	.	100	.	.	.	.	100	100	.	.	.	100	.	.	.	.	.	100	.	.	100	100	.	.	.	.	.	.	.	.	.	.	.	.	.	.	100	.
cdt-IIIA	cdt-IIIA - gi:2218089 cytolethal distending toxin-IIIA - class_Toxin	.	.	.	.	.	.	.	.	.	.	.	.	.	.	.	.	.	.	.	.	.	.	.	.	.	.	.	.	.	.	.	.	.	.	.	.	.	.	.	.	.	.	.	.	.	.	.	.
cdt-IIIB	cdt-IIIB - gi:2218090 cytolethal distending toxin-IIIB - class_Toxin	.	.	.	.	.	.	.	.	.	.	.	.	.	.	.	.	.	.	.	.	.	.	.	.	.	.	.	.	.	.	.	.	.	.	.	.	.	.	.	.	.	.	.	.	.	.	.	.
cdt-IIIC	cdt-IIIC - gi:2218091 cytolethal distending toxin-IIIC - class_Toxin	.	.	.	.	.	.	.	.	.	.	.	.	.	.	.	.	.	.	.	.	.	.	.	.	.	.	.	.	.	.	.	.	.	.	.	.	.	.	.	.	.	.	.	.	.	.	.	.
cdtA	cdtA - gi:117623643 cytolethal distending toxin A - class_Toxin	.	.	.	.	.	.	.	100	.	.	.	.	.	.	.	.	.	.	.	.	.	.	.	.	.	.	.	.	.	.	.	.	.	.	.	.	.	.	.	.	.	.	.	.	.	.	.	.
cdtB	cdtB - gi:117623644 cytolethal distending toxin B - class_Toxin	.	.	.	.	.	.	.	100	.	.	.	.	.	.	.	.	.	.	.	.	.	.	.	.	.	.	.	.	.	.	.	.	.	.	.	.	.	.	.	.	.	.	.	.	.	.	.	.
cdtC	cdtC - gi:117623645 cytolethal distending toxin C - class_Toxin	.	.	.	.	.	.	.	100	.	.	.	.	.	.	.	.	.	.	.	.	.	.	.	.	.	.	.	.	.	.	.	.	.	.	.	.	.	.	.	.	.	.	.	.	.	.	.	.
cea	cea - SPG000040 colicin E1 gene. - class_Bacteriocin	.	.	100	.	.	.	.	.	.	.	.	.	.	.	.	.	.	.	.	.	.	.	.	.	.	.	.	.	.	.	.	.	.	.	.	.	.	.	.	.	.	.	.	.	.	.	.	.
cei	cei - SPG000032 colicin E9 protein - class_Bacteriocin	.	.	.	.	.	.	.	.	.	.	.	.	.	.	.	.	.	.	.	.	.	.	.	.	.	.	.	.	.	.	.	.	.	.	.	.	.	.	.	.	.	.	.	.	.	.	.	.
cesAB	cesAB - gi:15804247 chaperone for EspA and EspB - class_T3SS	.	.	.	.	.	.	.	.	.	.	.	.	100	.	.	.	.	.	.	.	.	.	.	.	.	.	.	.	.	.	.	.	.	.	.	.	.	.	.	.	.	.	.	.	100	.	.	.
cesD	cesD - gi:15804237 chaperone for EspB and EspD - class_T3SS	.	.	.	.	.	.	.	.	.	.	.	.	100	.	.	.	.	.	.	.	.	.	.	.	.	.	.	.	.	.	.	.	.	.	.	.	.	.	.	.	.	.	.	.	100	.	.	.
cesD2	cesD2 - gi:15804214 chaperone CesD2 - class_T3SS	.	.	.	.	.	.	.	.	.	.	.	.	100	.	.	.	.	.	.	.	.	.	.	.	.	.	.	.	.	.	.	.	.	.	.	.	.	.	.	.	.	.	.	.	100	.	.	.
cesF	cesF - gi:2865295 CesF chaperone for EspF - class_T3SS	.	.	.	.	.	.	.	.	.	.	.	.	100	.	.	.	.	.	.	.	.	.	.	.	.	.	.	.	.	.	.	.	.	.	.	.	.	.	.	.	.	.	.	.	100	.	.	.
cesL/mpc	cesL/mpc - gi:15804231 regulator Mcp chaperone for SepL - class_T3SS	.	.	.	.	.	.	.	.	.	.	.	.	100	.	.	.	.	.	.	.	.	.	.	.	.	.	.	.	.	.	.	.	.	.	.	.	.	.	.	.	.	.	.	.	100	.	.	.
cesT	cesT - gi:15804221 multieffector chaperone - class_T3SS	.	.	.	.	.	.	.	.	.	.	.	.	100	.	.	.	.	.	.	.	.	.	.	.	.	.	.	.	.	.	.	.	.	.	.	.	.	.	.	.	.	.	.	.	100	.	.	.
cfa	cfa - gi:1212893 colicin 5 - class_Bacteriocin	.	.	.	.	.	.	.	.	.	.	.	.	.	.	.	.	.	.	.	.	.	.	.	.	.	.	.	.	.	.	.	.	.	.	.	.	.	.	.	.	.	.	.	.	.	.	.	.
cfaA	cfaA - gi:110643342 cfA/I fimbrial subunit A precursor (colonization factor antigen subunit A; putative chaperone) - class_CU_fimbriae	.	.	.	.	.	.	100	.	.	.	.	.	100	.	100	100	.	.	100	.	.	.	100	.	.	.	.	.	.	.	.	.	.	.	.	.	.	.	.	.	.	.	100	100	.	.	.	.
cfaB	cfaB - gi:260845908 cfa/I fimbrial subunit B precursor (colonization factor antigen subunit B) (cfa/I pilin) (cfa/I antigen) - class_CU_fimbriae	.	.	.	.	.	.	100	.	.	.	.	.	100	.	100	100	.	.	100	.	.	.	100	.	.	.	.	.	.	.	.	.	.	.	.	.	.	.	.	.	.	.	100	100	.	.	.	.
cfaC	cfaC - gi:110643339 cfa/I fimbrial subunit C precursor (colonization factor antigen subunit C; outer membrane usher protein) - class_CU_fimbriae	.	.	.	.	.	.	100	.	99.96	.	.	.	100	.	99.96	99.96	.	.	100	.	.	.	100	.	.	.	.	.	.	.	.	.	.	.	.	99.96	.	.	.	.	.	.	99.96	100	.	.	.	.
cfaD	cfaD - gi:260845906 colonisation factor antigen D - class_CU_fimbriae	.	.	.	.	.	.	100	.	.	.	.	.	100	.	.	.	.	.	100	.	.	.	100	.	.	.	.	.	.	.	.	.	.	.	.	.	.	.	.	.	.	.	.	100	.	.	.	.
cheA	cheA - gi:15802300 chemotaxis protein CheA - class_Flagella	100	100	100	100	100	100	100	100	100	100	100	100	100	100	100	100	100	100	100	100	100	100	100	100	.	100	100	100	100	100	100	100	100	100	100	100	100	100	100	100	100	100	100	100	100	100	100	100
cheB	cheB - gi:15802295 chemotaxis-specific methylesterase - class_Flagella	100	100	100	100	100	100	100	100	100	100	100	100	100	100	100	100	100	100	100	100	100	.	100	100	100	100	100	100	100	100	100	100	100	100	100	100	100	100	100	100	100	100	100	100	100	100	100	100
cheR	cheR - gi:15802296 chemotaxis methyltransferase CheR - class_Flagella	100	100	100	100	100	100	100	100	100	100	100	100	100	100	100	100	100	100	100	100	100	100	100	100	100	100	100	100	100	100	100	100	100	100	100	100	100	100	100	100	100	100	100	100	100	100	100	100
cheW	cheW - gi:15802299 purine-binding chemotaxis protein - class_Flagella	100	100	100	100	100	100	100	100	100	100	100	100	100	100	100	100	100	100	100	100	100	100	100	100	100	100	100	100	100	100	100	100	100	100	100	100	100	100	100	100	100	100	100	100	100	100	100	100
cheY	cheY - gi:15802294 chemotaxis regulatory protein CheY - class_Flagella	100	100	100	100	100	100	100	100	100	100	100	100	100	100	100	100	100	100	100	100	100	100	100	100	100	100	100	100	100	100	100	100	100	100	100	100	100	100	100	100	100	100	100	100	100	100	100	100
cheZ	cheZ - gi:15802293 chemotaxis regulator CheZ - class_Flagella	100	100	100	100	100	100	100	100	100	100	100	100	100	100	100	100	100	100	100	100	100	100	100	100	100	100	100	100	100	100	100	100	100	100	100	100	100	100	100	100	100	100	100	100	100	100	100	100
chuA	chuA - gi:26250130 Chu hemin uptake system outer membrane heme/hemoglobin receptor - class_Iron_uptake	100	100	100	100	100	100	.	100	100	100	100	100	.	100	100	100	100	100	.	100	100	100	.	100	100	100	100	100	100	100	100	100	100	100	100	100	100	100	100	100	100	100	100	.	100	100	100	100
chuS	chuS - gi:26250129 Chu hemin uptake system putative heme/hemoglobin transporter/oxygenase - class_Iron_uptake	100	100	100	100	100	100	.	100	100	100	100	100	.	100	100	100	100	100	.	100	100	.	.	100	100	100	100	100	100	100	100	100	100	100	100	100	100	100	100	100	100	100	100	.	100	100	100	100
chuT	chuT - gi:26250135 Chu hemin uptake system putative periplasmic binding protein - class_Iron_uptake	100	100	100	100	100	100	.	100	100	100	100	100	.	100	100	100	100	100	.	100	100	100	.	100	100	100	100	100	100	100	100	100	100	100	100	100	100	100	100	100	100	100	100	.	100	100	100	100
chuU	chuU - gi:26250139 Chu hemin uptake system putative permease of iron compound ABC transport system - class_Iron_uptake	100	100	100	100	100	100	.	100	100	100	100	100	.	100	100	100	100	100	.	100	100	100	.	100	100	100	100	100	100	100	100	100	100	100	100	100	100	100	100	100	100	100	100	.	100	100	100	100
chuV	chuV - gi:26250140 Chu hemin uptake system ATP-binding hydrophilic protein ChuV - class_Iron_uptake	100	100	100	100	100	100	.	100	100	100	100	100	.	100	100	100	100	100	.	100	100	100	.	100	100	100	100	100	100	100	100	100	100	100	100	100	100	100	100	100	100	100	100	.	100	100	100	100
chuW	chuW - gi:26250136 Chu hemin uptake system putative oxygen independent coproporphyrinogen III oxidase - class_Iron_uptake	100	100	100	100	100	100	.	100	100	100	100	100	.	100	100	100	100	100	.	100	100	100	.	100	100	100	100	100	100	100	100	100	100	100	100	100	100	100	100	100	100	100	100	.	100	100	100	100
chuX	chuX - gi:26250137 Chu hemin uptake system putative heme-binding protein ChuX - class_Iron_uptake	100	100	100	100	100	100	.	100	100	100	100	100	.	100	100	100	100	100	.	100	100	100	.	100	100	100	100	100	100	100	100	100	100	100	100	100	100	100	100	100	100	100	100	.	100	100	100	100
chuY	chuY - gi:26250138 Chu hemin uptake system - class_Iron_uptake	100	100	100	100	100	100	.	100	100	100	100	100	.	100	100	100	100	100	.	100	100	100	.	100	100	100	100	100	100	100	100	100	100	100	100	100	100	100	100	100	100	100	100	.	100	100	100	100
cia	cia - SPG000030 colicin Ia structural protein - class_Bacteriocin	.	.	.	.	.	.	.	.	.	.	100	.	.	.	.	.	100	.	.	.	.	.	99.95	100	.	.	.	.	.	.	.	.	.	.	.	.	.	.	.	.	.	.	.	.	.	.	.	.
cib	cib - gi:73476856 Colicin IB - class_Bacteriocin	.	.	.	.	.	.	.	.	.	.	.	.	.	.	.	.	.	.	.	.	.	.	.	.	.	.	.	.	.	.	.	.	.	.	.	.	.	.	.	.	.	.	.	.	.	.	.	.
cif	cif - gi:37547384 Type III secretion system effector Cif cyclomodulin - class_T3SS	.	.	.	.	.	.	.	.	.	.	.	.	.	.	.	.	.	.	.	.	.	.	.	.	.	.	.	.	.	.	.	.	.	.	.	.	.	.	.	.	.	.	.	.	.	.	.	.
cirA	cirA - AAN81146 colicin I and catecholate siderophore receptor - class_Iron_uptake_bacteriocin	100	100	.	100	100	100	100	100	100	99.42	100	100	100	100	100	100	100	100	100	100	99.42	100	100	100	100	100	99.42	100	99.42	100	100	100	100	100	100	100	100	100	99.42	100	100	99.42	100	99.95	100	100	100	100
cjrA	cjrA - UTI89_P027 GeneID: 3996394 putative inner membrane lipoprotein - class_Iron_uptake_bacteriocin	100	.	100	.	.	.	.	100	.	.	.	100	.	100	.	.	.	100	.	100	.	100	.	.	.	100	.	100	100	100	.	100	100	100	100	100	.	100	.	100	100	.	.	.	.	100	100	.
cjrB	cjrB - UTI89_P028 GeneID: 3996395 putative periplasmic colicin Js sensitivity protein CjrB - class_Iron_uptake_bacteriocin	100	.	100	.	100	.	.	100	.	.	.	100	.	100	.	.	.	100	.	100	.	100	.	.	.	100	.	100	100	100	.	100	100	100	100	100	.	100	.	100	100	.	.	.	.	100	100	.
cjrC	cjrC - UTI89_RS25305 GeneID: 3996396 putative outer membrane colicin Js receptor - class_Iron_uptake_bacteriocin	100	.	100	.	100	.	.	100	.	.	.	100	.	100	.	.	.	100	.	100	.	100	.	.	.	100	.	100	100	100	.	100	100	100	100	100	.	100	.	100	100	.	.	.	.	100	100	.
cka	cka - gi:1124900 colicin K - class_Bacteriocin	.	.	.	.	.	.	.	.	.	.	.	.	.	.	.	.	.	.	.	.	.	.	.	.	.	.	.	.	.	.	.	.	.	.	.	.	.	.	.	.	.	.	.	.	.	.	.	.
clbA	clbA - gi:112292720 putative 4'-phosphopantetheinyl transferase - class_Toxin	.	.	.	.	.	100	.	100	100	.	.	100	.	100	.	.	100	100	.	.	.	100	.	.	.	100	.	.	.	.	100	100	.	100	100	100	100	100	.	100	.	.	.	.	.	.	100	.
clbB	clbB - gi:112292718 putative hybrid polyketide-non-ribosomal peptide synthetase - class_Toxin	.	.	.	.	.	100	.	100	100	.	.	100	.	100	.	.	100	100	.	.	.	100	.	.	.	100	.	.	.	.	100	100	.	100	100	100	100	100	.	100	.	.	.	.	.	.	100	.
clbC	clbC - gi:112292717 putative polyketide synthase - class_Toxin	.	.	.	.	.	100	.	100	100	.	.	100	.	100	.	.	100	100	.	.	.	100	.	.	.	100	.	.	.	.	100	100	.	100	100	100	100	100	.	100	.	.	.	.	.	.	100	.
clbD	clbD - gi:112292716 putative 3-hydroxyacyl-CoA dehydrogenase - class_Toxin	.	.	.	.	.	100	.	100	100	.	.	100	.	100	.	.	100	100	.	.	.	100	.	.	.	100	.	.	.	.	100	100	.	100	100	100	100	100	.	100	.	.	.	.	.	.	100	.
clbE	clbE - gi:112292715 putative D-alanyl carrier protein - class_Toxin	.	.	.	.	.	100	.	100	100	.	.	100	.	100	.	.	100	100	.	.	.	100	.	.	.	100	.	.	.	.	100	100	.	100	100	100	100	100	.	100	.	.	.	.	.	.	100	.
clbF	clbF - gi:112292714 putative acyl-CoA dehydrogenase - class_Toxin	.	.	.	.	.	100	.	100	100	.	.	100	.	100	.	.	100	100	.	.	.	100	.	.	.	100	.	.	.	.	100	100	.	100	100	100	100	100	.	100	.	.	.	.	.	.	100	.
clbG	clbG - gi:112292713 putative malonyl-CoA transacylase - class_Toxin	.	.	.	.	.	100	.	100	100	.	.	100	.	100	.	.	100	100	.	.	.	100	.	.	.	100	.	.	.	.	100	100	.	100	100	100	100	100	.	100	.	.	.	.	.	.	100	.
clbH	clbH - gi:112292712 putative non-ribosomal peptide synthase - class_Toxin	.	.	.	.	.	100	.	100	100	.	.	100	.	100	.	.	100	100	.	.	.	100	.	.	.	100	.	.	.	.	.	100	.	100	100	100	100	100	.	100	.	.	.	.	.	.	100	.
clbI	clbI - gi:112292711 putative polyketide synthase - class_Toxin	.	.	.	.	.	100	.	100	100	.	.	100	.	100	.	.	100	100	.	.	.	100	.	.	.	100	.	.	.	.	100	100	.	100	100	100	100	100	.	100	.	.	.	.	.	.	100	.
clbJ	clbJ - gi:112292710 putative non-ribosomal peptide synthase - class_Toxin	.	.	.	.	.	.	.	.	.	.	.	.	.	.	.	.	.	.	.	.	.	.	.	.	.	.	.	.	.	.	.	.	.	.	.	.	.	.	.	.	.	.	.	.	.	.	.	.
clbL	clbL - gi:112292708 putative amidase - class_Toxin	.	.	.	.	.	100	.	100	100	.	.	100	.	100	.	.	100	100	.	.	.	100	.	.	.	100	.	.	.	.	100	100	.	100	100	100	100	100	.	100	.	.	.	.	.	.	100	.
clbM	clbM - gi:112292707 putative drug/sodium antiporter - class_Toxin	.	.	.	.	.	100	.	100	100	.	.	100	.	100	.	.	100	100	.	.	.	100	.	.	.	100	.	.	.	.	100	100	.	100	100	100	100	100	.	100	.	.	.	.	.	.	100	.
clbN	clbN - gi:112292706 putative non-ribosomal peptide synthetase - class_Toxin	.	.	.	.	.	100	.	100	.	.	.	100	.	100	.	.	100	100	.	.	.	100	.	.	.	100	.	.	.	.	100	100	.	100	100	100	100	100	.	100	.	.	.	.	.	.	100	.
clbO	clbO - gi:112292705 putative polyketide synthase - class_Toxin	.	.	.	.	.	100	.	100	100	.	.	100	.	100	.	.	100	100	.	.	.	100	.	.	.	100	.	.	.	.	100	100	.	100	100	100	100	100	.	100	.	.	.	.	.	.	100	.
clbP	clbP - gi:112292704 putative penicillin binding protein - class_Toxin	.	.	.	.	.	100	.	100	100	.	.	100	.	100	.	.	100	100	.	.	.	100	.	.	.	100	.	.	.	.	100	100	.	100	100	100	100	100	.	100	.	.	.	.	.	.	100	.
clbQ	clbQ - gi:112292703 putative thioesterase - class_Toxin	.	.	.	.	.	100	.	100	100	.	.	100	.	100	.	.	100	100	.	.	.	100	.	.	.	100	.	.	.	.	100	100	.	100	100	100	100	100	.	100	.	.	.	.	.	.	100	.
clbR	clbR - gi:112292719 putative regulatory protein - class_Toxin	.	.	.	.	.	100	.	100	100	.	.	100	.	100	.	.	100	100	.	.	.	100	.	.	.	100	.	.	.	.	100	100	.	100	100	100	100	100	.	100	.	.	.	.	.	.	100	.
clpB	clpB - gi:1246221 CS31A fimbrial repressor protein - class_CU_fimbriae	.	.	.	.	.	.	.	.	.	.	.	.	.	.	.	.	.	.	.	.	.	.	.	.	.	.	.	.	.	.	.	.	.	.	.	.	.	.	.	.	.	.	.	.	.	.	.	.
clpC	clpC - gi:1246222 CS31A fimbrial protein - class_CU_fimbriae	.	.	.	.	.	.	.	.	.	.	.	.	.	.	.	.	.	.	.	.	.	.	.	.	.	.	.	.	.	.	.	.	.	.	.	.	.	.	.	.	.	.	.	.	.	.	.	.
clpE	clpE - gi:145586 CS31A fimbrial chaperone protein - class_CU_fimbriae	.	.	.	.	.	.	.	.	.	.	.	.	.	.	.	.	.	.	.	.	.	.	.	.	.	.	.	.	.	.	.	.	.	.	.	.	.	.	.	.	.	.	.	.	.	.	.	.
clpF	clpF - gi:145551 CS31A fimbrial protein - class_CU_fimbriae	.	.	.	.	.	.	.	.	.	.	.	.	.	.	.	.	.	.	.	.	.	.	.	.	.	.	.	.	.	.	.	.	.	.	.	.	.	.	.	.	.	.	.	.	.	.	.	.
clpH	clpH - gi:290434 CS31A fimbrial protein - class_CU_fimbriae	.	.	.	.	.	.	.	.	.	.	.	.	.	.	.	.	.	.	.	.	.	.	.	.	.	.	.	.	.	.	.	.	.	.	.	.	.	.	.	.	.	.	.	.	.	.	.	.
clpL	clpL - gi:388629 CS31A fimbrial protein minor subunit - class_CU_fimbriae	.	.	.	.	.	.	.	.	.	.	.	.	.	.	.	.	.	.	.	.	.	.	.	.	.	.	.	.	.	.	.	.	.	.	.	.	.	.	.	.	.	.	.	.	.	.	.	.
clpV	clpV - gi:110640437 type VI secretion ATPase ClpV1 family - class_T6SS	.	100	.	100	100	.	99.78	.	100	98.91	.	100	98.94	99.89	99.57	.	.	100	98.94	.	99.78	.	100	.	.	100	98.91	.	98.91	.	99.89	99.89	.	99.89	99.89	100	100	100	99.78	.	100	.	99.57	99.78	.	100	99.89	.
cma	cma - SPG000089 colicin M activity peptide - class_Bacteriocin	.	.	.	.	.	.	.	.	.	.	.	.	.	.	.	.	.	.	.	.	.	.	.	.	.	.	.	.	.	.	.	.	.	.	.	.	.	.	.	.	.	.	.	.	.	.	.	.
cmi	cmi - APECO1_RS26260 GeneID: 5616625 colicin M immunity protein - class_Bacteriocin	.	.	.	.	.	.	.	.	.	.	.	.	.	.	.	.	.	.	.	.	.	.	.	.	.	.	.	.	.	.	.	.	.	.	.	.	.	.	.	.	.	.	.	.	.	.	.	.
cnf1	cnf1 - gi:403299 cytotoxic necrotizing factor 1 - class_Toxin	.	.	.	.	.	100	.	100	.	.	.	100	.	.	.	.	.	100	.	.	.	.	.	.	.	100	.	100	.	.	100	100	.	.	.	.	100	100	.	100	.	.	.	.	.	.	.	.
cnf2	cnf2 - gi:476080 cytotoxic necrotizing factor type 2 - class_Toxin	.	.	.	.	.	.	.	.	.	.	.	.	.	.	.	.	.	.	.	.	.	.	.	.	.	.	.	.	.	.	.	.	.	.	.	.	.	.	.	.	.	.	.	.	.	.	.	.
colY	colY - gi:9081977 colicin Y - class_Bacteriocin	.	.	.	.	.	.	.	.	.	.	.	.	.	.	.	.	.	.	.	.	.	.	.	.	.	.	.	.	.	.	.	.	.	.	.	.	.	.	.	.	.	.	.	.	.	.	.	.
csa	csa - gi:5295807 colicin S4 - class_Bacteriocin	.	.	.	.	.	.	.	.	.	.	.	.	.	.	.	.	.	.	.	.	.	.	.	.	.	.	.	.	.	.	.	.	.	.	.	.	.	.	.	.	.	.	.	.	.	.	.	.
csgA	csgA - gi:15801159 cryptic curlin major subunit - class_Adhesion_invasion	100	100	99.35	99.35	99.35	100	99.35	100	100	99.35	100	99.35	99.35	99.35	99.35	99.35	100	99.35	99.35	100	100	100	99.35	100	100	99.35	99.35	100	99.35	100	99.35	99.35	100	99.35	99.35	100	99.35	99.35	100	100	99.35	99.35	99.35	99.35	100	99.35	99.35	100
csgB	csgB - gi:15801158 curlin minor subunit - class_Adhesion_invasion	100	100	100	100	100	100	100	100	100	100	100	100	100	100	100	100	100	100	100	100	100	100	100	100	100	100	100	100	100	100	100	100	100	100	100	100	100	100	100	100	100	100	100	100	100	100	100	100
csgC	csgC - gi:15801160 putative autoagglutination protein - class_Adhesion_invasion	100	100	100	100	100	100	100	100	100	100	100	100	100	100	100	100	100	100	100	100	100	100	100	100	100	100	100	100	100	100	100	100	100	100	100	100	100	100	100	100	100	100	100	100	100	100	100	100
csgD	csgD - gi:15801157 DNA-binding transcriptional regulator CsgD - class_Adhesion_invasion	100	100	100	100	100	100	100	100	100	100	100	100	100	100	100	100	100	100	100	100	100	100	100	100	100	100	100	100	100	100	100	100	100	100	100	100	100	100	100	100	100	100	100	100	100	100	100	100
csgE	csgE - gi:15801156 curli assembly protein CsgE - class_Adhesion_invasion	100	100	100	100	100	100	100	100	100	100	100	100	100	100	100	100	100	100	100	100	100	100	100	100	100	100	100	100	100	100	100	100	100	100	100	100	100	100	100	100	100	100	100	100	100	100	100	100
csgF	csgF - gi:15801155 curli assembly protein CsgF - class_Adhesion_invasion	100	100	100	100	100	100	100	100	100	100	100	100	100	100	100	100	100	100	100	100	100	100	100	100	100	100	100	100	100	100	100	100	100	100	100	100	100	100	100	100	100	100	100	100	100	100	100	100
csgG	csgG - gi:15801154 curli production assembly/transport component 2nd curli operon - class_Adhesion_invasion	100	100	100	100	100	100	100	100	100	100	100	100	100	100	100	100	100	100	100	100	100	100	100	100	100	100	100	100	100	100	100	100	100	100	100	100	100	100	100	100	100	100	100	100	100	100	100	100
cvaB	cvaB - O2ColV64 GeneID: 3853540 colicin V secretion protein - class_Bacteriocin	.	.	.	.	.	.	.	.	.	.	.	.	.	.	.	.	100	.	.	.	.	.	.	100	.	.	.	.	.	.	.	.	.	.	.	.	.	.	.	.	.	.	.	.	.	.	.	.
cvaC	cvaC - SPG000142 colicin V protein - class_Bacteriocin	.	.	.	.	.	.	.	.	.	.	.	.	.	.	.	.	100	.	.	.	.	.	.	100	.	.	.	.	.	.	.	.	.	.	.	.	.	.	.	.	.	.	.	.	.	.	.	.
cvi	cvi - O2ColV66 GeneID: 3853542 colicin V immunity protein - class_Bacteriocin	.	.	.	.	.	.	.	.	.	.	.	.	.	.	.	.	100	.	.	.	.	.	.	100	.	.	.	.	.	.	.	.	.	.	.	.	.	.	.	.	.	.	.	.	.	.	.	.
daaE	daaE - gi:145697 F1845 fimbrial adhesin Afa/Dr family fimbriae - class_CU_fimbriae	.	.	.	.	.	.	.	.	.	.	.	.	.	.	.	.	.	.	.	.	.	.	.	.	.	.	.	.	.	.	.	.	.	.	.	.	.	.	.	.	.	.	.	.	.	.	.	.
daaF	daaF - gi:145699 DaaF protein Afa/Dr family fimbriae - class_CU_fimbriae	100	.	100	.	.	.	.	.	.	.	.	.	.	.	.	.	.	.	.	100	.	.	.	.	.	.	.	.	.	100	.	.	100	.	.	.	.	.	.	.	.	100	.	.	.	100	.	.
draB	draB - gi:13241932 chaperone protein DraB Afa/Dr family fimbriae - class_CU_fimbriae	.	.	.	.	.	.	.	.	.	.	.	.	.	.	.	.	.	.	.	.	.	.	.	.	.	.	.	.	.	.	.	.	.	.	.	.	.	.	.	.	.	.	.	.	.	.	.	.
draE2/nfaA	draE2/nfaA - gi:2290538 Dr-II structural adhesin precursor Afa/Dr family fimbriae - class_CU_fimbriae	.	.	.	.	.	.	.	.	.	.	.	.	.	.	.	.	.	.	.	.	.	.	.	.	.	.	.	.	.	.	.	.	.	.	.	.	.	.	.	.	.	99.64	.	.	.	99.64	.	.
draP	draP - gi:13241935 DraP Afa/Dr family fimbriae - class_CU_fimbriae	100	.	100	.	.	.	.	.	.	.	.	.	.	.	.	.	.	.	.	100	.	.	.	.	.	.	.	.	.	100	.	.	100	.	.	.	.	.	.	.	.	100	.	.	.	100	.	.
drbE_121	drbE_121 - SPG000129 Dr-family adhesin (drbE121) gene Afa/Dr family fimbriae - class_CU_fimbriae	.	.	.	.	.	.	.	.	.	.	.	.	.	.	.	.	.	.	.	.	.	.	.	.	.	.	.	.	.	.	.	.	.	.	.	.	.	.	.	.	.	.	.	.	.	.	.	.
drbE_122	drbE_122 - SPG000130 Dr-family adhesin (drbE122) gene Afa/Dr family fimbriae - class_CU_fimbriae	.	.	.	.	.	.	.	.	.	.	.	.	.	.	.	.	.	.	.	.	.	.	.	.	.	.	.	.	.	.	.	.	.	.	.	.	.	.	.	.	.	.	.	.	.	.	.	.
eae	eae - SPG000014 intimin adherence protein - class_Adhesion_invasion	.	.	.	.	.	.	.	.	.	.	.	.	100	.	.	.	.	.	.	.	.	.	.	.	.	.	.	.	.	.	.	.	.	.	.	.	.	.	.	.	.	.	.	.	100	.	.	.
eaeH	eaeH - gi:387605808 adhesin/invasin - class_Adhesion_invasion	99.93	100	100	100	100	100	100	100	99.93	100	99.93	100	100	100	100	100	100	100	100	99.93	100	100	100	100	100	100	100	100	100	99.93	100	100	99.93	100	100	99.93	100	100	100	100	100	100	100	100	100	100	100	99.93
eaeX	eaeX - gi:218707301 putative adhesin/invasin - class_Adhesion_invasion	.	.	.	.	.	.	.	.	.	.	.	.	.	.	.	.	.	.	.	.	.	.	.	.	.	.	.	.	.	.	.	.	.	.	.	.	.	.	.	.	.	.	.	.	.	.	.	.
ecpA	ecpA - gi:15799998 ECP/Mat fimbriae fimbrillin precursor - class_CU_fimbriae	100	100	100	100	100	100	100	100	100	100	100	100	100	99.83	100	100	100	100	100	100	100	100	100	100	100	100	100	100	100	100	99.83	99.83	100	100	100	100	100	100	100	100	100	100	100	100	100	100	99.83	100
ecpB/matC	ecpB/matC - gi:15799997 ECP/Mat fimbriae periplasmic chaperone protein - class_CU_fimbriae	100	100	100	100	100	100	100	100	100	100	100	100	100	100	100	100	100	100	100	100	100	100	100	100	100	100	100	100	100	100	100	100	100	100	100	100	100	100	100	100	100	100	100	100	100	100	100	100
ecpC	ecpC - gi:15799996 ECP/Mat fimbriae putative fimbrial outer membrane usher protein - class_CU_fimbriae	100	100	100	100	100	100	100	100	100	100	100	100	100	100	100	100	100	100	100	100	100	100	100	100	100	100	100	100	100	100	100	100	100	100	100	100	100	100	100	100	100	100	100	100	100	100	100	100
ecpD	ecpD - gi:15799995 ECP/Mat fimbriae putative receptor/adhesin - class_CU_fimbriae	100	100	100	100	100	100	100	100	100	100	100	100	100	100	100	100	100	100	100	100	100	100	100	100	100	100	100	100	100	100	100	100	100	100	100	100	100	100	100	100	100	100	100	100	100	100	100	100
ecpE/MatF	ecpE/MatF - gi:15799994 ECP/Mat fimbriae periplasmic chaperone protein - class_CU_fimbriae	99.74	99.74	99.74	99.74	99.74	99.74	99.74	99.74	99.74	99.74	99.74	99.74	99.74	99.74	99.74	99.74	99.74	99.74	99.74	99.74	99.74	99.74	99.74	99.74	99.74	99.74	99.74	99.74	99.74	99.74	99.74	99.74	99.74	99.74	99.74	99.74	99.74	99.74	99.74	99.74	99.74	99.74	99.74	99.74	99.74	99.74	99.74	99.74
ecpR/MatA	ecpR/MatA - gi:15799999 ECP/Mat fimbriae chaperone/fimbrillin MatA - class_CU_fimbriae	100	100	100	100	100	100	100	100	100	100	100	100	100	100	100	100	100	100	100	100	100	100	100	100	100	100	100	100	100	100	100	100	100	100	100	100	100	100	100	100	100	100	.	99.83	100	100	100	100
efa1	efa1 - gi:6013469 Efa1/LifA-like protein factor for adherence/cytotoxin - class_T3SS	.	.	.	.	.	.	.	.	.	.	.	.	.	.	.	.	.	.	.	.	.	.	.	.	.	.	.	.	.	.	.	.	.	.	.	.	.	.	.	.	.	.	.	.	.	.	.	.
efeB	efeB - EC042_1095 GeneID: 12886670 elemental ferrous (efe) iron uptake system putative peroxidase - class_Iron_uptake	100	100	100	100	100	100	100	100	100	100	100	100	100	100	99.84	100	100	100	100	100	99.84	100	100	100	100	100	100	100	100	100	100	100	100	100	100	100	100	100	99.84	100	100	100	99.84	100	100	100	100	100
efeO	efeO - EC042_1094 GeneID: 12886669 elemental ferrous (efe) iron uptake system hypothetical protein - class_Iron_uptake	100	100	100	100	100	100	100	100	100	100	100	100	100	100	100	100	100	100	100	100	100	100	100	100	100	100	100	100	100	100	100	100	100	100	100	100	100	100	100	100	100	100	100	100	100	100	100	100
efeU	efeU - EC042_1093 GeneID: 12886668 elemental ferrous (efe) iron uptake system ferrous iron permease - class_Iron_uptake	100	100	100	100	100	100	100	100	100	100	100	100	99.88	100	99.88	100	99.88	100	99.88	100	100	100	99.88	100	100	100	100	100	100	100	100	100	100	100	100	100	100	100	100	100	100	100	99.88	99.88	100	100	100	100
ehaA	ehaA - gi:15800037 AidA-I adhesin-like protein - class_Autotransporter_T5SS	.	.	.	.	.	.	.	.	.	.	.	.	100	.	.	.	.	.	100	.	.	.	.	.	.	.	.	.	.	.	.	.	.	.	.	.	.	.	.	.	.	.	.	.	.	.	.	.
ehaB	ehaB - gi:222155165 outer membrane autotransporter putative flagellin-like structural protein - class_Autotransporter_T5SS	.	.	100	.	100	.	.	.	.	100	.	99.9	99.9	.	100	100	100	99.9	99.97	.	100	.	100	.	.	99.9	100	99.9	100	.	.	.	.	.	.	.	99.9	99.9	100	.	100	100	.	99.9	99.39	99.9	.	.
ehaC	ehaC - Z3487 GeneID: 958126 adhesin - class_Autotransporter_T5SS	.	100	99.33	.	.	.	100	.	.	99.97	.	.	99.52	.	.	.	.	.	99.52	.	100	.	99.49	.	.	.	98.93	.	98.93	.	.	.	.	.	.	.	.	.	100	.	.	99.33	.	100	.	.	.	.
ehaD	ehaD - Z3948 GeneID: 959506 ABC transporter ATP-binding protein - class_Autotransporter_T5SS	.	.	.	.	.	.	.	.	.	.	.	.	.	.	99.56	99.59	.	.	.	.	.	.	.	.	.	.	.	.	.	.	.	.	.	.	.	.	.	.	.	.	.	.	99.59	99.87	.	.	.	.
ehaJ	ehaJ - E2348C_2704 GeneID: 7060938 AidA autotransporter-like protein - class_Autotransporter_T5SS	.	.	.	.	.	.	.	.	.	.	.	.	.	.	.	.	.	.	.	.	.	.	.	.	.	.	.	.	.	.	.	.	.	.	.	.	.	.	.	.	.	.	.	.	100	.	.	.
eibE	eibE - gi:7523541 immunoglobulin-binding protein EibE - class_Autotransporter_T5SS	.	.	.	.	93.1	.	.	.	.	.	.	.	.	.	.	.	.	.	.	.	.	.	.	.	.	.	.	.	.	.	.	.	.	.	.	.	.	.	.	.	.	.	.	.	.	.	.	.
eibG	eibG - gi:299150344 immunoglobulin binding protein - class_Autotransporter_T5SS	.	.	.	.	.	.	.	.	.	.	.	.	.	.	.	.	.	.	.	.	.	.	.	.	.	.	.	.	.	.	.	.	.	.	.	.	.	.	.	.	.	.	.	.	.	.	.	.
eitA	eitA - APECO1_O1CoBM102 GeneID: 5616610 putative iron transport system periplasmic binding protein - class_Iron_uptake	.	.	100	.	.	.	.	.	.	.	.	.	.	100	.	.	.	.	.	.	.	.	.	.	.	.	.	.	.	.	100	.	.	.	.	.	.	.	.	.	.	.	.	.	.	100	100	.
eitB	eitB - APECO1_RS26190 GeneID: 5616609 putative iron transport system permease component - class_Iron_uptake	.	.	100	.	.	.	.	.	.	.	.	.	.	100	.	.	.	.	.	.	.	.	.	.	.	.	.	.	.	.	100	.	.	.	.	.	.	.	.	.	.	.	.	.	.	100	100	.
eitC	eitC - APECO1_RS26185 GeneID: 5616608 putative iron transport system ATP-binding component - class_Iron_uptake	.	.	100	.	.	.	.	.	.	.	.	.	.	100	.	.	.	.	.	.	.	.	.	.	.	.	.	.	.	.	100	.	.	.	.	.	.	.	.	.	.	.	.	.	.	100	100	.
eitD	eitD - APECO1_RS26180 GeneID: 5616607 putative iron transport system membrane component - class_Iron_uptake	.	.	100	.	.	.	.	.	.	.	.	.	.	100	.	.	.	.	.	.	.	.	.	.	.	.	.	.	.	.	100	.	.	.	.	.	.	.	.	.	.	.	.	.	.	100	100	.
eivA	eivA - gi:15832985 EivA - class_T3SS	.	.	100	.	.	.	.	.	.	100	.	.	.	.	.	.	.	.	.	.	100	.	.	.	.	.	100	.	100	.	.	.	.	.	.	.	.	.	100	.	.	100	100	.	.	.	.	.
eivC	eivC - gi:15832984 ATP synthase SpaL - class_T3SS	.	.	100	.	.	.	100	.	.	100	.	.	.	.	.	.	.	.	.	.	100	.	.	.	.	.	100	.	100	.	.	.	.	.	.	.	.	.	100	.	.	100	100	.	.	.	.	.
eivE	eivE - gi:15832986 EivE - class_T3SS	.	.	100	.	.	.	.	.	.	100	.	.	.	.	.	.	.	.	.	.	100	.	.	.	.	.	100	.	100	.	.	.	.	.	.	.	.	.	100	.	.	100	100	.	.	.	.	.
eivF	eivF - gi:15832988 EivF - class_T3SS	.	.	100	.	.	.	.	.	.	100	.	.	.	.	.	.	.	.	.	.	100	.	.	.	.	.	100	.	100	.	.	.	.	.	.	.	.	.	100	.	.	100	100	.	.	.	.	.
eivG	eivG - gi:15832987 EivG - class_T3SS	.	.	100	.	.	.	.	.	.	100	.	.	.	.	.	.	.	.	.	.	100	.	.	.	.	.	100	.	100	.	.	.	.	.	.	.	.	.	100	.	.	100	100	.	.	.	.	.
eivI	eivI - gi:15832983 EivI - class_T3SS	.	.	100	.	.	.	99.4	.	.	100	.	.	.	.	.	.	.	.	.	.	100	.	.	.	.	.	100	.	100	.	.	.	.	.	.	.	.	.	100	.	.	100	100	.	.	.	.	.
eivJ	eivJ - gi:15832981 EivJ - class_T3SS	.	.	100	.	.	.	99.84	.	.	100	.	.	.	.	.	.	.	.	.	.	100	.	.	.	.	.	100	.	100	.	.	.	.	.	.	.	.	.	100	.	.	100	100	.	.	.	.	.
entA	entA - gi:26246575 enterobactin biosynthesis gene cluster 23-dihydro-23-dihydroxybenzoate dehydrogenase - class_Iron_uptake	100	100	100	100	100	100	100	100	100	100	100	100	100	100	100	100	100	100	100	100	100	100	100	100	100	100	100	100	100	100	100	100	100	100	100	100	100	100	100	100	100	100	100	100	100	100	100	100
entB	entB - gi:26246574 enterobactin biosynthesis gene cluster isochorismatase - class_Iron_uptake	100	100	100	100	100	100	100	100	100	100	100	100	100	100	100	100	100	100	100	100	100	100	100	100	100	100	100	100	100	100	100	100	100	100	100	100	100	100	100	100	100	100	100	100	100	100	100	100
entC	entC - gi:26246572 enterobactin biosynthesis gene cluster isochorismate synthase 1 - class_Iron_uptake	100	100	100	100	100	100	100	100	100	100	100	100	100	100	100	100	100	100	100	100	100	100	100	100	100	100	100	100	100	100	100	100	100	100	100	100	100	100	100	100	100	100	100	100	100	100	100	100
entD	entD - gi:26246560 enterobactin biosynthesis gene cluster phosphopantetheinyl transferase component of enterobactin synthase multienzyme complex - class_Iron_uptake	.	.	100	100	100	100	100	100	100	100	.	100	100	100	100	100	100	100	100	.	100	100	100	.	.	100	100	100	100	.	100	100	.	100	100	100	100	100	100	100	100	100	100	100	100	100	100	.
entE	entE - gi:26246573 enterobactin biosynthesis gene cluster 23-dihydroxybenzoate-AMP ligase component of enterobactin synthase multienzyme complex - class_Iron_uptake	100	100	100	100	100	100	100	100	100	100	100	100	100	100	100	100	100	100	100	100	100	100	100	100	100	100	100	100	100	100	100	100	100	100	100	100	100	100	100	100	100	100	100	100	100	100	100	100
entF	entF - gi:26246565 enterobactin biosynthesis gene cluster enterobactin synthase multienzyme complex component ATP-dependent - class_Iron_uptake	100	99.28	99.28	100	99.28	100	98.66	100	99.28	99.28	100	99.28	98.66	99.28	99.28	99.28	99.28	99.28	99.28	100	99.28	100	99.28	100	100	99.28	99.28	99.28	99.28	100	99.28	99.28	100	99.28	99.28	99.28	99.28	99.28	99.28	100	99.28	99.28	99.28	99.28	100	99.28	99.28	100
entS	entS - gi:26246570 enterobactin biosynthesis gene cluster enterobactin exporter iron-regulated - class_Iron_uptake	100	100	100	100	100	100	100	100	100	100	100	100	100	100	100	100	100	100	100	100	100	100	100	100	100	100	100	100	100	100	100	100	100	100	100	100	100	100	100	100	100	100	100	100	100	100	100	100
epaO	epaO - gi:15832980 surface presentation of antigens protein SpaO - class_T3SS	.	.	100	.	.	.	100	.	.	100	.	.	100	.	.	100	.	.	100	.	100	.	100	.	.	.	100	.	100	.	.	.	.	.	.	.	.	.	100	.	.	100	100	100	.	.	.	.
epaP	epaP - gi:15832979 surface presentation of antigens protein SpaP - class_T3SS	.	.	100	.	.	.	100	.	.	100	.	.	100	.	.	100	.	.	100	.	100	.	100	.	.	.	100	.	100	.	.	.	.	.	.	.	.	.	100	.	.	100	100	100	.	.	.	.
epaQ	epaQ - gi:15832978 EpaQ - class_T3SS	.	.	100	.	.	.	100	.	.	100	.	.	100	.	.	100	.	.	100	.	100	.	99.62	.	.	.	100	.	100	.	.	.	.	.	.	.	.	.	100	.	.	100	100	100	.	.	.	.
epaR	epaR - VFG042210 Type III secretion system protein - class_T3SS	.	.	98.72	.	.	.	99.15	.	.	98.72	.	.	99.15	.	.	99.15	.	.	99.15	.	98.72	.	99.15	.	.	.	98.72	.	98.72	.	.	.	.	.	.	.	.	.	98.72	.	.	98.72	98.72	99.15	.	.	.	.
epaS	epaS - gi:15832975 surface presentation of antigens protein SpaS - class_T3SS	.	.	100	.	.	.	99.91	.	.	100	.	.	99.91	.	.	99.91	.	.	99.82	.	100	.	99.91	.	.	.	100	.	100	.	.	.	.	.	.	.	.	.	100	.	.	100	100	99.82	.	.	.	.
eprH	eprH - gi:15832973 EprH - class_T3SS	.	.	99.73	.	.	.	100	.	.	99.73	.	.	100	.	.	100	.	.	99.46	.	99.73	.	100	.	.	.	99.73	.	99.73	.	.	.	.	.	.	.	.	.	99.73	.	.	99.73	99.73	100	.	.	.	.
eprI	eprI - gi:15832972 EprI - class_T3SS	.	.	100	.	.	.	100	.	.	100	.	.	100	.	.	100	.	.	100	.	100	.	100	.	.	.	100	.	100	.	.	.	.	.	.	.	.	.	100	.	.	100	100	100	.	.	.	.
eprJ	eprJ - gi:15832971 EprJ - class_T3SS	.	.	100	.	.	.	99.7	.	.	100	.	.	99.7	.	.	99.7	.	.	99.7	.	100	.	99.7	.	.	.	100	.	100	.	.	.	.	.	.	.	.	.	100	.	.	100	100	100	.	.	.	.
eprK	eprK - gi:15832970 EprK - class_T3SS	.	.	100	.	.	.	100	.	.	100	.	.	100	.	.	100	.	.	100	.	100	.	100	.	.	.	100	.	100	.	.	.	.	.	.	.	.	.	100	.	.	100	100	100	.	.	.	.
escC	escC - gi:15804236 Type III secretion system secretin EscC - class_T3SS	.	.	.	.	.	.	.	.	.	.	.	.	100	.	.	.	.	.	.	.	.	.	.	.	.	.	.	.	.	.	.	.	.	.	.	.	.	.	.	.	.	.	.	.	100	.	.	.
escD	escD - gi:15804219 Type III secretion system outer MS ring protein EscD - class_T3SS	.	.	.	.	.	.	.	.	.	.	.	.	100	.	.	.	.	.	.	.	.	.	.	.	.	.	.	.	.	.	.	.	.	.	.	.	.	.	.	.	.	.	.	.	100	.	.	.
escE	escE - gi:15804248 chaperone for EscF - class_T3SS	.	.	.	.	.	.	.	.	.	.	.	.	100	.	.	.	.	.	.	.	.	.	.	.	.	.	.	.	.	.	.	.	.	.	.	.	.	.	.	.	.	.	.	.	100	.	.	.
escF	escF - gi:15804213 Type III secretion system needle filament protein EscF - class_T3SS	.	.	.	.	.	.	.	.	.	.	.	.	100	.	.	.	.	.	.	.	.	.	.	.	.	.	.	.	.	.	.	.	.	.	.	.	.	.	.	.	.	.	.	.	100	.	.	.
escI	escI - gi:15804233 Type III secretion system inner rod component EscI - class_T3SS	.	.	.	.	.	.	.	.	.	.	.	.	.	.	.	.	.	.	.	.	.	.	.	.	.	.	.	.	.	.	.	.	.	.	.	.	.	.	.	.	.	.	.	.	.	.	.	.
escJ	escJ - gi:15804234 Type III secretion system inner MS ring protein EscJ - class_T3SS	.	.	.	.	.	.	.	.	.	.	.	.	100	.	.	.	.	.	.	.	.	.	.	.	.	.	.	.	.	.	.	.	.	.	.	.	.	.	.	.	.	.	.	.	100	.	.	.
escN	escN - gi:15804229 translocator EscN - class_T3SS	.	.	.	.	.	.	.	.	.	.	.	.	100	.	.	.	.	.	.	.	.	.	.	.	.	.	.	.	.	.	.	.	.	.	.	.	.	.	.	.	.	.	.	.	100	.	.	.
escO	escO - gi:15804228 positive regulator EscO - class_T3SS	.	.	.	.	.	.	.	.	.	.	.	.	100	.	.	.	.	.	.	.	.	.	.	.	.	.	.	.	.	.	.	.	.	.	.	.	.	.	.	.	.	.	.	.	100	.	.	.
escR	escR - gi:15804244 Type III secretion system needle length regulator EscP - class_T3SS	.	.	.	.	.	.	.	.	.	.	.	.	100	.	.	.	.	.	.	.	.	.	.	.	.	.	.	.	.	.	.	.	.	.	.	.	.	.	.	.	.	.	.	.	100	.	.	.
escS	escS - gi:15804243 Type III secretion systemminor export apparatus protein EscS - class_T3SS	.	.	.	.	.	.	.	.	.	.	.	.	100	.	.	.	.	.	.	.	.	.	.	.	.	.	.	.	.	.	.	.	.	.	.	.	.	.	.	.	.	.	.	.	100	.	.	.
escT	escT - gi:15804242 Type III secretion system minor export apparatus protein EscT - class_T3SS	.	.	.	.	.	.	.	.	.	.	.	.	100	.	.	.	.	.	.	.	.	.	.	.	.	.	.	.	.	.	.	.	.	.	.	.	.	.	.	.	.	.	.	.	100	.	.	.
escU	escU - gi:15804241 Type III secretion system export apparatus switch protein EscU - class_T3SS	.	.	.	.	.	.	.	.	.	.	.	.	100	.	.	.	.	.	.	.	.	.	.	.	.	.	.	.	.	.	.	.	.	.	.	.	.	.	.	.	.	.	.	.	100	.	.	.
escV	escV - gi:15804230 Type III secretion system major export apparatus protein - class_T3SS	.	.	.	.	.	.	.	.	.	.	.	.	100	.	.	.	.	.	.	.	.	.	.	.	.	.	.	.	.	.	.	.	.	.	.	.	.	.	.	.	.	.	.	.	100	.	.	.
espA	espA - SPG000108 Type III secretion system translocator protein EspA - class_T3SS	.	.	.	.	.	.	.	.	.	.	.	.	100	.	.	.	.	.	.	.	.	.	.	.	.	.	.	.	.	.	.	.	.	.	.	.	.	.	.	.	.	.	.	.	100	.	.	.
espB	espB - gi:2865304 Type III secretion system translocator protein EspB pore protein - class_T3SS	.	.	.	.	.	.	.	.	.	.	.	.	100	.	.	.	.	.	.	.	.	.	.	.	.	.	.	.	.	.	.	.	.	.	.	.	.	.	.	.	.	.	.	.	100	.	.	.
espC	espC - gi:11527908 Type III secretion system secreted protein serine protease - class_Autotransporter_T5SS	.	.	.	.	.	.	.	.	.	.	.	.	.	.	.	.	.	.	.	.	.	.	.	.	.	.	.	.	.	.	.	.	.	.	.	.	.	.	.	.	.	.	.	.	100	.	.	.
espD	espD - gi:2865303 Type III secretion system translocator protein EspD pore protein - class_T3SS	.	.	.	.	.	.	.	.	.	.	.	.	99.74	.	.	.	.	.	.	.	.	.	.	.	.	.	.	.	.	.	.	.	.	.	.	.	.	.	.	.	.	.	.	.	100	.	.	.
espF	espF - gi:2865308 Type III secretion system effector EspF - class_T3SS	.	.	.	.	.	.	.	.	.	.	.	.	99.03	.	.	.	.	.	.	.	.	.	.	.	.	.	.	.	.	.	.	.	.	.	.	.	.	.	.	.	.	.	.	.	.	.	.	.
espG	espG - gi:15804250 Type III secretion system effector EspG GTPase activating protein - class_T3SS	.	.	.	.	.	.	.	.	.	.	.	.	100	.	.	.	.	.	.	.	.	.	.	.	.	.	.	.	.	.	.	.	.	.	.	.	.	.	.	.	.	.	.	.	100	.	.	.
espG2	espG2 - gi:215487973 T3SS secreted effector EspG-like protein - class_T3SS	.	.	.	.	.	.	.	.	.	.	.	.	.	.	.	.	.	.	.	.	.	.	.	.	.	.	.	.	.	.	.	.	.	.	.	.	.	.	.	.	.	.	.	.	100	.	.	.
espH	espH - gi:2865294 Type III secretion system effector EspH RhoGEF Inhibitor - class_T3SS	.	.	.	.	.	.	.	.	.	.	.	.	100	.	.	.	.	.	.	.	.	.	.	.	.	.	.	.	.	.	.	.	.	.	.	.	.	.	.	.	.	.	.	.	100	.	.	.
espI	espI - gi:260845872 Type III secretion system effector EspJ adenosine diphosphate (ADP) ribosyltransferase - class_Autotransporter_T5SS	.	.	.	.	.	.	.	.	.	.	.	.	.	.	.	.	.	.	.	.	.	.	.	.	.	.	.	.	.	.	.	.	.	.	.	.	.	.	.	.	.	.	.	.	.	.	.	.
espJ	espJ - gi:215485859 Type III secretion system effector EspJ adenosine diphosphate (ADP) ribosyltransferase - class_T3SS	.	.	.	.	.	.	.	.	.	.	.	.	.	.	.	.	.	.	.	.	.	.	.	.	.	.	.	.	.	.	.	.	.	.	.	.	.	.	.	.	.	.	.	.	.	.	.	.
espK	espK - gi:15801299 Type III secretion system effector EspK - class_T3SS	.	.	.	.	.	.	.	.	.	.	.	.	100	.	.	.	.	.	.	.	.	.	.	.	.	.	.	.	.	.	.	.	.	.	.	.	.	.	.	.	.	.	.	.	.	.	.	.
espL1	espL1 - gi:15802132 Type III secretion system effector - class_T3SS	.	.	100	.	.	.	100	.	.	100	.	.	98.42	.	100	100	.	.	98.42	.	100	.	100	.	.	.	100	.	100	.	.	.	.	.	.	.	.	.	100	.	.	100	.	99.95	.	.	.	.
espL2	espL2 - gi:15803518 Type III secretion system effector - class_T3SS	.	.	.	.	.	.	.	.	.	.	.	.	.	.	.	.	.	.	.	.	.	.	.	.	.	.	.	.	.	.	.	.	.	.	.	.	.	.	.	.	.	.	.	.	.	.	.	.
espL3	espL3 - SPG000024 Type III secretion system effector - class_T3SS	.	.	100	.	.	.	100	.	.	100	.	.	100	.	100	100	.	.	100	.	100	.	100	.	.	.	100	.	100	.	.	.	.	.	.	.	.	.	100	.	.	100	100	99.95	.	.	.	.
espL4	espL4 - gi:260870723 Type III secretion system effector - class_T3SS	.	.	100	.	.	.	100	.	.	100	.	.	100	.	.	.	.	.	99.94	.	100	.	99.94	.	.	.	100	.	100	.	.	.	.	.	.	.	.	.	100	.	.	100	.	99.94	.	.	.	.
espN	espN - gi:15830815 Type III secretion system effector EspN - class_T3SS	.	.	.	.	.	.	.	.	.	.	.	.	100	.	.	.	.	.	.	.	.	.	.	.	.	.	.	.	.	.	.	.	.	.	.	.	.	.	.	.	.	.	.	.	.	.	.	.
espP	espP - gi:75994466 autotransporter serine protease - class_Autotransporter_T5SS	.	.	.	.	.	.	.	.	.	.	.	.	.	.	.	.	.	.	.	.	.	.	.	.	.	.	.	.	.	.	.	.	.	.	.	.	.	.	.	.	.	.	.	.	.	.	.	.
espR1	espR1 - gi:260843778 Type III secretion system effector espR1 - class_T3SS	.	.	99.44	.	.	.	99.92	.	.	99.29	.	.	100	.	99.29	99.29	.	.	100	.	99.29	.	99.92	.	.	.	99.29	.	99.29	.	.	.	.	.	.	.	.	.	99.29	.	.	99.44	99.29	100	.	.	.	.
espR2	espR2 - SPG000044 Type III secretion system effector espR2 - class_T3SS	.	.	100	.	.	.	.	.	.	100	.	.	.	.	100	100	.	.	.	.	100	.	.	.	.	.	100	.	100	.	.	.	.	.	.	.	.	.	100	.	.	100	100	.	.	.	.	.
espR3	espR3 - gi:15802368 Type III secretion system effector espR3 - class_T3SS	.	.	.	.	.	.	.	.	.	.	.	.	.	.	.	.	.	.	.	.	.	.	.	.	.	.	.	.	.	.	.	.	.	.	.	.	.	.	.	.	.	.	.	.	.	.	.	.
espR4	espR4 - gi:15802370 Type III secretion system effector espR4 - class_T3SS	.	.	.	.	.	.	.	.	.	.	.	.	.	.	.	.	.	.	.	.	.	.	.	.	.	.	.	.	.	.	.	.	.	.	.	.	.	.	.	.	.	.	.	.	.	.	.	.
espV	espV - gi:15800892 hypothetical protein - class_T3SS	.	.	.	.	.	.	.	.	.	.	.	.	.	.	.	.	.	.	.	.	.	.	.	.	.	.	.	.	.	.	.	.	.	.	.	.	.	.	.	.	.	.	.	.	.	.	.	.
espX1	espX1 - gi:260842259 Type III secretion system effector - class_T3SS	.	.	100	.	.	.	99.93	.	.	100	.	.	99.93	.	100	.	.	.	99.93	.	100	.	100	.	.	.	100	.	100	.	.	.	.	.	.	.	.	.	100	.	.	100	100	99.86	.	.	.	.
espX2	espX2 - gi:15800550 Type III secretion system effector - class_T3SS	.	.	.	.	.	.	.	.	.	.	.	.	.	.	.	.	.	.	.	.	100	.	.	.	.	.	.	.	.	.	.	.	.	.	.	.	.	.	100	.	.	.	.	.	.	.	.	.
espX3	espX3 - SPG000055 Type III secretion system effector - class_T3SS	.	.	100	.	.	.	.	.	.	99.92	.	.	.	.	100	100	.	.	.	.	99.58	.	.	.	.	.	100	.	100	.	.	.	.	.	.	.	.	.	99.58	.	.	100	100	.	.	.	.	.
espX4	espX4 - gi:15804631 Type III secretion system effector - class_T3SS	.	.	100	.	.	.	99.94	.	.	100	.	.	99.94	.	100	100	.	.	99.94	.	100	.	99.94	.	.	.	100	.	100	.	.	.	.	.	.	.	.	.	100	.	.	100	100	99.94	.	.	.	.
espX5	espX5 - gi:15804658 Type III secretion system effector - class_T3SS	.	.	100	.	.	.	100	.	.	100	.	.	100	.	.	.	.	.	100	.	100	.	100	.	.	.	100	.	100	.	.	.	.	.	.	.	.	.	100	.	.	100	.	100	.	.	.	.
espX7	espX7 - gi:15830814 Type III secretion system effector - class_T3SS	.	.	.	.	.	.	.	.	.	.	.	.	100	.	.	.	.	.	.	.	.	.	.	.	.	.	.	.	.	.	.	.	.	.	.	.	.	.	.	.	.	.	.	.	.	.	.	.
espY1	espY1 - gi:15799741 Type III secretion system effector - class_T3SS	.	.	99.47	.	.	.	.	.	.	99.87	.	.	.	.	99.47	.	.	.	.	.	.	.	.	.	.	.	.	.	.	.	.	.	.	.	.	.	.	.	.	.	.	99.47	99.47	.	.	.	.	.
espY2	espY2 - gi:15799753 Type III secretion system effector - class_T3SS	.	.	100	.	.	.	.	.	.	.	.	.	.	.	100	100	.	.	.	.	100	.	.	.	.	.	.	.	.	.	.	.	.	.	.	.	.	.	100	.	.	100	100	.	.	.	.	.
espY3	espY3 - gi:15800148 Type III secretion system effector - class_T3SS	.	.	100	.	.	.	.	.	.	100	.	.	.	.	.	.	.	.	.	.	100	.	.	.	.	.	100	.	100	.	.	.	.	.	.	.	.	.	100	.	.	100	.	.	.	.	.	.
espY4	espY4 - gi:15804313 Type III secretion system effector - class_T3SS	.	.	100	.	.	.	.	.	.	100	.	.	.	.	.	.	.	.	.	.	100	.	.	.	.	.	100	.	100	.	.	.	.	.	.	.	.	.	100	.	.	100	.	.	.	.	.	.
espY5	espY5 - gi:15804316 Type III secretion system effector - class_T3SS	.	.	.	.	.	.	.	.	.	.	.	.	.	.	.	.	.	.	.	.	.	.	.	.	.	.	.	.	.	.	.	.	.	.	.	.	.	.	.	.	.	.	.	.	.	.	.	.
etpB	etpB - gi:309706201 two-partner secretion transporter EtpB - class_Autotransporter_T5SS	.	.	.	.	.	.	.	.	.	.	.	.	.	.	.	.	.	.	.	.	.	.	.	.	.	.	.	.	.	.	.	.	.	.	.	.	.	.	.	.	.	.	.	.	.	.	.	.
etpD	etpD - gi:75994479 type II secretion protein - class_T2SS	.	.	.	.	.	.	.	.	.	.	.	.	.	.	.	.	.	.	.	.	.	.	.	.	.	.	.	.	.	.	.	.	.	.	.	.	.	.	.	.	.	.	.	.	.	.	.	.
etpE	etpE - gi:75994480 type II secretion protein - class_T2SS	.	.	.	.	.	.	.	.	.	.	.	.	.	.	.	.	.	.	.	.	.	.	.	.	.	.	.	.	.	.	.	.	.	.	.	.	.	.	.	.	.	.	.	.	.	.	.	.
etpF	etpF - gi:75994481 type II secretion protein - class_T2SS	.	.	.	.	.	.	.	.	.	.	.	.	.	.	.	.	.	.	.	.	.	.	.	.	.	.	.	.	.	.	.	.	.	.	.	.	.	.	.	.	.	.	.	.	.	.	.	.
etpG	etpG - gi:75994482 type II secretion protein - class_T2SS	.	.	.	.	.	.	.	.	.	.	.	.	.	.	.	.	.	.	.	.	.	.	.	.	.	.	.	.	.	.	.	.	.	.	.	.	.	.	.	.	.	.	.	.	.	.	.	.
etpH	etpH - gi:75994483 type II secretion protein - class_T2SS	.	.	.	.	.	.	.	.	.	.	.	.	.	.	.	.	.	.	.	.	.	.	.	.	.	.	.	.	.	.	.	.	.	.	.	.	.	.	.	.	.	.	.	.	.	.	.	.
etpI	etpI - gi:75994484 type II secretion protein - class_T2SS	.	.	.	.	.	.	.	.	.	.	.	.	.	.	.	.	.	.	.	.	.	.	.	.	.	.	.	.	.	.	.	.	.	.	.	.	.	.	.	.	.	.	.	.	.	.	.	.
etpJ	etpJ - gi:75994485 type II secretion protein - class_T2SS	.	.	.	.	.	.	.	.	.	.	.	.	.	.	.	.	.	.	.	.	.	.	.	.	.	.	.	.	.	.	.	.	.	.	.	.	.	.	.	.	.	.	.	.	.	.	.	.
etpK	etpK - gi:75994486 type II secretion protein - class_T2SS	.	.	.	.	.	.	.	.	.	.	.	.	.	.	.	.	.	.	.	.	.	.	.	.	.	.	.	.	.	.	.	.	.	.	.	.	.	.	.	.	.	.	.	.	.	.	.	.
etpL	etpL - gi:75994487 type II secretion protein - class_T2SS	.	.	.	.	.	.	.	.	.	.	.	.	.	.	.	.	.	.	.	.	.	.	.	.	.	.	.	.	.	.	.	.	.	.	.	.	.	.	.	.	.	.	.	.	.	.	.	.
etpM	etpM - gi:75994488 type II secretion protein - class_T2SS	.	.	.	.	.	.	.	.	.	.	.	.	.	.	.	.	.	.	.	.	.	.	.	.	.	.	.	.	.	.	.	.	.	.	.	.	.	.	.	.	.	.	.	.	.	.	.	.
etpN	etpN - gi:75994489 type II secretion protein - class_T2SS	.	.	.	.	.	.	.	.	.	.	.	.	.	.	.	.	.	.	.	.	.	.	.	.	.	.	.	.	.	.	.	.	.	.	.	.	.	.	.	.	.	.	.	.	.	.	.	.
etpO	etpO - gi:75994490 type II secretion protein - class_T2SS	.	.	.	.	.	.	.	.	.	.	.	.	.	.	.	.	.	.	.	.	.	.	.	.	.	.	.	.	.	.	.	.	.	.	.	.	.	.	.	.	.	.	.	.	.	.	.	.
etrA	etrA - gi:15832974 transcriptional regulator - class_T3SS	.	.	100	.	.	.	100	.	.	100	.	.	100	.	.	100	.	.	100	.	100	.	100	.	.	.	100	.	100	.	.	.	.	.	.	.	.	.	100	.	.	100	100	100	.	.	.	.
etsA	etsA - APECO1_RS26640 GeneID: 5616703 putative Type 1 secretion system membrane fusion protein - class_Other	.	.	.	.	.	.	.	.	.	.	.	.	.	.	.	.	100	.	.	.	.	.	.	.	.	.	.	.	.	.	.	.	.	.	.	.	.	.	.	.	.	.	.	.	.	.	.	.
etsB	etsB - APECO1_RS26645 GeneID: 5616704 putative Type 1 secretion system ATP-binding/permease protein - class_Other	.	.	.	.	.	.	.	.	.	.	.	.	.	.	.	.	100	.	.	.	.	.	.	.	.	.	.	.	.	.	.	.	.	.	.	.	.	.	.	.	.	.	.	.	.	.	.	.
etsC	etsC - APECO1_RS26650 GeneID: 5616705 putative Type 1 secretion system efflux protein - class_Other	.	.	.	.	.	.	.	.	.	.	.	.	.	.	.	.	100	.	.	.	.	.	.	99.93	.	.	.	.	.	.	.	.	.	.	.	.	.	.	.	.	.	.	.	.	.	.	.	.
f17a-a	f17a-a - SPG000115 F17 fimbriae major fimbrial subunit protein F17a-A precursor - class_CU_fimbriae	.	.	.	.	.	.	.	.	.	.	.	.	.	.	.	.	.	.	.	.	.	.	.	.	.	.	.	.	.	.	.	.	.	.	.	.	.	.	.	.	.	.	.	.	.	.	.	.
f17c-a	f17c-a - SPG000113 F17 fimbriae fimbrial subunit - class_CU_fimbriae	.	.	.	.	.	.	.	.	.	.	.	.	.	.	.	.	.	.	.	.	.	.	.	.	.	.	.	.	.	.	.	.	.	.	.	.	.	.	.	.	.	.	.	.	.	.	.	.
f17d-C	f17d-C - gi:1232060 F17 fimbriae fimbrial usher - class_CU_fimbriae	.	.	.	.	.	.	.	.	.	.	.	.	.	.	.	.	.	.	.	.	.	.	.	.	.	.	.	.	.	.	.	.	.	.	.	.	.	.	.	.	.	.	.	.	.	.	.	.
f17d-D	f17d-D - gi:1232059 F17 fimbriae fimbrial chaperone - class_CU_fimbriae	.	.	.	.	.	.	.	.	.	.	.	.	.	.	.	.	.	.	.	.	.	.	.	.	.	.	.	.	.	.	.	.	.	.	.	.	.	.	.	.	.	.	.	.	.	.	.	.
faeD	faeD - gi:209921906 K88 fimbrial protein - class_CU_fimbriae	.	.	.	.	.	.	.	.	.	.	.	.	.	.	.	.	.	.	.	.	.	.	.	.	.	.	.	.	.	.	.	.	.	.	.	.	.	.	.	.	.	.	.	.	.	.	.	.
faeE	faeE - gi:209921907 K88 fimbrial protein - class_CU_fimbriae	.	.	.	.	.	.	.	.	.	.	.	.	.	.	.	.	.	.	.	.	.	.	.	.	.	.	.	.	.	.	.	.	.	.	.	.	.	.	.	.	.	.	.	.	.	.	.	.
faeH	faeH - gi:386612005 K88 fimbrial protein - class_CU_fimbriae	.	.	.	.	.	.	.	.	.	.	.	.	.	.	.	.	.	.	.	.	.	.	.	.	.	.	.	.	.	.	.	.	.	.	.	.	.	.	.	.	.	.	.	.	.	.	.	.
faeJ	faeJ - gi:209921912 K88 fimbrial protein - class_CU_fimbriae	.	.	.	.	.	.	.	.	.	.	.	.	.	.	.	.	.	.	.	.	.	.	.	.	.	.	.	.	.	.	.	.	.	.	.	.	.	.	.	.	.	.	.	.	.	.	.	.
fanC	fanC - gi:170680375 K99 fimbriae putative fimbrial protein FanC - class_CU_fimbriae	.	.	.	.	.	.	.	.	.	.	.	.	.	.	.	100	100	.	.	.	.	.	.	.	.	.	.	.	.	.	.	.	.	.	.	.	.	.	.	.	.	.	.	.	.	.	.	.
fanD	fanD - gi:170681449 K99 fimbriaeputative fimbrial usher protein FanD - class_CU_fimbriae	.	.	.	.	.	.	.	.	.	.	.	.	.	.	.	100	100	.	.	.	.	.	.	.	.	.	.	.	.	.	.	.	.	.	.	.	.	.	.	.	.	.	.	.	.	.	.	.
fanE	fanE - gi:170679645 K99 fimbriaeputative fimbrial assembly chaperone FanE - class_CU_fimbriae	.	.	.	.	.	.	.	.	.	.	.	.	.	.	.	100	100	.	.	.	.	.	.	.	.	.	.	.	.	.	.	.	.	.	.	.	.	.	.	.	.	.	.	.	.	.	.	.
fanF	fanF - gi:170682510 K99 fimbriaeputative fimbrial protein FanF - class_CU_fimbriae	.	.	.	.	.	.	.	.	.	.	.	.	.	.	.	100	100	.	.	.	.	.	.	.	.	.	.	.	.	.	.	.	.	.	.	.	.	.	.	.	.	.	.	.	.	.	.	.
fanG	fanG - gi:170684225 K99 fimbriaeputative fimbrial protein FanG - class_CU_fimbriae	.	.	.	.	.	.	.	.	.	.	.	.	.	.	.	100	100	.	.	.	.	.	.	.	.	.	.	.	.	.	.	.	.	.	.	.	.	.	.	.	.	.	.	.	.	.	.	.
fanH	fanH - gi:170681457 K99 fimbriae putative fimbrial protein FanH - class_CU_fimbriae	.	.	.	.	.	.	.	.	.	.	.	.	.	.	.	100	100	.	.	.	.	.	.	.	.	.	.	.	.	.	.	.	.	.	.	.	.	.	.	.	.	.	.	.	.	.	.	.
fbpA	fbpA - ECs0415 GeneID: 914517 fbp (ferric binding protein) gene cluster periplasmic-iron-binding protein - class_Iron_uptake	.	.	.	.	.	.	.	.	.	.	.	.	.	.	.	.	.	.	.	.	.	.	.	.	.	.	.	.	.	.	.	.	.	.	.	.	.	.	.	.	.	.	.	.	.	.	.	.
fbpB	fbpB - ECs0414 GeneID: 914516 fbp (ferric binding protein) gene cluster ferric transport system permease - class_Iron_uptake	.	.	.	.	.	.	.	.	.	.	.	.	.	.	.	.	.	.	.	.	.	.	.	.	.	.	.	.	.	.	.	.	.	.	.	.	.	.	.	.	.	.	.	.	.	.	.	.
fbpC	fbpC - ECs0413 GeneID: 914515 fbp (ferric binding protein) gene cluster ferric transporter ATP-binding protein - class_Iron_uptake	.	.	.	.	.	.	.	.	.	.	.	.	.	.	.	.	.	.	.	.	.	.	.	.	.	.	.	.	.	.	.	.	.	.	.	.	.	.	.	.	.	.	.	.	.	.	.	.
fecA	fecA - b4291 GeneID: 946427 ferric citrate (fec) transport gene cluster outer membrane transporter - class_Iron_uptake	100	100	.	.	.	100	100	100	.	100	.	.	.	.	.	100	.	.	.	.	100	.	.	.	.	.	100	100	100	.	.	.	100	.	.	.	.	100	.	.	.	.	.	.	.	.	.	.
fecB	fecB - b4290 GeneID: 946838 ferric citrate (fec) transport gene cluster iron-dicitrate transporter subunit - class_Iron_uptake	100	100	.	.	.	100	100	100	.	100	.	.	.	.	.	100	.	.	.	.	100	.	.	.	.	.	100	100	100	.	.	.	100	.	.	.	.	100	.	.	.	.	.	.	.	.	.	.
fecC	fecC - b4289 GeneID: 948826 ferric citrate (fec) transport gene cluster iron-dicitrate transporter subunit - class_Iron_uptake	100	100	.	.	.	100	100	100	.	100	.	.	.	.	.	100	.	.	.	.	100	.	.	.	.	.	100	100	100	.	.	.	100	.	.	.	.	100	.	.	.	.	.	92.39	.	.	.	.
fecD	fecD - b4288 GeneID: 946816 ferric citrate (fec) transport gene cluster iron-dicitrate transporter subunit - class_Iron_uptake	100	100	.	.	.	100	100	100	.	100	.	.	.	.	.	100	.	.	.	.	100	.	.	.	.	.	100	100	100	.	.	.	100	.	.	.	.	100	.	.	.	.	.	100	.	.	.	.
fecE	fecE - b4287 GeneID: 948819 ferric citrate (fec) transport gene cluster iron-dicitrate transporter subunit - class_Iron_uptake	100	100	.	.	.	100	100	100	.	100	.	.	.	.	.	100	.	.	.	.	100	.	.	.	.	.	100	100	100	.	.	.	100	.	.	.	.	100	.	.	.	.	.	100	.	.	.	.
fecI	fecI - b4293 GeneID: 946839 ferric citrate (fec) transport gene cluster RNA polymerase sigma 19 factor - class_Iron_uptake	100	100	.	.	.	100	100	100	.	100	.	.	.	.	.	100	.	.	.	.	100	.	.	.	.	.	100	100	100	.	.	.	100	.	.	.	.	100	.	.	.	.	.	100.00;100.00	.	.	.	.
fecR	fecR - b4292 GeneID: 949104 ferric citrate (fec) transport gene cluster FecI pro-sigma factor - class_Iron_uptake	100	100	.	.	.	100	100	100	.	100	.	.	.	.	.	100	.	.	.	.	100	.	.	.	.	.	100	100	100	.	.	.	100	.	.	.	.	100	.	.	.	.	.	.	.	.	.	.
fedC	fedC - gi:15551735 F18 fimbriae FedC protein - class_CU_fimbriae	.	.	.	.	.	.	.	.	.	.	.	.	.	.	.	.	.	.	.	.	.	.	.	.	.	.	.	.	.	.	.	.	.	.	.	.	.	.	.	.	.	.	.	.	.	.	.	.
feoA	feoA - b3408 GeneID: 947909 ferrous iron transport system (feo) protein A - class_Iron_uptake	100	100	100	100	100	100	100	100	100	100	100	100	100	100	100	100	100	100	100	100	100	100	100	100	100	100	100	100	100	100	100	100	100	100	100	100	100	100	100	100	100	100	100	100	100	100	100	100
feoB	feoB - b3409 GeneID: 947919 ferrous iron transport system (feo) protein B - class_Iron_uptake	100	100	100	100	100	100	100	100	100	100	100	100	100	100	100	100	100	100	100	100	100	100	100	100	100	100	100	100	100	100	100	100	100	100	100	100	100	100	100	100	100	100	100	100	100	100	100	100
feoC	feoC - b3410 GeneID: 947918 ferrous iron transport system (feo) putative DNA-binding transcriptional regulator - class_Iron_uptake	100	100	100	100	100	100	100	100	100	100	100	100	100	100	100	100	100	100	100	100	100	100	100	100	100	100	100	100	100	100	100	100	100	100	100	100	100	100	100	100	100	100	100	100	100	100	100	100
fepA	fepA - gi:26246561 enterobactin transport system (fep) outer membrane transporter - class_Iron_uptake	100	100	100	100	100	100	100	100	100	100	100	100	100	100	100	100	100	100	100	100	100	100	100	100	100	100	100	100	100	100	100	100	100	100	100	100	100	100	100	100	100	100	100	100	100	100	100	100
fepB	fepB - gi:26246571 enterobactin transport system (fep) ABC transporter periplasmic binding protein - class_Iron_uptake	100	100	100	100	100	100	100	100	100	100	100	100	100	100	100	100	100	100	100	100	100	100	100	100	100	100	100	100	100	100	100	100	100	100	100	100	100	100	100	100	100	100	100	100	100	100	100	100
fepC	fepC - gi:26246567 enterobactin transport system (fep) ABC transporter ATPase - class_Iron_uptake	100	100	100	100	100	100	100	100	100	100	100	100	100	100	100	100	100	100	100	100	100	100	100	100	100	100	100	100	100	100	100	100	100	100	100	100	100	100	100	100	100	100	100	100	100	100	100	100
fepD	fepD - gi:26246569 enterobactin transport system (fep) ABC transporter permease - class_Iron_uptake	100	100	100	100	100	100	100	100	100	100	100	100	100	100	100	100	100	100	100	100	100	100	100	100	100	100	100	100	100	100	100	100	100	100	100	100	100	100	100	100	100	100	100	100	100	100	100	100
fepE	fepE - gi:26246566 enterobactin transport system (fep) transport protein FepE - class_Iron_uptake	100	100	100	100	100	100	100	100	100	100	100	100	100	100	100	100	100	100	100	100	100	100	100	100	100	100	100	100	100	100	100	100	100	100	100	100	100	100	99.91	100	100	100	100	100	98.24	100	100	100
fepG	fepG - gi:26246568 enterobactin transport system (fep) ABC transporter permease - class_Iron_uptake	100	100	100	100	100	100	100	100	100	100	100	100	100	100	100	100	100	100	100	100	100	100	100	100	100	100	100	100	100	100	100	100	100	100	100	100	100	100	100	100	100	100	100	100	100	100	100	100
fes	fes - gi:26246563 enterobactin esterase - class_Iron_uptake	100	100	100	100	100	100	100	100	100	100	100	100	100	100	100	100	100	100	100	100	100	100	100	100	100	100	100	100	100	100	100	100	100	100	100	100	100	100	100	100	100	100	100	100	100	100	100	100
fhuA	fhuA - b0150 GeneID: 944856 ferrichrome siderophore transport system (fhu) outer membrane transporter - class_Iron_uptake	.	.	.	100	100	.	.	.	100	.	.	.	100	100	.	.	.	.	100	.	100	.	100	.	.	.	.	.	.	.	100	100	.	100	100	100	.	.	100	.	.	.	.	100	100	.	100	.
fhuB	fhuB - b0153 GeneID: 946890 ferrichrome siderophore transport system (fhu)fused iron-hydroxamate transporter subunits of ABC superfamily: membrane components - class_Iron_uptake	100	100	100	100	100	100	100	100	100	100	100	100	100	100	100	100	100	100	100	100	100	100	100	100	100	100	100	100	100	100	100	100	100	100	100	100	100	100	100	100	100	100	100	100	100	100	100	100
fhuC	fhuC - b0151 GeneID: 945250 ferrichrome siderophore transport system (fhu)iron-hydroxamate transporter subunit - class_Iron_uptake	100	100	100	100	100	100	100	100	100	100	100	100	100	100	100	100	100	100	100	100	100	100	100	100	100	100	100	100	100	100	100	100	100	100	100	100	100	100	100	100	100	100	100	100	100	100	100	100
fhuD	fhuD - b0152 GeneID: 947510 ferrichrome siderophore transport system (fhu)iron-hydroxamate transporter subunit - class_Iron_uptake	100	100	100	100	100	100	100	100	100	100	100	100	100	100	100	100	100	100	100	100	100	100	100	100	100	100	100	100	100	100	100	100	100	100	100	100	100	98.99	100	100	100	100	100	100	100	100	100	100
fhuE	fhuE - b1102 GeneID: 945649 ferric-rhodotorulic acid outer membrane transporter - class_Iron_uptake	100	100	100	100	100	100	100	100	98.58	100	100	100	100	100	100	100	100	100	100	100	100	100	100	100	100	100	100	100	100	100	100	100	100	100	100	98.58	100	100	100	100	100	100	100	100	100	100	100	100
fhuF	fhuF - b4367 GeneID: 948891 ferric iron reductase involved in ferric hydroximate transport - class_Iron_uptake	100	100	100	100	100	100	100	100	100	100	100	100	100	100	100	100	100	100	100	100	100	100	100	100	100	100	100	100	100	100	100	100	100	100	100	100	100	.	100	100	100	100	100	100	100	100	100	100
fimA	fimA - gi:16132135 type 1 fimbriae major subunit fimbrin - class_CU_fimbriae	100	100	100	.	100	100	100	100	.	100	100	100	100	100	.	100	100	.	100	100	100	100	100	100	100	100	100	100	100	100	100	100	100	100	100	100	100	100	100	100	100	100	.	.	100	100	100	100
fimB	fimB - gi:26251199 type 1 fimbriae regulatory protein FimB - class_CU_fimbriae	100	100	100	100	100	100	100	100	.	100	.	100	100	100	.	.	100	.	100	100	100	100	100	100	100	100	100	100	100	100	100	100	100	100	100	100	100	100	100	100	100	100	.	.	100	100	100	.
fimC	fimC - gi:26251203 type 1 fimbriae periplasmic chaperone protein FimC precursor - class_CU_fimbriae	100	100	100	100	100	100	100	100	.	100	100	100	100	100	.	100	100	100	100	100	100	100	100	100	100	100	100	100	100	100	100	100	100	100	100	100	100	100	100	100	100	100	.	.	100	100	100	100
fimD	fimD - gi:26251204 Type 1 fimbriae outer membrane usher protein fimD precursor - class_CU_fimbriae	100	100	100	100	100	100	100	100	100	100	100	100	100	100	.	100	100	100	100	100	100	100	100	100	100	100	100	100	100	100	100	100	95.45	100	100	100	100	100	100	100	100	100	.	.	100	100	100	100
fimE	fimE - gi:26251200 type 1 fimbriae regulatory protein FimE - class_CU_fimbriae	100	100	100	100	100	100	100	100	.	100	100	100	100	100	.	100	100	.	100	100	99.66	100	100	100	100	100	100	100	100	100	100	100	100	100	100	100	100	100	100	100	100	100	.	.	100	100	100	100
fimF	fimF - gi:387607090 type 1 fimbriae minor subunit precursor FimF - class_CU_fimbriae	100.00;100.00	100	100.00;100.00	100	100	100	100.00;100.00	100	100.00;100.00	100.00;100.00	100.00;100.00	100	100.00;100.00	100	100.00;100.00	100.00;100.00	100	100	100.00;100.00	100.00;100.00	100.00;100.00	100	100.00;100.00	100.00;100.00	100.00;100.00	100	100.00;100.00	100.00;100.00	100.00;100.00	100.00;100.00	100	100	100.00;100.00	100	100	100.00;100.00	100	100	100.00;100.00	100	100	100.00;100.00	100	100	100	100	100	100.00;100.00
fimG	fimG - gi:26251207 type 1 fimbriae minor subunit precursor FimG - class_CU_fimbriae	100	100	100.00;100.00	100	100	100	100.00;100.00	100	100	100.00;100.00	100	100	100.00;100.00	100	100	100.00;100.00	100	100	100.00;100.00	100	100.00;100.00	100	100.00;100.00	100	100	100	100.00;100.00	100	100.00;100.00	100	100	100	100	100	100	100	100	100	100.00;100.00	100	100	100.00;100.00	.	100.00;93.06	100	100	100	100
fimH	fimH - gi:26251208 type 1 fimbriae adhesin FimH - class_CU_fimbriae	100	100	100	100	100	100	100	100	100	100	100	100	100	100	100	100	100	100	100	100	100	100	100	100	100	100	100	100	100	100	100	100	100	100	100	100	100	100	100	100	100	100	.	99.89	100	100	100	100
fimI	fimI - gi:15804890 type 1 fimbriae biosynthesis protein - class_CU_fimbriae	100	100	100	99.69;100.00	100.00;100.00	99.69	100	99.69	.	100	100	100	100.00;100.00	100	.	100	100.00;100.00	.	100.00;100.00	99.69	100	99.69	100	99.69	100	100	100	100	100	99.69	100	100	100	100	100	100	100	100	99.69	99.69	99.69;100.00	99.54	.	.	100	100	100	100
fitA	fitA - EC042_3320 GeneID: 12886309 fit iron transport system TonB-dependent receptor - class_Iron_uptake	100	.	100	100	100	100	.	100	100	100	100	100	.	100	100	100	100	100	.	100	100	100	.	100	100	100	.	100	.	100	100	100	100	100	100	100	100	100	100	100	100	100	100	.	100	100	100	100
fitB	fitB - EC042_3319 GeneID: 12886308 fit iron transport system iron compound ABC transporter ATP-binding protein - class_Iron_uptake	100	.	100	100	98.89	100	.	100	100	100	100	100	.	100	100	100	100	100	.	100	100	100	.	100	100	100	.	100	.	100	100	100	100	100	100	100	100	100	100	100	100	100	100	.	100	100	100	100
fitC	fitC - EC042_3318 GeneID: 12886307 fit iron transport system iron compound ABC transporter permease - class_Iron_uptake	100	.	100	100	100	100	.	100	100	100	100	100	.	100	100	100	100	100	.	100	100	100	.	100	100	100	.	100	.	100	100	100	100	100	100	100	100	100	100	100	100	100	100	.	100	100	100	100
fitD	fitD - EC042_3317 GeneID: 12886306 fit iron transport system iron compound ABC transporter permease - class_Iron_uptake	100	.	100	100	100	100	.	100	100	100	100	100	.	100	100	100	100	100	.	100	100	100	.	100	100	100	.	100	.	100	100	100	100	100	100	100	100	100	100	100	100	100	100	.	100	100	100	100
fitE	fitE - EC042_3316 GeneID: 12886305 fit iron transport system iron compound ABC transporter substrate-binding protein - class_Iron_uptake	100	.	100	100	100	100	.	100	100	100	100	100	.	100	100	100	100	100	.	100	100	100	.	100	100	100	.	100	.	100	100	100	100	100	100	100	100	100	100	100	100	100	100	.	100	100	100	100
fitR	fitR - EC042_3315 GeneID: 12886304 fit iron transport system putative iron transport transcriptional regulator - class_Iron_uptake	100	.	100	100	100	100	.	100	100	100	100	100	.	100	100	100	100	100	.	100	100	100	.	100	100	100	.	100	.	100	100	100	100	100	100	100	100	100	100	100	100	100	100	.	100	100	100	100
fiu	fiu - c0890 GeneID: 1037863 catecholate siderophore receptor Fiu - class_Iron_uptake	100	100	100	100	100	100	100	100	100	100	100	100	100	100	100	100	100	100	100	100	100	100	100	100	100	100	100	100	100	100	100	100	100	100	100	100	100	.	100	100	100	100	100	99.96	100	100	100	100
flgA	flgA - gi:15801189 flagellar basal body P-ring biosynthesis protein FlgA - class_Flagella	100	100	100	100	100	100	100	100	100	100	100	100	100	100	100	100	100	100	100	100	100	100	100	100	100	100	100	100	100	100	100	100	100	100	100	100	100	100	100	100	100	100	100	100	100	100	100	100
flgB	flgB - gi:15801190 flagellar basal body rod protein FlgB - class_Flagella	100	100	100	100	100	100	100	100	100	100	100	100	100	100	100	100	100	100	100	100	100	100	100	100	100	100	100	100	100	100	100	100	100	100	100	100	100	100	100	100	100	100	100	100	100	100	100	100
flgC	flgC - gi:15801191 flagellar basal body rod protein FlgC - class_Flagella	100	100	100	100	100	100	100	100	100	100	100	100	100	100	100	100	100	100	100	100	100	100	100	100	100	100	100	100	100	100	100	100	100	100	100	100	100	100	100	100	100	100	100	100	100	100	100	100
flgD	flgD - gi:15801192 flagellar basal body rod modification protein - class_Flagella	100	100	100	100	100	100	100	100	100	100	100	100	100	100	100	100	100	100	100	100	100	100	100	100	100	100	100	100	100	100	100	100	100	100	100	100	100	100	100	100	100	100	100	100	100	100	100	100
flgE	flgE - gi:15801193 flagellar hook protein FlgE - class_Flagella	100	100	100	100	100	100	100	100	100	100	100	100	100	100	100	100	100	100	100	100	100	100	100	100	100	100	100	100	100	100	100	100	100	100	100	100	100	100	100	100	100	100	100	100	100	100	100	100
flgF	flgF - gi:15801194 flagellar basal body rod protein FlgF - class_Flagella	100	100	100	100	100	100	100	100	100	100	100	100	100	100	100	100	100	100	100	100	100	100	100	100	100	100	100	100	100	100	100	100	100	100	100	100	100	100	100	100	100	100	100	100	100	100	100	100
flgG	flgG - gi:15801195 flagellar basal body rod protein FlgG - class_Flagella	100	100	100	100	100	100	100	100	100	100	100	100	100	100	100	100	100	100	100	100	100	100	100	100	100	100	100	100	100	100	100	100	100	100	100	100	100	100	100	100	100	100	100	100	100	100	100	100
flgH	flgH - gi:15801196 flagellar basal body L-ring protein - class_Flagella	100	100	100	100	100	100	100	100	100	100	100	100	100	100	100	100	100	100	100	100	100	100	100	100	100	100	100	100	100	100	100	100	100	100	100	100	100	100	100	100	100	100	100	100	100	100	100	100
flgI	flgI - gi:15801197 flagellar basal body P-ring protein - class_Flagella	100	100	100	100	100	100	100	100	100	100	100	100	100	100	100	100	100	100	100	100	100	100	100	100	100	100	100	100	100	100	100	100	100	100	100	100	100	100	100	100	100	100	100	100	100	100	100	100
flgJ	flgJ - gi:15801198 flagellar rod assembly protein/muramidase FlgJ - class_Flagella	100	100	100	100	100	100	100	100	100	100	100	100	100	100	100	100	100	100	100	100	100	100	100	100	100	100	100	100	100	100	100	100	100	100	100	100	100	100	100	100	100	100	100	100	100	100	100	100
flgK	flgK - gi:15801199 flagellar hook-associated protein FlgK - class_Flagella	100	100	100	100	100	100	100	100	100	100	100	100	100	100	100	100	100	100	100	100	100	100	100	100	100	100	100	100	100	100	100	100	100	100	100	100	100	100	100	100	100	100	100	100	100	100	100	100
flgL	flgL - gi:15801200 flagellar hook-associated protein FlgL - class_Flagella	100	100	100	100	100	100	100	100	100	100	100	100	100	100	100	100	100	100	100	100	100	100	100	100	100	100	100	100	100	100	100	100	100	100	100	100	100	100	100	100	100	100	100	100	100	100	100	100
flgN	flgN - gi:15801187 flagella synthesis protein FlgN - class_Flagella	100	100	100	100	100	100	100	100	100	100	100	100	100	100	100	100	100	100	100	100	100	100	100	100	100	100	100	100	100	100	100	100	100	100	100	100	100	100	100	100	100	100	100	100	100	100	100	100
flhA	flhA - gi:15802291 flagellar biosynthesis protein FlhA - class_Flagella	99.9	100	100	99.9	99.9	99.9	99.9	99.9	99.9	100	99.9	99.9	99.9	99.9	100	100	99.9	99.9	99.9	99.9	100	99.9	99.9	99.9	99.9	99.9	100	99.9	100	99.9	99.9	99.9	99.9	99.9	99.9	99.9	99.9	99.9	100	99.9	99.9	100	100	99.9	99.9	99.9	99.9	99.9
flhB	flhB - gi:15802292 flagellar biosynthesis protein FlhB - class_Flagella	100	100	100	100	100	100	100	100	100	100	100	100	100	100	100	100	100	100	100	100	100	100	100	100	100	100	100	100	100	100	100	100	100	100	100	100	100	100	100	100	100	100	100	100	100	100	100	100
flhC	flhC - gi:15802303 transcriptional activator FlhC - class_Flagella	100	100	100	100	100	100	100	100	100	100	100	100	100	100	100	100	100	100	100	100	100	100	100	100	100	100	100	100	100	100	100	100	100	100	100	100	100	100	100	100	100	100	100	100	100	100	100	100
flhD	flhD - gi:15802304 transcriptional activator FlhD - class_Flagella	100	100	100	100	100	100	100	100	100	100	100	100	100	100	100	100	100	100	100	100	100	100	100	100	100	100	100	100	100	100	100	100	100	100	100	100	100	100	100	100	100	100	100	100	100	100	100	100
flhE	flhE - gi:15802290 flagellar protein - class_Flagella	98.98	98.98	98.98	98.98	98.98	98.98	100	98.98	98.98	98.98	98.98	98.98	100	98.98	98.98	98.98	98.98	98.98	100	98.98	98.98	98.98	100	98.98	98.98	98.98	98.98	98.98	98.98	98.98	98.98	98.98	98.98	98.98	98.98	98.98	98.98	98.98	98.98	98.98	98.98	98.98	98.98	100	98.98	98.98	98.98	98.98
fliA	fliA - gi:15802357 flagellar biosynthesis sigma factor - class_Flagella	100	100	100	100	100	100	100	100	100	100	100	100	100	100	100	100	100	100	100	100	100	100	100	100	100	100	100	100	100	100	100	100	100	100	100	100	100	100	100	100	100	100	100	100	100	100	100	100
fliC	fliC - gi:15802358 flagellin - class_Flagella	.	.	.	.	.	.	.	.	.	.	.	.	.	100	.	.	.	.	.	.	.	.	.	.	.	.	.	.	.	.	100	100	.	100	100	.	.	.	.	.	.	.	.	.	.	.	100	.
fliD	fliD - gi:15802359 flagellar capping protein - class_Flagella	.	.	100	.	100	100	100	100	100	100	.	.	.	100	.	100	.	.	100	.	.	100	100	.	100	.	.	100	100	.	100	100	.	100	100	100	.	.	100	100	100	100	100	100	100	.	100	.
fliE	fliE - gi:15802372 flagellar hook-basal body protein FliE - class_Flagella	100	100	100	100	100	100	100	100	100	100	100	100	100	100	100	100	100	100	100	100	100	100	100	100	100	100	100	100	100	100	100	100	100	100	100	100	100	100	100	100	100	100	100	100	100	100	100	100
fliF	fliF - gi:15802373 flagellar MS-ring protein - class_Flagella	100	100	100	100	100	100	100	100	100	100	100	100	100	100	100	100	100	100	100	100	100	100	100	100	100	100	100	100	100	100	100	100	100	100	100	100	100	100	100	100	100	100	100	100	100	100	100	100
fliG	fliG - gi:15802374 flagellar motor switch protein G - class_Flagella	100	100	100	100	100	100	100	100	100	100	100	100	100	100	100	100	100	100	100	100	100	100	100	100	100	100	100	100	100	100	100	100	100	100	100	100	100	100	100	100	100	100	100	100	100	100	100	100
fliH	fliH - gi:161367588 flagellar assembly protein H - class_Flagella	100	100	100	100	100	100	100	100	100	100	100	100	100	100	100	100	100	100	100	100	100	100	100	100	100	100	100	100	100	100	100	100	100	100	100	100	100	100	100	100	100	100	100	100	100	100	100	100
fliI	fliI - gi:161367587 flagellum-specific ATP synthase - class_Flagella	100	100	100	100	100	100	100	100	100	.	100	100	100	100	100	100	100	100	100	100	100	100	100	100	100	100	100	100	100	100	100	100	100	100	100	100	100	100	100	.	100	100	100	100	99.93	100	100	100
fliJ	fliJ - gi:15802377 flagellar biosynthesis chaperone - class_Flagella	100	100	100	100	100	100	100	100	100	.	100	100	100	100	100	100	100	100	100	100	100	100	100	100	100	100	100	100	100	100	100	100	100	100	100	100	100	100	100	100	100	100	100	100	100	100	100	100
fliK	fliK - gi:15802378 flagellar hook-length control protein - class_Flagella	100	100	100	100	100	100	100	100	100	.	100	100	100	100	100	100	100	100	100	100	100	100	100	100	100	100	100	100	100	100	100	100	100	100	100	100	100	100	100	100	100	100	100	100	100	100	100	100
fliL	fliL - gi:15802379 flagellar basal body-associated protein FliL - class_Flagella	100	100	100	100	100	100	100	100	100	.	100	100	100	100	100	100	100	100	100	100	100	100	100	100	100	100	100	100	100	100	100	100	100	100	100	100	100	100	100	100	100	100	100	100	100	100	100	100
fliM	fliM - gi:15802380 flagellar motor switch protein FliM - class_Flagella	100	100	100	100	100	100	100	99.9	100	.	100	100	100	100	100	100	100	100	100	100	100	100	100	100	100	100	100	100	100	100	100	100	100	100	100	100	100	100	100	100	100	100	100	100	100	100	100	100
fliN	fliN - gi:15802381 flagellar motor switch protein FliN - class_Flagella	100	100	100	100	100	100	100	100	100	.	100	100	100	100	100	100	100	100	100	100	100	100	100	100	100	100	100	100	100	100	100	100	100	100	100	100	100	100	100	100	100	100	100	100	100	100	100	100
fliO	fliO - gi:161367586 flagellar biosynthesis protein FliO - class_Flagella	100	100	100	100	100	100	100	100	100	.	100	100	100	100	100	100	100	100	100	100	100	100	100	100	100	100	100	100	100	100	100	100	100	100	100	100	100	100	100	100	100	100	100	99.73	100	100	100	100
fliP	fliP - gi:15802383 flagellar biosynthesis protein FliP - class_Flagella	100	100	100	100	100	100	100	100	100	.	100	100	100	100	100	100	100	100	100	100	100	100	100	100	100	100	100	100	100	100	100	100	100	100	100	100	100	100	100	100	100	100	100	100	100	100	100	100
fliQ	fliQ - gi:15802384 flagellar biosynthesis protein FliQ - class_Flagella	100	100	100	100	100	100	100	100	100	.	100	100	100	100	100	100	100	100	100	100	100	100	100	100	100	100	100	100	100	100	100	100	100	100	100	100	100	100	100	100	100	100	100	100	100	100	100	100
fliR	fliR - gi:15802385 flagellar biosynthesis protein FliR - class_Flagella	100	100	100	100	100	100	100	100	100	.	100	100	100	100	100	100	100	100	100	100	100	100	100	100	100	100	100	100	100	100	100	100	100	100	100	100	100	100	100	100	100	100	100	100	100	100	100	100
fliS	fliS - gi:15802360 flagellar protein FliS - class_Flagella	100	100	100	100	100	100	100	100	100	100	100	100	100	100	100	100	94.65	100	100	100	94.65	100	100	100	100	100	100	100	100	100	100	100	100	100	100	100	100	100	100	100	100	100	100	100	100	100	100	100
fliT	fliT - gi:15802361 flagellar biosynthesis protein FliT - class_Flagella	100	100	100	100	100	100	100	100	100	100	100	100	100	100	98.63	100	100	100	100	100	100	100	100	100	100	100	100	100	100	100	100	100	100	100	100	100	100	100	100	100	100	100	100	100	100	100	100	100
fliY	fliY - gi:15802355 cystine transporter subunit - class_Flagella	100	100	100	100	100	100	100	100	100	100	100	100	100	100	100	100	100	100	100	100	100	100	100	100	100	100	100	100	100	100	100	100	100	100	100	100	100	100	100	100	100	100	100	100	100	100	100	100
fliZ	fliZ - gi:15802356 flagella biosynthesis protein FliZ - class_Flagella	100	100	100	100	100	100	100	100	100	100	100	100	100	100	100	100	100	100	100	100	100	100	100	100	100	100	100	100	100	100	100	100	100	100	100	100	100	100	100	100	100	100	100	100	100	100	100	100
flk	flk - gi:15802868 flagella biosynthesis regulator - class_Flagella	99.9	100	100	100	100	100	99.9	100	100	100	99.9	100	99.9	100	100	100	100	100	99.9	99.9	100	100	99.9	99.9	99.9	100	100	100	100	99.9	100	100	99.9	100	100	100	100	100	100	100	100	100	100	100	100	100	100	99.9
flmA54	flmA54 - SPG000035 flagellin - class_Flagella	.	.	.	.	.	.	.	.	.	.	.	.	.	.	.	.	.	.	.	.	.	.	.	.	.	.	.	.	.	.	.	.	.	.	.	.	.	.	.	.	.	.	.	.	.	.	.	.
focA/sfaA	focA/sfaA - gi:91210138 S-fimbrial major subunit SfaA - class_CU_fimbriae	.	.	.	.	.	93.92	.	.	100	.	.	.	.	.	.	.	.	.	.	.	.	.	.	.	.	.	.	.	.	.	.	100	.	.	.	100	.	100	.	100	.	.	.	.	.	.	.	.
focB/sfaB	focB/sfaB - gi:26247112 F1C/S fimbriaeputative switch regulatory protein - class_CU_fimbriae	.	.	.	.	.	100	.	100	100	.	.	.	.	100	.	.	.	.	.	.	.	.	.	.	.	100	.	100	.	.	100	100	.	.	.	100	100	100	.	100	.	.	.	.	.	.	100	.
focC/sfaE	focC/sfaE - gi:26247115 F1C/S fimbriae fimbrial periplasmic chaperone - class_CU_fimbriae	.	.	.	.	.	100	.	100	100	.	.	.	.	100	.	.	.	.	.	.	.	.	.	.	.	100	.	100	.	.	100	100	.	.	.	100	100	100	.	100	.	.	.	.	.	.	100	.
focD/sfaF	focD/sfaF - gi:386605050 F1C/S fimbriae fimbrial usher - class_CU_fimbriae	.	.	.	.	.	100	.	100	100	.	.	.	.	100	.	.	.	.	.	.	.	.	.	.	.	100	.	100	.	.	100	.	.	.	.	100	100	100	.	100	.	.	.	.	.	.	100	.
focF/sfaG	focF/sfaG - gi:26247117 F1C/S fimbriae minor fimbrial subunit precursor - class_CU_fimbriae	.	.	.	.	.	100	.	100	100	.	.	.	.	100	.	.	.	.	.	.	.	.	.	.	.	100	.	100	.	.	100	100	.	.	.	100	100	100	.	100	.	.	.	.	.	.	100	.
focG	focG - gi:26247118 F1C minor fimbrial subunit protein G presursor - class_CU_fimbriae	.	.	.	.	.	100	.	.	.	.	.	.	.	.	.	.	.	.	.	.	.	.	.	.	.	.	.	.	.	.	.	.	.	.	.	.	.	100	.	100	.	.	.	.	.	.	.	.
focH	focH - gi:386638502 F1C Putative fimbrial adhesin precursor - class_CU_fimbriae	.	.	.	.	.	100	.	.	.	.	.	.	.	.	.	.	.	.	.	.	.	.	.	.	.	96.08	.	.	.	.	.	.	.	.	.	.	96.08	100	.	100	.	.	.	.	.	.	.	.
focI/sfaD	focI/sfaD - gi:26247114 F1C/S fimbriae putative minor fimbrial subunit precursor - class_CU_fimbriae	.	.	.	.	.	100	.	100	100	.	.	.	.	100	.	.	.	.	.	.	.	.	.	.	.	100	.	.	.	.	100	100	.	.	.	100	100	100	.	100	.	.	.	.	.	.	100	.
focX/sfaX	focX/sfaX - gi:26247121 F1C/S fimbriae putative regulatory protein - class_CU_fimbriae	.	.	.	.	.	100	.	100	.	.	.	.	.	100	.	.	.	.	.	.	.	.	.	.	.	.	.	.	.	.	100	.	.	.	.	100	.	.	.	.	.	.	.	.	.	.	100	.
focY/sfaY	focY/sfaY - gi:26247120 F1C/S fimbriae hypothetical protein - class_CU_fimbriae	.	.	.	.	.	100	.	100	100	.	.	.	.	100	.	.	.	.	.	.	.	.	.	.	.	100	.	95.41	.	.	100	100	.	.	.	100	100.00;100.00	100	.	100	.	.	.	.	.	.	100	.
fyuA	fyuA - gi:26248288 yersiniabactin (Ybt) siderophore system pesticin/yersiniabactin TonB-dependent receptor - class_Iron_uptake	100	100	100	100	100	100	100	100	100	.	100	100	.	100	100	100	100	100	.	100	100	100	.	100	100	100	100	100	100	100	100	100	100	100	100	100	100	100	.	100	100	100	100	100	.	100	100	100
gadX	gadX - SPG000043 HTH-type transcriptional regulator gadX - class_Other	100	100	100	100	100	100	100	100	.	100	100	100	100	100	100	100	100	100	100	100	100	100	100	100	100	100	100	100	100	100	100	100	100	100	100	100	100	100	100	100	100	100	100	100	100	100	100	100
gafd	gafd - SPG000067 N-acetyl-D-glucosamine specific fimbrial lectin gene - class_CU_fimbriae	.	.	.	.	.	.	.	.	.	.	.	.	.	.	.	.	.	.	.	.	.	.	.	.	.	.	.	.	.	.	.	.	.	.	.	.	.	.	.	.	.	.	.	.	.	.	.	.
glrA	glrA - gi:15804238 positive regulator GrlA - class_T3SS	.	.	.	.	.	.	.	.	.	.	.	.	100	.	.	.	.	.	.	.	.	.	.	.	.	.	.	.	.	.	.	.	.	.	.	.	.	.	.	.	.	.	.	.	100	.	.	.
glrR	glrR - gi:15804239 negative regulator GrlR - class_T3SS	.	.	.	.	.	.	.	.	.	.	.	.	100	.	.	.	.	.	.	.	.	.	.	.	.	.	.	.	.	.	.	.	.	.	.	.	.	.	.	.	.	.	.	.	100	.	.	.
gspA	gspA - b3323 GeneID: 947825 general secretory pathway component cryptic - class_T2SS	100	100	.	100	100	100	100	100	100	.	100	100	.	100	.	.	100	100	.	100	100	100	.	100	100	100	.	100	.	100	100	100	100	100	100	100	100	100	100	100	100	.	.	100	.	100	100	100
gspC	gspC - gi:157156659 putative type II secretion protein GspC - class_T2SS	100	100	100	100	100	100	100	100	.	100	100	100	100	100	100	100	100	100	100	100	100	100	100	100	100	100	100	100	.	.	100	100	100	100	100	100	100	100	100	100	100	100	100	100	100	100	100	100
gspD	gspD - b3325 GeneID: 947822 general secretory pathway component cryptic - class_T2SS	100.00;100.00	100.00;100.00	100	100.00;100.00	100.00;100.00	100.00;100.00	100.00;100.00	100.00;100.00	100	100	100.00;100.00	100.00;100.00	100	100.00;100.00	100	100	100.00;100.00	100.00;100.00	100	100.00;100.00	100.00;99.90	100.00;100.00	100	100.00;100.00	100.00;100.00	100.00;100.00	100	100.00;100.00	.	100	100.00;100.00	100.00;100.00	100.00;100.00	100.00;100.00	100.00;100.00	100.00;100.00	100.00;100.00	100.00;100.00	100.00;99.90	100.00;100.00	100.00;100.00	100	100	100.00;99.95	100	100.00;100.00	100.00;100.00	100.00;100.00
gspE	gspE - gi:157159001 general secretory pathway protein E - class_T2SS	100	100	100	100	100	100	100	100	.	.	100	100	100	100	100	100	100	100	100	100	100	100	100	100	100	100	100	100	.	.	100	100	100	100	100	100	100	100	100	100	100	100	100	100	100	100	100	100
gspF	gspF - gi:157154920 general secretion pathway protein F - class_T2SS	100	100	100	100	100	100	100	100	.	100	100	100	100	100	100	100	100	100	100	100	100	100	100	100	100	100	100	100	.	.	100	100	100	100	100	100	100	100	100	100	100	100	100	100	100	100	100	100
gspG	gspG - gi:157157959 general secretion pathway protein G - class_T2SS	100	100	100	100	100	100	100	100	.	100	100	100	100	100	100	100	100	100	100	100	100	100	100	100	100	100	100	100	.	.	100	100	100	100	100	100	100	100	100	100	100	100	100	100	100	100	100	100
gspH	gspH - gi:157158634 general secretion pathway protein H - class_T2SS	100	100	100	100	100	100	100	100	.	100	100	100	100	100	100	100	100	100	100	100	100	100	100	100	100	100	100	100	.	.	100	100	100	100	100	100	100	100	100	100	100	100	100	100	100	100	100	100
gspI	gspI - gi:157156956 general secretion pathway protein I - class_T2SS	100	100	100	100	100	100	100	100	.	100	100	100	100	100	100	100	100	100	100	100	100	100	100	100	100	100	100	100	.	.	100	100	100	100	100	100	100	100	100	100	100	100	100	100	100	100	100	100
gspJ	gspJ - gi:157157609 general secretion pathway protein J - class_T2SS	99.67	99.67	99.67	99.67	99.67	99.67	100	99.67	.	99.67	99.67	99.67	100	99.67	99.67	99.67	99.67	99.67	100	99.67	99.67	99.67	99.67	99.67	99.67	99.67	99.67	99.67	.	.	99.67	99.67	99.67	99.67	99.67	99.67	99.67	99.67	99.67	99.67	99.67	99.67	99.67	100	99.67	99.67	99.67	99.67
gspK	gspK - gi:157155920 general secretion pathway protein K - class_T2SS	100	100	100	100	100	100	100	100	.	100	100	100	100	100	100	100	100	100	100	100	100	100	100	100	100	100	100	100	.	.	100	100	100	100	100	100	100	100	100	100	99.8	100	100	100	100	100	100	100
gspL	gspL - gi:157156601 GspL-like protein - class_T2SS	100	100	100	100	100	100	100	100	.	100	100	100	100	100	100	100	100	100	100	100	100	100	100	100	100	100	100	100	.	99.92	100	100	100	100	100	100	100	100	100	100	100	100	100	100	100	100	100	100
gspM	gspM - gi:157154814 putative general secretion pathway protein YghD - class_T2SS	99.81	99.81	99.81	99.81	99.81	99.81	100	99.81	.	99.81	99.81	99.81	100	99.81	99.81	99.81	99.81	99.81	100	99.81	99.81	99.81	100	99.81	99.81	99.81	99.81	99.81	.	99.81	99.81	99.81	99.81	99.81	99.81	99.81	99.81	99.81	99.81	99.81	99.81	99.81	99.81	100	99.26	97.58	99.81	99.81
gspo	gspo - SPG000100 Prepilin peptidase Secretion system Type II Secretion System - class_T2SS	100	100	.	100	100	100	100	100	100	.	99.26	100	.	100	.	.	100	100	.	100	100	100	.	100	100	100	.	100	.	99.26	100	100	100	100	100	100	100	100	100	100	100	.	.	100	.	100	100	99.26
hbp/tsh	hbp/tsh - gi:3288154 haemoglobin protease - class_Autotransporter_T5SS	.	.	.	.	.	.	.	.	.	.	.	.	.	.	.	.	.	.	.	.	.	.	.	.	.	.	.	.	.	.	.	.	.	.	.	.	.	.	.	.	.	.	.	.	.	.	.	.
hdaA	hdaA - gi:192758587 aggregative adherence fimbria IV (AAF/IV) fimbrial protein - class_CU_fimbriae	.	.	.	.	.	.	.	.	.	.	.	.	.	.	.	.	.	.	.	.	.	.	.	.	.	.	.	.	.	.	.	.	.	.	.	.	.	.	.	.	.	.	.	.	.	.	.	.
hdaB	hdaB - gi:192758586 aggregative adherence fimbria IV (AAF/IV) adhesin protein - class_CU_fimbriae	.	.	.	.	.	.	.	.	.	.	.	.	.	.	.	.	.	.	.	.	.	.	.	.	.	.	.	.	.	.	.	.	.	.	.	.	.	.	.	.	.	.	.	.	.	.	.	.
hdaC	hdaC - gi:192758585 aggregative adherence fimbria IV (AAF/IV) fimbrial protein - class_CU_fimbriae	.	.	.	.	.	.	.	.	.	.	.	.	.	.	.	.	.	.	.	.	.	.	.	.	.	.	.	.	.	.	.	.	.	.	.	.	.	.	.	.	.	.	.	.	.	.	.	.
hdaD	hdaD - gi:192758584 aggregative adherence fimbria IV (AAF/IV) fimbrial protein - class_CU_fimbriae	.	.	.	.	.	.	.	.	.	.	.	.	.	.	.	.	.	.	.	.	.	.	.	.	.	.	.	.	.	.	.	.	.	.	.	.	.	.	.	.	.	.	.	.	.	.	.	.
hek	hek - AAK73174 heat resistant agglutinin family protein - class_Adhesion_invasion	.	.	91.01	.	.	100	.	100	100	.	.	100	.	.	.	.	.	100	.	.	.	.	.	.	.	100	.	93.52	.	.	100	100	.	.	.	100	100	100	.	.	.	.	.	.	.	99.74	100	.
hic/celB	hic/celB - BAA00015 Lysis protein for colicins E2 and E3 - class_Bacteriocin	.	.	.	.	.	.	.	.	.	.	.	.	.	.	.	.	.	.	.	.	.	.	.	.	.	.	.	.	.	.	.	.	.	.	.	.	.	.	.	.	.	.	.	.	.	.	.	.
hlyA	hlyA - gi:26249405 hemolysin A - class_Toxin	.	.	.	.	.	100	.	100	.	.	.	100	.	.	.	.	.	100	.	.	.	.	.	.	.	100	.	100	.	.	100	100	.	.	.	.	.	100	.	100	.	.	.	.	.	.	100	.
hlyB	hlyB - gi:26249408 hemolysin transport protein - class_Toxin	.	.	.	.	.	100	.	100	.	.	.	100	.	.	.	.	.	100	.	.	.	.	.	.	.	100	.	100	.	.	100	100	.	.	.	.	100	100	.	100	.	.	.	.	.	.	100	.
hlyC	hlyC - gi:26249404 hemolysin-activating lysine-acyltransferase HlyC - class_Toxin	.	.	.	.	.	99.85	.	99.85	.	.	.	100	.	.	.	.	.	100	.	.	.	.	.	.	.	100	.	99.85	.	.	100	100	.	.	.	.	.	100	.	100	.	.	.	.	.	.	100	.
hlyD	hlyD - gi:26249409 hemolysin secretion protein HlyD - class_Toxin	.	.	.	.	.	100	.	100	.	.	.	100	.	.	.	.	.	100	.	.	.	.	.	.	.	100	.	100	.	.	100	100	.	.	.	.	.	100	.	100	.	.	.	.	.	.	100	.
hlyE	hlyE - gi:209398688 hemolysin E - class_Toxin	.	.	100	.	.	.	98.86	.	.	100	.	.	99.91	.	100	100	.	.	100	.	100	.	99.91	.	.	.	100	.	100	.	.	.	.	.	.	.	.	.	100	.	.	100	100	98.86	.	.	.	.
hlyF	hlyF - APECO1_O1CoBM189 GeneID: 5616697 putative avian hemolysin - class_Toxin	.	.	.	.	.	.	.	.	.	.	.	.	.	.	.	.	100	.	.	.	.	.	.	.	.	.	.	.	.	.	.	.	.	.	.	.	.	.	.	.	.	.	.	.	.	.	.	.
hma	hma - gi:26248334 putative outer membrane receptor for iron compounds or colicin - class_Iron_uptake	100	.	99.95	.	.	100	.	100	100	.	.	100	.	100	.	.	100	100	.	100	99.95	100	.	.	100	100	.	100	.	100	100	100	100	100	100	100	100	100	.	100	.	100	100	.	.	.	100	100
hofB	hofB - gi:15799791 type IV pilin biogenesis protein - class_Type_4_pilus	100	100	100	100	100	100	100	100	100	100	100	100	100	100	100	100	100	100	100	100	100	100	100	100	100	100	100	100	100	100	100	100	100	100	100	100	100	100	100	100	100	100	100	100	100	100	100	100
hofC	hofC - gi:15799790 type IV pilin biogenesis protein - class_Type_4_pilus	100	100	100	100	100	100	100	100	100	100	100	100	100	100	100	100	100	100	100	100	100	100	100	100	100	100	100	100	100	100	100	100	100	100	100	100	100	100	100	100	100	100	100	100	100	100	100	100
hofq	hofq - SPG000051 DNA uptake porin HofQ - class_Other	100	100	100	100	100	100	100	100	100	100	100	100	100	100	100	100	100	100	100	100	100	100	100	100	97.18	100	100	100	100	100	100	100	100	100	100	100	100	100	100	100	100	100	100	100	100	100	100	100
hra1	hra1 - AAC13751 heat resistant agglutinin family protein - class_Adhesion_invasion	.	.	99.62	.	.	.	.	.	.	.	.	.	.	.	.	.	.	.	.	.	.	.	.	.	.	.	.	.	.	.	.	.	.	.	.	.	.	.	.	.	.	99.62	.	.	.	.	.	.
hra2	hra2 - AEK70958 heat resistant agglutinin family protein - class_Adhesion_invasion	.	.	.	.	.	.	.	.	.	100	.	.	.	.	.	.	.	.	.	.	.	.	.	.	.	.	.	.	.	.	.	.	.	.	.	.	100	.	.	.	.	.	.	.	.	.	.	.
htrE	htrE - b0139 GeneID: 944819 putative outer membrane usher protein - class_CU_fimbriae	100	.	.	.	.	.	100	.	.	.	100	.	100	.	.	.	.	.	100	100	.	.	100	.	.	.	.	.	.	100	.	.	100	.	.	.	.	.	.	.	.	.	.	.	.	.	.	100
ibeA	ibeA - gi:18152905 invasion protein IbeA - class_Adhesion_invasion	.	.	.	99.93	99.93	.	.	.	.	.	.	.	.	99.93	.	.	99.93	.	.	99.93	.	.	.	99.93	99.93	.	.	99.93	.	99.93	99.93	99.93	.	.	.	.	.	.	.	.	99.93	.	.	.	99.93	.	99.93	.
ibeB	ibeB - gi:4835717 copper/silver efflux system outer membrane protein CusC - class_Adhesion_invasion	100	100	100	100	100	100	100	100	100	100	100	100	100	100	100	.	100	100	100	100	100	100	100	100	100	100	100	100	100	100	100	100	100	100	100	100	100	100	100	100	100	100	100	99.93	100	100	100	100
ibeC	ibeC - gi:161486035 hypothetical protein - class_Adhesion_invasion	100	100	100	100	100	100	100	100	100	100	100	100	100	100	100	100	100	100	100	100	100	100	100	100	100	100	100	100	100	100	100	100	100	100	100	100	100	100	100	100	100	100	100	100	100	100	100	100
icmF	icmF - gi:15799899 macrophage toxin - class_T6SS	.	.	99.97	.	.	.	99.97	.	.	.	.	.	99.97	.	99.97	.	.	.	99.97	.	99.97	.	99.97	.	.	.	.	.	.	.	.	.	.	.	.	.	.	.	99.97	.	.	99.97	99.97	99.85	.	.	.	.
iha	iha - gi:78057505 iron-regulated gene homologue adhesin - class_Iron_uptake	100	100	100	.	.	.	.	.	.	.	100	.	.	.	.	.	.	.	.	100	.	100	.	.	.	.	.	.	.	100	.	.	100	.	.	.	.	100	.	100	.	100	.	.	.	.	.	100
imm	imm - pECS88_0105 GeneID: 7119410 Colicin-Ia immunity protein - class_Bacteriocin	100	.	100	.	100	.	.	100	.	100	100	100	.	100	.	.	100	100	.	100	.	100	100	100	.	100	.	100	100	100	.	100	100	100	100	100	.	100	.	100	100	.	.	.	.	100	100	.
ipaD	ipaD - ECIAI39_4256 GeneID: Gene ID: 7150327 TTSS secreted protein required for invasion - class_Invasion	.	.	100	.	.	.	.	.	.	100	.	.	.	.	100	100	.	.	.	.	100	.	.	.	.	.	100	.	100	.	.	.	.	.	.	.	.	.	99.93	.	.	100	100	.	.	.	.	.
ireA	ireA - gi:26250982 Putative iron regulated outer membrane virulence protein - class_Iron_uptake	.	.	.	.	.	.	.	.	.	.	.	.	.	.	.	.	.	.	.	.	.	.	.	.	.	.	.	.	.	.	.	.	.	100	100	.	.	100	.	.	.	.	.	.	.	.	.	.
iroB	iroB - gi:26247128 salmochelin siderophore system (iro) glucosyltransferase IroB - class_Iron_uptake	.	.	.	.	.	100	.	.	100	.	.	.	.	99.91	.	.	99.91	.	.	.	.	.	.	99.91	.	100	.	100	.	.	99.91	99.91	.	.	.	100	100	100	.	100	.	.	.	.	.	.	99.91	.
iroC	iroC - gi:26247127 salmochelin siderophore system (iro) ATP binding cassette ABC transporter IroC - class_Iron_uptake	.	.	.	.	.	100	.	.	100	.	.	.	.	100	.	.	100	.	.	.	.	.	.	100	.	100	.	100	.	.	100	100	.	.	.	100	100	100	.	100	.	.	.	.	.	.	100	.
iroD	iroD - gi:26247126 salmochelin siderophore system (iro) IroD protein - class_Iron_uptake	.	.	.	.	.	100	.	.	100	.	.	.	.	100	.	.	100	.	.	.	100	.	.	100	.	100	.	100	.	.	100	100	.	.	.	100	100	100	.	100	.	.	.	.	.	.	100	.
iroE	iroE - gi:26247125 salmochelin siderophore system (iro) IroE protein - class_Iron_uptake	.	.	.	.	.	100	.	.	100	.	.	.	.	100	.	.	100	.	.	.	100	.	.	100	.	100	.	100	.	.	100	100	.	.	.	100	100	100	.	100	.	.	.	.	.	.	100	.
iroN	iroN - gi:26247124 salmochelin siderophore system (iro) TonB dependent outer membrane salmochelin siderophore receptor IroN - class_Iron_uptake	.	.	.	.	.	100	.	.	100	.	.	.	.	100	.	.	100	.	.	.	.	.	.	100	.	100	.	100	.	.	100	100	.	.	.	100	100	100	.	100	.	.	.	.	.	.	100	.
irp1	irp1 - gi:110642114 yersiniabactin (Ybt) siderophore system yersiniabactin biosynthetic protein - class_Iron_uptake	100	100	100	100	100	100	100	100	100	.	100	100	.	96.74	100	100	100	100	.	100	99.87	100	.	100	100	100	100	100	100	100	100	100	100	100	100	100	100	100	.	100	100	100	100	99.99	.	100	100	100
irp2	irp2 - gi:110642113 yersiniabactin (Ybt) siderophore system yersiniabactin biosynthetic protein - class_Iron_uptake	100	99.95	100	100	100	100	100	100	100	.	100	100	.	100	100	100	100	100	.	100	100	100	.	100	100	100	100	100	100	100	100	100	100	100	100	100	100	100	.	100	100	100	100	.	.	100	100	100
iss	iss - SPG000143 increased serum survival gene - class_Immune_evasion_modulation	99.68	.	99.68	99.68	99.68	99.68	.	99.68	99.68	99.68	99.68	99.68	.	99.68	99.68	99.68	100	99.68	99.68	99.68	99.68	99.68	.	100	.	99.68	99.68	.	99.68	99.68	99.68	99.68	99.68	99.68	99.68	99.68	99.68	99.68	99.68	99.68	99.68	.	.	.	.	99.68	99.68	99.68
iucA	iucA - gi:26249462 aerobactin siderophore uptake system siderophore biosynthesis protein - class_Iron_uptake	100	99.61	100	.	.	.	.	.	.	.	100	.	.	.	.	.	.	.	.	100	.	100	.	.	.	.	100	.	.	100	.	.	100	.	.	.	.	100	.	100	.	100	.	.	.	.	.	100
iucB	iucB - gi:26249461 aerobactin siderophore uptake system aerobactin siderophore biosynthesis N(6)-hydroxylysine acetylase - class_Iron_uptake	100	100	100	.	.	.	.	.	.	.	100	.	.	.	.	.	.	.	.	100	.	100	.	.	.	.	100	.	.	100	.	.	100	.	.	.	.	100	.	100	.	100	.	.	.	.	.	100
iucC	iucC - gi:26249460 aerobactin siderophore uptake system siderophore biosynthesis protein - class_Iron_uptake	100	100	100	.	.	.	.	.	.	.	100	.	.	.	.	.	.	.	.	100	.	100	.	.	.	.	100	.	.	100	.	.	100	.	.	.	.	100	.	100	.	100	.	.	.	.	.	100
iucD	iucD - gi:26249459 aerobactin siderophore uptake system siderophore biosynthesis protein L-lysine 6-monooxygenase - class_Iron_uptake	98.8	98.8	98.8	.	.	.	.	.	.	.	98.8	.	.	.	.	.	.	.	.	98.8	.	98.8	.	.	.	.	.	.	.	98.8	.	.	98.8	.	.	.	.	98.8	.	98.8	.	98.8	.	.	.	.	.	98.8
iutA	iutA - gi:88770302 aerobactin siderophore uptake system ferric aerobactin receptor - class_Iron_uptake	100	100	100	.	.	.	.	.	.	.	100	.	.	.	.	.	.	.	.	100	.	100	.	.	.	.	100	.	.	100	.	.	100	.	.	.	.	100	.	100	.	100	.	.	.	.	.	100
kpsC'-K5	kpsC'-K5 - ECP_3024 GeneID: 4189438 capsule polysaccharide export protein KpsC - class_Immune_evasion_modulation	.	.	.	.	.	.	.	.	.	.	.	.	.	.	.	.	.	.	.	.	.	.	.	.	.	.	.	.	.	.	.	.	.	.	.	.	.	.	.	.	.	.	.	.	.	.	.	.
kpsC-II	kpsC-II - ECABU_c33470 GeneID: 12728655 polysialic acid capsule polysaccharide export protein KpsC - class_Immune_evasion_modulation	100	100	100	99.8	100	100	.	100	99.8	99.8	100	.	.	100	100	.	100	.	.	100	99.8	100	.	100	100	.	100	100	99.85	99.8	100	100	100	100	100	99.8	.	100	100	100	100	100	100	.	.	100	100	100
kpsC-III	kpsC-III - PP21_RS20450 capsular biosynthesis protein - class_Immune_evasion_modulation	.	.	.	.	.	.	.	.	.	.	.	100	.	.	.	.	.	100	.	.	.	.	.	.	.	100	.	.	.	.	.	.	.	.	.	.	100	.	.	.	.	.	.	.	.	.	.	.
kpsC-K10	kpsC-K10 - ECP_3028 GeneID: 4189442 capsule export protein KpsC - class_Immune_evasion_modulation	.	.	.	.	.	.	.	.	.	.	.	.	.	.	.	.	.	.	.	.	.	.	.	.	.	.	.	.	.	.	.	.	.	.	.	.	.	.	.	.	.	.	.	.	.	.	.	.
kpsD	kpsD - gi:409035 KpsD - class_Immune_evasion_modulation	100	100	100	100	100	100	.	100	100	100	100	.	.	100	100	98.03	100	.	.	100	100	100	.	100	100	.	100	100	100	100	100	100	100	100	100	100	.	100	100	100	100	100	100	.	.	100	100	100
kpsD-III	kpsD-III - PP21_RS20355 polysaccharide biosynthesis/export protein - class_Immune_evasion_modulation	.	.	.	.	.	.	.	.	.	.	.	100	.	.	.	.	.	100	.	.	.	.	.	.	.	100	.	.	.	.	.	.	.	.	.	.	100	.	.	.	.	.	.	.	.	.	.	.
kpsE-II	kpsE-II - ECABU_c33440 GeneID: 12728652 polysialic acid capsule export inner-membrane protein KpsE - class_Immune_evasion_modulation	100	100	100	100	100	100	.	100	100	100	100	.	.	100	100	100	100	.	.	100	100	100	.	100	100	.	100	100	100	100	100	100	100	100	100	100	.	100	100	100	100	100	100	.	.	100	100	100
kpsE-III	kpsE-III - PP21_RS20370 sugar transporter - class_Immune_evasion_modulation	.	.	.	.	.	.	.	.	.	.	.	99.83	.	.	.	.	.	99.83	.	.	.	.	.	.	.	90.27	.	.	.	.	.	.	.	.	.	.	99.83	.	.	.	.	.	.	.	.	.	.	.
kpsF-II	kpsF-II - ECABU_c33430 GeneID: 12728651 polysialic acid capsule synthesis protein KpsF - class_Immune_evasion_modulation	100	100	100	100	100	100	.	100	100	100	100	.	.	100	100	.	100	.	.	100	100	100	.	100	100	.	100	100	100	100	100	100	100	100	100	100	.	100	100	100	100	100	100	.	.	100	100	100
kpsM-II	kpsM-II - gi:146565 polysialic acid transport protein KpsM group2 - class_Immune_evasion_modulation	100	100	100	100	100	100	.	100	.	100	100	.	.	100	100	.	100	.	.	100	100	100	.	100	100	.	100	100	.	100	100	100	100	100	100	100	.	100	100	100	100	100	100	.	.	100	100	100
kpsM-III	kpsM-III - SPG000091 polysialic acid transport protein KpsM group3 - class_Immune_evasion_modulation	.	.	.	.	.	.	.	.	.	.	.	100	.	.	.	.	.	100	.	.	.	.	.	.	.	100	.	.	.	.	.	.	.	.	.	.	100	.	.	.	.	.	.	.	.	.	.	.
kpsM-K15	kpsM-K15 - ECP_3036 GeneID: 4188356 polysialic acid transport protein KpsM K15 - class_Immune_evasion_modulation	.	.	.	.	.	.	.	.	.	.	.	.	.	.	.	.	.	.	.	.	.	.	.	.	.	.	.	.	.	.	.	.	.	.	.	.	.	.	.	.	.	.	.	.	.	.	.	.
kpsS-II	kpsS-II - ECABU_c33480 GeneID: 12728656 polysialic acid capsule biosynthesis protein KpsS - class_Immune_evasion_modulation	100	99.74	99.74	99.74	99.74	99.74	.	99.74	99.74	99.74	100	.	.	99.74	99.74	99.74	99.74	.	.	100	99.74	100	.	99.74	99.83	.	99.83	99.74	99.66	99.74	99.74	99.74	100	99.74	99.74	99.74	.	100	99.74	100	99.74	99.74	99.74	.	.	99.74	99.74	100
kpsS-III	kpsS-III - PP21_RS20455 capsule polysaccharide modification protein - class_Immune_evasion_modulation	.	.	.	.	.	.	.	.	.	.	.	100	.	.	.	.	.	100	.	.	.	.	.	.	.	100	.	.	.	.	.	.	.	.	.	.	100	.	.	.	.	.	.	.	.	.	.	.
kpsS-K10	kpsS-K10 - ECP_3027 GeneID: 4189441 capsule polysaccharide export protein KpsS - class_Immune_evasion_modulation	.	.	.	.	.	.	.	.	.	.	.	.	.	.	.	.	.	.	.	.	.	.	.	.	.	.	.	.	.	.	.	.	.	.	.	.	.	.	.	.	.	.	.	.	.	.	.	.
kpsT-II-K1	kpsT-II-K1 - gi:146567 KpsT - class_Immune_evasion_modulation	.	100	.	.	.	.	.	.	.	.	.	.	.	100	.	.	.	.	.	.	100	.	.	.	.	.	.	100	.	.	100	100	.	100	100	.	.	.	.	.	100	.	.	.	.	.	100	.
kpsT-II-K5	kpsT-II-K5 - ECABU_c33550 GeneID: 12728662 polysialic acid capsule biosynthesis transport protein KpsT - class_Immune_evasion_modulation	100	.	.	96	95.7	95.56	.	95.56	.	96.15	100	.	.	.	.	.	.	.	.	100	.	100	.	95.7	.	.	.	.	.	.	.	.	100	.	.	.	.	100	97.33	100	.	95.7	95.7	.	.	95.7	.	100
kpsT-III	kpsT-III - PP21_RS20365 ABC transporter ATP-binding protein - class_Immune_evasion_modulation	.	.	.	.	.	.	.	.	.	.	.	100	.	.	.	.	.	100	.	.	.	.	.	.	.	100	.	.	.	.	.	.	.	.	.	.	100	.	.	.	.	.	.	.	.	.	.	.
kpsT-K15	kpsT-K15 - ECP_3035 GeneID: 4188355 polysialic acid transport ATP-binding protein KpsT - class_Immune_evasion_modulation	.	.	.	.	.	.	.	.	.	.	.	.	.	.	.	.	.	.	.	.	.	.	.	.	.	.	.	.	.	.	.	.	.	.	.	.	.	.	.	.	.	.	.	.	.	.	.	.
kpsT-K2	kpsT-K2 - c3697 GeneID: 1039737 KpsT protein - class_Immune_evasion_modulation	.	.	.	.	.	.	.	.	100	.	.	.	.	.	.	.	.	.	.	.	.	.	.	.	.	.	.	.	.	100	.	.	.	.	.	100	.	.	.	.	.	.	.	.	.	.	.	.
kpsU-II	kpsU-II - ECABU_c33460 GeneID: 12728654 3-deoxy-D-manno-octulosonate cytidylyltransferase KpsU - class_Immune_evasion_modulation	100	100	100	100	100	100	.	100	100	100	100	.	.	100	100	100	100	.	.	100	100	100	.	100	100	.	100	100	100	100	100	100	100	100	100	100	.	100	100	100	100	100	100	.	.	100	100	100
lafA	lafA - EC042_0280 GeneID: 12887810 lateral fagellar flagellin (FliC-like) - class_Flagella	100	100	.	100	.	.	.	.	.	.	100	.	.	.	.	100	.	.	100	100	.	.	100	.	.	.	100	.	100	100	.	.	100	.	.	.	.	.	.	.	.	.	.	.	.	.	.	100
lafB	lafB - EC042_0281 GeneID: 12887811 lateral flagellar hook associated protein 2 (FliD-like) - class_Flagella	100	100	.	100	.	.	.	.	.	.	100	.	.	.	.	100	.	.	100	100	.	.	100	.	.	.	100	.	100	100	.	.	100	.	.	.	.	.	.	.	.	.	.	.	100	.	.	100
lafC	lafC - EC042_0282 GeneID: 12887812 lateral flagellar chaperone protein (FliS-like) - class_Flagella	100	100	.	100	.	.	.	.	.	.	100	.	.	.	.	100	.	.	100	100	.	.	100	.	.	.	100	.	100	100	.	.	100	.	.	.	.	.	.	.	.	.	.	.	100	.	.	100
lafD	lafD - EC042_RS01515 GeneID: 12887813 lateral flagellar chaperone protein (FliT-like) - class_Flagella	100	100	.	100	.	.	.	.	.	.	100	.	.	.	.	100	.	.	100	100	.	.	100	.	.	.	100	.	100	100	.	.	100	.	.	.	.	.	.	.	.	.	.	.	100	.	.	100
lafE	lafE - EC042_0284 GeneID: 12887814 lateral flagellar hook length control protein (FliK-like) - class_Flagella	100	100	.	100	.	.	.	.	.	.	100	.	.	.	.	100	.	.	100	100	.	.	100	.	.	.	99.72	.	99.72	100	.	.	100	.	.	.	.	.	.	.	.	.	.	.	100	.	.	100
lafF	lafF - EC042_0285 GeneID: 12887815 lateral flagellar associated protein (FliL-like) - class_Flagella	100	100	.	100	.	.	.	.	.	.	100	.	.	.	.	100	.	.	100	100	.	.	100	.	.	.	100	.	100	100	.	.	100	.	.	.	.	.	.	.	.	.	.	.	100	.	.	100
lafK	lafK - EC042_0252 GeneID: 12887782 lateral flagellar RpoN-interacting regulatory protein - class_Flagella	100	100	.	100	.	.	.	.	.	.	100	.	.	.	.	92.66	.	.	100	100	.	.	100	.	.	.	100	.	100	100	.	.	100	.	.	.	.	.	.	.	.	.	.	.	100	.	.	100
lafS	lafS - EC042_0286 GeneID: 12887816 lateral flagellar sigma factor 28 protein (FliA-like) - class_Flagella	100	100	.	100	.	.	.	.	.	.	100	.	.	.	.	100	.	.	100	100	.	.	100	.	.	.	100	.	100	100	.	.	100	.	.	.	.	.	.	.	.	.	.	.	100	.	.	100
lafT	lafT - EC042_0287 GeneID: 12887817 lateral flagellar motor protein A (MotA-like) - class_Flagella	100	100	.	100	.	.	.	.	.	.	100	.	.	.	.	100	.	.	100	100	.	.	100	.	.	.	100	.	100	100	.	.	100	.	.	.	.	.	.	.	.	.	.	.	100	.	.	100
lafU	lafU - EC042_0288 GeneID: 12887818 lateral flagellar motor protein B (MotB-like) - class_Flagella	99.89	99.89	.	99.89	.	.	.	.	.	.	99.89	.	.	.	.	99.89	.	.	100	99.89	.	.	99.89	.	.	.	99.89	.	99.89	99.89	.	.	99.89	.	.	.	.	.	.	.	.	.	.	.	99.89	.	.	99.89
lafV	lafV - EC042_0261 GeneID: 12887791 lateral flagellar associated protein (FliB/FliUV-like) - class_Flagella	99.35	99.35	.	99.35	.	.	.	.	.	.	99.35	.	.	.	.	.	.	.	100	99.35	.	.	100	.	.	.	100	.	100	99.35	.	.	99.35	.	.	.	.	.	.	.	.	.	.	.	99.35	.	.	99.35
lafW	lafW - EC042_0276 GeneID: 12887806 lateral flagellar putative hook associated protein - class_Flagella	99.9	99.9	.	99.9	.	.	.	.	.	.	99.9	.	.	.	.	99.9	.	.	99.9	99.9	.	.	99.9	.	.	.	100	.	100	99.9	.	.	99.9	.	.	.	.	.	.	.	.	.	.	.	.	.	.	99.9
lafZ	lafZ - EC042_0279 GeneID: 12887809 lateral flagellar transcriptional regulator - class_Flagella	100	100	.	100	.	.	.	.	.	.	100	.	.	.	.	100	.	.	100	100	.	.	100	.	.	.	100	.	100	100	.	.	100	.	.	.	.	.	.	.	.	.	.	.	.	.	.	100
ldaA	ldaA - gi:62255469 Locus for Diffuse Adherence afimbrial gene cluster - class_CU_fimbriae	.	.	.	.	.	.	.	.	.	.	.	.	.	.	.	.	.	.	.	.	.	.	.	.	.	.	.	.	.	.	.	.	.	.	.	.	.	.	.	.	.	.	.	.	.	.	.	.
ldaC	ldaC - gi:62255470 Locus for Diffuse Adherence afimbrial gene cluster - class_CU_fimbriae	.	.	.	.	.	.	.	.	.	.	.	.	.	.	.	.	.	.	.	.	.	.	.	.	.	.	.	.	.	.	.	.	.	.	.	.	.	.	.	.	.	.	.	.	.	.	.	.
ldaD	ldaD - gi:62255471 Locus for Diffuse Adherence afimbrial gene cluster outer membrane usher protein - class_CU_fimbriae	.	.	.	.	.	.	.	.	.	.	.	.	.	.	.	.	.	.	.	.	.	.	.	.	.	.	.	.	.	.	.	.	.	.	.	.	.	.	.	.	.	.	.	.	.	.	.	.
ldaE	ldaE - gi:62255472 Locus for Diffuse Adherence afimbrial gene cluster periplasmic chaperone - class_CU_fimbriae	.	.	.	.	.	.	.	.	.	.	.	.	.	.	.	.	.	.	.	.	.	.	.	.	.	.	.	.	.	.	.	.	.	.	.	.	.	.	.	.	.	.	.	.	.	.	.	.
ldaF	ldaF - gi:62255473 Locus for Diffuse Adherence afimbrial gene cluster - class_CU_fimbriae	.	.	.	.	.	.	.	.	.	.	.	.	.	.	.	.	.	.	.	.	.	.	.	.	.	.	.	.	.	.	.	.	.	.	.	.	.	.	.	.	.	.	.	.	.	.	.	.
ldaG	ldaG - gi:62255474 Locus for Diffuse Adherence afimbrial gene cluster - class_CU_fimbriae	.	.	.	.	.	.	.	.	.	.	.	.	.	.	.	.	.	.	.	.	.	.	.	.	.	.	.	.	.	.	.	.	.	.	.	.	.	.	.	.	.	.	.	.	.	.	.	.
ldaH	ldaH - gi:62255475 Locus for Diffuse Adherence afimbrial gene cluster - class_CU_fimbriae	.	.	.	.	.	.	.	.	.	.	.	.	.	.	.	.	.	.	.	.	.	.	.	.	.	.	.	.	.	.	.	.	.	.	.	.	.	.	.	.	.	.	.	.	.	.	.	.
ldaI	ldaI - gi:62255476 Locus for Diffuse Adherence afimbrial gene cluster - class_CU_fimbriae	.	.	.	.	.	.	.	.	.	.	.	.	.	.	.	.	.	.	.	.	.	.	.	.	.	.	.	.	.	.	.	.	.	.	.	.	.	.	.	.	.	.	.	.	.	.	.	.
leoA	leoA - SPG000034 GTPase required for maximal secretion of the heat-labile enterotoxin - class_Toxin	.	.	.	.	.	.	.	.	.	.	.	.	.	.	.	.	.	.	.	.	.	.	.	.	.	.	.	.	.	.	.	.	.	.	.	.	.	.	.	.	.	.	.	.	.	.	.	.
ler	ler - gi:15804249 transcriptional regulator Ler - class_T3SS	.	.	.	.	.	.	.	.	.	.	.	.	100	.	.	.	.	.	.	.	.	.	.	.	.	.	.	.	.	.	.	.	.	.	.	.	.	.	.	.	.	.	.	.	100	.	.	.
lfgA	lfgA - EC042_0264 GeneID: 12887794 lateral flagellar P-ring addition protein (FlgA-like) - class_Flagella	100	100	.	100	.	.	.	.	.	.	100	.	.	.	.	.	.	.	100	100	.	.	100	.	.	.	100	.	100	100	.	.	100	.	.	.	.	.	.	.	.	.	.	.	100	.	.	100
lfgB	lfgB - EC042_0265 GeneID: 12887795 lateral flagellar rod protein (FlgB-like) - class_Flagella	100	100	.	100	.	.	.	.	.	.	100	.	.	.	.	.	.	.	100	100	.	.	100	.	.	.	100	.	100	100	.	.	100	.	.	.	.	.	.	.	.	.	.	.	100	.	.	100
lfgD	lfgD - EC042_RS01430 GeneID: 12887797 lateral flagellar rod protein (FlgD-like) - class_Flagella	99.72	99.72	.	99.72	.	.	.	.	.	.	99.72	.	.	.	.	.	.	.	99.43	99.72	.	.	99.43	.	.	.	99.72	.	99.72	99.72	.	.	99.72	.	.	.	.	.	.	.	.	.	.	.	99.72	.	.	99.72
lfgE	lfgE - EC042_0268 GeneID: 12887798 lateral flagellar hook protein (FlgE-like) - class_Flagella	100	100	.	100	.	.	.	.	.	.	100	.	.	.	.	.	.	.	100	100	.	.	100	.	.	.	100	.	100	100	.	.	100	.	.	.	.	.	.	.	.	.	.	.	100	.	.	100
lfgF	lfgF - EC042_0269 GeneID: 12887799 lateral flagellar rod protein (FlgF-like) - class_Flagella	100	100	.	100	.	.	.	.	.	.	100	.	.	.	.	.	.	.	100	100	.	.	100	.	.	.	100	.	100	100	.	.	100	.	.	.	.	.	.	.	.	.	.	.	100	.	.	100
lfgG	lfgG - EC042_0270 GeneID: 12887800 lateral flagellar rod protein (FlgG-like) - class_Flagella	100	100	.	100	.	.	.	.	.	.	100	.	.	.	.	.	.	.	100	100	.	.	100	.	.	.	100	.	100	100	.	.	100	.	.	.	.	.	.	.	.	.	.	.	100	.	.	100
lfgH	lfgH - EC042_0271 GeneID: 12887801 lateral flagellar L-ring protein (FlgH-like) - class_Flagella	100	100	.	100	.	.	.	.	.	.	100	.	.	.	.	.	.	.	100	100	.	.	100	.	.	.	100	.	100	100	.	.	100	.	.	.	.	.	.	.	.	.	.	.	100	.	.	100
lfgI	lfgI - EC042_0272 GeneID: 12887802 lateral flagellar P-ring protein (FlgI-like) - class_Flagella	100	100	.	100	.	.	.	.	.	.	100	.	.	.	.	.	.	.	100	100	.	.	100	.	.	.	100	.	100	100	.	.	100	.	.	.	.	.	.	.	.	.	.	.	100	.	.	100
lfgJ	lfgJ - EC042_0273 GeneID: 12887803 lateral flagellar peptidoglycan hydrolase (FlgJ-like) - class_Flagella	100	100	.	100	.	.	.	.	.	.	100	.	.	.	.	.	.	.	100	100	.	.	100	.	.	.	100	.	100	100	.	.	100	.	.	.	.	.	.	.	.	.	.	.	100	.	.	100
lfgK	lfgK - EC042_0274 GeneID: 12887804 lateral flagellar hook associated protein 1 (FlgK-like) - class_Flagella	100	100	.	100	.	.	.	.	.	.	100	.	.	.	.	.	.	.	100	100	.	.	100	.	.	.	100	.	100	100	.	.	100	.	.	.	.	.	.	.	.	.	.	.	.	.	.	100
lfgL	lfgL - EC042_0275 GeneID: 12887805 lateral flagellar hook associated protein 3 (FlgL-like) - class_Flagella	100	100	.	100	.	.	.	.	.	.	100	.	.	.	.	100	.	.	100	100	.	.	100	.	.	.	100	.	100	100	.	.	100	.	.	.	.	.	.	.	.	.	.	.	.	.	.	100
lfgM	lfgM - EC042_0263 GeneID: 12887793 lateral flagellar anti-sigma factor 28 protein (FlgM-like) - class_Flagella	100	100	.	100	.	.	.	.	.	.	100	.	.	.	.	.	.	.	100	100	.	.	100	.	.	.	100	.	100	100	.	.	100	.	.	.	.	.	.	.	.	.	.	.	100	.	.	100
lfgN	lfgN - EC042_0262 GeneID: 12887792 lateral flagellar chaperone protein (FlgN-like) - class_Flagella	100	100	.	100	.	.	.	.	.	.	100	.	.	.	.	.	.	.	100	100	.	.	100	.	.	.	100	.	100	100	.	.	100	.	.	.	.	.	.	.	.	.	.	.	100	.	.	100
lfhA	lfhA - EC042_0245 GeneID: 12887775 lateral flagellar export/assembly protein (FlhA-like) - class_Flagella	.	99.76	.	99.76	.	.	.	.	.	.	99.76	.	.	.	.	99.76	.	.	100	99.76	.	.	100	.	.	.	100	.	100	99.76	.	.	99.76	.	.	.	.	.	.	.	.	.	.	.	100	.	.	99.76
lfhB	lfhB - EC042_0246 GeneID: 12887776 lateral flagellar export/assembly protein (FlhB-like) - class_Flagella	100	100	.	100	.	.	.	.	.	.	100	.	.	.	.	100	.	.	100	100	.	.	100	.	.	.	100	.	100	100	.	.	100	.	.	.	.	.	.	.	.	.	.	.	100	.	.	100
lfiE	lfiE - EC042_0253 GeneID: 12887783 lateral flagellar basal body component protein (FliE-like) - class_Flagella	100	100	.	100	.	.	.	.	.	.	100	.	.	.	.	.	.	.	100	100	.	.	100	.	.	.	100	.	100	100	.	.	100	.	.	.	.	.	.	.	.	.	.	.	100	.	.	100
lfiF	lfiF - EC042_0254 GeneID: 12887784 lateral flagellar M-ring protein (FliF-like) - class_Flagella	100	100	.	100	.	.	.	.	.	.	100	.	.	.	.	.	.	.	100	100	.	.	100	.	.	.	100	.	100	100	.	.	100	.	.	.	.	.	.	.	.	.	.	.	100	.	.	100
lfiG	lfiG - EC042_0255 GeneID: 12887785 lateral flagellar C-ring switch protein (FliG-like) - class_Flagella	100	100	.	100	.	.	.	.	.	.	100	.	.	.	.	.	.	.	100	100	.	.	100	.	.	.	100	.	100	100	.	.	100	.	.	.	.	.	.	.	.	.	.	.	100	.	.	100
lfiH	lfiH - EC042_0256 GeneID: 12887786 lateral flagellar export/assembly protein (FliH-like) - class_Flagella	100	100	.	100	.	.	.	.	.	.	100	.	.	.	.	.	.	.	100	100	.	.	100	.	.	.	100	.	100	100	.	.	100	.	.	.	.	.	.	.	.	.	.	.	100	.	.	100
lfiI	lfiI - EC042_0257 GeneID: 12887787 lateral flagellar specific ATP synthase (FliI-like) - class_Flagella	99.55	99.55	.	99.55	.	.	.	.	.	.	99.55	.	.	.	.	.	.	.	100	99.55	.	.	100	.	.	.	100	.	100	99.55	.	.	99.55	.	.	.	.	.	.	.	.	.	.	.	99.55	.	.	98.43
lfiJ	lfiJ - EC042_0258 GeneID: 12887788 lateral flagellar export/assembly protein - class_Flagella	100	100	.	100	.	.	.	.	.	.	100	.	.	.	.	.	.	.	100	100	.	.	100	.	.	.	99.77	.	99.77	100	.	.	100	.	.	.	.	.	.	.	.	.	.	.	100	.	.	100
lfiM	lfiM - EC042_0251 GeneID: 12887781 lateral flagellar export/assembly protein (FliM-like) - class_Flagella	100	100	.	100	.	.	.	.	.	.	100	.	.	.	.	100	.	.	100	100	.	.	100	.	.	.	100	.	100	100	.	.	100	.	.	.	.	.	.	.	.	.	.	.	100	.	.	100
lfiN	lfiN - EC042_0250 GeneID: 12887780 lateral flagellar export/assembly protein (FliN-like) - class_Flagella	100	100	.	100	.	.	.	.	.	.	100	.	.	.	.	100	.	.	100	100	.	.	100	.	.	.	100	.	100	100	.	.	100	.	.	.	.	.	.	.	.	.	.	.	100	.	.	100
lfiP	lfiP - EC042_0249 GeneID: 12887779 lateral flagellar export/assembly protein (FliP-like) - class_Flagella	100	100	.	100	.	.	.	.	.	.	100	.	.	.	.	100	.	.	100	100	.	.	100	.	.	.	100	.	100	100	.	.	100	.	.	.	.	.	.	.	.	.	.	.	100	.	.	100
lfiQ	lfiQ - EC042_0248 GeneID: 12887778 lateral flagellar export/assembly protein (FliQ-like) - class_Flagella	99.27	100	.	99.27	.	.	.	.	.	.	99.27	.	.	.	.	100	.	.	99.27	99.27	.	.	100	.	.	.	100	.	100	99.27	.	.	99.27	.	.	.	.	.	.	.	.	.	.	.	100	.	.	99.27
lfiR	lfiR - EC042_0247 GeneID: 12887777 flagellar biosynthetic protein - class_Flagella	100	100	.	100	.	.	.	.	.	.	100	.	.	.	.	100	.	.	100	100	.	.	100	.	.	.	100	.	100	100	.	.	100	.	.	.	.	.	.	.	.	.	.	.	100	.	.	100
lpfB1	lpfB1 - O3K_01135 GeneID: 13698894 long polar fimbrial protein LpfB - class_CU_fimbriae	.	.	.	100	100	.	.	.	.	.	.	.	100	.	.	.	100	.	100	.	.	.	.	.	.	.	.	.	.	.	.	.	.	.	.	.	.	.	.	.	100	.	.	.	.	.	.	.
lpfC1	lpfC1 - O3K_01140 GeneID: 13698895 long polar fimbrial outer membrane usher protein LpfC - class_CU_fimbriae	.	.	.	100	100	.	.	.	.	.	.	.	100	.	.	.	.	.	100	.	.	.	.	.	.	.	.	.	.	.	.	.	.	.	.	.	.	.	.	.	100	.	.	.	.	.	.	.
lpfD1	lpfD1 - O3K_01145 GeneID: 13698896 long polar fimbrial protein LpfD - class_CU_fimbriae	.	.	.	.	.	.	.	.	.	.	.	.	100	.	.	.	.	.	100	.	.	.	.	.	.	.	.	.	.	.	.	.	.	.	.	.	.	.	.	.	.	.	.	.	.	.	.	.
lpfE1	lpfE1 - O3K_01150 GeneID: 13698897 long polar fimbrial protein LpfE - class_CU_fimbriae	.	.	.	.	.	.	.	.	.	.	.	.	100	.	.	.	.	.	100	.	.	.	.	.	.	.	.	.	.	.	.	.	.	.	.	.	.	.	.	.	.	.	.	.	.	.	.	.
malx/pafP	malx/pafP - SPG000039 malX pafP transcriptional regulators - class_Other	100	100	.	100	100	100	.	100	100	.	100	100	.	100	.	100	100	100	99.68	100	.	100	.	100	100	100	.	100	.	100	100	100	100	100	100	100	100	100	.	100	.	.	100	.	.	100	100	100
map	map - gi:215488973 LEE-encoded effector Type III secretion system effector Map Rho guanine exchange factor - class_T3SS	.	.	.	.	.	.	.	.	.	.	.	.	100	.	.	.	.	.	.	.	.	.	.	.	.	.	.	.	.	.	.	.	.	.	.	.	.	.	.	.	.	.	.	.	100	.	.	.
mcbA	mcbA - SPG000151 microcin B17 protein - class_Bacteriocin	.	.	.	.	94.29	.	.	.	.	.	.	.	.	.	.	100	.	.	.	.	.	100	.	.	.	.	100	.	.	.	.	.	100	.	100	.	.	.	.	.	.	.	.	.	.	.	.	.
mccB	mccB - SPG000065 microcin B17 protein - class_Bacteriocin	.	.	.	.	.	.	.	.	.	.	.	.	.	.	.	.	.	.	.	.	.	.	.	.	.	.	.	.	.	.	.	.	.	.	.	.	.	.	.	.	.	.	.	.	.	.	.	.
mchB	mchB - SPG000149 microcin H47 protein - class_Bacteriocin	.	.	.	.	.	100	.	.	.	.	.	.	.	.	.	.	.	.	.	.	.	.	.	.	.	100	.	100	.	.	.	.	.	.	.	.	100	100	.	100	.	.	.	.	.	.	.	.
mchC	mchC - CAD56171 microcin H47 protein - class_Bacteriocin	.	.	.	.	.	100	.	.	.	.	.	.	.	.	.	.	.	.	.	.	.	.	.	.	.	100	.	100	.	.	.	.	.	.	.	.	100	100	.	100	.	.	.	.	.	.	.	.
mchD	mchD - CAD56172 microcin H47 protein - class_Bacteriocin	.	.	.	.	.	100	.	.	.	.	.	.	.	.	.	.	.	.	.	.	.	.	.	.	.	100	.	100	.	.	.	.	.	.	.	.	100	100	.	100	.	.	.	.	.	.	.	.
mchE	mchE - CAD56173 microcin H47 protein - class_Bacteriocin	.	.	.	.	.	100	.	.	.	.	.	.	.	.	.	.	100	.	.	.	.	.	.	100	.	100	.	100	.	.	.	.	.	.	.	.	100	100	.	100	.	.	.	.	.	.	.	.
mchF	mchF - SPG000028 microcin H47 protein - class_Bacteriocin	.	.	.	.	.	.	.	.	.	.	.	.	.	.	.	.	.	.	.	.	.	.	.	.	.	100	.	100	.	.	.	.	.	.	.	.	100	100	.	100	.	.	.	.	.	.	.	.
mchI	mchI - CAD56169 microcin H47 protein - class_Bacteriocin	.	.	.	.	.	.	.	.	.	.	.	.	.	.	.	.	.	.	.	.	.	.	.	.	.	100	.	100	.	.	.	.	.	.	.	.	100	100	.	100	.	.	.	.	.	.	.	.
mchX	mchX - CAD56168 microcin H47 protein - class_Bacteriocin	.	.	.	.	.	100	.	.	.	.	.	.	.	.	.	.	.	.	.	.	.	.	.	.	.	100	.	100	.	.	.	.	.	.	.	.	100	100	.	100	.	.	.	.	.	.	.	.
mcjA	mcjA - SPG000152 microcin J25 precursor - class_Bacteriocin	.	.	.	.	.	.	.	.	.	.	.	.	.	.	.	.	.	.	.	.	.	.	.	100	.	.	.	.	.	.	.	.	.	.	.	.	.	.	.	.	.	.	.	.	.	.	.	.
mclC	mclC - SPG000141 microcin L - class_Bacteriocin	.	.	.	.	.	.	.	.	.	.	.	.	.	.	.	.	.	.	.	.	.	.	.	.	.	.	.	.	.	.	.	.	.	.	.	.	.	.	.	.	.	.	.	.	.	.	.	.
mcmA	mcmA - CAD56176 microcin M activity protein McmM - class_Bacteriocin	.	.	.	.	.	100	.	.	100	.	.	.	.	.	.	.	.	.	.	.	.	.	.	.	.	100	.	100	.	.	.	.	.	.	.	100	100	100	.	100	.	.	.	.	.	.	.	.
mcmI	mcmI - CAD56175 microcin M imunity protein McmI - class_Bacteriocin	.	.	.	.	.	100	.	.	100	.	.	.	.	.	.	.	.	.	.	.	.	.	.	.	.	100	.	100	.	.	.	.	.	.	.	100	100	100	.	100	.	.	.	.	.	.	.	.
mcmM	mcmM - CAD56177 microcin M activity protein McmM - class_Bacteriocin	.	.	.	.	.	97.09	.	97.09	100	.	.	.	.	.	.	.	97.09	.	.	.	.	97.09	.	.	.	100	.	97.09;99.85	.	.	.	.	.	.	.	100	100	100	.	97.09;100.00	.	.	.	.	.	.	.	.
mntH	mntH - AF161318 divalent metal cation transporter - class_Iron_uptake	100	100	99.44	100	100	100	100	100	100	100	100	100	100	100	100	100	100	100	100	100	100	100	100	100	100	100	100	100	100	100	100	100	100	100	100	100	100	100	100	100	100	99.44	100	100	100	100	100	100
motA	motA - gi:15802302 flagellar motor protein MotA - class_Flagella	100	100	100	100	100	100	100	100	100	100	100	100	100	100	100	100	100	100	100	100	100	100	100	100	100	100	100	100	100	100	100	100	100	100	100	100	100	100	100	100	100	100	100	100	100	100	100	100
motB	motB - gi:15802301 flagellar motor protein MotB - class_Flagella	100	100	100	100	100	100	100	100	100	100	100	100	100	100	100	100	100	100	100	100	100	100	100	100	100	100	100	100	100	100	100	100	100	100	100	100	100	100	100	100	100	100	100	100	100	100	100	100
mtfA	mtfA - SPG000025 mannosyltransferase A - class_Other	.	.	.	.	.	.	.	.	.	.	.	.	.	.	.	.	.	.	.	.	.	.	.	.	.	.	.	.	.	.	.	.	.	.	.	.	.	.	.	.	.	.	.	.	.	.	.	.
nadA	nadA - SPG000048 Quinolinate synthase - class_Other	100	100	100	100	100	100	100	100	100	100	100	100	100	100	100	100	100	100	100	100	100	100	100	100	100	100	100	100	100	100	100	100	100	100	100	100	100	100	100	100	100	100	100	100	100	100	100	100
nadB	nadB - SPG000049 Quinolinate synthase - class_Other	100	100	100	100	100	100	100	100	100	100	100	100	100	100	100	100	100	100	100	100	100	100	100	100	100	100	100	100	100	100	100	100	100	100	100	100	100	100	100	100	100	100	100	100	100	100	100	100
neuA	neuA - SPG000046 CMP-N-acetylneuraminic acid synthetase - class_Immune_evasion_modulation	.	99.76	.	.	.	.	.	.	.	.	.	.	.	99.76	.	.	.	.	.	.	99.76	.	.	.	.	.	.	99.76	.	.	99.76	99.76	.	99.76	99.76	.	.	.	.	.	99.76	.	.	.	.	.	99.76	.
neuB	neuB - UTI89_C3372 GeneID: 3991880 sialic acid synthase NeuB - class_Immune_evasion_modulation	.	100	.	.	.	.	.	.	.	.	.	.	.	100	.	.	.	.	.	.	100	.	.	.	.	.	.	100	.	.	100	100	.	100	100	.	.	.	.	.	100	.	.	.	.	.	100	.
neuC	neuC - SPG000050 UDP-N-acetylglucosamine 2-epimerase - class_Immune_evasion_modulation	.	100	.	.	.	.	.	.	.	.	.	.	.	100	.	.	.	.	.	.	100	.	.	.	.	.	.	100	.	.	100	100	.	100	100	.	.	.	.	.	100	.	.	.	.	.	100	.
neuD	neuD - UTI89_C3373 GeneID: 3991881 sialic acid synthase NeuD - class_Immune_evasion_modulation	.	.	.	.	.	.	.	.	.	.	.	.	.	100	.	.	.	.	.	.	100	.	.	.	.	.	.	100	.	.	100	100	.	100	100	.	.	.	.	.	100	.	.	.	.	.	100	.
neuE	neuE - UTI89_C3369 GeneID: 3991877 NeuE protein - class_Immune_evasion_modulation	.	100	.	.	.	.	.	.	.	.	.	.	.	100	.	.	.	.	.	.	100	.	.	.	.	.	.	100	.	.	100	100	.	100	100	.	.	.	.	.	100	.	.	.	.	.	100	.
neuO	neuO - ECIAI39_0748 GeneID: 7149640 Polysialic acid O-acetyltransferase - class_Immune_evasion_modulation	.	.	.	.	.	.	.	.	.	.	.	.	.	100	.	.	.	.	.	.	100	.	.	.	.	.	.	.	.	.	100	100	.	.	.	.	.	.	.	.	.	.	.	.	.	.	100	.
neuS	neuS - UTI89_C3368 GeneID: 3991876 poly-alpha-28 sialosyl sialyltransferase - class_Immune_evasion_modulation	.	100	.	.	.	.	.	.	.	.	.	.	.	100	.	.	.	.	.	.	100	.	.	.	.	.	.	100	.	.	100	100	.	100	100	.	.	.	.	.	100	.	.	.	.	.	100	.
nfaE111	nfaE111 - SPG000110 afa/dr fimbriae family protein adhesin - class_CU_fimbriae	.	.	.	.	.	.	.	.	.	.	.	.	.	.	.	.	.	.	.	99.11	.	.	.	.	.	.	.	.	.	99.11	.	.	.	.	.	.	.	.	.	.	.	.	.	.	.	.	.	.
nikA	nikA - CAA51659 nickel ABC transporter - class_Other	100	100	100	100	100	100	100	100	100	100	100	100	100	100	100	100	100	100	100	100	100	100	100	100	100	100	100	100	100	100	100	100	100	100	100	100	100	100	100	100	100	100	100	100	100	100	100	100
nikB	nikB - CAA51660 nickel ABC transporter - class_Other	100	100	100	100	100	100	100	100	100	100	100	100	100	100	100	100	100	100	100	100	100	100	100	100	100	100	100	100	100	100	100	100	100	100	100	100	100	100	100	100	100	100	100	100	100	100	100	100
nikC	nikC - CAA51661 nickel ABC transporter - class_Other	100	100	99.76	100	100	100	100	100	100	99.76	100	100	100	100	100	100	100	100	100	100	100	100	100	100	100	100	100	100	100	100	100	100	100	100	100	100	100	100	100	100	100	99.76	100	100	100	100	100	100
nikD	nikD - CAA51662 nickel ABC transporter - class_Other	99.74	99.74	99.74	99.74	99.74	99.74	99.74	99.74	99.74	99.74	99.74	99.74	99.74	99.74	99.74	99.74	99.74	99.74	99.74	99.74	99.74	99.74	99.74	99.74	99.74	99.74	99.74	99.74	99.74	99.74	99.74	99.74	99.74	99.74	99.74	99.74	99.74	99.74	99.74	99.74	99.74	99.74	99.74	99.74	99.74	99.74	99.74	99.74
nleA	nleA - gi:391314561 non-LEE-encoded Type III secretion system effector NleA - class_T3SS	.	.	.	.	.	.	.	.	.	.	.	.	95.58	.	.	.	.	.	.	.	.	.	.	.	.	.	.	.	.	.	.	.	.	.	.	.	.	.	.	.	.	.	.	.	.	.	.	.
nleB1	nleB1 - gi:15803520 T3SS secreted effector NleB-like protein - class_T3SS	.	.	.	.	.	.	.	.	.	.	.	.	.	.	.	.	.	.	.	.	.	.	.	.	.	.	.	.	.	.	.	.	.	.	.	.	.	.	.	.	.	.	.	.	.	.	.	.
nleB2	nleB2 - gi:15800520 Type III secretion system effector NleB2 - class_T3SS	.	.	.	.	.	.	.	.	.	.	.	.	100	.	.	.	.	.	.	.	.	.	.	.	.	.	.	.	.	.	.	.	.	.	.	.	.	.	.	.	.	.	.	.	100	.	.	.
nleB2-2	nleB2-2 - gi:291281154 Type III secretion system effector NleB3 - class_T3SS	.	.	.	.	.	.	.	.	.	.	.	.	.	.	.	.	.	.	.	.	.	.	.	.	.	.	.	.	.	.	.	.	.	.	.	.	.	.	.	.	.	.	.	.	.	.	.	.
nleC	nleC - gi:15800521 Type III secretion system effector NleC zinc metalloprotease - class_T3SS	.	.	.	.	.	.	.	.	.	.	.	.	.	.	.	.	.	.	.	.	.	.	.	.	.	.	.	.	.	.	.	.	.	.	.	.	.	.	.	.	.	.	.	.	.	.	.	.
nleD	nleD - gi:15800523 Type III secretion system effector NleD - class_T3SS	.	.	.	.	.	.	.	.	.	.	.	.	100	.	.	.	.	.	.	.	.	.	.	.	.	.	.	.	.	.	.	.	.	.	.	.	.	.	.	.	.	.	.	.	100	.	.	.
nleE	nleE - gi:15803521 Type III secretion system effector NleE - class_T3SS	.	.	.	.	.	.	.	.	.	.	.	.	.	.	.	.	.	.	.	.	.	.	.	.	.	.	.	.	.	.	.	.	.	.	.	.	.	.	.	.	.	.	.	.	.	.	.	.
nleF	nleF - gi:260844371 T3SS effector NleF - class_T3SS	.	.	.	.	.	.	.	.	.	.	.	.	100	.	.	.	.	.	.	.	.	.	.	.	.	.	.	.	.	.	.	.	.	.	.	.	.	.	.	.	.	.	.	.	100	.	.	.
nleG	nleG - gi:215486170 T3SS secreted effector NleI/NleG-like protein - class_T3SS	.	.	.	.	.	.	.	.	.	.	.	.	.	.	.	.	.	.	.	.	.	.	.	.	.	.	.	.	.	.	.	.	.	.	.	.	.	.	.	.	.	.	.	.	100	.	.	.
nleG2-2	nleG2-2 - gi:260843013 T3SS effector NleG - class_T3SS	.	.	.	.	.	.	.	.	.	.	.	.	.	.	.	.	.	.	.	.	.	.	.	.	.	.	.	.	.	.	.	.	.	.	.	.	.	.	.	.	.	.	.	.	.	.	.	.
nleG7	nleG7 - gi:15801518 T3SS effector NleG - class_T3SS	.	.	.	.	.	.	.	.	.	.	.	.	.	.	.	.	.	.	.	.	.	.	.	.	.	.	.	.	.	.	.	.	.	.	.	.	.	.	.	.	.	.	.	.	.	.	.	.
nleH1	nleH1 - gi:215485856 T3SS secreted effector NleH - class_T3SS	.	.	.	.	.	.	.	.	.	.	.	.	100	.	.	.	.	.	.	.	.	.	.	.	.	.	.	.	.	.	.	.	.	.	.	.	.	.	.	.	.	.	.	.	.	.	.	.
nleH2	nleH2 - gi:15801938 T3SS secreted effector NleH - class_T3SS	.	.	.	.	.	.	.	.	.	.	.	.	99.89	.	.	.	.	.	.	.	.	.	.	.	.	.	.	.	.	.	.	.	.	.	.	.	.	.	.	.	.	.	.	.	99.89	.	.	.
nleH3	nleH3 - gi:7061097 T3SS secreted effector NleH - class_T3SS	.	.	.	.	.	.	.	.	.	.	.	.	.	.	.	.	.	.	.	.	.	.	.	.	.	.	.	.	.	.	.	.	.	.	.	.	.	.	.	.	.	.	.	.	100	.	.	.
ompA	ompA - gi:7188818 outer membrane protein A - class_Adhesion_invasion	100	100	100	100	100	100	100	100	100	100	100	100	100	100	100	100	99.42	100	100	100	100	100	100	100	100	100	100	100	100	100	100	100	100	100	100	100	100	100	100	100	100	100	100	100	100	100	100	100
ompP	ompP - CAA52338 outer membrane protease P - class_Immune_evasion_modulation	.	.	.	.	.	.	.	.	.	.	.	.	.	.	.	.	.	.	.	.	.	.	.	.	.	.	.	.	.	.	.	.	.	.	.	.	.	.	.	.	.	.	.	.	.	.	.	.
ompT	ompT - SPG000077 E. coli ompT gene for outer membrane protease. - class_Immune_evasion_modulation	100	100	.	100	100	100	.	.	100	100	100	100	.	100	100	.	100	100	.	100	.	100	.	100	100	100	100	100	100	100	.	100	100	100	100	100	100	100	100	100	100	.	100	.	100	100	100	100
ompTp	ompTp - O2ColV26 GeneID: 3853531 outer membrane protease - class_Immune_evasion_modulation	.	.	.	.	.	.	.	.	.	.	.	.	.	.	.	.	100	.	.	.	.	.	.	.	.	.	.	.	.	.	.	.	.	.	.	.	.	.	.	.	.	.	.	.	.	.	.	.
orgA	orgA - gi:15832969 hypothetical protein - class_T3SS	.	.	100	.	.	.	100	.	.	100	.	.	100	.	.	100	.	.	99.83	.	100	.	100	.	.	.	100	.	100	.	.	.	.	.	.	.	.	.	100	.	.	100	100	100	.	.	.	.
orgB	orgB - gi:15832967 hypothetical protein - class_T3SS	.	.	100	.	.	.	100	.	.	100	.	.	100	.	.	100	.	.	100	.	100	.	100	.	.	.	100	.	100	.	.	.	.	.	.	.	.	.	100	.	.	100	100	100	.	.	.	.
paa	paa - gi:15801498 porcine attaching-effacing associated protein Paa/adherence factor AdfO - class_Adhesion_invasion	.	.	.	.	.	.	.	.	.	.	.	.	.	.	.	.	.	.	.	.	.	.	.	.	.	.	.	.	.	.	.	.	.	.	.	.	.	.	.	.	.	.	.	.	100	.	.	.
pafR	pafR - AE016765_256 pafR transcriptional antiterminator - class_Other	100	100	.	100	100	100	.	100	100	.	100	100	.	98.64	.	100	100	100	100	100	.	100	.	100	100	100	.	100	.	100	98.64	98.64	100	100	100	100	99.89	100	.	100	.	.	100	.	.	100	98.64	100
papA	papA - gi:386625714 P pilus major subunit PapA - class_CU_fimbriae	95.6	95.6	95.43	.	.	.	.	.	.	.	95.26	100	.	.	.	.	.	100	.	95.6	.	95.26	.	.	.	100	100	99.41	.	95.26	100	100	95.6	100	100	100	.	100	.	.	.	95.26	.	.	.	95.26	99.82	95.26
papB	papB - VFG000881 P pilus pap operon regulatory protein PapB - class_CU_fimbriae	99.68	99.68	99.68	.	.	.	.	.	.	.	99.68	100	.	.	.	.	.	100	.	99.68	.	99.68	.	.	.	100	99.37	100	99.68	99.68	100	100	99.68	99.37	99.37	100	100	100	.	100	.	99.68	.	.	.	99.68	100	99.68
papC	papC - gi:26249425 P pilus outer membrane usher protein PapC precursor - class_CU_fimbriae	.	.	.	.	.	.	.	.	.	.	.	100	.	.	.	.	.	100	.	.	.	.	.	.	.	100	100	100	91.12	.	100	100	.	100	100	100	100	100	.	100	.	.	.	.	.	.	100	.
papD	papD - gi:26250993 P pilus assembly protein chaperone PapD - class_CU_fimbriae	.	.	.	.	.	.	.	.	100	.	.	100	.	.	.	.	.	100	.	.	.	.	.	.	.	100	100	100	100	.	100	100	.	100	100	100	100	100	.	100	.	.	.	.	.	.	100	.
papE	papE - gi:91213837 P pilus minor subunit PapE - class_CU_fimbriae	.	.	.	.	.	.	.	.	100	.	.	100	.	.	.	.	.	100	.	.	.	.	.	.	.	100	100	100	100	.	100	100	.	100	100	100	.	100.00;100.00	.	100	.	.	.	.	.	.	100	.
papF	papF - gi:26249419 P pilus minor subunit PapF - class_CU_fimbriae	.	.	.	.	.	.	.	.	100	.	.	100	.	.	.	.	.	100	.	.	.	.	.	.	.	100	100	100	100	.	100	100	.	100	100	100	.	.	.	100	.	.	.	.	.	.	100	.
papGI	papGI - ELL40467 P pilus fimbrial PapG protein (J96) - class_CU_fimbriae	.	.	.	.	.	.	.	.	.	.	.	.	.	.	.	.	.	.	.	.	.	.	.	.	.	.	.	.	.	.	.	.	.	.	.	.	100	.	.	.	.	.	.	.	.	.	.	.
papGII	papGII - AAN82031 P pilus fimbrial PapG protein (CFT073) - class_CU_fimbriae	.	.	.	.	.	.	.	.	.	.	.	.	.	.	.	.	.	.	.	.	.	.	.	.	.	.	100	.	.	.	.	.	.	100	100	.	.	100	.	100	.	.	.	.	.	.	.	.
papGIII	papGIII - ABE1029 P pilus fimbrial PapG protein (UTI89) - class_CU_fimbriae	.	.	.	.	.	.	.	.	100	.	.	100	.	.	.	.	.	100	.	.	.	.	.	.	.	100	.	100	.	.	100	100	.	.	.	100	100	100	.	.	.	.	.	.	.	.	100	.
papGIV	papGIV - AAK08949 P pilus fimbrial PapG protein (BF31) - class_CU_fimbriae	.	.	.	.	.	.	.	.	.	.	.	.	.	.	.	.	.	.	.	.	.	.	.	.	.	.	.	.	100	.	.	.	.	.	.	.	.	.	.	.	.	.	.	.	.	.	.	.
papGV	papGV - EQN24825 P pilus putative fimbrial PapGV protein (HVH 6) - class_CU_fimbriae	.	.	.	.	.	.	.	.	.	.	.	.	.	.	.	.	.	.	.	.	.	.	.	.	.	.	.	.	.	.	.	.	.	.	.	.	.	.	.	.	.	.	.	.	.	.	.	.
papH	papH - gi:91213842 P pilus minor subunit PapH - class_CU_fimbriae	.	.	.	.	.	.	.	.	.	.	.	100	.	.	.	.	.	100	.	.	.	.	.	.	.	100	100	100	100	.	100	100	.	100	100	100	100	.	.	100	.	.	.	.	.	.	100	.
papI	papI - gi:117625211 P pilus pap operon regulatory protein PapI - class_CU_fimbriae	.	.	.	.	.	.	.	.	.	.	.	.	.	.	.	.	.	.	.	.	.	.	.	.	.	.	95.1	95.1	.	.	.	.	.	100	100	.	.	100	.	.	.	.	.	.	.	.	.	.
papJ	papJ - gi:26249423 P pilus assembly protein PapJ - class_CU_fimbriae	.	.	.	.	.	.	.	.	100	.	.	100	.	.	.	.	.	100	.	.	.	.	.	.	.	100	100	100	100	.	100	100	.	100	100	100	100	.	.	100	.	.	.	.	.	.	100	.
papK	papK - gi:26249421 P pilus minor subunit PapK - class_CU_fimbriae	.	.	.	.	.	.	.	.	100	.	.	100	.	.	.	.	.	100	.	.	.	.	.	.	.	100	100	100	100	.	100	100	.	100	100	100	100	.	.	100	.	.	.	.	.	.	100	.
papX	papX - gi:117626478 putative HTH-type transcriptional regulator - class_CU_fimbriae	100	100	100	.	.	.	.	.	.	.	.	100	.	.	100	100	.	100	.	100	.	100	.	.	.	99.04	100	.	100	100	100	.	.	100	100	100	99.04	.	.	.	.	100	100	.	.	100	100	.
pet	pet - gi:410484647 Serine protease pet precursor (Plasmid-encoded toxin pet) - class_Autotransporter_T5SS	.	.	.	.	.	.	.	.	.	.	.	.	.	.	.	.	.	.	.	.	.	.	.	.	.	.	.	.	.	.	.	.	.	.	.	.	.	.	.	.	.	.	.	.	.	.	.	.
pic	pic - gi:387610008 Pic serine protease precursor autotransporter - class_Autotransporter_T5SS	.	.	.	.	.	99.93	.	99.93	.	.	.	.	.	.	.	.	99.93	.	.	.	.	99.93	.	.	.	.	.	99.93	.	.	.	.	.	.	.	.	.	.	.	99.93	.	.	.	.	.	.	.	.
pixA	pixA - gi:30524677 Pix fimbriae major subunit - class_CU_fimbriae	.	.	.	.	.	.	.	.	.	.	.	.	.	.	.	.	.	.	.	.	.	.	.	.	.	.	.	.	.	.	.	.	.	.	.	.	.	.	.	.	.	.	.	.	.	.	.	.
pixB	pixB - gi:30524676 Pix fimbriae regulatory protein - class_CU_fimbriae	.	.	.	.	.	.	.	.	100	.	.	.	.	.	.	.	.	.	.	.	.	.	.	.	.	.	.	.	.	.	.	.	.	.	.	100	.	.	.	.	.	.	.	100	.	.	.	.
pixC	pixC - gi:30524679 PixC fimbriae usher protein - class_CU_fimbriae	.	.	.	.	.	.	.	.	99.77	.	.	.	.	.	.	.	.	.	.	.	.	.	99.53	98.52	.	.	.	.	.	.	.	.	.	.	.	99.77	.	.	.	.	.	.	.	99.77	.	.	.	.
pixD	pixD - gi:30524680 PixC fimbriae chaperone protein - class_CU_fimbriae	.	.	.	.	.	.	.	.	100	.	.	.	.	.	.	.	.	.	.	.	.	.	100	.	.	.	.	.	.	.	.	.	.	.	.	100	.	.	.	.	.	.	.	100	.	.	.	.
pixF	pixF - gi:30524682 PixC fimbriae minor subunit - class_CU_fimbriae	.	.	.	.	.	.	.	.	99.84	.	.	.	.	.	.	.	.	.	.	.	.	.	.	.	.	.	.	.	.	.	.	.	.	.	.	99.84	.	.	.	.	.	.	.	99.84	.	.	.	.
pixG	pixG - gi:30524683 PixC fimbriae adhesin - class_CU_fimbriae	.	.	.	.	.	.	.	.	100	.	.	.	.	.	.	.	.	.	.	.	.	.	.	.	.	.	.	.	.	.	.	.	.	.	.	100	.	.	.	.	.	.	.	100	.	.	.	.
pixH	pixH - gi:30524678 PixC fimbriae minor subunit - class_CU_fimbriae	.	.	.	.	.	.	.	.	100	.	.	.	.	.	.	.	.	.	.	.	.	.	100	.	.	.	.	.	.	.	.	.	.	.	.	100	.	.	.	.	.	.	.	100	.	.	.	.
pixJ	pixJ - gi:30524681 PixC fimbriae assembly protein - class_CU_fimbriae	.	.	.	.	.	.	.	.	100	.	.	.	.	.	.	.	.	.	.	.	.	.	.	.	.	.	.	.	.	.	.	.	.	.	.	100	.	.	.	.	.	.	.	100	.	.	.	.
pkgA	pkgA - gi:15832989 hypothetical protein - class_T3SS	.	.	100	.	.	.	100	.	.	100	.	.	.	.	.	.	.	.	.	.	100	.	.	.	.	.	100	.	100	.	.	.	.	.	.	.	.	.	100	.	.	100	100	.	.	.	.	.
ppdD	ppdD - gi:15799792 putative major pilin subunit - class_Type_4_pilus	100	100	100	100	100	100	100	100	100	100	100	100	100	100	100	100	100	100	100	100	100	100	100	100	100	100	100	100	100	100	100	100	100	100	100	100	100	100	100	100	100	100	100	100	100	100	100	100
ppda	ppda - SPG000131 Pilin-like protein minor pilin or pseudo pilin Adherence Hemorrhagic coli pilus - class_Type_4_pilus	100	100	100	100	100	100	100	100	100	100	100	100	100	100	100	100	100	100	100	100	100	100	100	100	100	100	100	100	100	100	100	100	100	100	100	100	100	100	100	100	100	100	100	100	100	.	100	100
ppdb	ppdb - SPG000112 Pilin-like protein minor pilin or pseudo pilin Adherence Hemorrhagic coli pilus - class_Type_4_pilus	100	100	100	100	100	100	100	100	100	100	100	100	100	100	100	100	100	100	100	100	100	100	100	100	100	100	100	100	100	100	100	100	100	100	100	100	100	100	100	100	100	100	100	100	100	100	100	100
ppdc	ppdc - SPG000140 Pilin-like protein minor pilin or pseudopilin Adherence Hemorrhagic coli pilus - class_Type_4_pilus	100	100	100	100	100	100	100	100	100	100	100	100	100	100	100	100	100	100	98.46	100	100	100	100	100	100	100	100	100	100	100	100	100	100	100	100	100	100	100	100	100	100	100	100	100	100	100	100	100
rfc	rfc - SPG000056 O antigen polymerase - class_Other	.	.	.	.	.	.	.	.	.	.	.	100	.	.	.	.	100	100	.	.	.	.	.	.	.	100	.	.	.	.	.	.	.	.	.	.	100	100	.	.	.	.	.	.	.	.	.	.
rorf8	rorf8 - gi:215488983 chaperone of T3SS Rorf8 - class_T3SS	.	.	.	.	.	.	.	.	.	.	.	.	100	.	.	.	.	.	.	.	.	.	.	.	.	.	.	.	.	.	.	.	.	.	.	.	.	.	.	.	.	.	.	.	100	.	.	.
sat	sat - gi:26249454 secreted auto transpoter toxin serine protease - class_Autotransporter_T5SS	100	100	100	.	.	.	.	.	.	.	100	.	.	.	.	.	.	.	.	100	.	100	.	.	.	.	100	.	.	100	.	.	100	.	.	.	.	100	.	100	.	100	.	.	.	.	.	100
senB	senB - gi:91206275 enterotoxin TieB protein - class_Toxin	100	.	100	.	100	.	.	100	.	.	100	100	.	100	.	.	.	100	.	100	.	100	.	.	.	100	.	100	100	100	.	100	100	100	100	100	.	100	.	100	100	.	.	.	.	100	100	.
sepD	sepD - gi:15804235 Type III secretion system secretion switch protein SepD - class_T3SS	.	.	.	.	.	.	.	.	.	.	.	.	100	.	.	.	.	.	.	.	.	.	.	.	.	.	.	.	.	.	.	.	.	.	.	.	.	.	.	.	.	.	.	.	100	.	.	.
sepL	sepL - gi:260845686 Type III secretion system secretion gatekeeper SepL - class_T3SS	.	.	.	.	.	.	.	.	.	.	.	.	.	.	.	.	.	.	.	.	.	.	.	.	.	.	.	.	.	.	.	.	.	.	.	.	.	.	.	.	.	.	.	.	.	.	.	.
sepQ	sepQ - gi:215488976 Type III secetion system C ring protein EscQ - class_T3SS	.	.	.	.	.	.	.	.	.	.	.	.	100	.	.	.	.	.	.	.	.	.	.	.	.	.	.	.	.	.	.	.	.	.	.	.	.	.	.	.	.	.	.	.	100	.	.	.
sepZ	sepZ - gi:2897963 Type III secretion system effector EspZ - class_T3SS	.	.	.	.	.	.	.	.	.	.	.	.	100	.	.	.	.	.	.	.	.	.	.	.	.	.	.	.	.	.	.	.	.	.	.	.	.	.	.	.	.	.	.	.	100	.	.	.
sfaC/focI-2	sfaC/focI-2 - gi:91210136 F1C/S fimbrial switch regulatory protein - class_CU_fimbriae	.	.	.	.	.	.	.	100	100	.	.	.	.	100	.	.	.	.	.	.	.	.	.	.	.	100	.	.	.	.	100	.	.	.	.	100	100	100	.	100	.	.	.	.	.	.	100	.
sfaH	sfaH - gi:91210144 S fimbriae adhesin SfaH - class_CU_fimbriae	.	.	.	.	.	.	.	100	100	.	.	.	.	100	.	.	.	.	.	.	.	.	.	.	.	.	.	.	.	.	100	100	.	.	.	100	.	.	.	.	.	.	.	.	.	.	100	.
sfaS	sfaS - gi:91210143 S fimbriae minor subunit SfaS - class_CU_fimbriae	.	.	.	.	.	.	.	.	100	.	.	.	.	100	.	.	.	.	.	.	.	.	.	.	.	.	.	.	.	.	100	100	.	.	.	100	.	.	.	.	.	.	.	.	.	.	100	.
sfmA	sfmA - b0530 GeneID: 945522 sfmACDHF fimbrial operon FimA homolog - class_CU_fimbriae	.	.	100	.	.	.	100	.	.	100	.	.	100	.	100	100	.	.	100	.	100	.	100	.	.	.	100	.	100	.	.	.	.	.	.	.	.	.	100	.	.	100	100	100	.	.	.	.
sfmC	sfmC - b0531 GeneID: 945367 sfmACDHF fimbrial operon putative periplasmic pilus chaperone - class_CU_fimbriae	.	.	100	.	.	.	100	.	.	100	.	.	100	.	100	100	.	.	100	.	100	.	100	.	.	.	100	.	100	.	.	.	.	.	.	.	.	.	100	.	.	100	100	100	.	.	.	.
sfmD	sfmD - b0532 GeneID: 945160 sfmACDHF fimbrial operon putative outer membrane export usher protein - class_CU_fimbriae	.	.	100	.	.	.	99.96	.	.	100	.	.	99.96	.	100	100	.	.	100	.	100	.	100	.	.	.	100	.	100	.	.	.	.	.	.	.	.	.	100	.	.	100	100	100	.	.	.	.
sfmF	sfmF - b0534 GeneID: 944977 sfmACDHF fimbrial operon - class_CU_fimbriae	.	.	100	.	.	.	100	.	.	100	.	.	100	.	100	100	.	.	100	.	100	.	100	.	.	.	100	.	100	.	.	.	.	.	.	.	.	.	100	.	.	100	100	100	.	.	.	.
sfmH	sfmH - b0533 GeneID: 945407 sfmACDHF fimbrial operon - class_CU_fimbriae	.	.	100	.	.	.	100	.	.	100	.	.	100	.	100	100	.	.	100	.	100	.	100	.	.	.	100	.	100	.	.	.	.	.	.	.	.	.	100	.	.	100	100	100	.	.	.	.
sfmZ	sfmZ - b0535 GeneID: 947079 sfmACDHF fimbrial operon response regulator family protein - class_CU_fimbriae	.	.	100	.	.	.	100	.	.	100	.	.	100	.	100	100	.	.	100	.	100	.	100	.	.	.	100	.	100	.	.	.	.	.	.	.	.	.	100	.	.	100	100	100	.	.	.	.
sfpC	sfpC - gi:149930753 Sfp fimbriae putative usher - class_CU_fimbriae	.	.	.	.	.	.	.	.	.	.	.	.	.	.	.	.	.	.	.	.	.	.	.	.	.	.	.	.	.	.	.	.	.	.	.	.	.	.	.	.	.	.	.	.	.	.	.	.
shiF	shiF - AE016766_164 GeneID: 1039583 aerobactin siderophore uptake system shiF Possible H+-antiporter - class_Iron_uptake	100	100	100	.	.	.	.	.	.	.	100	.	.	.	.	.	.	.	.	100	.	100	.	.	.	.	100	.	.	100	.	.	100	.	.	.	.	100	.	100	.	100	.	.	.	.	.	100
shiF_p	shiF_p - YP_007443268 aerobactin siderophore uptake system shiF Possible H+-antiporter - class_Iron_uptake	.	.	.	.	.	.	.	.	.	.	.	.	.	.	.	.	.	.	.	.	.	.	.	.	.	.	.	.	.	.	.	.	.	.	.	.	.	.	.	.	.	.	.	.	.	.	.	.
sisA	sisA - AE016766_93 sisA immunomodulatory protein - class_Immune_evasion_modulation	100	100	100	.	.	100	.	100	.	.	.	100	.	.	100	100	.	100	.	.	.	100	.	.	.	100	100	100	100	.	.	.	100	100	100	.	100	93.68	.	100	.	.	100	.	.	.	.	100
sisB	sisB - AE016769_43 sisB immunomodulatory protein - class_Immune_evasion_modulation	.	.	.	.	.	100	.	.	.	100	.	.	.	.	.	.	.	.	.	.	.	.	.	.	.	.	.	.	.	.	.	.	.	.	.	.	100	100	.	.	.	100	.	.	.	.	.	.
sitA	sitA - gi:110641374 iron ABC transporter sit substrate-binding protein - class_Iron_uptake	100	100	100	100	100	100	.	100	100	100	100	100	.	100	100	.	100	100	.	100	.	100	.	100	100	100	100	100	100	100	100	100	100	100	100	100	100	100	.	100	100	100	.	100	.	100	100	100
sitB	sitB - gi:26247467 iron ABC transporter sit ABC Mn+2/Fe+2 transporter ATPase subunit SitB - class_Iron_uptake	100	100	100	100	100	100	.	100	100	100	100	100	.	100	100	.	100	100	.	100	.	100	.	100	100	100	100	100	100	100	100	100	100	100	100	100	100	100	.	100	100	100	.	100	.	100	100	100
sitC	sitC - gi:26247466 iron ABC transporter sit transport protein inner membrane component - class_Iron_uptake	100	100	100	100	100	100	.	100	100	100	100	100	.	100	100	.	100	100	.	100	.	100	.	100	100	100	100	100	100	100	100	100	100	100	100	100	100	100	.	100	100	100	.	100	.	100	100	100
sitD	sitD - gi:26247465 iron ABC transporter sit transport protein inner membrane component - class_Iron_uptake	100	100	100	100	100	100	.	100	100	100	100	100	.	100	100	.	100	100	.	100	.	100	.	100	100	100	100	100	100	100	100	100	100	100	100	100	100	100	.	100	100	100	.	100	.	100	100	100
speL	speL - gi:215488968 secretion switching protein SpeL - class_T3SS	.	.	.	.	.	.	.	.	.	.	.	.	100	.	.	.	.	.	.	.	.	.	.	.	.	.	.	.	.	.	.	.	.	.	.	.	.	.	.	.	.	.	.	.	100	.	.	.
stgA/lpfA2	stgA/lpfA2 - gi:46487739O3K_25180 StgA fimbrial protein long polar fimbrial protein LpfA - class_CU_fimbriae	.	.	.	.	.	.	100	.	.	100	.	.	100	.	100	100	.	.	100	.	.	.	100	.	.	.	100	.	100	.	.	.	.	.	.	.	.	.	.	.	.	.	100	.	.	.	.	.
stgB/lpfB2	stgB/lpfB2 - gi:46487740-O3K_25185 Stg fimbrial / long polar fimbrial protein - class_CU_fimbriae	.	.	.	.	.	.	100	.	.	100	.	.	100	.	100	100	.	.	100	.	.	.	100	.	.	.	100	.	100	.	.	.	.	.	.	.	.	.	.	.	.	.	100	.	.	.	.	.
stgC/lpfC2	stgC/lpfC2 - gi:46487741-O3K_25190 Stg fimbrial / long polar fimbrial outer membrane usher protein - class_CU_fimbriae	.	.	.	.	.	.	100	.	.	100	.	.	100	.	100	100	.	.	100	.	.	.	100	.	.	.	100	.	100	.	.	.	.	.	.	.	.	.	.	.	.	.	100	.	.	.	.	.
stgD/lpfD2	stgD/lpfD2 - gi:46487742-O3K_25195 StgD / long polar fimbrial protein LpfD - class_CU_fimbriae	.	.	.	.	.	.	100	.	.	.	.	.	100	.	.	.	.	.	100	.	.	.	100	.	.	.	.	.	.	.	.	.	.	.	.	.	.	.	.	.	.	.	.	.	.	.	.	.
suba	suba - SPG000066 Subtilase cytotoxin subunit A variant 1 Toxin - class_Toxin	.	.	.	.	.	.	.	.	.	.	.	.	.	.	.	.	.	.	.	.	.	.	.	.	.	.	.	.	.	.	.	.	.	.	.	.	.	.	.	.	.	.	.	.	.	.	.	.
tar/cheM	tar/cheM - gi:15802298 methyl-accepting chemotaxis protein II - class_Flagella	100	100	100	100	100	100	100	100	100	100	100	100	100	100	100	100	100	100	100	100	100	100	100	100	100	100	100	100	100	100	100	100	100	100	100	98.07	100	100	100	100	100	100	100	100	100	100	100	100
tcpC	tcpC - gi:26248250 Tir domain containing protein TcpC - class_Adhesion_invasion	.	.	.	.	.	100	.	.	100	.	.	100	.	.	.	.	.	100	.	.	.	.	.	.	.	100	.	.	.	.	.	.	.	100	100	100	100	100	.	100	.	.	.	.	.	.	.	.
tia	tia - AAB06592 heat resistant agglutinin family protein - class_Adhesion_invasion	.	.	.	.	.	100	.	.	.	.	.	.	.	.	.	.	.	.	.	.	.	.	.	.	.	.	.	.	.	.	.	.	.	100	100	.	.	100	.	100	.	.	.	.	.	100	.	.
tibC	tibC - CBJ01642 TibA modifying glycosyltransferase - class_Autotransporter_T5SS	.	.	.	.	.	.	.	.	.	.	.	.	.	.	.	.	.	.	.	.	.	.	.	.	.	.	.	.	.	.	.	.	.	.	.	.	.	.	.	.	.	.	.	.	.	.	.	.
tir	tir - gi:215488972 translocated intimin receptor Tir - class_T3SS	.	.	.	.	.	.	.	.	.	.	.	.	100	.	.	.	.	.	.	.	.	.	.	.	.	.	.	.	.	.	.	.	.	.	.	.	.	.	.	.	.	.	.	.	99.82	.	.	.
traJ	traJ - gi:150860 TraJ - class_Adhesion_invasion	99.83	.	.	.	99.83	.	.	99.83	.	.	.	99.83	99.83	.	.	99.83	.	99.83	.	99.83	.	99.83	.	.	.	99.83	.	99.83	.	99.83	.	99.83	99.83	99.83	99.83	99.83	.	99.83	.	.	99.83	.	.	.	.	.	.	.
traT	traT - SPG000097 complement resistance (Plasmid R100) - class_Immune_evasion_modulation	100	.	100	.	100	.	.	100	.	99.04	.	100	100	100	.	.	100	100	.	100	.	98.77	100	100	.	100	100	100	100	97.95	100	100	97.95	100	98.77	100	.	100	100	100	100	97.54	.	.	.	100	100	100
uclA	uclA - ABE10310 putative F17-like fimbrial subunit - class_CU_fimbriae	.	.	.	.	.	100	.	100	.	.	.	100	.	.	.	.	.	100	.	.	.	.	.	.	.	100	.	100	.	.	.	99.82	.	.	.	.	100	.	.	.	.	.	.	.	.	.	.	.
uclB	uclB - ABE10309 putative F17-like fimbrial chaperone - class_CU_fimbriae	.	.	.	.	.	100	.	100	.	.	.	100	.	.	.	.	.	100	.	.	.	.	.	.	.	100	.	100	.	.	100	100	.	.	.	.	100	100	.	100	.	.	.	.	.	.	100	.
uclC	uclC - ABE10308 putative f17-like fimbrial usher - class_CU_fimbriae	.	.	.	.	.	100	.	100	.	.	.	100	.	.	.	.	.	100	.	.	.	.	.	.	.	100	.	100	.	.	100	100	.	.	.	.	100	100	.	100	.	.	.	.	.	.	100	.
uclD	uclD - ABE10307 putative f17-like fimbrial adhesin - class_CU_fimbriae	.	.	.	.	.	100	.	100	.	.	.	100	.	.	.	.	.	100	.	.	.	.	.	.	.	100	.	100	.	.	100	100	.	.	.	.	100	100	.	100	.	.	.	.	.	.	100	.
upaB	upaB - ECP_0379 GeneID: 4191148 autotransporter - class_Autotransporter_T5SS	99.74	100	.	100	.	99.74	.	99.74	100	.	99.74	100	.	99.74	.	.	99.74	100	100	99.74	.	99.74	100	99.61	99.61	100	.	99.74	.	99.74	99.74	99.74	99.74	99.74	99.74	100	100	100	.	99.74	99.61	.	.	.	.	100	99.74	99.74
upaC/ehaB	upaC/ehaB - VFG045825 autotransporter protein UpaC - class_Autotransporter_T5SS	100	100	.	100	.	100	98.8	100	100	.	100	.	.	100	.	.	.	.	.	100	.	100	.	100	100	.	.	.	.	100	100	100	100	100	100	100	.	.	.	100	.	.	.	.	.	.	100	100
upaG/ehaG	upaG/ehaG - gi:117625880 autotransporter/adhesin/invasin - class_Autotransporter_T5SS	.	.	.	.	.	.	.	.	.	.	100	.	.	.	.	.	.	.	.	100	.	.	.	.	.	.	.	.	.	100	.	.	.	.	100	.	.	.	.	.	.	.	.	.	.	.	100	.
upaI	upaI - ECP_2276 GeneID: 4191925 adhesin - class_Autotransporter_T5SS	100	.	.	100	100	100	.	100	100	.	100	100	.	100	100	100	100	100	.	100	.	100	.	100	100	100	.	100	.	100	100	100	100	100	100	100	100	100	.	100	100	.	100	.	100	100	100	100
usp	usp - gi:110640324 Uropathogenic specific protein/colicin - class_Toxin	100	100	.	90.52	100	100	.	100	.	.	99.33	100	.	.	.	91.36	99.94	100	.	100	.	100	.	.	.	100	.	100	.	.	100	100	100	100	.	.	100	100	.	100	100	.	.	.	.	100	90.52	100
vat	vat - gi:26246291 vacuolating autotransporter toxin protease IgA1 - class_Autotransporter_T5SS	.	100	.	100	100	99.98	.	99.98	100	.	.	100	.	.	.	.	100	100	.	.	.	100	.	100	100	100	.	100	.	.	.	100	.	100	100	100	100	100	.	99.98	100	.	.	.	.	.	.	.
vgrG	vgrG - gi:15799916 hypothetical protein - class_T6SS	.	.	100	.	.	.	.	.	.	.	.	.	100	.	.	.	.	.	100	.	.	.	.	.	.	.	.	.	.	.	.	.	.	.	.	.	.	.	.	.	.	100	.	.	.	.	.	.
virK	virK - SPG000078 chaperone for plasmid-encoded toxin Pet - class_Other	.	.	.	.	.	.	.	.	.	100	.	.	.	.	.	.	.	.	.	.	.	.	.	.	.	.	.	.	.	.	.	.	.	.	.	.	.	.	.	.	.	.	.	.	.	.	.	.
yadC	yadC - b0135 GeneID: 944837 Yad fimbriae putative fimbrial-like adhesin protein - class_CU_fimbriae	.	.	.	.	.	.	.	.	.	.	.	.	.	.	.	.	.	.	.	.	99.76	.	.	.	.	.	.	.	.	.	.	.	.	.	.	.	.	.	99.76	.	.	.	.	.	.	.	.	.
yadK	yadK - b0136 GeneID: 944835 Yad fimbriae putative fimbrial-like adhesin protein - class_CU_fimbriae	.	.	.	.	.	.	.	.	.	.	.	.	.	.	.	.	.	.	.	.	.	.	.	.	.	.	.	.	.	.	.	.	.	.	.	.	.	.	.	.	.	.	.	.	.	.	.	.
yadL	yadL - b0137 GeneID: 944829 Yad fimbriae putative fimbrial-like adhesin protein - class_CU_fimbriae	99.67	.	.	.	.	.	99.67	.	.	.	99.67	.	99.67	.	.	.	.	.	99.67	99.67	.	.	99.67	.	.	.	.	.	.	99.67	.	.	99.67	.	.	.	.	.	.	.	.	.	.	.	.	.	.	99.67
yadM	yadM - b0138 GeneID: 944828 Yad fimbriae putative fimbrial-like adhesin protein - class_CU_fimbriae	100	.	.	.	.	.	100	.	.	.	100	.	100	.	.	.	.	.	100	100	.	.	100	.	.	.	.	.	.	100	.	.	100	.	.	.	.	.	.	.	.	.	.	.	.	.	.	100
yadN	yadN - b0141 GeneID: 944841 Yad fimbriae putative fimbrial-like adhesin protein - class_CU_fimbriae	.	.	.	.	.	.	100	.	.	.	.	.	100	.	.	.	.	.	100	.	.	.	100	.	.	.	.	.	.	.	.	.	.	.	.	.	.	.	.	.	.	.	.	.	.	.	.	.
yadV	yadV - b0140 GeneID: 944859 Yad fimbriae putative periplasmic pilin chaperone - class_CU_fimbriae	.	.	.	.	.	.	100	.	.	.	.	.	100	.	.	.	.	.	100	.	.	.	100	.	.	.	.	.	.	.	.	.	.	.	.	.	.	.	.	.	.	.	.	.	.	.	.	.
ybgD	ybgD - b0719 GeneID: 945325 Ybg fimbriae putative fimbrial-like adhesin protein - class_CU_fimbriae	.	.	.	.	.	.	.	.	.	.	.	.	.	.	.	.	.	.	.	.	.	.	.	.	.	.	.	.	.	.	.	.	.	.	.	.	.	.	.	.	.	.	.	.	.	.	.	.
ybgO	ybgO - b0716 GeneID: 947550 Ybg fimbriae putative fimbrial protein - class_CU_fimbriae	.	.	100	.	.	.	100	.	.	100	.	.	100	.	.	.	.	.	100	.	99.81	.	100	.	.	.	100	.	100	.	.	.	.	.	.	.	.	.	99.81	.	.	100	.	100	.	.	.	.
ybgP	ybgP - b0717 GeneID: 945110 Ybg fimbriae putative periplasmic pilin chaperone - class_CU_fimbriae	.	.	.	.	.	.	.	.	.	.	.	.	.	.	.	.	.	.	.	.	.	.	.	.	.	.	.	.	.	.	.	.	.	.	.	.	.	.	.	.	.	.	.	.	.	.	.	.
ybgQ	ybgQ - b0718 GeneID: 946537 Ybg fimbriae putative outer membrane protein - class_CU_fimbriae	.	.	100	.	.	.	99.96	.	.	100	.	.	99.96	.	.	.	.	.	99.96	.	100	.	99.96	.	.	.	100	.	100	.	.	.	.	.	.	.	.	.	100	.	.	100	.	99.92	.	.	.	.
ybtA	ybtA - gi:26248275 yersiniabactin (Ybt) siderophore system putative AraC type regulator - class_Iron_uptake	100	100	100	100	100	100	100	100	100	.	100	100	.	100	100	100	100	100	.	100	100	100	.	100	100	100	100	100	100	100	100	100	100	100	100	100	100	100	.	100	100	100	100	100	.	100	100	100
ybtE	ybtE - gi:110642117 yersiniabactin (Ybt) siderophore system yersiniabactin siderophore biosynthetic protein YbtE salicyl-AMP ligase - class_Iron_uptake	100	100	100	100	100	100	100	100	100	.	100	100	.	100	100	100	100	100	.	99.94	100	100	.	100	100	100	100	100	100	100	100	100	100	100	100	100	100	100	.	100	100	100	100	100	.	100	100	100
ybtP	ybtP - gi:26248274 yersiniabactin (Ybt) siderophore system yersiniabactin-iron ABC transporter permease/ATP-binding protein YbtP - class_Iron_uptake	100	100	100	100	100	100	100	100	100	.	100	100	.	100	100	100	100	100	.	100	100	100	.	100	100	100	100	100	100	100	100	100	100	100	100	100	100	100	.	100	100	100	100	100	.	100	100	100
ybtQ	ybtQ - gi:26248273 yersiniabactin (Ybt) siderophore system yersiniabactin-iron ABC transporter permease/ATP-binding protein YbtQ - class_Iron_uptake	100	100	100	100	100	100	100	100	100	.	100	100	.	100	100	100	100	100	.	100	100	100	.	100	100	100	100	100	100	100	100	100	100	100	100	100	100	100	.	100	100	100	100	100	.	100	100	100
ybtS	ybtS - gi:26248271 yersiniabactin (Ybt) siderophore system salicylate/anthranilate synthase Irp9 - class_Iron_uptake	100	100	100	100	100	100	100	100	100	.	100	100	.	100	100	100	100	100	.	100	100	100	.	100	100	100	100	100	100	100	100	100	100	100	100	100	100	100	.	100	100	100	100	100	.	100	100	100
ybtT	ybtT - gi:110642116 yersiniabactin (Ybt) siderophore system yersiniabactin biosynthetic protein YbtT putative thioesterase - class_Iron_uptake	100	100	100	100	100	100	100	100	100	.	100	100	.	100	100	100	100	100	.	100	100	100	.	100	100	100	100	100	100	100	100	100	100	100	100	100	100	100	.	100	100	100	100	100	.	100	100	100
ybtU	ybtU - gi:26248282 yersiniabactin (Ybt) siderophore system Thiazolinyl-S-HMWP1 reductase YbtU irp3 yersiniabactin biosynthetic protein - class_Iron_uptake	100	100	100	100	100	100	100	100	100	.	100	100	.	100	100	100	100	100	.	100	100	100	.	100	100	100	100	100	100	100	97.82	100	100	100	100	100	100	100	.	100	100	100	100	100	.	100	100	100
ybtX	ybtX - gi:26248272 yersiniabactin (Ybt) siderophore system yersiniabactin-iron transporter permease YbtX - class_Iron_uptake	100	100	100	100	100	100	100	100	100	.	100	100	.	100	100	100	100	100	.	100	100	100	.	100	100	100	100	100	100	100	100	100	100	100	100	100	100	100	.	100	100	100	100	100	.	100	100	100
ycbF	ycbF - gi:15804987 Ycb fimbriae putative pili assembly chaperone - class_CU_fimbriae	.	.	100	.	.	.	100	.	.	.	.	.	100	.	100	100	.	.	100	.	100	.	100	.	.	.	.	.	.	.	.	.	.	.	.	.	.	.	100	.	.	100	100	100	.	.	.	.
ycbQ	ycbQ - gi:15800799 Ycb fimbriae putative ycb fimbrial-like protein - class_CU_fimbriae	.	.	100	.	.	.	.	.	.	.	.	.	.	.	100	100	.	.	.	.	.	.	.	.	.	.	.	.	.	.	.	.	.	.	.	.	.	.	.	.	.	100	100	100	.	.	.	.
ycbR	ycbR - gi:15800800 Ycb fimbriae putative chaperone - class_CU_fimbriae	.	.	100	.	.	.	100	.	.	.	.	.	100	.	100	100	.	.	100	.	100	.	100	.	.	.	.	.	.	.	.	.	.	.	.	.	.	.	100	.	.	100	100	100	.	.	.	.
ycbS	ycbS - gi:15804976 Ycb fimbriae PapC-like porin protein involved in fimbrial biogenesis - class_CU_fimbriae	.	.	99.81	.	.	.	100	.	.	.	.	.	100	.	99.81	100	.	.	100	.	100	.	100	.	.	.	.	.	.	.	.	.	.	.	.	.	.	.	100	.	.	99.81	99.81	100	.	.	.	.
ycbT	ycbT - gi:15800801 Ycb fimbriae fimbrial protein - class_CU_fimbriae	.	.	100	.	.	.	100	.	.	.	.	.	100	.	.	.	.	.	100	.	100	.	100	.	.	.	.	.	.	.	.	.	.	.	.	.	.	.	100	.	.	100	.	100	.	.	.	.
ycbU	ycbU - gi:15800802 Ycb fimbriae hypothetical protein - class_CU_fimbriae	.	.	100	.	.	.	100	.	.	.	.	.	100	.	100	100	.	.	100	.	100	.	100	.	.	.	.	.	.	.	.	.	.	.	.	.	.	.	100	.	.	100	100	100	.	.	.	.
ycbV	ycbV - gi:15800803 Ycb fimbriae putative fimbrial-like protein - class_CU_fimbriae	.	.	100	.	.	.	100	.	.	.	.	.	100	.	100	100	.	.	100	.	100	.	100	.	.	.	.	.	.	.	.	.	.	.	.	.	.	.	100	.	.	100	100	100	.	.	.	.
ycfZ	ycfZ - SPG000092 putative inner membrane protein - class_Other	100	100	99.62	100	100	100	99.87	100	99.62	99.62	100	100	99.87	100	100	100	100	100	99.87	100	99.62	100	.	99.62	99.62	100	99.62	100	99.62	100	100	100	100	100	100	99.62	100	100	99.62	100	100	99.62	100	.	100	100	100	100
ydeQ	ydeQ - AE016760_248 F9 fimbriae adhesin - class_CU_fimbriae	100	100	100	100	100	100	100	100	100	100	100	100	100	100	100	100	100	.	100	100	100	100	100	100	100	100	100	100	.	100	100	100	100	100	.	100	100	100	100	100	100	100	100	100	100	100	100	100
ydeR	ydeR - AE016760_249 F9 fimbriae minor subunit - class_CU_fimbriae	100	100	.	100	100	100	.	.	100	.	100	100	.	100	100	.	100	.	.	100	.	100	.	100	100	100	.	100	.	100	100	.	100	100	.	100	100	100	.	100	100	.	100	.	100	100	100	100
ydeS	ydeS - AE016760_250 F9 fimbriae minor subunit - class_CU_fimbriae	.	100	.	100	100	100	.	.	.	.	.	100	.	100	.	.	100	.	.	.	.	100	.	.	.	100	.	.	.	.	.	.	.	100	100	.	100	100	.	100	100	.	.	.	100	100	100	.
ydeT	ydeT - AE016760_251 F9 fimbriae usher - class_CU_fimbriae	100	100	.	100	100	100	.	.	100	.	100	99.59	.	91.89	.	.	100	.	.	100	.	.	.	100	100	100	.	100	.	100	100	.	100	100	100	100	100	100	.	100	100	.	.	.	100	100	100	100
yehA	yehA - b2108 GeneID: 946642 Yeh fimbriae putative fimbrial-like adhesin protein - class_CU_fimbriae	100	100	.	100	100	100	.	100	100	100	100	100	100	100	.	100	100	100	100	100	.	100	100	100	100	100	100	100	100	100	100	100	100	99.9	100	100	100	100	.	100	100	.	.	100	100	100	100	100
yehB	yehB - b2109 GeneID: 946617 Yeh fimbriae putative outer membrane protein - class_CU_fimbriae	100	100	99.72	100	100	100	100	100	100	100	100	100	100	100	99.72	100	100	100	99.96	100	99.72	100	100	100	100	100	100	100	100	100	100	100	100	100	100	100	100	100	99.72	100	100	99.72	99.72	100	100	100	100	100
yehC	yehC - b2110 GeneID: 946621 Yeh fimbriae putative periplasmic pilin chaperone - class_CU_fimbriae	100	100	100	100	100	100	100	100	100	100	100	100	100	100	100	100	100	100	100	100	100	100	100	100	100	100	100	100	100	100	100	100	100	99.17	99.17	100	100	100	100	100	100	100	100	100	100	100	100	100
yehD	yehD - b2111 GeneID: 946619 Yeh fimbriae putative fimbrial-like adhesin protein - class_CU_fimbriae	100	100	100	100	100	100	100	100	100	100	100	100	100	100	100	100	100	100	100	100	100	100	100	100	100	100	100	100	100	100	100	100	100	100	100	100	100	100	100	100	100	100	100	100	100	100	100	100
yfcO	yfcO - b2332 GeneID: 946620 Yfc fimbriae DUF2544 family putative outer membrane protein - class_CU_fimbriae	.	.	.	.	.	.	.	.	.	.	.	.	.	.	.	.	.	.	.	.	.	.	.	.	.	.	.	.	.	.	.	.	.	.	.	.	.	.	.	.	.	.	.	.	.	.	.	.
yfcP	yfcP - b2333 GeneID: 946788 Yfc fimbriae putative fimbrial-like adhesin protein - class_CU_fimbriae	.	.	.	.	.	.	.	.	.	.	.	.	.	.	.	.	.	.	.	.	.	.	.	.	.	.	.	.	.	.	.	.	.	.	.	.	.	.	.	.	.	.	.	.	.	.	.	.
yfcQ	yfcQ - b2334 GeneID: 946779 Yfc fimbriae putative fimbrial-like adhesin protein - class_CU_fimbriae	.	.	.	.	.	.	.	.	.	.	.	.	.	.	.	.	.	.	.	.	.	.	.	.	.	.	.	.	.	.	.	.	.	.	.	.	.	.	.	.	.	.	.	.	.	.	.	.
yfcR	yfcR - b2335 GeneID: 946818 Yfc fimbriae putative fimbrial-like adhesin protein - class_CU_fimbriae	.	.	.	.	.	.	.	.	.	.	.	.	.	.	.	.	.	.	.	.	.	.	.	.	.	.	.	.	.	.	.	.	.	.	.	.	.	.	.	.	.	.	.	.	.	.	.	.
yfcS	yfcS - b2336 GeneID: 946418 Yfc fimbriae putative periplasmic pilin chaperone - class_CU_fimbriae	.	.	.	.	.	.	.	.	.	.	.	.	.	.	.	.	.	.	.	.	.	.	.	.	.	.	.	.	.	.	.	.	.	.	.	.	.	.	.	.	.	.	.	.	.	.	.	.
yfcU	yfcU - EC042_2578 GeneID: 12884639 Yfc fimbriae fimbrial outer membrane usher protein - class_CU_fimbriae	.	.	100	.	.	.	.	.	.	100	.	.	.	.	.	.	.	.	.	.	100	.	.	.	.	.	100	.	100	.	.	.	.	.	.	.	.	.	100	.	.	100	.	.	.	.	.	.
yfcV	yfcV - b2339 GeneID: 949109 Yfc fimbriae putative fimbrial-like adhesin protein - class_CU_fimbriae	.	.	.	.	.	.	100	.	.	.	.	.	100	.	.	.	.	.	100	.	.	.	100	.	.	.	.	.	.	.	.	.	.	.	.	.	.	.	.	.	.	.	.	100	.	.	.	.
ygdB	ygdB - SPG000137 Pilin-like protein minor pilin or pseudo pilin Adherence Hemorrhagic coli pilus - class_Type_4_pilus	100	100	100	100	100	100	100	100	100	100	100	100	100	100	100	100	100	100	100	100	100	100	100	100	100	100	100	100	100	100	100	100	100	100	100	100	100	100	100	100	100	100	100	100	100	100	100	100
ygeG	ygeG - gi:15832962 hypothetical protein - class_T3SS	.	.	98.98	.	.	.	98.98	.	.	98.98	.	.	98.98	.	.	98.98	.	.	98.98	.	98.98	.	98.98	.	.	.	100	.	100	.	.	.	.	.	.	.	.	.	98.98	.	.	98.98	98.98	98.98	.	.	.	.
ygeH	ygeH - gi:15832963 transcriptional regulator - class_T3SS	.	.	100	.	.	.	100	.	.	100	.	.	99.85	.	.	100	.	.	100	.	100	.	100	.	.	.	100	.	100	.	.	.	.	.	.	.	.	.	100	.	.	100	100	100	.	.	.	.
yggR	yggR - SPG000074 Retraction ATPase Adherence Hemorrhagic coli pilus - class_T2SS	100	100	100	100	100	100	100	100	100	100	100	100	100	100	100	100	100	100	100	100	100	100	100	100	100	100	100	100	100	100	100	100	100	100	100	100	100	100	100	100	100	100	100	100	100	100	100	100
yghG	yghG - SPG000136 Pilotin Secretion system Type II Secretion System - class_T2SS	100	100	100	100	100	100	100	100	.	100	100	100	100	100	100	100	100	100	100	100	100	100	100	100	100	100	100	100	.	.	100	100	100	100	100	100	100	100	100	100	100	100	100	100	100	100	100	100
yghJ	yghJ - ECW_m3239 GeneID: 12696995 accessory colonization factor - class_T2SS	.	.	.	.	.	.	99.98	.	.	.	.	.	99.93	.	.	.	.	.	100	.	.	.	99.91	.	.	.	.	.	.	.	.	.	.	.	.	.	.	.	.	.	.	.	.	99.74	.	.	.	.
ygiL	ygiL - c3791 GeneID: 1039931 Yqi fimbriae fimbrial protein - class_CU_fimbriae	100	.	.	100	100	100	.	100	.	.	100	100	.	100	.	.	.	100	.	100	100	100	.	100	100	100	.	100	.	100	100	99.82	100	100	100	.	100	100	100	100	100	.	.	.	99.82	100	100	100
yhcA	yhcA - b3215 GeneID: 947741 Yhc fimbriae putative periplasmic chaperone protein - class_CU_fimbriae	.	.	.	.	.	.	.	.	.	.	.	.	.	.	.	.	.	.	.	.	.	.	.	.	.	.	.	.	.	.	.	.	.	.	.	.	.	.	.	.	.	.	.	.	.	.	.	.
yhcD	yhcD - b3216 GeneID: 947738 Yhc fimbriae putative outer membrane fimbrial subunit usher protein - class_CU_fimbriae	.	.	.	.	.	.	.	.	.	.	.	.	.	.	.	.	.	.	.	.	.	.	.	.	.	.	.	.	.	.	.	.	.	.	.	.	.	.	.	.	.	.	.	.	.	.	.	.
yhcE	yhcE - AEJ58620 Yhc fimbriae hypothetical protein - class_CU_fimbriae	.	.	.	.	.	.	.	.	.	.	.	.	.	.	.	.	.	.	.	.	.	.	.	.	.	.	.	.	.	.	.	.	.	.	.	.	.	.	.	.	.	.	.	.	.	.	.	.
yhcF	yhcF - b3219 GeneID: 947735 Yhc fimbriae putative transcriptional regulator - class_CU_fimbriae	.	.	.	.	.	.	.	.	.	.	.	.	.	.	.	.	.	.	.	.	.	.	.	.	.	.	.	.	.	.	.	.	.	.	.	.	.	.	.	.	.	.	.	.	.	.	.	.
yjaA	yjaA - SPG000135 stress response protein - class_Other	100	100	.	100	100	100	100	100	100	.	100	100	.	99.05	.	.	100	100	.	100	.	100	.	100	100	100	.	100	.	100	100	100	100	100	100	100	100	100	.	100	.	.	.	.	100	100	100	100
yqiG	yqiG - c3792 GeneID: 1039932 Yqi fimbriae outer membrane usher protein yqiG - class_CU_fimbriae	100	.	.	100	100	100	.	100	.	.	100	100	.	100	.	.	.	100	.	100	100	100	.	100	100	100	.	100	.	100	100	100	100	100	100	.	100	100	100	100	100	.	.	.	100	100	100	100
yqiH	yqiH - c3793 GeneID: 1039936 Yqi fimbriae fimbrial chaperone yqiH - class_CU_fimbriae	.	.	.	100	100	100	.	100	.	.	.	100	.	100	.	.	.	100	.	.	100	100	.	.	.	100	.	100	.	100	100	100	.	100	100	.	100	100	100	100	100	.	.	.	100	100	100	.
yqiI	yqiI - c3794 GeneID: 1039938 Yqi fimbriae putative fimbrial adhesin - class_CU_fimbriae	.	.	.	.	99.33	100	.	100	.	.	.	.	.	.	.	.	.	.	.	.	100	100	.	.	.	.	.	.	.	100	.	.	.	.	.	.	.	.	100	100	.	.	.	.	.	.	.	.
yraH	yraH - b3142 GeneID: 947658 Yra fimbriae putative fimbrial-like adhesin protein - class_CU_fimbriae	.	100	.	.	.	.	100	.	.	.	.	.	100	.	.	.	.	.	100	.	.	.	100	.	.	.	.	.	.	.	.	.	.	.	.	.	.	.	.	.	.	.	.	100	.	.	.	.
yraI	yraI - b3143 GeneID: 947657 Yra fimbriae putative periplasmic pilin chaperone - class_CU_fimbriae	.	100	.	.	.	.	100	.	.	.	.	.	100	.	.	.	.	.	100	.	.	.	100	.	.	.	.	.	.	.	.	.	.	.	.	.	.	.	.	.	.	.	.	100	.	.	.	.
yraJ	yraJ - b3144 GeneID: 947656 Yra fimbriae putative outer membrane protein - class_CU_fimbriae	.	100	.	.	.	.	100	.	.	.	.	.	100	.	.	.	.	.	100	.	.	.	100	.	.	.	.	.	.	.	.	.	.	.	.	.	.	.	.	.	.	.	.	100	.	.	.	.
yraK	yraK - b3145 GeneID: 947654 Yra fimbriae putative fimbrial-like adhesin protein - class_CU_fimbriae	.	100	.	.	.	.	100	.	.	.	.	.	100	.	.	.	.	.	100	.	.	.	100	.	.	.	.	.	.	.	.	.	.	.	.	.	.	.	.	.	.	.	.	100	.	.	.	.
znuA	znuA - AAC74927 zinc uptake transport system - class_Other	100	100	100	100	100	100	100	100	100	100	100	100	100	100	100	100	100	100	100	100	100	100	100	100	100	100	100	100	100	100	100	100	100	100	100	100	100	100	100	100	100	100	100	100	100	100	100	100
znuB	znuB - AAC74929 zinc uptake transport system - class_Other	100	100	100	100	100	100	100	100	100	100	100	100	100	100	100	100	100	100	100	100	100	100	100	100	100	100	100	100	100	100	100	100	100	100	100	100	100	100	100	100	100	100	100	100	100	100	100	100
znuC	znuC - AAC74928 zinc uptake transport system - class_Other	100	100	100	100	100	100	100	100	100	100	100	100	100	100	100	100	100	100	100	100	100	100	100	100	100	100	100	100	100	100	100	100	100	100	100	100	100	100	100	100	100	100	100	100	100	100	100	100
zupT	zupT - AYG17994 GeneID: 947035 divalent metal cation transporter - class_Iron_uptake	100	100	100	100	100	100	100	100	100	100	100	100	100	100	100	100	100	100	100	100	100	100	100	100	100	100	100	100	100	100	100	100	100	100	100	100	100	100	100	100	100	100	100	100	100	100	100	100
a Genes Identified by ABRicate with the EcVFDB created by Biggel et al.. Genes were identified at 90% coverage and identity
b Annotation derived from the EcVFDB created by Biggel et al.
[truncated: 2,027 more columns]

## Sheet: All Genetic Data
MRSN ID	SEQUENCE	START	END	STRAND	GENE	%COVERAGE	%IDENTITY	DATABASE	PRODUCT
697488	697488_contig00078	17409	20141	-	clpV	98.91	91.13	EcVGDB	clpV - gi:110640437 type VI secretion ATPase ClpV1 family - class_T6SS
697518	697518_contig00027	65542	67410	-	espL1	98.42	95.21	EcVGDB	espL1 - gi:15802132 Type III secretion system effector - class_T3SS
697576	697576_contig00024	94010	95878	+	espL1	98.42	95.26	EcVGDB	espL1 - gi:15802132 Type III secretion system effector - class_T3SS
697656	697656_contig00087	11779	14511	+	clpV	98.91	91.13	EcVGDB	clpV - gi:110640437 type VI secretion ATPase ClpV1 family - class_T6SS
697672	697672_contig00092	10952	13684	+	clpV	98.91	91.13	EcVGDB	clpV - gi:110640437 type VI secretion ATPase ClpV1 family - class_T6SS
698168	698168_contig00095	7270	10002	+	clpV	98.91	91.13	EcVGDB	clpV - gi:110640437 type VI secretion ATPase ClpV1 family - class_T6SS
698280	698280_contig00101	11731	14463	+	clpV	98.91	91.13	EcVGDB	clpV - gi:110640437 type VI secretion ATPase ClpV1 family - class_T6SS
698310	698310_contig00019	94054	95922	+	espL1	98.42	95.26	EcVGDB	espL1 - gi:15802132 Type III secretion system effector - class_T3SS
698562	698562_contig00009	65443	67311	-	espL1	98.42	95.26	EcVGDB	espL1 - gi:15802132 Type III secretion system effector - class_T3SS
698588	698588_contig00088	17409	20141	-	clpV	98.91	91.13	EcVGDB	clpV - gi:110640437 type VI secretion ATPase ClpV1 family - class_T6SS
698692	698692_contig00011	94050	95918	+	espL1	98.42	95.26	EcVGDB	espL1 - gi:15802132 Type III secretion system effector - class_T3SS
698878	698878_contig00080	17274	20006	-	clpV	98.91	91.13	EcVGDB	clpV - gi:110640437 type VI secretion ATPase ClpV1 family - class_T6SS
698932	698932_contig00070	11779	14511	+	clpV	98.91	91.13	EcVGDB	clpV - gi:110640437 type VI secretion ATPase ClpV1 family - class_T6SS
699154	699154_contig00073	11608	14340	+	clpV	98.91	91.13	EcVGDB	clpV - gi:110640437 type VI secretion ATPase ClpV1 family - class_T6SS
704987	704987_contig00085	17274	20006	-	clpV	98.91	91.13	EcVGDB	clpV - gi:110640437 type VI secretion ATPase ClpV1 family - class_T6SS
705003	705003_contig00088	17407	20139	-	clpV	98.91	91.13	EcVGDB	clpV - gi:110640437 type VI secretion ATPase ClpV1 family - class_T6SS
709075	709075_contig00081	17394	20126	-	clpV	98.91	91.13	EcVGDB	clpV - gi:110640437 type VI secretion ATPase ClpV1 family - class_T6SS
709121	709121_contig00089	17274	20006	-	clpV	98.91	91.1	EcVGDB	clpV - gi:110640437 type VI secretion ATPase ClpV1 family - class_T6SS
709197	709197_contig00095	17274	20006	-	clpV	98.91	91.13	EcVGDB	clpV - gi:110640437 type VI secretion ATPase ClpV1 family - class_T6SS
709235	709235_contig00074	17274	20006	-	clpV	98.91	91.13	EcVGDB	clpV - gi:110640437 type VI secretion ATPase ClpV1 family - class_T6SS
709381	709381_contig00082	11675	14407	+	clpV	98.91	91.13	EcVGDB	clpV - gi:110640437 type VI secretion ATPase ClpV1 family - class_T6SS
709403	709403_contig00070	17396	20128	-	clpV	98.91	91.13	EcVGDB	clpV - gi:110640437 type VI secretion ATPase ClpV1 family - class_T6SS
709429	709429_contig00083	9473	12205	+	clpV	98.91	91.13	EcVGDB	clpV - gi:110640437 type VI secretion ATPase ClpV1 family - class_T6SS
709453	709453_contig00096	8788	11520	-	clpV	98.91	91.13	EcVGDB	clpV - gi:110640437 type VI secretion ATPase ClpV1 family - class_T6SS
709533	709533_contig00072	17278	20010	-	clpV	98.91	91.13	EcVGDB	clpV - gi:110640437 type VI secretion ATPase ClpV1 family - class_T6SS
709995	709995_contig00077	11608	14340	+	clpV	98.91	91.13	EcVGDB	clpV - gi:110640437 type VI secretion ATPase ClpV1 family - class_T6SS
710021	710021_contig00019	11265	13133	-	espL1	98.42	95.26	EcVGDB	espL1 - gi:15802132 Type III secretion system effector - class_T3SS
710071	710071_contig00077	11608	14340	+	clpV	98.91	91.13	EcVGDB	clpV - gi:110640437 type VI secretion ATPase ClpV1 family - class_T6SS
710169	710169_contig00078	17274	20006	-	clpV	98.91	91.13	EcVGDB	clpV - gi:110640437 type VI secretion ATPase ClpV1 family - class_T6SS
710193	710193_contig00079	17409	20141	-	clpV	98.91	91.13	EcVGDB	clpV - gi:110640437 type VI secretion ATPase ClpV1 family - class_T6SS
710265	710265_contig00080	17392	20124	-	clpV	98.91	91.13	EcVGDB	clpV - gi:110640437 type VI secretion ATPase ClpV1 family - class_T6SS
710311	710311_contig00082	17407	20139	-	clpV	98.91	91.13	EcVGDB	clpV - gi:110640437 type VI secretion ATPase ClpV1 family - class_T6SS
710379	710379_contig00096	10792	13524	+	clpV	98.91	91.13	EcVGDB	clpV - gi:110640437 type VI secretion ATPase ClpV1 family - class_T6SS
710395	710395_contig00037	17592	20324	-	clpV	98.91	91.13	EcVGDB	clpV - gi:110640437 type VI secretion ATPase ClpV1 family - class_T6SS
710467	710467_contig00092	17409	20141	-	clpV	98.91	91.13	EcVGDB	clpV - gi:110640437 type VI secretion ATPase ClpV1 family - class_T6SS
710491	710491_contig00008	74519	76387	-	espL1	98.42	95.26	EcVGDB	espL1 - gi:15802132 Type III secretion system effector - class_T3SS
730285	730285_contig00027	65280	67148	-	espL1	98.42	95.26	EcVGDB	espL1 - gi:15802132 Type III secretion system effector - class_T3SS
730293	730293_contig00070	17409	20141	-	clpV	98.91	91.13	EcVGDB	clpV - gi:110640437 type VI secretion ATPase ClpV1 family - class_T6SS
730487	730487_contig00072	17274	20006	-	clpV	98.91	91.13	EcVGDB	clpV - gi:110640437 type VI secretion ATPase ClpV1 family - class_T6SS
734555	734555_contig00094	17275	20007	-	clpV	98.91	91.13	EcVGDB	clpV - gi:110640437 type VI secretion ATPase ClpV1 family - class_T6SS
734563	734563_contig00077	11728	14460	+	clpV	98.91	91.13	EcVGDB	clpV - gi:110640437 type VI secretion ATPase ClpV1 family - class_T6SS
734627	734627_contig00106	11779	14511	+	clpV	98.91	91.13	EcVGDB	clpV - gi:110640437 type VI secretion ATPase ClpV1 family - class_T6SS
734643	734643_contig00079	11608	14340	+	clpV	98.91	91.13	EcVGDB	clpV - gi:110640437 type VI secretion ATPase ClpV1 family - class_T6SS
734917	734917_contig00101	11779	14511	+	clpV	98.91	91.13	EcVGDB	clpV - gi:110640437 type VI secretion ATPase ClpV1 family - class_T6SS
734983	734983_contig00036	94027	95895	+	espL1	98.42	95.26	EcVGDB	espL1 - gi:15802132 Type III secretion system effector - class_T3SS
735067	735067_contig00064	17274	20006	-	clpV	98.91	91.13	EcVGDB	clpV - gi:110640437 type VI secretion ATPase ClpV1 family - class_T6SS
735105	735105_contig00096	17316	20048	-	clpV	98.91	91.13	EcVGDB	clpV - gi:110640437 type VI secretion ATPase ClpV1 family - class_T6SS
735189	735189_contig00006	632	5188	+	ehaD	99.35	97.43	EcVGDB	ehaD - Z3948 GeneID: 959506 ABC transporter ATP-binding protein - class_Autotransporter_T5SS
735445	735445_contig00091	11489	14221	+	clpV	98.91	91.13	EcVGDB	clpV - gi:110640437 type VI secretion ATPase ClpV1 family - class_T6SS
735559	735559_contig00073	17274	20006	-	clpV	98.91	91.13	EcVGDB	clpV - gi:110640437 type VI secretion ATPase ClpV1 family - class_T6SS
735621	735621_contig00082	15499	18231	-	clpV	98.91	91.13	EcVGDB	clpV - gi:110640437 type VI secretion ATPase ClpV1 family - class_T6SS
735697	735697_contig00057	17274	20006	-	clpV	98.91	91.13	EcVGDB	clpV - gi:110640437 type VI secretion ATPase ClpV1 family - class_T6SS
735719	735719_contig00071	17274	20006	-	clpV	98.91	91.13	EcVGDB	clpV - gi:110640437 type VI secretion ATPase ClpV1 family - class_T6SS
735857	735857_contig00079	11779	14511	+	clpV	98.91	91.13	EcVGDB	clpV - gi:110640437 type VI secretion ATPase ClpV1 family - class_T6SS
735881	735881_contig00065	11608	14340	+	clpV	98.91	91.13	EcVGDB	clpV - gi:110640437 type VI secretion ATPase ClpV1 family - class_T6SS
735937	735937_contig00091	11285	14017	+	clpV	98.91	91.13	EcVGDB	clpV - gi:110640437 type VI secretion ATPase ClpV1 family - class_T6SS
735945	735945_contig00087	17274	20006	-	clpV	98.91	91.13	EcVGDB	clpV - gi:110640437 type VI secretion ATPase ClpV1 family - class_T6SS
735961	735961_contig00080	17409	20141	-	clpV	98.91	91.13	EcVGDB	clpV - gi:110640437 type VI secretion ATPase ClpV1 family - class_T6SS
736159	736159_contig00095	17276	20008	-	clpV	98.91	91.13	EcVGDB	clpV - gi:110640437 type VI secretion ATPase ClpV1 family - class_T6SS
747769	747769_contig00102	17391	20123	-	clpV	98.91	91.13	EcVGDB	clpV - gi:110640437 type VI secretion ATPase ClpV1 family - class_T6SS
747849	747849_contig00079	11728	14460	+	clpV	98.91	91.13	EcVGDB	clpV - gi:110640437 type VI secretion ATPase ClpV1 family - class_T6SS
747881	747881_contig00093	16509	19241	+	clpV	98.91	91.13	EcVGDB	clpV - gi:110640437 type VI secretion ATPase ClpV1 family - class_T6SS
747945	747945_contig00116	11728	14460	+	clpV	98.91	91.13	EcVGDB	clpV - gi:110640437 type VI secretion ATPase ClpV1 family - class_T6SS
748003	748003_contig00075	17274	20006	-	clpV	98.91	91.13	EcVGDB	clpV - gi:110640437 type VI secretion ATPase ClpV1 family - class_T6SS
748907	748907_contig00078	17274	20006	-	clpV	98.91	91.13	EcVGDB	clpV - gi:110640437 type VI secretion ATPase ClpV1 family - class_T6SS
748965	748965_contig00094	11608	14340	+	clpV	98.91	91.13	EcVGDB	clpV - gi:110640437 type VI secretion ATPase ClpV1 family - class_T6SS
749099	749099_contig00086	17274	20006	-	clpV	98.91	91.1	EcVGDB	clpV - gi:110640437 type VI secretion ATPase ClpV1 family - class_T6SS
749291	749291_contig00011	94015	95883	+	espL1	98.42	95.26	EcVGDB	espL1 - gi:15802132 Type III secretion system effector - class_T3SS
749313	749313_contig00105	11608	14340	+	clpV	98.91	91.06	EcVGDB	clpV - gi:110640437 type VI secretion ATPase ClpV1 family - class_T6SS
749427	749427_contig00060	17392	20124	-	clpV	98.91	91.13	EcVGDB	clpV - gi:110640437 type VI secretion ATPase ClpV1 family - class_T6SS
749469	749469_contig00098	17275	20007	-	clpV	98.91	91.13	EcVGDB	clpV - gi:110640437 type VI secretion ATPase ClpV1 family - class_T6SS
749629	749629_contig00091	11779	14511	+	clpV	98.91	91.13	EcVGDB	clpV - gi:110640437 type VI secretion ATPase ClpV1 family - class_T6SS
749733	749733_contig00069	17391	20123	-	clpV	98.91	91.13	EcVGDB	clpV - gi:110640437 type VI secretion ATPase ClpV1 family - class_T6SS
749759	749759_contig00081	17409	20141	-	clpV	98.91	91.13	EcVGDB	clpV - gi:110640437 type VI secretion ATPase ClpV1 family - class_T6SS
749767	749767_contig00039	10952	13684	+	clpV	98.91	92.72	EcVGDB	clpV - gi:110640437 type VI secretion ATPase ClpV1 family - class_T6SS
749919	749919_contig00099	11779	14511	+	clpV	98.91	91.13	EcVGDB	clpV - gi:110640437 type VI secretion ATPase ClpV1 family - class_T6SS
749935	749935_contig00074	17400	20132	-	clpV	98.91	91.13	EcVGDB	clpV - gi:110640437 type VI secretion ATPase ClpV1 family - class_T6SS
749969	749969_contig00015	17275	20007	-	clpV	98.91	91.13	EcVGDB	clpV - gi:110640437 type VI secretion ATPase ClpV1 family - class_T6SS
750109	750109_contig00056	11608	14340	+	clpV	98.91	91.13	EcVGDB	clpV - gi:110640437 type VI secretion ATPase ClpV1 family - class_T6SS
750319	750319_contig00074	16508	19240	+	clpV	98.91	91.1	EcVGDB	clpV - gi:110640437 type VI secretion ATPase ClpV1 family - class_T6SS
750423	750423_contig00047	91565	94297	+	clpV	98.91	91.13	EcVGDB	clpV - gi:110640437 type VI secretion ATPase ClpV1 family - class_T6SS
750609	750609_contig00091	11285	14017	+	clpV	98.91	91.13	EcVGDB	clpV - gi:110640437 type VI secretion ATPase ClpV1 family - class_T6SS
750713	750713_contig00121	11608	14340	+	clpV	98.91	91.13	EcVGDB	clpV - gi:110640437 type VI secretion ATPase ClpV1 family - class_T6SS
756217	756217_contig00111	17274	20006	-	clpV	98.91	91.13	EcVGDB	clpV - gi:110640437 type VI secretion ATPase ClpV1 family - class_T6SS
756267	756267_contig00102	17409	20141	-	clpV	98.91	91.13	EcVGDB	clpV - gi:110640437 type VI secretion ATPase ClpV1 family - class_T6SS
756389	756389_contig00087	17406	20138	-	clpV	98.91	91.13	EcVGDB	clpV - gi:110640437 type VI secretion ATPase ClpV1 family - class_T6SS
756401	756401_contig00078	16537	19269	+	clpV	98.91	91.13	EcVGDB	clpV - gi:110640437 type VI secretion ATPase ClpV1 family - class_T6SS
756469	756469_contig00099	17275	20007	-	clpV	98.91	91.13	EcVGDB	clpV - gi:110640437 type VI secretion ATPase ClpV1 family - class_T6SS
757673	757673_contig00065	17274	20006	-	clpV	98.91	91.13	EcVGDB	clpV - gi:110640437 type VI secretion ATPase ClpV1 family - class_T6SS
757841	757841_contig00019	74292	76160	-	espL1	98.42	95.1	EcVGDB	espL1 - gi:15802132 Type III secretion system effector - class_T3SS
757859	757859_contig00097	11779	14511	+	clpV	98.91	91.13	EcVGDB	clpV - gi:110640437 type VI secretion ATPase ClpV1 family - class_T6SS
758539	758539_contig00100	17274	20006	-	clpV	98.91	91.13	EcVGDB	clpV - gi:110640437 type VI secretion ATPase ClpV1 family - class_T6SS
758811	758811_contig00109	16926	19658	+	clpV	98.91	91.17	EcVGDB	clpV - gi:110640437 type VI secretion ATPase ClpV1 family - class_T6SS
758917	758917_contig00071	17410	20142	-	clpV	98.91	91.13	EcVGDB	clpV - gi:110640437 type VI secretion ATPase ClpV1 family - class_T6SS
759017	759017_contig00016	183367	185235	+	espL1	98.42	95.26	EcVGDB	espL1 - gi:15802132 Type III secretion system effector - class_T3SS
759147	759147_contig00073	17392	20124	-	clpV	98.91	91.13	EcVGDB	clpV - gi:110640437 type VI secretion ATPase ClpV1 family - class_T6SS
759163	759163_contig00082	11608	14340	+	clpV	98.91	91.13	EcVGDB	clpV - gi:110640437 type VI secretion ATPase ClpV1 family - class_T6SS
759541	759541_contig00067	16824	19556	+	clpV	98.91	91.13	EcVGDB	clpV - gi:110640437 type VI secretion ATPase ClpV1 family - class_T6SS
766331	766331_contig00050	17274	20006	-	clpV	98.91	91.1	EcVGDB	clpV - gi:110640437 type VI secretion ATPase ClpV1 family - class_T6SS
766357	766357_contig00084	11608	14340	+	clpV	98.91	91.13	EcVGDB	clpV - gi:110640437 type VI secretion ATPase ClpV1 family - class_T6SS
766453	766453_contig00073	16651	19383	+	clpV	98.91	91.13	EcVGDB	clpV - gi:110640437 type VI secretion ATPase ClpV1 family - class_T6SS
766533	766533_contig00062	11193	13925	+	clpV	98.91	91.13	EcVGDB	clpV - gi:110640437 type VI secretion ATPase ClpV1 family - class_T6SS
766559	766559_contig00112	17392	20124	-	clpV	98.91	91.1	EcVGDB	clpV - gi:110640437 type VI secretion ATPase ClpV1 family - class_T6SS
767221	767221_contig00048	11728	14460	+	clpV	98.91	91.1	EcVGDB	clpV - gi:110640437 type VI secretion ATPase ClpV1 family - class_T6SS
767255	767255_contig00099	11728	14460	+	clpV	98.91	91.13	EcVGDB	clpV - gi:110640437 type VI secretion ATPase ClpV1 family - class_T6SS
767271	767271_contig00071	17395	20127	-	clpV	98.91	91.13	EcVGDB	clpV - gi:110640437 type VI secretion ATPase ClpV1 family - class_T6SS
767369	767369_contig00066	17275	20007	-	clpV	98.91	91.13	EcVGDB	clpV - gi:110640437 type VI secretion ATPase ClpV1 family - class_T6SS
767377	767377_contig00102	17409	20141	-	clpV	98.91	91.13	EcVGDB	clpV - gi:110640437 type VI secretion ATPase ClpV1 family - class_T6SS
767385	767385_contig00009	74290	76158	-	espL1	98.42	95.26	EcVGDB	espL1 - gi:15802132 Type III secretion system effector - class_T3SS
767473	767473_contig00102	11390	14122	+	clpV	98.91	91.13	EcVGDB	clpV - gi:110640437 type VI secretion ATPase ClpV1 family - class_T6SS
767625	767625_contig00076	17274	20006	-	clpV	98.91	91.13	EcVGDB	clpV - gi:110640437 type VI secretion ATPase ClpV1 family - class_T6SS
767641	767641_contig00069	19792	22524	+	clpV	98.91	91.13	EcVGDB	clpV - gi:110640437 type VI secretion ATPase ClpV1 family - class_T6SS
767675	767675_contig00096	17400	20132	-	clpV	98.91	91.13	EcVGDB	clpV - gi:110640437 type VI secretion ATPase ClpV1 family - class_T6SS
767763	767763_contig00049	17400	20132	-	clpV	98.91	91.13	EcVGDB	clpV - gi:110640437 type VI secretion ATPase ClpV1 family - class_T6SS
768225	768225_contig00052	19614	22346	+	clpV	98.91	91.13	EcVGDB	clpV - gi:110640437 type VI secretion ATPase ClpV1 family - class_T6SS
772231	772231_contig00071	17275	20007	-	clpV	98.91	91.13	EcVGDB	clpV - gi:110640437 type VI secretion ATPase ClpV1 family - class_T6SS
772249	772249_contig00097	11608	14340	+	clpV	98.91	91.13	EcVGDB	clpV - gi:110640437 type VI secretion ATPase ClpV1 family - class_T6SS
772311	772311_contig00067	17275	20007	-	clpV	98.91	91.13	EcVGDB	clpV - gi:110640437 type VI secretion ATPase ClpV1 family - class_T6SS
772329	772329_contig00061	16681	19413	+	clpV	98.91	91.13	EcVGDB	clpV - gi:110640437 type VI secretion ATPase ClpV1 family - class_T6SS
772379	772379_contig00077	16681	19413	+	clpV	98.91	91.13	EcVGDB	clpV - gi:110640437 type VI secretion ATPase ClpV1 family - class_T6SS
772409	772409_contig00063	17404	20136	-	clpV	98.91	91.13	EcVGDB	clpV - gi:110640437 type VI secretion ATPase ClpV1 family - class_T6SS
772433	772433_contig00069	11390	14122	+	clpV	98.91	91.13	EcVGDB	clpV - gi:110640437 type VI secretion ATPase ClpV1 family - class_T6SS
772677	772677_contig00092	11779	14511	+	clpV	98.91	91.13	EcVGDB	clpV - gi:110640437 type VI secretion ATPase ClpV1 family - class_T6SS
772749	772749_contig00048	30352	33084	+	clpV	98.91	91.17	EcVGDB	clpV - gi:110640437 type VI secretion ATPase ClpV1 family - class_T6SS
772799	772799_contig00066	16508	19240	+	clpV	98.91	91.13	EcVGDB	clpV - gi:110640437 type VI secretion ATPase ClpV1 family - class_T6SS
772887	772887_contig00060	10952	13684	+	clpV	98.91	91.13	EcVGDB	clpV - gi:110640437 type VI secretion ATPase ClpV1 family - class_T6SS
780105	780105_contig00106	11779	14511	+	clpV	98.91	91.13	EcVGDB	clpV - gi:110640437 type VI secretion ATPase ClpV1 family - class_T6SS
780121	780121_contig00074	11779	14511	+	clpV	98.91	91.13	EcVGDB	clpV - gi:110640437 type VI secretion ATPase ClpV1 family - class_T6SS
780139	780139_contig00089	17274	20006	-	clpV	98.91	91.13	EcVGDB	clpV - gi:110640437 type VI secretion ATPase ClpV1 family - class_T6SS
780147	780147_contig00090	7615	10347	-	clpV	98.91	91.13	EcVGDB	clpV - gi:110640437 type VI secretion ATPase ClpV1 family - class_T6SS
780155	780155_contig00089	11779	14511	+	clpV	98.91	91.13	EcVGDB	clpV - gi:110640437 type VI secretion ATPase ClpV1 family - class_T6SS
780189	780189_contig00092	16340	19072	+	clpV	98.91	91.13	EcVGDB	clpV - gi:110640437 type VI secretion ATPase ClpV1 family - class_T6SS
780365	780365_contig00086	17275	20007	-	clpV	98.91	91.13	EcVGDB	clpV - gi:110640437 type VI secretion ATPase ClpV1 family - class_T6SS
781587	781587_contig00073	16510	19242	+	clpV	98.91	91.13	EcVGDB	clpV - gi:110640437 type VI secretion ATPase ClpV1 family - class_T6SS
782073	782073_contig00069	17407	20139	-	clpV	98.91	91.13	EcVGDB	clpV - gi:110640437 type VI secretion ATPase ClpV1 family - class_T6SS
792663	792663_contig00088	17273	20005	-	clpV	98.91	91.13	EcVGDB	clpV - gi:110640437 type VI secretion ATPase ClpV1 family - class_T6SS
792671	792671_contig00091	16416	19148	+	clpV	98.91	91.13	EcVGDB	clpV - gi:110640437 type VI secretion ATPase ClpV1 family - class_T6SS
792751	792751_contig00075	17399	20131	-	clpV	98.91	91.13	EcVGDB	clpV - gi:110640437 type VI secretion ATPase ClpV1 family - class_T6SS
792815	792815_contig00090	11390	14122	+	clpV	98.91	91.13	EcVGDB	clpV - gi:110640437 type VI secretion ATPase ClpV1 family - class_T6SS
792937	792937_contig00086	17398	20130	-	clpV	98.91	91.13	EcVGDB	clpV - gi:110640437 type VI secretion ATPase ClpV1 family - class_T6SS
792953	792953_contig00071	17274	20006	-	clpV	98.91	91.13	EcVGDB	clpV - gi:110640437 type VI secretion ATPase ClpV1 family - class_T6SS
793705	793705_contig00070	17275	20007	-	clpV	98.91	91.13	EcVGDB	clpV - gi:110640437 type VI secretion ATPase ClpV1 family - class_T6SS
793771	793771_contig00094	11608	14340	+	clpV	98.91	91.13	EcVGDB	clpV - gi:110640437 type VI secretion ATPase ClpV1 family - class_T6SS
793789	793789_contig00008	74457	76325	-	espL1	98.42	95.21	EcVGDB	espL1 - gi:15802132 Type III secretion system effector - class_T3SS
793869	793869_contig00064	16316	19048	+	clpV	98.91	91.13	EcVGDB	clpV - gi:110640437 type VI secretion ATPase ClpV1 family - class_T6SS
793893	793893_contig00071	11193	13925	+	clpV	98.91	91.13	EcVGDB	clpV - gi:110640437 type VI secretion ATPase ClpV1 family - class_T6SS
793957	793957_contig00081	11779	14511	+	clpV	98.91	91.13	EcVGDB	clpV - gi:110640437 type VI secretion ATPase ClpV1 family - class_T6SS
793965	793965_contig00063	11725	14457	+	clpV	98.91	91.13	EcVGDB	clpV - gi:110640437 type VI secretion ATPase ClpV1 family - class_T6SS
794007	794007_contig00066	17398	20130	-	clpV	98.91	91.13	EcVGDB	clpV - gi:110640437 type VI secretion ATPase ClpV1 family - class_T6SS
794081	794081_contig00067	11807	14539	+	clpV	98.91	91.13	EcVGDB	clpV - gi:110640437 type VI secretion ATPase ClpV1 family - class_T6SS
794099	794099_contig00055	16397	19129	+	clpV	98.91	91.13	EcVGDB	clpV - gi:110640437 type VI secretion ATPase ClpV1 family - class_T6SS
794241	794241_contig00076	11579	14311	+	clpV	98.91	91.13	EcVGDB	clpV - gi:110640437 type VI secretion ATPase ClpV1 family - class_T6SS
794259	794259_contig00074	17275	20007	-	clpV	98.91	91.13	EcVGDB	clpV - gi:110640437 type VI secretion ATPase ClpV1 family - class_T6SS
794371	794371_contig00095	11779	14511	+	clpV	98.91	91.13	EcVGDB	clpV - gi:110640437 type VI secretion ATPase ClpV1 family - class_T6SS
794515	794515_contig00080	11780	14512	+	clpV	98.91	91.13	EcVGDB	clpV - gi:110640437 type VI secretion ATPase ClpV1 family - class_T6SS
794637	794637_contig00084	11022	13754	+	clpV	98.91	91.13	EcVGDB	clpV - gi:110640437 type VI secretion ATPase ClpV1 family - class_T6SS
805116	805116_contig00062	17409	20141	-	clpV	98.91	91.1	EcVGDB	clpV - gi:110640437 type VI secretion ATPase ClpV1 family - class_T6SS
805296	805296_contig00003	94055	95923	+	espL1	98.42	95.26	EcVGDB	espL1 - gi:15802132 Type III secretion system effector - class_T3SS
805448	805448_contig00055	16457	19189	+	clpV	98.91	91.13	EcVGDB	clpV - gi:110640437 type VI secretion ATPase ClpV1 family - class_T6SS
805586	805586_contig00064	11489	14221	+	clpV	98.91	91.13	EcVGDB	clpV - gi:110640437 type VI secretion ATPase ClpV1 family - class_T6SS
805746	805746_contig00066	17409	20141	-	clpV	98.91	91.1	EcVGDB	clpV - gi:110640437 type VI secretion ATPase ClpV1 family - class_T6SS
805842	805842_contig00050	11021	13753	+	clpV	98.91	91.13	EcVGDB	clpV - gi:110640437 type VI secretion ATPase ClpV1 family - class_T6SS
806080	806080_contig00079	17392	20124	-	clpV	98.91	91.13	EcVGDB	clpV - gi:110640437 type VI secretion ATPase ClpV1 family - class_T6SS
806232	806232_contig00068	17274	20006	-	clpV	98.91	91.13	EcVGDB	clpV - gi:110640437 type VI secretion ATPase ClpV1 family - class_T6SS
806338	806338_contig00062	17398	20130	-	clpV	98.91	91.1	EcVGDB	clpV - gi:110640437 type VI secretion ATPase ClpV1 family - class_T6SS
806572	806572_contig00059	17274	20006	-	clpV	98.91	91.13	EcVGDB	clpV - gi:110640437 type VI secretion ATPase ClpV1 family - class_T6SS
806984	806984_contig00020	74553	76421	-	espL1	98.42	95.26	EcVGDB	espL1 - gi:15802132 Type III secretion system effector - class_T3SS
807736	807736_contig00012	186322	188190	+	espL1	98.42	95.26	EcVGDB	espL1 - gi:15802132 Type III secretion system effector - class_T3SS
822070	822070_contig00025	74291	76159	-	espL1	98.42	95.21	EcVGDB	espL1 - gi:15802132 Type III secretion system effector - class_T3SS
822248	822248_contig00066	17392	20124	-	clpV	98.91	91.13	EcVGDB	clpV - gi:110640437 type VI secretion ATPase ClpV1 family - class_T6SS
822386	822386_contig00081	11779	14511	+	clpV	98.91	91.13	EcVGDB	clpV - gi:110640437 type VI secretion ATPase ClpV1 family - class_T6SS
822482	822482_contig00014	38806	40674	-	espL1	98.42	95.21	EcVGDB	espL1 - gi:15802132 Type III secretion system effector - class_T3SS
822520	822520_contig00047	17400	20132	-	clpV	98.91	91.13	EcVGDB	clpV - gi:110640437 type VI secretion ATPase ClpV1 family - class_T6SS
822538	822538_contig00013	11407	13275	-	espL1	98.42	95.26	EcVGDB	espL1 - gi:15802132 Type III secretion system effector - class_T3SS
822852	822852_contig00036	11265	13133	-	espL1	98.42	95.26	EcVGDB	espL1 - gi:15802132 Type III secretion system effector - class_T3SS
822878	822878_contig00009	94055	95923	+	espL1	98.42	95.26	EcVGDB	espL1 - gi:15802132 Type III secretion system effector - class_T3SS
822916	822916_contig00013	74292	76160	-	espL1	98.42	95.26	EcVGDB	espL1 - gi:15802132 Type III secretion system effector - class_T3SS
822924	822924_contig00012	11408	13276	-	espL1	98.42	95.26	EcVGDB	espL1 - gi:15802132 Type III secretion system effector - class_T3SS
824270	824270_contig00012	74290	76158	-	espL1	98.42	95.26	EcVGDB	espL1 - gi:15802132 Type III secretion system effector - class_T3SS
824300	824300_contig00106	16474	19206	+	clpV	98.91	91.13	EcVGDB	clpV - gi:110640437 type VI secretion ATPase ClpV1 family - class_T6SS
824448	824448_contig00091	17275	20007	-	clpV	98.91	91.13	EcVGDB	clpV - gi:110640437 type VI secretion ATPase ClpV1 family - class_T6SS
824456	824456_contig00091	17274	20006	-	clpV	98.91	91.13	EcVGDB	clpV - gi:110640437 type VI secretion ATPase ClpV1 family - class_T6SS
836624	836624_contig00074	11779	14511	+	clpV	98.91	91.13	EcVGDB	clpV - gi:110640437 type VI secretion ATPase ClpV1 family - class_T6SS
836690	836690_contig00070	11096	13828	+	clpV	98.91	91.13	EcVGDB	clpV - gi:110640437 type VI secretion ATPase ClpV1 family - class_T6SS
837548	837548_contig00057	17274	20006	-	clpV	98.91	91.13	EcVGDB	clpV - gi:110640437 type VI secretion ATPase ClpV1 family - class_T6SS
837660	837660_contig00091	11608	14340	+	clpV	98.91	91.13	EcVGDB	clpV - gi:110640437 type VI secretion ATPase ClpV1 family - class_T6SS
837838	837838_contig00093	10969	13701	+	clpV	98.91	91.1	EcVGDB	clpV - gi:110640437 type VI secretion ATPase ClpV1 family - class_T6SS
838000	838000_contig00063	17275	20007	-	clpV	98.91	91.13	EcVGDB	clpV - gi:110640437 type VI secretion ATPase ClpV1 family - class_T6SS
838278	838278_contig00081	17399	20131	-	clpV	98.91	91.13	EcVGDB	clpV - gi:110640437 type VI secretion ATPase ClpV1 family - class_T6SS
838340	838340_contig00069	17275	20007	-	clpV	98.91	91.1	EcVGDB	clpV - gi:110640437 type VI secretion ATPase ClpV1 family - class_T6SS
838358	838358_contig00088	11390	14122	+	clpV	98.91	91.13	EcVGDB	clpV - gi:110640437 type VI secretion ATPase ClpV1 family - class_T6SS
838404	838404_contig00062	17275	20007	-	clpV	98.91	91.13	EcVGDB	clpV - gi:110640437 type VI secretion ATPase ClpV1 family - class_T6SS
838446	838446_contig00016	94052	95920	+	espL1	98.42	95.1	EcVGDB	espL1 - gi:15802132 Type III secretion system effector - class_T3SS
838534	838534_contig00062	11390	14122	+	clpV	98.91	91.1	EcVGDB	clpV - gi:110640437 type VI secretion ATPase ClpV1 family - class_T6SS
838568	838568_contig00085	10952	13684	+	clpV	98.91	91.13	EcVGDB	clpV - gi:110640437 type VI secretion ATPase ClpV1 family - class_T6SS
838614	838614_contig00072	16508	19240	+	clpV	98.91	91.13	EcVGDB	clpV - gi:110640437 type VI secretion ATPase ClpV1 family - class_T6SS
839012	839012_contig00055	17274	20006	-	clpV	98.91	91.13	EcVGDB	clpV - gi:110640437 type VI secretion ATPase ClpV1 family - class_T6SS
839054	839054_contig00088	10952	13684	+	clpV	98.91	91.13	EcVGDB	clpV - gi:110640437 type VI secretion ATPase ClpV1 family - class_T6SS
839184	839184_contig00009	118795	121527	+	clpV	98.91	91.13	EcVGDB	clpV - gi:110640437 type VI secretion ATPase ClpV1 family - class_T6SS
839230	839230_contig00061	16508	19240	+	clpV	98.91	91.13	EcVGDB	clpV - gi:110640437 type VI secretion ATPase ClpV1 family - class_T6SS
839256	839256_contig00055	17398	20130	-	clpV	98.91	91.13	EcVGDB	clpV - gi:110640437 type VI secretion ATPase ClpV1 family - class_T6SS
758811	758811_contig00033	67034	67755	-	espY1	95.88	91.9	EcVGDB	espY1 - gi:15799741 Type III secretion system effector - class_T3SS
767545	767545_contig00001	162614	163335	-	espY1	95.88	91.1	EcVGDB	espY1 - gi:15799741 Type III secretion system effector - class_T3SS
793449	793449_contig00001	162613	163334	-	espY1	95.88	91.1	EcVGDB	espY1 - gi:15799741 Type III secretion system effector - class_T3SS
838592	838592_contig00043	49158	50556	+	aslA	97.9	91.74	EcVGDB	aslA - gi:9965749 invasion-mediating protein - class_Invasion
697438	697438_contig00012	489586	490089	+	ppda	100	92.06	EcVGDB	ppda - SPG000131 Pilin-like protein minor pilin or pseudo pilin Adherence Hemorrhagic coli pilus - class_Type_4_pilus
698046	698046_contig00020	16022	16525	-	ppda	100	92.06	EcVGDB	ppda - SPG000131 Pilin-like protein minor pilin or pseudo pilin Adherence Hemorrhagic coli pilus - class_Type_4_pilus
698352	698352_contig00020	485508	486011	+	ppda	100	92.06	EcVGDB	ppda - SPG000131 Pilin-like protein minor pilin or pseudo pilin Adherence Hemorrhagic coli pilus - class_Type_4_pilus
709091	709091_contig00005	485613	486116	+	ppda	100	92.06	EcVGDB	ppda - SPG000131 Pilin-like protein minor pilin or pseudo pilin Adherence Hemorrhagic coli pilus - class_Type_4_pilus
709155	709155_contig00023	50673	51176	-	ppda	100	92.06	EcVGDB	ppda - SPG000131 Pilin-like protein minor pilin or pseudo pilin Adherence Hemorrhagic coli pilus - class_Type_4_pilus
709243	709243_contig00012	33452	33955	+	ppda	100	92.06	EcVGDB	ppda - SPG000131 Pilin-like protein minor pilin or pseudo pilin Adherence Hemorrhagic coli pilus - class_Type_4_pilus
709445	709445_contig00017	485493	485996	+	ppda	100	92.06	EcVGDB	ppda - SPG000131 Pilin-like protein minor pilin or pseudo pilin Adherence Hemorrhagic coli pilus - class_Type_4_pilus
709639	709639_contig00063	11970	13889	-	gspD	98.31	95.08	EcVGDB	gspD - b3325 GeneID: 947822 general secretory pathway component cryptic - class_T2SS
710257	710257_contig00004	3156	3659	-	ppda	100	92.06	EcVGDB	ppda - SPG000131 Pilin-like protein minor pilin or pseudo pilin Adherence Hemorrhagic coli pilus - class_Type_4_pilus
710483	710483_contig00008	178202	178705	-	ppda	100	91.86	EcVGDB	ppda - SPG000131 Pilin-like protein minor pilin or pseudo pilin Adherence Hemorrhagic coli pilus - class_Type_4_pilus
735059	735059_contig00004	16145	16648	-	ppda	100	92.06	EcVGDB	ppda - SPG000131 Pilin-like protein minor pilin or pseudo pilin Adherence Hemorrhagic coli pilus - class_Type_4_pilus
735315	735315_contig00006	16103	16606	-	ppda	100	92.06	EcVGDB	ppda - SPG000131 Pilin-like protein minor pilin or pseudo pilin Adherence Hemorrhagic coli pilus - class_Type_4_pilus
735323	735323_contig00008	428671	429174	+	ppda	100	92.06	EcVGDB	ppda - SPG000131 Pilin-like protein minor pilin or pseudo pilin Adherence Hemorrhagic coli pilus - class_Type_4_pilus
735701	735701_contig00012	16109	16612	-	ppda	100	92.06	EcVGDB	ppda - SPG000131 Pilin-like protein minor pilin or pseudo pilin Adherence Hemorrhagic coli pilus - class_Type_4_pilus
735785	735785_contig00012	171748	172251	-	ppda	100	91.86	EcVGDB	ppda - SPG000131 Pilin-like protein minor pilin or pseudo pilin Adherence Hemorrhagic coli pilus - class_Type_4_pilus
735995	735995_contig00007	16025	16528	-	ppda	100	92.06	EcVGDB	ppda - SPG000131 Pilin-like protein minor pilin or pseudo pilin Adherence Hemorrhagic coli pilus - class_Type_4_pilus
736079	736079_contig00001	485604	486107	+	ppda	100	92.06	EcVGDB	ppda - SPG000131 Pilin-like protein minor pilin or pseudo pilin Adherence Hemorrhagic coli pilus - class_Type_4_pilus
749007	749007_contig00032	342319	343329	+	gspK	100	92.48	EcVGDB	gspK - gi:157155920 general secretion pathway protein K - class_T2SS
749023	749023_contig00003	140194	140697	-	ppda	100	92.06	EcVGDB	ppda - SPG000131 Pilin-like protein minor pilin or pseudo pilin Adherence Hemorrhagic coli pilus - class_Type_4_pilus
749057	749057_contig00010	16025	16528	-	ppda	100	92.06	EcVGDB	ppda - SPG000131 Pilin-like protein minor pilin or pseudo pilin Adherence Hemorrhagic coli pilus - class_Type_4_pilus
749187	749187_contig00004	39408	39911	-	ppda	100	91.86	EcVGDB	ppda - SPG000131 Pilin-like protein minor pilin or pseudo pilin Adherence Hemorrhagic coli pilus - class_Type_4_pilus
749225	749225_contig00006	16032	16535	-	ppda	100	92.06	EcVGDB	ppda - SPG000131 Pilin-like protein minor pilin or pseudo pilin Adherence Hemorrhagic coli pilus - class_Type_4_pilus
749637	749637_contig00026	57107	57610	-	ppda	100	92.06	EcVGDB	ppda - SPG000131 Pilin-like protein minor pilin or pseudo pilin Adherence Hemorrhagic coli pilus - class_Type_4_pilus
749855	749855_contig00007	16135	16638	-	ppda	100	92.06	EcVGDB	ppda - SPG000131 Pilin-like protein minor pilin or pseudo pilin Adherence Hemorrhagic coli pilus - class_Type_4_pilus
749977	749977_contig00008	71256	71759	+	ppda	100	92.06	EcVGDB	ppda - SPG000131 Pilin-like protein minor pilin or pseudo pilin Adherence Hemorrhagic coli pilus - class_Type_4_pilus
749993	749993_contig00037	16104	16607	-	ppda	100	92.06	EcVGDB	ppda - SPG000131 Pilin-like protein minor pilin or pseudo pilin Adherence Hemorrhagic coli pilus - class_Type_4_pilus
750431	750431_contig00016	489800	490303	+	ppda	100	92.06	EcVGDB	ppda - SPG000131 Pilin-like protein minor pilin or pseudo pilin Adherence Hemorrhagic coli pilus - class_Type_4_pilus
757779	757779_contig00030	486851	487354	+	ppda	100	92.06	EcVGDB	ppda - SPG000131 Pilin-like protein minor pilin or pseudo pilin Adherence Hemorrhagic coli pilus - class_Type_4_pilus
757905	757905_contig00001	485503	486006	+	ppda	100	92.06	EcVGDB	ppda - SPG000131 Pilin-like protein minor pilin or pseudo pilin Adherence Hemorrhagic coli pilus - class_Type_4_pilus
758425	758425_contig00139	2793	6785	+	ECED1_1676	99.18	95.36	EcVGDB	ECED1_1676 - gi:218689435 peptidase S6 IgA endopeptidase from phage origin - class_Autotransporter_T5SS
758459	758459_contig00018	96977	97480	+	ppda	100	92.06	EcVGDB	ppda - SPG000131 Pilin-like protein minor pilin or pseudo pilin Adherence Hemorrhagic coli pilus - class_Type_4_pilus
758547	758547_contig00009	100619	101800	-	flhB	100	95.09	EcVGDB	flhB - gi:15802292 flagellar biosynthesis protein FlhB - class_Flagella
758651	758651_contig00016	485503	486006	+	ppda	100	92.06	EcVGDB	ppda - SPG000131 Pilin-like protein minor pilin or pseudo pilin Adherence Hemorrhagic coli pilus - class_Type_4_pilus
759025	759025_contig00007	485500	486003	+	ppda	100	92.06	EcVGDB	ppda - SPG000131 Pilin-like protein minor pilin or pseudo pilin Adherence Hemorrhagic coli pilus - class_Type_4_pilus
767465	767465_contig00018	279978	280481	+	ppda	100	92.06	EcVGDB	ppda - SPG000131 Pilin-like protein minor pilin or pseudo pilin Adherence Hemorrhagic coli pilus - class_Type_4_pilus
767801	767801_contig00015	489800	490303	+	ppda	100	92.06	EcVGDB	ppda - SPG000131 Pilin-like protein minor pilin or pseudo pilin Adherence Hemorrhagic coli pilus - class_Type_4_pilus
767893	767893_contig00013	489780	490283	+	ppda	100	92.06	EcVGDB	ppda - SPG000131 Pilin-like protein minor pilin or pseudo pilin Adherence Hemorrhagic coli pilus - class_Type_4_pilus
767907	767907_contig00012	489650	490153	+	ppda	100	92.06	EcVGDB	ppda - SPG000131 Pilin-like protein minor pilin or pseudo pilin Adherence Hemorrhagic coli pilus - class_Type_4_pilus
767915	767915_contig00020	50672	51175	-	ppda	100	92.06	EcVGDB	ppda - SPG000131 Pilin-like protein minor pilin or pseudo pilin Adherence Hemorrhagic coli pilus - class_Type_4_pilus
767923	767923_contig00017	489801	490304	+	ppda	100	92.06	EcVGDB	ppda - SPG000131 Pilin-like protein minor pilin or pseudo pilin Adherence Hemorrhagic coli pilus - class_Type_4_pilus
767949	767949_contig00007	16025	16528	-	ppda	100	91.86	EcVGDB	ppda - SPG000131 Pilin-like protein minor pilin or pseudo pilin Adherence Hemorrhagic coli pilus - class_Type_4_pilus
772555	772555_contig00008	489793	490296	+	ppda	100	92.06	EcVGDB	ppda - SPG000131 Pilin-like protein minor pilin or pseudo pilin Adherence Hemorrhagic coli pilus - class_Type_4_pilus
781343	781343_contig00004	485503	486006	+	ppda	100	92.06	EcVGDB	ppda - SPG000131 Pilin-like protein minor pilin or pseudo pilin Adherence Hemorrhagic coli pilus - class_Type_4_pilus
781633	781633_contig00012	485745	486248	+	ppda	100	92.06	EcVGDB	ppda - SPG000131 Pilin-like protein minor pilin or pseudo pilin Adherence Hemorrhagic coli pilus - class_Type_4_pilus
781999	781999_contig00010	16105	16608	-	ppda	100	92.06	EcVGDB	ppda - SPG000131 Pilin-like protein minor pilin or pseudo pilin Adherence Hemorrhagic coli pilus - class_Type_4_pilus
793511	793511_contig00017	50681	51184	-	ppda	100	92.06	EcVGDB	ppda - SPG000131 Pilin-like protein minor pilin or pseudo pilin Adherence Hemorrhagic coli pilus - class_Type_4_pilus
794507	794507_contig00007	489800	490303	+	ppda	100	92.06	EcVGDB	ppda - SPG000131 Pilin-like protein minor pilin or pseudo pilin Adherence Hemorrhagic coli pilus - class_Type_4_pilus
804978	804978_contig00006	485738	486241	+	ppda	100	92.06	EcVGDB	ppda - SPG000131 Pilin-like protein minor pilin or pseudo pilin Adherence Hemorrhagic coli pilus - class_Type_4_pilus
804986	804986_contig00008	16105	16608	-	ppda	100	92.06	EcVGDB	ppda - SPG000131 Pilin-like protein minor pilin or pseudo pilin Adherence Hemorrhagic coli pilus - class_Type_4_pilus
805086	805086_contig00005	485735	486238	+	ppda	100	92.06	EcVGDB	ppda - SPG000131 Pilin-like protein minor pilin or pseudo pilin Adherence Hemorrhagic coli pilus - class_Type_4_pilus
805318	805318_contig00007	50670	51173	-	ppda	100	92.06	EcVGDB	ppda - SPG000131 Pilin-like protein minor pilin or pseudo pilin Adherence Hemorrhagic coli pilus - class_Type_4_pilus
805914	805914_contig00014	16022	16525	-	ppda	100	92.06	EcVGDB	ppda - SPG000131 Pilin-like protein minor pilin or pseudo pilin Adherence Hemorrhagic coli pilus - class_Type_4_pilus
806144	806144_contig00017	16135	16638	-	ppda	100	92.06	EcVGDB	ppda - SPG000131 Pilin-like protein minor pilin or pseudo pilin Adherence Hemorrhagic coli pilus - class_Type_4_pilus
806774	806774_contig00005	485503	486006	+	ppda	100	92.06	EcVGDB	ppda - SPG000131 Pilin-like protein minor pilin or pseudo pilin Adherence Hemorrhagic coli pilus - class_Type_4_pilus
807202	807202_contig00004	16105	16608	-	ppda	100	92.06	EcVGDB	ppda - SPG000131 Pilin-like protein minor pilin or pseudo pilin Adherence Hemorrhagic coli pilus - class_Type_4_pilus
821710	821710_contig00003	16022	16525	-	ppda	100	92.06	EcVGDB	ppda - SPG000131 Pilin-like protein minor pilin or pseudo pilin Adherence Hemorrhagic coli pilus - class_Type_4_pilus
821816	821816_contig00072	44511	48503	-	ECED1_1676	99.18	95.33	EcVGDB	ECED1_1676 - gi:218689435 peptidase S6 IgA endopeptidase from phage origin - class_Autotransporter_T5SS
821840	821840_contig00008	16105	16608	-	ppda	100	92.06	EcVGDB	ppda - SPG000131 Pilin-like protein minor pilin or pseudo pilin Adherence Hemorrhagic coli pilus - class_Type_4_pilus
821882	821882_contig00007	485504	486007	+	ppda	100	92.06	EcVGDB	ppda - SPG000131 Pilin-like protein minor pilin or pseudo pilin Adherence Hemorrhagic coli pilus - class_Type_4_pilus
822012	822012_contig00009	196937	197440	-	ppda	100	92.06	EcVGDB	ppda - SPG000131 Pilin-like protein minor pilin or pseudo pilin Adherence Hemorrhagic coli pilus - class_Type_4_pilus
822184	822184_contig00010	485503	486006	+	ppda	100	92.06	EcVGDB	ppda - SPG000131 Pilin-like protein minor pilin or pseudo pilin Adherence Hemorrhagic coli pilus - class_Type_4_pilus
822360	822360_contig00005	16022	16525	-	ppda	100	92.06	EcVGDB	ppda - SPG000131 Pilin-like protein minor pilin or pseudo pilin Adherence Hemorrhagic coli pilus - class_Type_4_pilus
822378	822378_contig00004	3658	4161	-	ppda	100	92.06	EcVGDB	ppda - SPG000131 Pilin-like protein minor pilin or pseudo pilin Adherence Hemorrhagic coli pilus - class_Type_4_pilus
822512	822512_contig00021	50669	51172	-	ppda	100	92.06	EcVGDB	ppda - SPG000131 Pilin-like protein minor pilin or pseudo pilin Adherence Hemorrhagic coli pilus - class_Type_4_pilus
822990	822990_contig00009	198148	198651	-	ppda	100	92.06	EcVGDB	ppda - SPG000131 Pilin-like protein minor pilin or pseudo pilin Adherence Hemorrhagic coli pilus - class_Type_4_pilus
823074	823074_contig00004	485739	486242	+	ppda	100	92.06	EcVGDB	ppda - SPG000131 Pilin-like protein minor pilin or pseudo pilin Adherence Hemorrhagic coli pilus - class_Type_4_pilus
837610	837610_contig00008	485737	486240	+	ppda	100	92.06	EcVGDB	ppda - SPG000131 Pilin-like protein minor pilin or pseudo pilin Adherence Hemorrhagic coli pilus - class_Type_4_pilus
837652	837652_contig00011	485640	486143	+	ppda	100	92.06	EcVGDB	ppda - SPG000131 Pilin-like protein minor pilin or pseudo pilin Adherence Hemorrhagic coli pilus - class_Type_4_pilus
838938	838938_contig00009	489669	490172	+	ppda	100	92.06	EcVGDB	ppda - SPG000131 Pilin-like protein minor pilin or pseudo pilin Adherence Hemorrhagic coli pilus - class_Type_4_pilus
698416	698416_contig00026	51161	52249	+	lafE	99.72	94.23	EcVGDB	lafE - EC042_0284 GeneID: 12887814 lateral flagellar hook length control protein (FliK-like) - class_Flagella
699024	699024_contig00065	50469	51557	+	lafE	99.72	94.14	EcVGDB	lafE - EC042_0284 GeneID: 12887814 lateral flagellar hook length control protein (FliK-like) - class_Flagella
699066	699066_contig00065	51161	52249	+	lafE	99.72	94.23	EcVGDB	lafE - EC042_0284 GeneID: 12887814 lateral flagellar hook length control protein (FliK-like) - class_Flagella
749783	749783_contig00066	27373	28461	-	lafE	99.72	94.14	EcVGDB	lafE - EC042_0284 GeneID: 12887814 lateral flagellar hook length control protein (FliK-like) - class_Flagella
758169	758169_contig00056	27376	28464	-	lafE	99.72	94.14	EcVGDB	lafE - EC042_0284 GeneID: 12887814 lateral flagellar hook length control protein (FliK-like) - class_Flagella
758547	758547_contig00048	28045	29133	-	lafE	99.72	94.14	EcVGDB	lafE - EC042_0284 GeneID: 12887814 lateral flagellar hook length control protein (FliK-like) - class_Flagella
772441	772441_contig00013	51160	52248	+	lafE	99.72	94.23	EcVGDB	lafE - EC042_0284 GeneID: 12887814 lateral flagellar hook length control protein (FliK-like) - class_Flagella
697412	697412_contig00059	27660	28983	+	EC55989_3315	95.61	90.76	EcVGDB	EC55989_3315 - gi:218696615 hypothetical protein - class_T6SS
697808	697808_contig00042	79755	81078	-	EC55989_3315	95.61	90.76	EcVGDB	EC55989_3315 - gi:218696615 hypothetical protein - class_T6SS
698570	698570_contig00021	46237	47560	+	EC55989_3315	95.61	90.76	EcVGDB	EC55989_3315 - gi:218696615 hypothetical protein - class_T6SS
699162	699162_contig00002	5406	6729	-	EC55989_3315	95.61	90.76	EcVGDB	EC55989_3315 - gi:218696615 hypothetical protein - class_T6SS
699234	699234_contig00029	27655	28978	+	EC55989_3315	95.61	90.69	EcVGDB	EC55989_3315 - gi:218696615 hypothetical protein - class_T6SS
704881	704881_contig00030	1862	3185	-	EC55989_3315	95.61	90.69	EcVGDB	EC55989_3315 - gi:218696615 hypothetical protein - class_T6SS
709235	709235_contig00085	114	1437	-	EC55989_3315	95.61	90.76	EcVGDB	EC55989_3315 - gi:218696615 hypothetical protein - class_T6SS
709865	709865_contig00026	27658	28981	+	EC55989_3315	95.61	90.69	EcVGDB	EC55989_3315 - gi:218696615 hypothetical protein - class_T6SS
710249	710249_contig00058	5407	6730	-	EC55989_3315	95.61	90.76	EcVGDB	EC55989_3315 - gi:218696615 hypothetical protein - class_T6SS
730315	730315_contig00046	18943	20266	+	EC55989_3315	95.61	90.76	EcVGDB	EC55989_3315 - gi:218696615 hypothetical protein - class_T6SS
730411	730411_contig00041	14449	15772	-	EC55989_3315	95.61	90.76	EcVGDB	EC55989_3315 - gi:218696615 hypothetical protein - class_T6SS
730429	730429_contig00065	32688	34011	+	EC55989_3315	95.61	90.76	EcVGDB	EC55989_3315 - gi:218696615 hypothetical protein - class_T6SS
730437	730437_contig00054	12312	13635	-	EC55989_3315	95.61	90.76	EcVGDB	EC55989_3315 - gi:218696615 hypothetical protein - class_T6SS
730495	730495_contig00038	335	1658	+	EC55989_3315	95.61	90.69	EcVGDB	EC55989_3315 - gi:218696615 hypothetical protein - class_T6SS
734941	734941_contig00040	18943	20266	+	EC55989_3315	95.61	90.76	EcVGDB	EC55989_3315 - gi:218696615 hypothetical protein - class_T6SS
735293	735293_contig00017	18909	20232	+	EC55989_3315	95.61	90.76	EcVGDB	EC55989_3315 - gi:218696615 hypothetical protein - class_T6SS
735777	735777_contig00013	5255	6578	-	EC55989_3315	95.61	90.76	EcVGDB	EC55989_3315 - gi:218696615 hypothetical protein - class_T6SS
748999	748999_contig00034	14333	15656	-	EC55989_3315	95.61	90.69	EcVGDB	EC55989_3315 - gi:218696615 hypothetical protein - class_T6SS
750011	750011_contig00009	24564	25887	+	EC55989_3315	95.61	90.83	EcVGDB	EC55989_3315 - gi:218696615 hypothetical protein - class_T6SS
759171	759171_contig00076	18909	20232	+	EC55989_3315	95.61	90.76	EcVGDB	EC55989_3315 - gi:218696615 hypothetical protein - class_T6SS
766429	766429_contig00007	45686	47009	+	EC55989_3315	95.61	90.76	EcVGDB	EC55989_3315 - gi:218696615 hypothetical protein - class_T6SS
766495	766495_contig00026	46109	47432	+	EC55989_3315	95.61	90.76	EcVGDB	EC55989_3315 - gi:218696615 hypothetical protein - class_T6SS
767377	767377_contig00052	12311	13634	-	EC55989_3315	95.61	90.76	EcVGDB	EC55989_3315 - gi:218696615 hypothetical protein - class_T6SS
767877	767877_contig00049	5131	6454	-	EC55989_3315	95.61	90.76	EcVGDB	EC55989_3315 - gi:218696615 hypothetical protein - class_T6SS
768267	768267_contig00053	27475	28798	+	EC55989_3315	95.61	90.76	EcVGDB	EC55989_3315 - gi:218696615 hypothetical protein - class_T6SS
772677	772677_contig00099	128	1451	-	EC55989_3315	95.61	90.76	EcVGDB	EC55989_3315 - gi:218696615 hypothetical protein - class_T6SS
772837	772837_contig00069	27758	29081	+	EC55989_3315	95.61	90.76	EcVGDB	EC55989_3315 - gi:218696615 hypothetical protein - class_T6SS
780091	780091_contig00037	18943	20266	+	EC55989_3315	95.61	90.76	EcVGDB	EC55989_3315 - gi:218696615 hypothetical protein - class_T6SS
780323	780323_contig00011	5255	6578	-	EC55989_3315	95.61	90.76	EcVGDB	EC55989_3315 - gi:218696615 hypothetical protein - class_T6SS
780331	780331_contig00041	14334	15657	-	EC55989_3315	95.61	90.76	EcVGDB	EC55989_3315 - gi:218696615 hypothetical protein - class_T6SS
783535	783535_contig00038	1862	3185	-	EC55989_3315	95.61	90.69	EcVGDB	EC55989_3315 - gi:218696615 hypothetical protein - class_T6SS
792769	792769_contig00005	46270	47593	+	EC55989_3315	95.61	90.76	EcVGDB	EC55989_3315 - gi:218696615 hypothetical protein - class_T6SS
792873	792873_contig00015	62543	63866	-	EC55989_3315	95.61	90.76	EcVGDB	EC55989_3315 - gi:218696615 hypothetical protein - class_T6SS
793675	793675_contig00073	19265	20588	+	EC55989_3315	95.61	90.76	EcVGDB	EC55989_3315 - gi:218696615 hypothetical protein - class_T6SS
794217	794217_contig00062	45643	46966	+	EC55989_3315	95.61	90.76	EcVGDB	EC55989_3315 - gi:218696615 hypothetical protein - class_T6SS
794371	794371_contig00079	128	1451	-	EC55989_3315	95.61	90.76	EcVGDB	EC55989_3315 - gi:218696615 hypothetical protein - class_T6SS
807698	807698_contig00045	2355	3678	+	EC55989_3315	95.61	90.76	EcVGDB	EC55989_3315 - gi:218696615 hypothetical protein - class_T6SS
807736	807736_contig00005	4358	5681	+	EC55989_3315	95.61	90.69	EcVGDB	EC55989_3315 - gi:218696615 hypothetical protein - class_T6SS
807794	807794_contig00039	5384	6707	-	EC55989_3315	95.61	90.76	EcVGDB	EC55989_3315 - gi:218696615 hypothetical protein - class_T6SS
822894	822894_contig00090	5255	6578	-	EC55989_3315	95.61	90.76	EcVGDB	EC55989_3315 - gi:218696615 hypothetical protein - class_T6SS
824270	824270_contig00005	4358	5681	+	EC55989_3315	95.61	90.69	EcVGDB	EC55989_3315 - gi:218696615 hypothetical protein - class_T6SS
836930	836930_contig00061	321	1644	+	EC55989_3315	95.61	90.76	EcVGDB	EC55989_3315 - gi:218696615 hypothetical protein - class_T6SS
836972	836972_contig00067	27655	28978	+	EC55989_3315	95.61	90.76	EcVGDB	EC55989_3315 - gi:218696615 hypothetical protein - class_T6SS
838760	838760_contig00013	41621	42944	+	EC55989_3315	95.61	90.69	EcVGDB	EC55989_3315 - gi:218696615 hypothetical protein - class_T6SS
839088	839088_contig00032	1733	3056	-	EC55989_3315	95.61	90.69	EcVGDB	EC55989_3315 - gi:218696615 hypothetical protein - class_T6SS
698730	698730_contig00009	66191	66969	-	espY1	99.47	90.42	EcVGDB	espY1 - gi:15799741 Type III secretion system effector - class_T3SS
750301	750301_contig00012	66211	66989	-	espY1	99.47	90.42	EcVGDB	espY1 - gi:15799741 Type III secretion system effector - class_T3SS
767037	767037_contig00005	237672	238450	+	espY1	99.47	90.42	EcVGDB	espY1 - gi:15799741 Type III secretion system effector - class_T3SS
837716	837716_contig00006	251484	252262	+	espY1	99.47	90.42	EcVGDB	espY1 - gi:15799741 Type III secretion system effector - class_T3SS
697630	697630_contig00046	43043	44246	-	hofq	97.18	95.24	EcVGDB	hofq - SPG000051 DNA uptake porin HofQ - class_Other
697996	697996_contig00033	42944	44147	-	hofq	97.18	95.24	EcVGDB	hofq - SPG000051 DNA uptake porin HofQ - class_Other
792961	792961_contig00067	14296	15618	-	EC55989_3315	95.54	90.76	EcVGDB	EC55989_3315 - gi:218696615 hypothetical protein - class_T6SS
734861	734861_contig00078	31735	35268	-	aatA	100	97.06	EcVGDB	aatA - gi:157418179 outer membrane protein - class_Adhesion_invasion
749397	749397_contig00061	18489	21290	-	clpV	98.73	95.7	EcVGDB	clpV - gi:260866365 type VI secretion ATPase ClpV1 family - class_T6SS
758749	758749_contig00071	14160	16961	+	clpV	98.73	95.7	EcVGDB	clpV - gi:260866365 type VI secretion ATPase ClpV1 family - class_T6SS
781999	781999_contig00024	43231	49374	+	irp2	100	98.53	EcVGDB	irp2 - gi:110642113 yersiniabactin (Ybt) siderophore system yersiniabactin biosynthetic protein - class_Iron_uptake
838794	838794_contig00029	17898	21614	+	ehaC	99.04	93.9	EcVGDB	ehaC - Z3487 GeneID: 958126 adhesin - class_Autotransporter_T5SS
697454	697454_contig00024	170992	173943	-	upaC/ehaB	98.8	95.18	EcVGDB	upaC/ehaB - VFG045825 autotransporter protein UpaC - class_Autotransporter_T5SS
698798	698798_contig00026	15745	18696	-	upaC/ehaB	98.8	95.15	EcVGDB	upaC/ehaB - VFG045825 autotransporter protein UpaC - class_Autotransporter_T5SS
699008	699008_contig00020	30865	33816	+	upaC/ehaB	98.8	95.48	EcVGDB	upaC/ehaB - VFG045825 autotransporter protein UpaC - class_Autotransporter_T5SS
705053	705053_contig00011	13509	16460	+	upaC/ehaB	98.8	95.48	EcVGDB	upaC/ehaB - VFG045825 autotransporter protein UpaC - class_Autotransporter_T5SS
709357	709357_contig00020	11253	14204	+	upaC/ehaB	98.8	95.48	EcVGDB	upaC/ehaB - VFG045825 autotransporter protein UpaC - class_Autotransporter_T5SS
709655	709655_contig00019	93039	95990	+	upaC/ehaB	98.8	95.18	EcVGDB	upaC/ehaB - VFG045825 autotransporter protein UpaC - class_Autotransporter_T5SS
750511	750511_contig00002	30636	33587	+	upaC/ehaB	98.8	95.31	EcVGDB	upaC/ehaB - VFG045825 autotransporter protein UpaC - class_Autotransporter_T5SS
758207	758207_contig00026	5707	8658	+	upaC/ehaB	98.8	95.18	EcVGDB	upaC/ehaB - VFG045825 autotransporter protein UpaC - class_Autotransporter_T5SS
758425	758425_contig00020	166228	169179	-	upaC/ehaB	98.8	95.11	EcVGDB	upaC/ehaB - VFG045825 autotransporter protein UpaC - class_Autotransporter_T5SS
758941	758941_contig00021	126800	129751	+	upaC/ehaB	98.8	95.18	EcVGDB	upaC/ehaB - VFG045825 autotransporter protein UpaC - class_Autotransporter_T5SS
767819	767819_contig00013	40683	43634	-	upaC/ehaB	98.8	95.85	EcVGDB	upaC/ehaB - VFG045825 autotransporter protein UpaC - class_Autotransporter_T5SS
767835	767835_contig00017	305281	308232	-	upaC/ehaB	98.8	95.45	EcVGDB	upaC/ehaB - VFG045825 autotransporter protein UpaC - class_Autotransporter_T5SS
768049	768049_contig00015	146325	149276	+	upaC/ehaB	98.8	95.85	EcVGDB	upaC/ehaB - VFG045825 autotransporter protein UpaC - class_Autotransporter_T5SS
793415	793415_contig00010	126634	129585	+	upaC/ehaB	98.8	95.11	EcVGDB	upaC/ehaB - VFG045825 autotransporter protein UpaC - class_Autotransporter_T5SS
793819	793819_contig00027	304528	307479	-	upaC/ehaB	98.8	95.42	EcVGDB	upaC/ehaB - VFG045825 autotransporter protein UpaC - class_Autotransporter_T5SS
794603	794603_contig00012	13383	16334	+	upaC/ehaB	98.8	95.55	EcVGDB	upaC/ehaB - VFG045825 autotransporter protein UpaC - class_Autotransporter_T5SS
805720	805720_contig00014	143987	146938	+	upaC/ehaB	98.8	95.85	EcVGDB	upaC/ehaB - VFG045825 autotransporter protein UpaC - class_Autotransporter_T5SS
806548	806548_contig00011	305027	307978	-	upaC/ehaB	98.8	95.48	EcVGDB	upaC/ehaB - VFG045825 autotransporter protein UpaC - class_Autotransporter_T5SS
821736	821736_contig00018	40685	43636	-	upaC/ehaB	98.8	95.85	EcVGDB	upaC/ehaB - VFG045825 autotransporter protein UpaC - class_Autotransporter_T5SS
822600	822600_contig00008	167091	170042	-	upaC/ehaB	98.8	95.48	EcVGDB	upaC/ehaB - VFG045825 autotransporter protein UpaC - class_Autotransporter_T5SS
824422	824422_contig00015	165239	168190	-	upaC/ehaB	98.8	95.18	EcVGDB	upaC/ehaB - VFG045825 autotransporter protein UpaC - class_Autotransporter_T5SS
838808	838808_contig00037	30591	33542	+	upaC/ehaB	98.8	95.85	EcVGDB	upaC/ehaB - VFG045825 autotransporter protein UpaC - class_Autotransporter_T5SS
709009	709009_contig00001	95245	98961	+	ehaC	99.04	94.59	EcVGDB	ehaC - Z3487 GeneID: 958126 adhesin - class_Autotransporter_T5SS
758723	758723_contig00002	169274	172990	+	ehaC	99.04	94.43	EcVGDB	ehaC - Z3487 GeneID: 958126 adhesin - class_Autotransporter_T5SS
838210	838210_contig00031	69	3785	-	ehaC	99.04	94.75	EcVGDB	ehaC - Z3487 GeneID: 958126 adhesin - class_Autotransporter_T5SS
697518	697518_contig00032	130739	133717	-	ehaB	99.9	95.91	EcVGDB	ehaB - gi:222155165 outer membrane autotransporter putative flagellin-like structural protein - class_Autotransporter_T5SS
697824	697824_contig00022	13540	16518	+	ehaB	99.9	95.81	EcVGDB	ehaB - gi:222155165 outer membrane autotransporter putative flagellin-like structural protein - class_Autotransporter_T5SS
698310	698310_contig00029	130687	133665	-	ehaB	99.9	95.91	EcVGDB	ehaB - gi:222155165 outer membrane autotransporter putative flagellin-like structural protein - class_Autotransporter_T5SS
698562	698562_contig00017	34084	37062	-	ehaB	99.9	95.91	EcVGDB	ehaB - gi:222155165 outer membrane autotransporter putative flagellin-like structural protein - class_Autotransporter_T5SS
698692	698692_contig00030	989	3967	+	ehaB	99.9	95.91	EcVGDB	ehaB - gi:222155165 outer membrane autotransporter putative flagellin-like structural protein - class_Autotransporter_T5SS
708991	708991_contig00014	113981	116959	-	ehaB	99.9	95.84	EcVGDB	ehaB - gi:222155165 outer membrane autotransporter putative flagellin-like structural protein - class_Autotransporter_T5SS
709017	709017_contig00009	160910	163888	-	ehaB	99.9	95.84	EcVGDB	ehaB - gi:222155165 outer membrane autotransporter putative flagellin-like structural protein - class_Autotransporter_T5SS
709349	709349_contig00014	11540	14518	+	ehaB	99.9	95.91	EcVGDB	ehaB - gi:222155165 outer membrane autotransporter putative flagellin-like structural protein - class_Autotransporter_T5SS
709953	709953_contig00030	33444	36422	+	ehaB	99.9	95.91	EcVGDB	ehaB - gi:222155165 outer membrane autotransporter putative flagellin-like structural protein - class_Autotransporter_T5SS
757841	757841_contig00028	130956	133934	-	ehaB	99.9	95.91	EcVGDB	ehaB - gi:222155165 outer membrane autotransporter putative flagellin-like structural protein - class_Autotransporter_T5SS
757997	757997_contig00018	5718	8696	+	ehaB	99.9	95.81	EcVGDB	ehaB - gi:222155165 outer membrane autotransporter putative flagellin-like structural protein - class_Autotransporter_T5SS
758475	758475_contig00015	85856	88834	-	ehaB	99.9	95.81	EcVGDB	ehaB - gi:222155165 outer membrane autotransporter putative flagellin-like structural protein - class_Autotransporter_T5SS
758723	758723_contig00011	107979	110957	+	ehaB	99.9	95.57	EcVGDB	ehaB - gi:222155165 outer membrane autotransporter putative flagellin-like structural protein - class_Autotransporter_T5SS
767327	767327_contig00029	169413	172391	-	ehaB	99.9	95.84	EcVGDB	ehaB - gi:222155165 outer membrane autotransporter putative flagellin-like structural protein - class_Autotransporter_T5SS
767385	767385_contig00021	27189	30167	+	ehaB	99.9	95.91	EcVGDB	ehaB - gi:222155165 outer membrane autotransporter putative flagellin-like structural protein - class_Autotransporter_T5SS
768007	768007_contig00010	181736	184714	+	ehaB	99.9	95.71	EcVGDB	ehaB - gi:222155165 outer membrane autotransporter putative flagellin-like structural protein - class_Autotransporter_T5SS
768073	768073_contig00032	169420	172398	-	ehaB	99.9	95.84	EcVGDB	ehaB - gi:222155165 outer membrane autotransporter putative flagellin-like structural protein - class_Autotransporter_T5SS
768111	768111_contig00052	33353	36331	+	ehaB	99.9	95.57	EcVGDB	ehaB - gi:222155165 outer membrane autotransporter putative flagellin-like structural protein - class_Autotransporter_T5SS
772635	772635_contig00008	305240	308218	-	ehaB	99.9	95.71	EcVGDB	ehaB - gi:222155165 outer membrane autotransporter putative flagellin-like structural protein - class_Autotransporter_T5SS
772829	772829_contig00029	7242	10220	+	ehaB	99.9	95.84	EcVGDB	ehaB - gi:222155165 outer membrane autotransporter putative flagellin-like structural protein - class_Autotransporter_T5SS
781511	781511_contig00007	169312	172290	-	ehaB	99.9	95.84	EcVGDB	ehaB - gi:222155165 outer membrane autotransporter putative flagellin-like structural protein - class_Autotransporter_T5SS
782007	782007_contig00019	181735	184713	+	ehaB	99.9	95.71	EcVGDB	ehaB - gi:222155165 outer membrane autotransporter putative flagellin-like structural protein - class_Autotransporter_T5SS
782137	782137_contig00029	13599	16577	+	ehaB	99.9	95.88	EcVGDB	ehaB - gi:222155165 outer membrane autotransporter putative flagellin-like structural protein - class_Autotransporter_T5SS
793683	793683_contig00026	169412	172390	-	ehaB	99.9	95.84	EcVGDB	ehaB - gi:222155165 outer membrane autotransporter putative flagellin-like structural protein - class_Autotransporter_T5SS
794161	794161_contig00101	7637	10615	-	ehaB	99.9	95.81	EcVGDB	ehaB - gi:222155165 outer membrane autotransporter putative flagellin-like structural protein - class_Autotransporter_T5SS
794427	794427_contig00027	7240	10218	+	ehaB	99.9	95.84	EcVGDB	ehaB - gi:222155165 outer membrane autotransporter putative flagellin-like structural protein - class_Autotransporter_T5SS
794485	794485_contig00013	21315	24293	+	ehaB	99.9	95.88	EcVGDB	ehaB - gi:222155165 outer membrane autotransporter putative flagellin-like structural protein - class_Autotransporter_T5SS
805502	805502_contig00005	133182	136160	-	ehaB	99.9	95.57	EcVGDB	ehaB - gi:222155165 outer membrane autotransporter putative flagellin-like structural protein - class_Autotransporter_T5SS
806782	806782_contig00050	43685	46580	-	ehaB	97.08	95.65	EcVGDB	ehaB - gi:222155165 outer membrane autotransporter putative flagellin-like structural protein - class_Autotransporter_T5SS
807736	807736_contig00014	32643	35621	+	ehaB	99.9	95.91	EcVGDB	ehaB - gi:222155165 outer membrane autotransporter putative flagellin-like structural protein - class_Autotransporter_T5SS
822070	822070_contig00022	130738	133716	-	ehaB	99.9	95.91	EcVGDB	ehaB - gi:222155165 outer membrane autotransporter putative flagellin-like structural protein - class_Autotransporter_T5SS
822440	822440_contig00012	69532	72510	+	ehaB	99.9	95.81	EcVGDB	ehaB - gi:222155165 outer membrane autotransporter putative flagellin-like structural protein - class_Autotransporter_T5SS
822482	822482_contig00025	32650	35628	+	ehaB	99.9	95.91	EcVGDB	ehaB - gi:222155165 outer membrane autotransporter putative flagellin-like structural protein - class_Autotransporter_T5SS
822538	822538_contig00009	128641	131619	-	ehaB	99.9	95.91	EcVGDB	ehaB - gi:222155165 outer membrane autotransporter putative flagellin-like structural protein - class_Autotransporter_T5SS
822924	822924_contig00014	129858	132836	+	ehaB	99.9	95.81	EcVGDB	ehaB - gi:222155165 outer membrane autotransporter putative flagellin-like structural protein - class_Autotransporter_T5SS
824254	824254_contig00008	159379	162357	+	ehaB	99.9	95.84	EcVGDB	ehaB - gi:222155165 outer membrane autotransporter putative flagellin-like structural protein - class_Autotransporter_T5SS
824270	824270_contig00020	32642	35620	+	ehaB	99.9	95.91	EcVGDB	ehaB - gi:222155165 outer membrane autotransporter putative flagellin-like structural protein - class_Autotransporter_T5SS
837724	837724_contig00012	131976	134954	-	ehaB	99.9	95.88	EcVGDB	ehaB - gi:222155165 outer membrane autotransporter putative flagellin-like structural protein - class_Autotransporter_T5SS
838210	838210_contig00032	79542	82520	+	ehaB	99.9	95.88	EcVGDB	ehaB - gi:222155165 outer membrane autotransporter putative flagellin-like structural protein - class_Autotransporter_T5SS
838446	838446_contig00024	130956	133934	-	ehaB	99.9	95.91	EcVGDB	ehaB - gi:222155165 outer membrane autotransporter putative flagellin-like structural protein - class_Autotransporter_T5SS
697500	697500_contig00018	139758	142736	-	ehaB	99.9	97.55	EcVGDB	ehaB - gi:222155165 outer membrane autotransporter putative flagellin-like structural protein - class_Autotransporter_T5SS
697568	697568_contig00010	6894	9872	+	ehaB	99.9	97.55	EcVGDB	ehaB - gi:222155165 outer membrane autotransporter putative flagellin-like structural protein - class_Autotransporter_T5SS
697648	697648_contig00003	261461	264439	-	ehaB	99.9	97.52	EcVGDB	ehaB - gi:222155165 outer membrane autotransporter putative flagellin-like structural protein - class_Autotransporter_T5SS
697752	697752_contig00010	14636	17614	-	ehaB	99.9	97.59	EcVGDB	ehaB - gi:222155165 outer membrane autotransporter putative flagellin-like structural protein - class_Autotransporter_T5SS
697760	697760_contig00010	6894	9872	+	ehaB	99.9	97.59	EcVGDB	ehaB - gi:222155165 outer membrane autotransporter putative flagellin-like structural protein - class_Autotransporter_T5SS
697840	697840_contig00024	160170	163148	-	ehaB	99.9	97.59	EcVGDB	ehaB - gi:222155165 outer membrane autotransporter putative flagellin-like structural protein - class_Autotransporter_T5SS
697890	697890_contig00021	6894	9872	+	ehaB	99.9	97.55	EcVGDB	ehaB - gi:222155165 outer membrane autotransporter putative flagellin-like structural protein - class_Autotransporter_T5SS
698150	698150_contig00006	200977	203955	-	ehaB	99.9	97.59	EcVGDB	ehaB - gi:222155165 outer membrane autotransporter putative flagellin-like structural protein - class_Autotransporter_T5SS
698302	698302_contig00004	261432	264410	-	ehaB	99.9	97.48	EcVGDB	ehaB - gi:222155165 outer membrane autotransporter putative flagellin-like structural protein - class_Autotransporter_T5SS
698344	698344_contig00006	6894	9872	+	ehaB	99.9	97.59	EcVGDB	ehaB - gi:222155165 outer membrane autotransporter putative flagellin-like structural protein - class_Autotransporter_T5SS
708917	708917_contig00004	6894	9872	+	ehaB	99.9	97.52	EcVGDB	ehaB - gi:222155165 outer membrane autotransporter putative flagellin-like structural protein - class_Autotransporter_T5SS
708925	708925_contig00006	6894	9872	+	ehaB	99.9	97.55	EcVGDB	ehaB - gi:222155165 outer membrane autotransporter putative flagellin-like structural protein - class_Autotransporter_T5SS
708941	708941_contig00024	6894	9872	+	ehaB	99.9	97.59	EcVGDB	ehaB - gi:222155165 outer membrane autotransporter putative flagellin-like structural protein - class_Autotransporter_T5SS
709201	709201_contig00005	6894	9872	+	ehaB	99.9	97.55	EcVGDB	ehaB - gi:222155165 outer membrane autotransporter putative flagellin-like structural protein - class_Autotransporter_T5SS
709399	709399_contig00006	6894	9872	+	ehaB	99.9	97.59	EcVGDB	ehaB - gi:222155165 outer membrane autotransporter putative flagellin-like structural protein - class_Autotransporter_T5SS
709671	709671_contig00004	315912	318890	-	ehaB	99.9	97.55	EcVGDB	ehaB - gi:222155165 outer membrane autotransporter putative flagellin-like structural protein - class_Autotransporter_T5SS
709987	709987_contig00007	6894	9872	+	ehaB	99.9	97.55	EcVGDB	ehaB - gi:222155165 outer membrane autotransporter putative flagellin-like structural protein - class_Autotransporter_T5SS
710273	710273_contig00002	6894	9872	+	ehaB	99.9	97.55	EcVGDB	ehaB - gi:222155165 outer membrane autotransporter putative flagellin-like structural protein - class_Autotransporter_T5SS
710353	710353_contig00005	6894	9872	+	ehaB	99.9	97.59	EcVGDB	ehaB - gi:222155165 outer membrane autotransporter putative flagellin-like structural protein - class_Autotransporter_T5SS
710483	710483_contig00003	350981	353959	-	ehaB	99.9	97.59	EcVGDB	ehaB - gi:222155165 outer membrane autotransporter putative flagellin-like structural protein - class_Autotransporter_T5SS
734547	734547_contig00004	6894	9872	+	ehaB	99.9	97.55	EcVGDB	ehaB - gi:222155165 outer membrane autotransporter putative flagellin-like structural protein - class_Autotransporter_T5SS
734571	734571_contig00005	6894	9872	+	ehaB	99.9	97.55	EcVGDB	ehaB - gi:222155165 outer membrane autotransporter putative flagellin-like structural protein - class_Autotransporter_T5SS
734837	734837_contig00012	6894	9872	+	ehaB	99.9	97.55	EcVGDB	ehaB - gi:222155165 outer membrane autotransporter putative flagellin-like structural protein - class_Autotransporter_T5SS
735083	735083_contig00006	6354	9332	+	ehaB	99.9	97.59	EcVGDB	ehaB - gi:222155165 outer membrane autotransporter putative flagellin-like structural protein - class_Autotransporter_T5SS
735121	735121_contig00003	6894	9872	+	ehaB	99.9	97.55	EcVGDB	ehaB - gi:222155165 outer membrane autotransporter putative flagellin-like structural protein - class_Autotransporter_T5SS
735251	735251_contig00001	6354	9332	+	ehaB	99.9	97.55	EcVGDB	ehaB - gi:222155165 outer membrane autotransporter putative flagellin-like structural protein - class_Autotransporter_T5SS
735403	735403_contig00012	6894	9872	+	ehaB	99.9	97.55	EcVGDB	ehaB - gi:222155165 outer membrane autotransporter putative flagellin-like structural protein - class_Autotransporter_T5SS
735663	735663_contig00008	6354	9332	+	ehaB	99.9	97.59	EcVGDB	ehaB - gi:222155165 outer membrane autotransporter putative flagellin-like structural protein - class_Autotransporter_T5SS
735743	735743_contig00011	6894	9872	+	ehaB	99.9	97.59	EcVGDB	ehaB - gi:222155165 outer membrane autotransporter putative flagellin-like structural protein - class_Autotransporter_T5SS
735873	735873_contig00002	315791	318769	-	ehaB	99.9	97.55	EcVGDB	ehaB - gi:222155165 outer membrane autotransporter putative flagellin-like structural protein - class_Autotransporter_T5SS
736003	736003_contig00005	6894	9872	+	ehaB	99.9	97.59	EcVGDB	ehaB - gi:222155165 outer membrane autotransporter putative flagellin-like structural protein - class_Autotransporter_T5SS
747899	747899_contig00025	72475	75453	-	ehaB	99.9	97.55	EcVGDB	ehaB - gi:222155165 outer membrane autotransporter putative flagellin-like structural protein - class_Autotransporter_T5SS
749153	749153_contig00011	6894	9872	+	ehaB	99.9	97.59	EcVGDB	ehaB - gi:222155165 outer membrane autotransporter putative flagellin-like structural protein - class_Autotransporter_T5SS
749419	749419_contig00028	160635	163613	-	ehaB	99.9	97.59	EcVGDB	ehaB - gi:222155165 outer membrane autotransporter putative flagellin-like structural protein - class_Autotransporter_T5SS
749637	749637_contig00021	160170	163148	-	ehaB	99.9	97.59	EcVGDB	ehaB - gi:222155165 outer membrane autotransporter putative flagellin-like structural protein - class_Autotransporter_T5SS
749791	749791_contig00008	6894	9872	+	ehaB	99.9	97.55	EcVGDB	ehaB - gi:222155165 outer membrane autotransporter putative flagellin-like structural protein - class_Autotransporter_T5SS
749847	749847_contig00005	6894	9872	+	ehaB	99.9	97.55	EcVGDB	ehaB - gi:222155165 outer membrane autotransporter putative flagellin-like structural protein - class_Autotransporter_T5SS
757891	757891_contig00004	6894	9872	+	ehaB	99.9	97.59	EcVGDB	ehaB - gi:222155165 outer membrane autotransporter putative flagellin-like structural protein - class_Autotransporter_T5SS
757963	757963_contig00011	6894	9872	+	ehaB	99.9	97.55	EcVGDB	ehaB - gi:222155165 outer membrane autotransporter putative flagellin-like structural protein - class_Autotransporter_T5SS
758193	758193_contig00024	6894	9872	+	ehaB	99.9	97.59	EcVGDB	ehaB - gi:222155165 outer membrane autotransporter putative flagellin-like structural protein - class_Autotransporter_T5SS
758491	758491_contig00004	6894	9872	+	ehaB	99.9	97.55	EcVGDB	ehaB - gi:222155165 outer membrane autotransporter putative flagellin-like structural protein - class_Autotransporter_T5SS
758887	758887_contig00004	261464	264442	-	ehaB	99.9	97.59	EcVGDB	ehaB - gi:222155165 outer membrane autotransporter putative flagellin-like structural protein - class_Autotransporter_T5SS
758959	758959_contig00006	6894	9872	+	ehaB	99.9	97.55	EcVGDB	ehaB - gi:222155165 outer membrane autotransporter putative flagellin-like structural protein - class_Autotransporter_T5SS
758975	758975_contig00008	6894	9872	+	ehaB	99.9	97.55	EcVGDB	ehaB - gi:222155165 outer membrane autotransporter putative flagellin-like structural protein - class_Autotransporter_T5SS
767351	767351_contig00004	6894	9872	+	ehaB	99.9	97.55	EcVGDB	ehaB - gi:222155165 outer membrane autotransporter putative flagellin-like structural protein - class_Autotransporter_T5SS
767393	767393_contig00004	315912	318890	-	ehaB	99.9	97.59	EcVGDB	ehaB - gi:222155165 outer membrane autotransporter putative flagellin-like structural protein - class_Autotransporter_T5SS
767579	767579_contig00003	6894	9872	+	ehaB	99.9	97.55	EcVGDB	ehaB - gi:222155165 outer membrane autotransporter putative flagellin-like structural protein - class_Autotransporter_T5SS
772353	772353_contig00003	176735	179713	-	ehaB	99.9	97.59	EcVGDB	ehaB - gi:222155165 outer membrane autotransporter putative flagellin-like structural protein - class_Autotransporter_T5SS
772483	772483_contig00009	315913	318891	-	ehaB	99.9	97.59	EcVGDB	ehaB - gi:222155165 outer membrane autotransporter putative flagellin-like structural protein - class_Autotransporter_T5SS
772505	772505_contig00004	315911	318889	-	ehaB	99.9	97.55	EcVGDB	ehaB - gi:222155165 outer membrane autotransporter putative flagellin-like structural protein - class_Autotransporter_T5SS
780277	780277_contig00009	315913	318891	-	ehaB	99.9	97.59	EcVGDB	ehaB - gi:222155165 outer membrane autotransporter putative flagellin-like structural protein - class_Autotransporter_T5SS
781221	781221_contig00006	315910	318888	-	ehaB	99.9	97.55	EcVGDB	ehaB - gi:222155165 outer membrane autotransporter putative flagellin-like structural protein - class_Autotransporter_T5SS
781377	781377_contig00008	315911	318889	-	ehaB	99.9	97.55	EcVGDB	ehaB - gi:222155165 outer membrane autotransporter putative flagellin-like structural protein - class_Autotransporter_T5SS
781385	781385_contig00004	6894	9872	+	ehaB	99.9	97.55	EcVGDB	ehaB - gi:222155165 outer membrane autotransporter putative flagellin-like structural protein - class_Autotransporter_T5SS
781545	781545_contig00015	315913	318891	-	ehaB	99.9	97.59	EcVGDB	ehaB - gi:222155165 outer membrane autotransporter putative flagellin-like structural protein - class_Autotransporter_T5SS
781721	781721_contig00015	91818	94796	-	ehaB	99.9	97.59	EcVGDB	ehaB - gi:222155165 outer membrane autotransporter putative flagellin-like structural protein - class_Autotransporter_T5SS
781973	781973_contig00004	6894	9872	+	ehaB	99.9	97.59	EcVGDB	ehaB - gi:222155165 outer membrane autotransporter putative flagellin-like structural protein - class_Autotransporter_T5SS
782217	782217_contig00005	629744	632722	-	ehaB	99.9	97.55	EcVGDB	ehaB - gi:222155165 outer membrane autotransporter putative flagellin-like structural protein - class_Autotransporter_T5SS
792911	792911_contig00012	282817	285795	-	ehaB	99.9	97.55	EcVGDB	ehaB - gi:222155165 outer membrane autotransporter putative flagellin-like structural protein - class_Autotransporter_T5SS
793545	793545_contig00004	6894	9872	+	ehaB	99.9	97.55	EcVGDB	ehaB - gi:222155165 outer membrane autotransporter putative flagellin-like structural protein - class_Autotransporter_T5SS
793609	793609_contig00033	6894	9872	+	ehaB	99.9	97.55	EcVGDB	ehaB - gi:222155165 outer membrane autotransporter putative flagellin-like structural protein - class_Autotransporter_T5SS
794611	794611_contig00019	315910	318888	-	ehaB	99.9	97.55	EcVGDB	ehaB - gi:222155165 outer membrane autotransporter putative flagellin-like structural protein - class_Autotransporter_T5SS
805690	805690_contig00048	160811	163789	-	ehaB	99.9	97.55	EcVGDB	ehaB - gi:222155165 outer membrane autotransporter putative flagellin-like structural protein - class_Autotransporter_T5SS
807606	807606_contig00012	6894	9872	+	ehaB	99.9	97.55	EcVGDB	ehaB - gi:222155165 outer membrane autotransporter putative flagellin-like structural protein - class_Autotransporter_T5SS
821794	821794_contig00004	6894	9872	+	ehaB	99.9	97.59	EcVGDB	ehaB - gi:222155165 outer membrane autotransporter putative flagellin-like structural protein - class_Autotransporter_T5SS
821912	821912_contig00004	6896	9874	+	ehaB	99.9	97.59	EcVGDB	ehaB - gi:222155165 outer membrane autotransporter putative flagellin-like structural protein - class_Autotransporter_T5SS
821954	821954_contig00003	6894	9872	+	ehaB	99.9	97.55	EcVGDB	ehaB - gi:222155165 outer membrane autotransporter putative flagellin-like structural protein - class_Autotransporter_T5SS
822118	822118_contig00005	6894	9872	+	ehaB	99.9	97.59	EcVGDB	ehaB - gi:222155165 outer membrane autotransporter putative flagellin-like structural protein - class_Autotransporter_T5SS
822668	822668_contig00004	299013	301991	-	ehaB	99.9	97.55	EcVGDB	ehaB - gi:222155165 outer membrane autotransporter putative flagellin-like structural protein - class_Autotransporter_T5SS
838018	838018_contig00018	6894	9872	+	ehaB	99.9	97.55	EcVGDB	ehaB - gi:222155165 outer membrane autotransporter putative flagellin-like structural protein - class_Autotransporter_T5SS
838438	838438_contig00014	6894	9872	+	ehaB	99.9	97.59	EcVGDB	ehaB - gi:222155165 outer membrane autotransporter putative flagellin-like structural protein - class_Autotransporter_T5SS
839142	839142_contig00003	6894	9872	+	ehaB	99.9	97.55	EcVGDB	ehaB - gi:222155165 outer membrane autotransporter putative flagellin-like structural protein - class_Autotransporter_T5SS
697664	697664_contig00011	279221	282200	-	ehaB	99.9	97.55	EcVGDB	ehaB - gi:222155165 outer membrane autotransporter putative flagellin-like structural protein - class_Autotransporter_T5SS
698264	698264_contig00038	6856	9835	+	ehaB	99.9	97.55	EcVGDB	ehaB - gi:222155165 outer membrane autotransporter putative flagellin-like structural protein - class_Autotransporter_T5SS
709251	709251_contig00013	265117	268096	-	ehaB	99.9	97.55	EcVGDB	ehaB - gi:222155165 outer membrane autotransporter putative flagellin-like structural protein - class_Autotransporter_T5SS
709411	709411_contig00035	6856	9835	+	ehaB	99.9	97.55	EcVGDB	ehaB - gi:222155165 outer membrane autotransporter putative flagellin-like structural protein - class_Autotransporter_T5SS
750289	750289_contig00029	133530	136509	-	ehaB	99.9	97.52	EcVGDB	ehaB - gi:222155165 outer membrane autotransporter putative flagellin-like structural protein - class_Autotransporter_T5SS
758127	758127_contig00002	6856	9835	+	ehaB	99.9	97.55	EcVGDB	ehaB - gi:222155165 outer membrane autotransporter putative flagellin-like structural protein - class_Autotransporter_T5SS
758215	758215_contig00034	6855	9834	+	ehaB	99.9	97.55	EcVGDB	ehaB - gi:222155165 outer membrane autotransporter putative flagellin-like structural protein - class_Autotransporter_T5SS
758707	758707_contig00027	58815	61794	-	ehaB	99.9	97.55	EcVGDB	ehaB - gi:222155165 outer membrane autotransporter putative flagellin-like structural protein - class_Autotransporter_T5SS
758861	758861_contig00009	337639	340618	-	ehaB	99.9	97.55	EcVGDB	ehaB - gi:222155165 outer membrane autotransporter putative flagellin-like structural protein - class_Autotransporter_T5SS
767981	767981_contig00013	133760	136739	-	ehaB	99.9	97.55	EcVGDB	ehaB - gi:222155165 outer membrane autotransporter putative flagellin-like structural protein - class_Autotransporter_T5SS
768195	768195_contig00005	6856	9835	+	ehaB	99.9	97.55	EcVGDB	ehaB - gi:222155165 outer membrane autotransporter putative flagellin-like structural protein - class_Autotransporter_T5SS
768259	768259_contig00027	6855	9834	+	ehaB	99.9	97.55	EcVGDB	ehaB - gi:222155165 outer membrane autotransporter putative flagellin-like structural protein - class_Autotransporter_T5SS
772715	772715_contig00008	6856	9835	+	ehaB	99.9	97.52	EcVGDB	ehaB - gi:222155165 outer membrane autotransporter putative flagellin-like structural protein - class_Autotransporter_T5SS
781449	781449_contig00028	6855	9834	+	ehaB	99.9	97.55	EcVGDB	ehaB - gi:222155165 outer membrane autotransporter putative flagellin-like structural protein - class_Autotransporter_T5SS
782209	782209_contig00029	133530	136509	-	ehaB	99.9	97.55	EcVGDB	ehaB - gi:222155165 outer membrane autotransporter putative flagellin-like structural protein - class_Autotransporter_T5SS
793625	793625_contig00028	133530	136509	-	ehaB	99.9	97.55	EcVGDB	ehaB - gi:222155165 outer membrane autotransporter putative flagellin-like structural protein - class_Autotransporter_T5SS
793721	793721_contig00001	6855	9834	+	ehaB	99.9	97.55	EcVGDB	ehaB - gi:222155165 outer membrane autotransporter putative flagellin-like structural protein - class_Autotransporter_T5SS
794397	794397_contig00010	6855	9834	+	ehaB	99.9	97.55	EcVGDB	ehaB - gi:222155165 outer membrane autotransporter putative flagellin-like structural protein - class_Autotransporter_T5SS
805204	805204_contig00010	338235	341214	-	ehaB	99.9	97.55	EcVGDB	ehaB - gi:222155165 outer membrane autotransporter putative flagellin-like structural protein - class_Autotransporter_T5SS
805376	805376_contig00005	6856	9835	+	ehaB	99.9	97.55	EcVGDB	ehaB - gi:222155165 outer membrane autotransporter putative flagellin-like structural protein - class_Autotransporter_T5SS
805850	805850_contig00024	121600	124579	-	ehaB	99.9	97.55	EcVGDB	ehaB - gi:222155165 outer membrane autotransporter putative flagellin-like structural protein - class_Autotransporter_T5SS
805906	805906_contig00006	133631	136610	-	ehaB	99.9	97.55	EcVGDB	ehaB - gi:222155165 outer membrane autotransporter putative flagellin-like structural protein - class_Autotransporter_T5SS
806442	806442_contig00010	133836	136815	-	ehaB	99.9	97.55	EcVGDB	ehaB - gi:222155165 outer membrane autotransporter putative flagellin-like structural protein - class_Autotransporter_T5SS
838500	838500_contig00012	133760	136739	-	ehaB	99.9	97.55	EcVGDB	ehaB - gi:222155165 outer membrane autotransporter putative flagellin-like structural protein - class_Autotransporter_T5SS
838680	838680_contig00008	6855	9834	+	ehaB	99.9	97.55	EcVGDB	ehaB - gi:222155165 outer membrane autotransporter putative flagellin-like structural protein - class_Autotransporter_T5SS
749443	749443_contig00066	527	2981	-	pixC	94.39	91.14	EcVGDB	pixC - gi:30524679 PixC fimbriae usher protein - class_CU_fimbriae
793893	793893_contig00036	37367	41917	+	ehaD	99.19	94.14	EcVGDB	ehaD - Z3948 GeneID: 959506 ABC transporter ATP-binding protein - class_Autotransporter_T5SS
697656	697656_contig00025	3048	6760	+	ehaC	98.93	93.55	EcVGDB	ehaC - Z3487 GeneID: 958126 adhesin - class_Autotransporter_T5SS
697672	697672_contig00033	17105	20817	+	ehaC	98.93	93.55	EcVGDB	ehaC - Z3487 GeneID: 958126 adhesin - class_Autotransporter_T5SS
698168	698168_contig00024	27193	30905	-	ehaC	98.93	93.55	EcVGDB	ehaC - Z3487 GeneID: 958126 adhesin - class_Autotransporter_T5SS
698280	698280_contig00030	19754	23466	+	ehaC	98.93	93.55	EcVGDB	ehaC - Z3487 GeneID: 958126 adhesin - class_Autotransporter_T5SS
698588	698588_contig00012	3028	6740	+	ehaC	98.93	93.55	EcVGDB	ehaC - Z3487 GeneID: 958126 adhesin - class_Autotransporter_T5SS
698878	698878_contig00043	19403	23115	+	ehaC	98.93	93.55	EcVGDB	ehaC - Z3487 GeneID: 958126 adhesin - class_Autotransporter_T5SS
698932	698932_contig00037	19754	23466	+	ehaC	98.93	93.55	EcVGDB	ehaC - Z3487 GeneID: 958126 adhesin - class_Autotransporter_T5SS
699154	699154_contig00024	17045	20757	+	ehaC	98.93	93.58	EcVGDB	ehaC - Z3487 GeneID: 958126 adhesin - class_Autotransporter_T5SS
704987	704987_contig00011	19821	23533	+	ehaC	98.93	93.55	EcVGDB	ehaC - Z3487 GeneID: 958126 adhesin - class_Autotransporter_T5SS
705003	705003_contig00032	19889	23601	+	ehaC	98.93	93.55	EcVGDB	ehaC - Z3487 GeneID: 958126 adhesin - class_Autotransporter_T5SS
709075	709075_contig00006	39856	43568	-	ehaC	98.93	93.58	EcVGDB	ehaC - Z3487 GeneID: 958126 adhesin - class_Autotransporter_T5SS
709197	709197_contig00020	19998	23710	+	ehaC	98.93	93.55	EcVGDB	ehaC - Z3487 GeneID: 958126 adhesin - class_Autotransporter_T5SS
709235	709235_contig00003	19998	23710	+	ehaC	98.93	93.55	EcVGDB	ehaC - Z3487 GeneID: 958126 adhesin - class_Autotransporter_T5SS
709403	709403_contig00015	17080	20792	+	ehaC	98.93	93.55	EcVGDB	ehaC - Z3487 GeneID: 958126 adhesin - class_Autotransporter_T5SS
709429	709429_contig00039	17111	20823	+	ehaC	98.93	93.58	EcVGDB	ehaC - Z3487 GeneID: 958126 adhesin - class_Autotransporter_T5SS
709453	709453_contig00010	187122	190834	-	ehaC	98.93	93.55	EcVGDB	ehaC - Z3487 GeneID: 958126 adhesin - class_Autotransporter_T5SS
709533	709533_contig00034	187125	190837	-	ehaC	98.93	93.58	EcVGDB	ehaC - Z3487 GeneID: 958126 adhesin - class_Autotransporter_T5SS
709995	709995_contig00027	187388	191100	-	ehaC	98.93	93.55	EcVGDB	ehaC - Z3487 GeneID: 958126 adhesin - class_Autotransporter_T5SS
710071	710071_contig00038	20180	23892	+	ehaC	98.93	93.55	EcVGDB	ehaC - Z3487 GeneID: 958126 adhesin - class_Autotransporter_T5SS
710169	710169_contig00039	19889	23601	+	ehaC	98.93	93.55	EcVGDB	ehaC - Z3487 GeneID: 958126 adhesin - class_Autotransporter_T5SS
710193	710193_contig00026	134116	137828	-	ehaC	98.93	93.55	EcVGDB	ehaC - Z3487 GeneID: 958126 adhesin - class_Autotransporter_T5SS
710265	710265_contig00012	19790	23502	+	ehaC	98.93	93.55	EcVGDB	ehaC - Z3487 GeneID: 958126 adhesin - class_Autotransporter_T5SS
710311	710311_contig00034	133972	137684	-	ehaC	98.93	93.55	EcVGDB	ehaC - Z3487 GeneID: 958126 adhesin - class_Autotransporter_T5SS
710379	710379_contig00005	197883	201595	-	ehaC	98.93	93.55	EcVGDB	ehaC - Z3487 GeneID: 958126 adhesin - class_Autotransporter_T5SS
710395	710395_contig00001	265689	269401	+	ehaC	98.93	93.58	EcVGDB	ehaC - Z3487 GeneID: 958126 adhesin - class_Autotransporter_T5SS
710467	710467_contig00059	19661	23373	+	ehaC	98.93	93.55	EcVGDB	ehaC - Z3487 GeneID: 958126 adhesin - class_Autotransporter_T5SS
730293	730293_contig00018	220256	223968	-	ehaC	98.93	93.58	EcVGDB	ehaC - Z3487 GeneID: 958126 adhesin - class_Autotransporter_T5SS
730487	730487_contig00032	19821	23533	+	ehaC	98.93	93.58	EcVGDB	ehaC - Z3487 GeneID: 958126 adhesin - class_Autotransporter_T5SS
734555	734555_contig00027	20180	23892	+	ehaC	98.93	93.55	EcVGDB	ehaC - Z3487 GeneID: 958126 adhesin - class_Autotransporter_T5SS
734563	734563_contig00035	19889	23601	+	ehaC	98.93	93.55	EcVGDB	ehaC - Z3487 GeneID: 958126 adhesin - class_Autotransporter_T5SS
734627	734627_contig00029	19821	23533	+	ehaC	98.93	93.55	EcVGDB	ehaC - Z3487 GeneID: 958126 adhesin - class_Autotransporter_T5SS
734643	734643_contig00018	109164	112876	-	ehaC	98.93	93.55	EcVGDB	ehaC - Z3487 GeneID: 958126 adhesin - class_Autotransporter_T5SS
734917	734917_contig00011	197525	201237	-	ehaC	98.93	93.55	EcVGDB	ehaC - Z3487 GeneID: 958126 adhesin - class_Autotransporter_T5SS
735067	735067_contig00035	19889	23601	+	ehaC	98.93	93.58	EcVGDB	ehaC - Z3487 GeneID: 958126 adhesin - class_Autotransporter_T5SS
735105	735105_contig00054	52104	55816	-	ehaC	98.93	93.55	EcVGDB	ehaC - Z3487 GeneID: 958126 adhesin - class_Autotransporter_T5SS
735445	735445_contig00046	19998	23710	+	ehaC	98.93	93.55	EcVGDB	ehaC - Z3487 GeneID: 958126 adhesin - class_Autotransporter_T5SS
735559	735559_contig00032	17111	20823	+	ehaC	98.93	93.58	EcVGDB	ehaC - Z3487 GeneID: 958126 adhesin - class_Autotransporter_T5SS
735621	735621_contig00074	6	3718	+	ehaC	98.93	93.55	EcVGDB	ehaC - Z3487 GeneID: 958126 adhesin - class_Autotransporter_T5SS
735697	735697_contig00039	179427	183139	-	ehaC	98.93	93.58	EcVGDB	ehaC - Z3487 GeneID: 958126 adhesin - class_Autotransporter_T5SS
735719	735719_contig00001	19661	23373	+	ehaC	98.93	93.58	EcVGDB	ehaC - Z3487 GeneID: 958126 adhesin - class_Autotransporter_T5SS
735857	735857_contig00021	197745	201457	-	ehaC	98.93	93.55	EcVGDB	ehaC - Z3487 GeneID: 958126 adhesin - class_Autotransporter_T5SS
735881	735881_contig00018	134116	137828	-	ehaC	98.93	93.55	EcVGDB	ehaC - Z3487 GeneID: 958126 adhesin - class_Autotransporter_T5SS
735937	735937_contig00045	82356	86068	-	ehaC	98.93	93.55	EcVGDB	ehaC - Z3487 GeneID: 958126 adhesin - class_Autotransporter_T5SS
735961	735961_contig00037	19661	23373	+	ehaC	98.93	93.55	EcVGDB	ehaC - Z3487 GeneID: 958126 adhesin - class_Autotransporter_T5SS
736159	736159_contig00025	187121	190833	-	ehaC	98.93	93.55	EcVGDB	ehaC - Z3487 GeneID: 958126 adhesin - class_Autotransporter_T5SS
747769	747769_contig00027	134070	137782	-	ehaC	98.93	93.55	EcVGDB	ehaC - Z3487 GeneID: 958126 adhesin - class_Autotransporter_T5SS
747849	747849_contig00042	17045	20757	+	ehaC	98.93	93.55	EcVGDB	ehaC - Z3487 GeneID: 958126 adhesin - class_Autotransporter_T5SS
747945	747945_contig00071	19612	23324	+	ehaC	98.93	93.55	EcVGDB	ehaC - Z3487 GeneID: 958126 adhesin - class_Autotransporter_T5SS
748907	748907_contig00020	19661	23373	+	ehaC	98.93	93.55	EcVGDB	ehaC - Z3487 GeneID: 958126 adhesin - class_Autotransporter_T5SS
748965	748965_contig00036	19661	23373	+	ehaC	98.93	93.55	EcVGDB	ehaC - Z3487 GeneID: 958126 adhesin - class_Autotransporter_T5SS
749099	749099_contig00040	133998	137710	-	ehaC	98.93	93.58	EcVGDB	ehaC - Z3487 GeneID: 958126 adhesin - class_Autotransporter_T5SS
749313	749313_contig00048	19661	23373	+	ehaC	98.93	93.55	EcVGDB	ehaC - Z3487 GeneID: 958126 adhesin - class_Autotransporter_T5SS
749427	749427_contig00027	187122	190834	-	ehaC	98.93	93.55	EcVGDB	ehaC - Z3487 GeneID: 958126 adhesin - class_Autotransporter_T5SS
749469	749469_contig00072	52104	55816	-	ehaC	98.93	93.55	EcVGDB	ehaC - Z3487 GeneID: 958126 adhesin - class_Autotransporter_T5SS
749629	749629_contig00009	134116	137828	-	ehaC	98.93	93.55	EcVGDB	ehaC - Z3487 GeneID: 958126 adhesin - class_Autotransporter_T5SS
749733	749733_contig00025	187125	190837	-	ehaC	98.93	93.58	EcVGDB	ehaC - Z3487 GeneID: 958126 adhesin - class_Autotransporter_T5SS
749759	749759_contig00031	19998	23710	+	ehaC	98.93	93.55	EcVGDB	ehaC - Z3487 GeneID: 958126 adhesin - class_Autotransporter_T5SS
749919	749919_contig00019	19658	23370	+	ehaC	98.93	93.55	EcVGDB	ehaC - Z3487 GeneID: 958126 adhesin - class_Autotransporter_T5SS
749935	749935_contig00030	19658	23370	+	ehaC	98.93	93.58	EcVGDB	ehaC - Z3487 GeneID: 958126 adhesin - class_Autotransporter_T5SS
750109	750109_contig00012	134070	137782	-	ehaC	98.93	93.55	EcVGDB	ehaC - Z3487 GeneID: 958126 adhesin - class_Autotransporter_T5SS
750319	750319_contig00036	123347	127059	-	ehaC	98.93	93.58	EcVGDB	ehaC - Z3487 GeneID: 958126 adhesin - class_Autotransporter_T5SS
750423	750423_contig00002	296631	300343	-	ehaC	98.93	93.58	EcVGDB	ehaC - Z3487 GeneID: 958126 adhesin - class_Autotransporter_T5SS
750609	750609_contig00041	82356	86068	-	ehaC	98.93	93.55	EcVGDB	ehaC - Z3487 GeneID: 958126 adhesin - class_Autotransporter_T5SS
750713	750713_contig00065	134038	137750	-	ehaC	98.93	93.55	EcVGDB	ehaC - Z3487 GeneID: 958126 adhesin - class_Autotransporter_T5SS
756217	756217_contig00026	1	3675	+	ehaC	97.92	93.56	EcVGDB	ehaC - Z3487 GeneID: 958126 adhesin - class_Autotransporter_T5SS
756267	756267_contig00056	19998	23710	+	ehaC	98.93	93.55	EcVGDB	ehaC - Z3487 GeneID: 958126 adhesin - class_Autotransporter_T5SS
756389	756389_contig00038	23383	27095	-	ehaC	98.93	93.58	EcVGDB	ehaC - Z3487 GeneID: 958126 adhesin - class_Autotransporter_T5SS
756401	756401_contig00037	17111	20823	+	ehaC	98.93	93.58	EcVGDB	ehaC - Z3487 GeneID: 958126 adhesin - class_Autotransporter_T5SS
756469	756469_contig00043	178713	182425	-	ehaC	98.93	93.58	EcVGDB	ehaC - Z3487 GeneID: 958126 adhesin - class_Autotransporter_T5SS
757673	757673_contig00016	19821	23533	+	ehaC	98.93	93.55	EcVGDB	ehaC - Z3487 GeneID: 958126 adhesin - class_Autotransporter_T5SS
757859	757859_contig00073	17111	20823	+	ehaC	98.93	93.55	EcVGDB	ehaC - Z3487 GeneID: 958126 adhesin - class_Autotransporter_T5SS
758539	758539_contig00067	17045	20757	+	ehaC	98.93	93.52	EcVGDB	ehaC - Z3487 GeneID: 958126 adhesin - class_Autotransporter_T5SS
758917	758917_contig00001	19997	23709	+	ehaC	98.93	93.55	EcVGDB	ehaC - Z3487 GeneID: 958126 adhesin - class_Autotransporter_T5SS
759147	759147_contig00038	19998	23710	+	ehaC	98.93	93.55	EcVGDB	ehaC - Z3487 GeneID: 958126 adhesin - class_Autotransporter_T5SS
759163	759163_contig00023	19998	23710	+	ehaC	98.93	93.55	EcVGDB	ehaC - Z3487 GeneID: 958126 adhesin - class_Autotransporter_T5SS
759541	759541_contig00010	78946	82658	-	ehaC	98.93	93.55	EcVGDB	ehaC - Z3487 GeneID: 958126 adhesin - class_Autotransporter_T5SS
766331	766331_contig00014	19661	23373	+	ehaC	98.93	93.55	EcVGDB	ehaC - Z3487 GeneID: 958126 adhesin - class_Autotransporter_T5SS
766357	766357_contig00024	109097	112809	-	ehaC	98.93	93.55	EcVGDB	ehaC - Z3487 GeneID: 958126 adhesin - class_Autotransporter_T5SS
766453	766453_contig00031	19658	23370	+	ehaC	98.93	93.58	EcVGDB	ehaC - Z3487 GeneID: 958126 adhesin - class_Autotransporter_T5SS
766487	766487_contig00061	7779	8822	+	fliM	100	95.4	EcVGDB	fliM - gi:15802380 flagellar motor switch protein FliM - class_Flagella
766533	766533_contig00020	261509	265221	-	ehaC	98.93	93.55	EcVGDB	ehaC - Z3487 GeneID: 958126 adhesin - class_Autotransporter_T5SS
766559	766559_contig00034	19661	23373	+	ehaC	98.93	93.55	EcVGDB	ehaC - Z3487 GeneID: 958126 adhesin - class_Autotransporter_T5SS
767221	767221_contig00003	187122	190834	-	ehaC	98.93	93.55	EcVGDB	ehaC - Z3487 GeneID: 958126 adhesin - class_Autotransporter_T5SS
767255	767255_contig00015	19821	23533	+	ehaC	98.93	93.55	EcVGDB	ehaC - Z3487 GeneID: 958126 adhesin - class_Autotransporter_T5SS
767271	767271_contig00001	19661	23373	+	ehaC	98.93	93.55	EcVGDB	ehaC - Z3487 GeneID: 958126 adhesin - class_Autotransporter_T5SS
767369	767369_contig00022	109183	112895	-	ehaC	98.93	93.55	EcVGDB	ehaC - Z3487 GeneID: 958126 adhesin - class_Autotransporter_T5SS
767377	767377_contig00027	19660	23372	+	ehaC	98.93	93.55	EcVGDB	ehaC - Z3487 GeneID: 958126 adhesin - class_Autotransporter_T5SS
767473	767473_contig00037	175710	179422	-	ehaC	98.93	93.58	EcVGDB	ehaC - Z3487 GeneID: 958126 adhesin - class_Autotransporter_T5SS
767625	767625_contig00032	19657	23369	+	ehaC	98.93	93.58	EcVGDB	ehaC - Z3487 GeneID: 958126 adhesin - class_Autotransporter_T5SS
767641	767641_contig00003	78949	82661	-	ehaC	98.93	93.55	EcVGDB	ehaC - Z3487 GeneID: 958126 adhesin - class_Autotransporter_T5SS
767675	767675_contig00019	218066	221778	-	ehaC	98.93	93.55	EcVGDB	ehaC - Z3487 GeneID: 958126 adhesin - class_Autotransporter_T5SS
767763	767763_contig00019	220310	224022	-	ehaC	98.93	93.58	EcVGDB	ehaC - Z3487 GeneID: 958126 adhesin - class_Autotransporter_T5SS
768225	768225_contig00004	20949	24661	+	ehaC	98.93	93.55	EcVGDB	ehaC - Z3487 GeneID: 958126 adhesin - class_Autotransporter_T5SS
772231	772231_contig00010	19658	23370	+	ehaC	98.93	93.55	EcVGDB	ehaC - Z3487 GeneID: 958126 adhesin - class_Autotransporter_T5SS
772249	772249_contig00008	19661	23373	+	ehaC	98.93	93.55	EcVGDB	ehaC - Z3487 GeneID: 958126 adhesin - class_Autotransporter_T5SS
772311	772311_contig00034	157045	160719	-	ehaC	97.92	93.56	EcVGDB	ehaC - Z3487 GeneID: 958126 adhesin - class_Autotransporter_T5SS
772379	772379_contig00035	3046	6758	+	ehaC	98.93	93.58	EcVGDB	ehaC - Z3487 GeneID: 958126 adhesin - class_Autotransporter_T5SS
772409	772409_contig00014	219729	223441	-	ehaC	98.93	93.55	EcVGDB	ehaC - Z3487 GeneID: 958126 adhesin - class_Autotransporter_T5SS
772433	772433_contig00020	19661	23373	+	ehaC	98.93	93.52	EcVGDB	ehaC - Z3487 GeneID: 958126 adhesin - class_Autotransporter_T5SS
772677	772677_contig00001	19658	23370	+	ehaC	98.93	93.55	EcVGDB	ehaC - Z3487 GeneID: 958126 adhesin - class_Autotransporter_T5SS
772799	772799_contig00032	175854	179566	-	ehaC	98.93	93.58	EcVGDB	ehaC - Z3487 GeneID: 958126 adhesin - class_Autotransporter_T5SS
772887	772887_contig00029	157046	160758	-	ehaC	98.93	93.58	EcVGDB	ehaC - Z3487 GeneID: 958126 adhesin - class_Autotransporter_T5SS
780105	780105_contig00051	19661	23373	+	ehaC	98.93	93.55	EcVGDB	ehaC - Z3487 GeneID: 958126 adhesin - class_Autotransporter_T5SS
780121	780121_contig00014	176456	180168	-	ehaC	98.93	93.55	EcVGDB	ehaC - Z3487 GeneID: 958126 adhesin - class_Autotransporter_T5SS
780139	780139_contig00032	157047	160759	-	ehaC	98.93	93.58	EcVGDB	ehaC - Z3487 GeneID: 958126 adhesin - class_Autotransporter_T5SS
780147	780147_contig00099	10336	14048	-	ehaC	98.93	93.55	EcVGDB	ehaC - Z3487 GeneID: 958126 adhesin - class_Autotransporter_T5SS
780155	780155_contig00022	19997	23709	+	ehaC	98.93	93.55	EcVGDB	ehaC - Z3487 GeneID: 958126 adhesin - class_Autotransporter_T5SS
780189	780189_contig00041	19997	23709	+	ehaC	98.93	93.58	EcVGDB	ehaC - Z3487 GeneID: 958126 adhesin - class_Autotransporter_T5SS
780365	780365_contig00001	19889	23601	+	ehaC	98.93	93.55	EcVGDB	ehaC - Z3487 GeneID: 958126 adhesin - class_Autotransporter_T5SS
781587	781587_contig00028	109177	112889	-	ehaC	98.93	93.58	EcVGDB	ehaC - Z3487 GeneID: 958126 adhesin - class_Autotransporter_T5SS
782073	782073_contig00017	19658	23370	+	ehaC	98.93	93.55	EcVGDB	ehaC - Z3487 GeneID: 958126 adhesin - class_Autotransporter_T5SS
792663	792663_contig00043	127729	131441	-	ehaC	98.93	93.58	EcVGDB	ehaC - Z3487 GeneID: 958126 adhesin - class_Autotransporter_T5SS
792671	792671_contig00048	127730	131442	-	ehaC	98.93	93.58	EcVGDB	ehaC - Z3487 GeneID: 958126 adhesin - class_Autotransporter_T5SS
792751	792751_contig00009	69535	73247	-	ehaC	98.93	93.55	EcVGDB	ehaC - Z3487 GeneID: 958126 adhesin - class_Autotransporter_T5SS
792815	792815_contig00034	127547	131259	-	ehaC	98.93	93.58	EcVGDB	ehaC - Z3487 GeneID: 958126 adhesin - class_Autotransporter_T5SS
792937	792937_contig00034	127547	131259	-	ehaC	98.93	93.58	EcVGDB	ehaC - Z3487 GeneID: 958126 adhesin - class_Autotransporter_T5SS
792953	792953_contig00005	19661	23373	+	ehaC	98.93	93.55	EcVGDB	ehaC - Z3487 GeneID: 958126 adhesin - class_Autotransporter_T5SS
793705	793705_contig00019	196759	200471	-	ehaC	98.93	93.58	EcVGDB	ehaC - Z3487 GeneID: 958126 adhesin - class_Autotransporter_T5SS
793771	793771_contig00027	187124	190836	-	ehaC	98.93	93.55	EcVGDB	ehaC - Z3487 GeneID: 958126 adhesin - class_Autotransporter_T5SS
793869	793869_contig00003	187123	190835	-	ehaC	98.93	93.55	EcVGDB	ehaC - Z3487 GeneID: 958126 adhesin - class_Autotransporter_T5SS
793893	793893_contig00008	19661	23373	+	ehaC	98.93	93.58	EcVGDB	ehaC - Z3487 GeneID: 958126 adhesin - class_Autotransporter_T5SS
793957	793957_contig00033	19658	23370	+	ehaC	98.93	93.55	EcVGDB	ehaC - Z3487 GeneID: 958126 adhesin - class_Autotransporter_T5SS
793965	793965_contig00023	187122	190834	-	ehaC	98.93	93.55	EcVGDB	ehaC - Z3487 GeneID: 958126 adhesin - class_Autotransporter_T5SS
794007	794007_contig00028	157047	160759	-	ehaC	98.93	93.58	EcVGDB	ehaC - Z3487 GeneID: 958126 adhesin - class_Autotransporter_T5SS
794081	794081_contig00040	19659	23371	+	ehaC	98.93	93.55	EcVGDB	ehaC - Z3487 GeneID: 958126 adhesin - class_Autotransporter_T5SS
794241	794241_contig00055	19997	23709	+	ehaC	98.93	93.55	EcVGDB	ehaC - Z3487 GeneID: 958126 adhesin - class_Autotransporter_T5SS
794259	794259_contig00053	67812	71524	-	ehaC	98.93	93.55	EcVGDB	ehaC - Z3487 GeneID: 958126 adhesin - class_Autotransporter_T5SS
794371	794371_contig00015	19997	23709	+	ehaC	98.93	93.55	EcVGDB	ehaC - Z3487 GeneID: 958126 adhesin - class_Autotransporter_T5SS
794515	794515_contig00012	134070	137782	-	ehaC	98.93	93.55	EcVGDB	ehaC - Z3487 GeneID: 958126 adhesin - class_Autotransporter_T5SS
794637	794637_contig00007	19658	23370	+	ehaC	98.93	93.55	EcVGDB	ehaC - Z3487 GeneID: 958126 adhesin - class_Autotransporter_T5SS
805448	805448_contig00024	187122	190834	-	ehaC	98.93	93.58	EcVGDB	ehaC - Z3487 GeneID: 958126 adhesin - class_Autotransporter_T5SS
805586	805586_contig00057	19997	23709	+	ehaC	98.93	93.55	EcVGDB	ehaC - Z3487 GeneID: 958126 adhesin - class_Autotransporter_T5SS
805746	805746_contig00030	19659	23371	+	ehaC	98.93	93.58	EcVGDB	ehaC - Z3487 GeneID: 958126 adhesin - class_Autotransporter_T5SS
805842	805842_contig00028	19661	23373	+	ehaC	98.93	93.58	EcVGDB	ehaC - Z3487 GeneID: 958126 adhesin - class_Autotransporter_T5SS
806080	806080_contig00038	195259	198971	-	ehaC	98.93	93.58	EcVGDB	ehaC - Z3487 GeneID: 958126 adhesin - class_Autotransporter_T5SS
806232	806232_contig00022	157046	160758	-	ehaC	98.93	93.58	EcVGDB	ehaC - Z3487 GeneID: 958126 adhesin - class_Autotransporter_T5SS
806572	806572_contig00024	19661	23373	+	ehaC	98.93	93.58	EcVGDB	ehaC - Z3487 GeneID: 958126 adhesin - class_Autotransporter_T5SS
822248	822248_contig00028	19821	23533	+	ehaC	98.93	93.58	EcVGDB	ehaC - Z3487 GeneID: 958126 adhesin - class_Autotransporter_T5SS
822386	822386_contig00018	1	3492	+	ehaC	93.05	93.43	EcVGDB	ehaC - Z3487 GeneID: 958126 adhesin - class_Autotransporter_T5SS
822520	822520_contig00020	19997	23709	+	ehaC	98.93	93.58	EcVGDB	ehaC - Z3487 GeneID: 958126 adhesin - class_Autotransporter_T5SS
824300	824300_contig00045	19821	23533	+	ehaC	98.93	93.58	EcVGDB	ehaC - Z3487 GeneID: 958126 adhesin - class_Autotransporter_T5SS
824448	824448_contig00014	19998	23710	+	ehaC	98.93	93.55	EcVGDB	ehaC - Z3487 GeneID: 958126 adhesin - class_Autotransporter_T5SS
824456	824456_contig00044	19821	23533	+	ehaC	98.93	93.58	EcVGDB	ehaC - Z3487 GeneID: 958126 adhesin - class_Autotransporter_T5SS
836624	836624_contig00019	19658	23370	+	ehaC	98.93	93.55	EcVGDB	ehaC - Z3487 GeneID: 958126 adhesin - class_Autotransporter_T5SS
836690	836690_contig00034	109102	112814	-	ehaC	98.93	93.58	EcVGDB	ehaC - Z3487 GeneID: 958126 adhesin - class_Autotransporter_T5SS
837660	837660_contig00096	19997	23709	+	ehaC	98.93	93.55	EcVGDB	ehaC - Z3487 GeneID: 958126 adhesin - class_Autotransporter_T5SS
837838	837838_contig00022	19821	23533	+	ehaC	98.93	93.55	EcVGDB	ehaC - Z3487 GeneID: 958126 adhesin - class_Autotransporter_T5SS
838000	838000_contig00001	19821	23533	+	ehaC	98.93	93.55	EcVGDB	ehaC - Z3487 GeneID: 958126 adhesin - class_Autotransporter_T5SS
838198	838198_contig00019	163466	168256	-	upaG/ehaG	100	99.14	EcVGDB	upaG/ehaG - gi:117625880 autotransporter/adhesin/invasin - class_Autotransporter_T5SS
838278	838278_contig00038	19889	23601	+	ehaC	98.93	93.58	EcVGDB	ehaC - Z3487 GeneID: 958126 adhesin - class_Autotransporter_T5SS
838340	838340_contig00032	19661	23373	+	ehaC	98.93	93.58	EcVGDB	ehaC - Z3487 GeneID: 958126 adhesin - class_Autotransporter_T5SS
838358	838358_contig00007	19661	23373	+	ehaC	98.93	93.55	EcVGDB	ehaC - Z3487 GeneID: 958126 adhesin - class_Autotransporter_T5SS
838404	838404_contig00029	187123	190835	-	ehaC	98.93	93.58	EcVGDB	ehaC - Z3487 GeneID: 958126 adhesin - class_Autotransporter_T5SS
838568	838568_contig00018	187127	190839	-	ehaC	98.93	93.55	EcVGDB	ehaC - Z3487 GeneID: 958126 adhesin - class_Autotransporter_T5SS
838614	838614_contig00032	19657	23369	+	ehaC	98.93	93.58	EcVGDB	ehaC - Z3487 GeneID: 958126 adhesin - class_Autotransporter_T5SS
839012	839012_contig00019	174003	177715	-	ehaC	98.93	93.55	EcVGDB	ehaC - Z3487 GeneID: 958126 adhesin - class_Autotransporter_T5SS
839054	839054_contig00019	19661	23373	+	ehaC	98.93	93.55	EcVGDB	ehaC - Z3487 GeneID: 958126 adhesin - class_Autotransporter_T5SS
839230	839230_contig00029	19889	23601	+	ehaC	98.93	93.58	EcVGDB	ehaC - Z3487 GeneID: 958126 adhesin - class_Autotransporter_T5SS
839256	839256_contig00025	19821	23533	+	ehaC	98.93	93.58	EcVGDB	ehaC - Z3487 GeneID: 958126 adhesin - class_Autotransporter_T5SS
772101	772101_contig00056	35064	44515	-	irp1	99.58	99.58	EcVGDB	irp1 - gi:110642114 yersiniabactin (Ybt) siderophore system yersiniabactin biosynthetic protein - class_Iron_uptake
772765	772765_contig00060	17829	27280	+	irp1	99.58	99.58	EcVGDB	irp1 - gi:110642114 yersiniabactin (Ybt) siderophore system yersiniabactin biosynthetic protein - class_Iron_uptake
709575	709575_contig00023	163471	168180	-	upaG/ehaG	99.12	99.09	EcVGDB	upaG/ehaG - gi:117625880 autotransporter/adhesin/invasin - class_Autotransporter_T5SS
734803	734803_contig00016	19383	23093	+	ehaC	98.88	92.62	EcVGDB	ehaC - Z3487 GeneID: 958126 adhesin - class_Autotransporter_T5SS
749599	749599_contig00002	80081	89614	-	irp1	100	99.53	EcVGDB	irp1 - gi:110642114 yersiniabactin (Ybt) siderophore system yersiniabactin biosynthetic protein - class_Iron_uptake
749741	749741_contig00018	175186	176121	-	gspK	95.71	91.62	EcVGDB	gspK - gi:157155920 general secretion pathway protein K - class_T2SS
807680	807680_contig00087	18492	21371	-	clpV	100	95.59	EcVGDB	clpV - gi:260866365 type VI secretion ATPase ClpV1 family - class_T6SS
838496	838496_contig00024	95807	100516	+	upaG/ehaG	99.12	99.12	EcVGDB	upaG/ehaG - gi:117625880 autotransporter/adhesin/invasin - class_Autotransporter_T5SS
793721	793721_contig00019	99211	103920	+	upaG/ehaG	99.12	97.85	EcVGDB	upaG/ehaG - gi:117625880 autotransporter/adhesin/invasin - class_Autotransporter_T5SS
698490	698490_contig00052	14393	16526	-	lfhA	99.76	92.6	EcVGDB	lfhA - EC042_0245 GeneID: 12887775 lateral flagellar export/assembly protein (FlhA-like) - class_Flagella
756225	756225_contig00060	14389	16522	-	lfhA	99.76	92.6	EcVGDB	lfhA - EC042_0245 GeneID: 12887775 lateral flagellar export/assembly protein (FlhA-like) - class_Flagella
766381	766381_contig00047	14389	16522	-	lfhA	99.76	92.6	EcVGDB	lfhA - EC042_0245 GeneID: 12887775 lateral flagellar export/assembly protein (FlhA-like) - class_Flagella
836796	836796_contig00041	102225	104358	+	lfhA	99.76	92.6	EcVGDB	lfhA - EC042_0245 GeneID: 12887775 lateral flagellar export/assembly protein (FlhA-like) - class_Flagella
730487	730487_contig00032	115089	117184	+	cirA	99.42	96.68	EcVGDB	cirA - AAN81146 colicin I and catecholate siderophore receptor - class_Iron_uptake_bacteriocin
837896	837896_contig00014	102769	107307	+	ehaD	98.95	97.03	EcVGDB	ehaD - Z3948 GeneID: 959506 ABC transporter ATP-binding protein - class_Autotransporter_T5SS
782081	782081_contig00044	2354	6424	-	pic	98.83	96.02	EcVGDB	pic - gi:387610008 Pic serine protease precursor autotransporter - class_Autotransporter_T5SS
698004	698004_contig00039	9213	12587	-	ECO103_3368	100	93.93	EcVGDB	ECO103_3368 - gi:260845471 hypothetical protein - class_T6SS
794603	794603_contig00012	59265	60800	-	espY3	97.33	92.46	EcVGDB	espY3 - gi:15800148 Type III secretion system effector - class_T3SS
772467	772467_contig00066	24282	33727	+	irp1	99.49	99.11	EcVGDB	irp1 - gi:110642114 yersiniabactin (Ybt) siderophore system yersiniabactin biosynthetic protein - class_Iron_uptake
793747	793747_contig00066	24234	33679	-	irp1	99.49	99.11	EcVGDB	irp1 - gi:110642114 yersiniabactin (Ybt) siderophore system yersiniabactin biosynthetic protein - class_Iron_uptake
794687	794687_contig00055	24232	33677	-	irp1	99.49	99.11	EcVGDB	irp1 - gi:110642114 yersiniabactin (Ybt) siderophore system yersiniabactin biosynthetic protein - class_Iron_uptake
806660	806660_contig00073	24277	33722	+	irp1	99.49	99.11	EcVGDB	irp1 - gi:110642114 yersiniabactin (Ybt) siderophore system yersiniabactin biosynthetic protein - class_Iron_uptake
767087	767087_contig00025	14653	17628	-	ehaB	99.59	91.27	EcVGDB	ehaB - gi:222155165 outer membrane autotransporter putative flagellin-like structural protein - class_Autotransporter_T5SS
822328	822328_contig00047	5849	6708	-	fimH	94.3	92.22	EcVGDB	fimH - gi:26251208 type 1 fimbriae adhesin FimH - class_CU_fimbriae
822974	822974_contig00048	44206	45065	+	fimH	94.3	92.22	EcVGDB	fimH - gi:26251208 type 1 fimbriae adhesin FimH - class_CU_fimbriae
822634	822634_contig00055	8496	11516	-	hlyA	98.24	95.42	EcVGDB	hlyA - gi:26249405 hemolysin A - class_Toxin
758879	758879_contig00030	35165	39697	+	ehaD	98.82	95.94	EcVGDB	ehaD - Z3948 GeneID: 959506 ABC transporter ATP-binding protein - class_Autotransporter_T5SS
697576	697576_contig00009	130955	133957	-	ehaB	99.97	92.78	EcVGDB	ehaB - gi:222155165 outer membrane autotransporter putative flagellin-like structural protein - class_Autotransporter_T5SS
709009	709009_contig00019	163941	166943	+	ehaB	99.97	92.71	EcVGDB	ehaB - gi:222155165 outer membrane autotransporter putative flagellin-like structural protein - class_Autotransporter_T5SS
709591	709591_contig00016	8490	11492	+	ehaB	99.97	92.78	EcVGDB	ehaB - gi:222155165 outer membrane autotransporter putative flagellin-like structural protein - class_Autotransporter_T5SS
710021	710021_contig00013	22924	25926	-	ehaB	99.97	92.78	EcVGDB	ehaB - gi:222155165 outer membrane autotransporter putative flagellin-like structural protein - class_Autotransporter_T5SS
710303	710303_contig00018	132201	135203	-	ehaB	99.97	92.78	EcVGDB	ehaB - gi:222155165 outer membrane autotransporter putative flagellin-like structural protein - class_Autotransporter_T5SS
734853	734853_contig00033	21459	24461	+	ehaB	99.97	92.81	EcVGDB	ehaB - gi:222155165 outer membrane autotransporter putative flagellin-like structural protein - class_Autotransporter_T5SS
747987	747987_contig00028	419	3421	+	ehaB	99.97	92.74	EcVGDB	ehaB - gi:222155165 outer membrane autotransporter putative flagellin-like structural protein - class_Autotransporter_T5SS
749291	749291_contig00012	123760	126762	+	ehaB	99.97	92.78	EcVGDB	ehaB - gi:222155165 outer membrane autotransporter putative flagellin-like structural protein - class_Autotransporter_T5SS
749581	749581_contig00020	123507	126509	+	ehaB	99.97	92.74	EcVGDB	ehaB - gi:222155165 outer membrane autotransporter putative flagellin-like structural protein - class_Autotransporter_T5SS
759017	759017_contig00010	128581	131583	-	ehaB	99.97	92.74	EcVGDB	ehaB - gi:222155165 outer membrane autotransporter putative flagellin-like structural protein - class_Autotransporter_T5SS
767289	767289_contig00015	5391	8393	+	ehaB	99.97	92.94	EcVGDB	ehaB - gi:222155165 outer membrane autotransporter putative flagellin-like structural protein - class_Autotransporter_T5SS
767545	767545_contig00024	17894	20896	+	ehaB	99.97	92.68	EcVGDB	ehaB - gi:222155165 outer membrane autotransporter putative flagellin-like structural protein - class_Autotransporter_T5SS
772063	772063_contig00011	141539	144541	+	ehaB	99.97	92.74	EcVGDB	ehaB - gi:222155165 outer membrane autotransporter putative flagellin-like structural protein - class_Autotransporter_T5SS
793449	793449_contig00034	14393	17395	-	ehaB	99.97	92.68	EcVGDB	ehaB - gi:222155165 outer membrane autotransporter putative flagellin-like structural protein - class_Autotransporter_T5SS
793789	793789_contig00007	170857	173859	+	ehaB	99.97	92.74	EcVGDB	ehaB - gi:222155165 outer membrane autotransporter putative flagellin-like structural protein - class_Autotransporter_T5SS
794111	794111_contig00029	13611	16613	+	ehaB	99.97	92.71	EcVGDB	ehaB - gi:222155165 outer membrane autotransporter putative flagellin-like structural protein - class_Autotransporter_T5SS
806304	806304_contig00013	33242	36244	+	ehaB	99.97	92.74	EcVGDB	ehaB - gi:222155165 outer membrane autotransporter putative flagellin-like structural protein - class_Autotransporter_T5SS
822878	822878_contig00028	128581	131583	-	ehaB	99.97	92.74	EcVGDB	ehaB - gi:222155165 outer membrane autotransporter putative flagellin-like structural protein - class_Autotransporter_T5SS
822958	822958_contig00020	13624	16626	+	ehaB	99.97	92.74	EcVGDB	ehaB - gi:222155165 outer membrane autotransporter putative flagellin-like structural protein - class_Autotransporter_T5SS
838050	838050_contig00033	17903	20905	+	ehaB	99.97	92.64	EcVGDB	ehaB - gi:222155165 outer membrane autotransporter putative flagellin-like structural protein - class_Autotransporter_T5SS
697736	697736_contig00088	3956	5749	+	APECO1_1761	96.92	96.54	EcVGDB	APECO1_1761 - gi:117622511 hypothetical protein - class_T6SS
700763	700763_contig00094	21200	22993	-	APECO1_1761	96.92	96.54	EcVGDB	APECO1_1761 - gi:117622511 hypothetical protein - class_T6SS
750449	750449_contig00039	27844	36904	+	cdiA	93.81	96.86	EcVGDB	cdiA - gi:26246247 component of toxin immunity protein module - class_Bacteriocin
767755	767755_contig00032	5495	14553	+	cdiA	92.48	95.36	EcVGDB	cdiA - gi:91213894 component of toxin immunity protein module - class_Bacteriocin
698214	698214_contig00005	202349	207172	-	upaG/ehaG	98.71	95.23	EcVGDB	upaG/ehaG - gi:110643846 autotransporter/adhesin/invasin - class_Autotransporter_T5SS
710063	710063_contig00028	169937	174283	-	upaG/ehaG	98.96	93.97	EcVGDB	upaG/ehaG - gi:386621289 autotransporter/adhesin/invasin - class_Autotransporter_T5SS
836560	836560_contig00015	169802	174148	-	upaG/ehaG	98.96	93.92	EcVGDB	upaG/ehaG - gi:386621289 autotransporter/adhesin/invasin - class_Autotransporter_T5SS
837740	837740_contig00016	104155	108502	+	upaG/ehaG	98.96	93.88	EcVGDB	upaG/ehaG - gi:386621289 autotransporter/adhesin/invasin - class_Autotransporter_T5SS
697390	697390_contig00015	1	565	-	papA	95.6	99.82	EcVGDB	papA - gi:386625714 P pilus major subunit PapA - class_CU_fimbriae
697390	697390_contig00015	752	1065	-	papB	99.68	98.09	EcVGDB	papB - VFG000881 P pilus pap operon regulatory protein PapB - class_CU_fimbriae
697390	697390_contig00017	6486	7807	+	iucD	98.8	96.22	EcVGDB	iucD - gi:26249459 aerobactin siderophore uptake system siderophore biosynthesis protein L-lysine 6-monooxygenase - class_Iron_uptake
697390	697390_contig00034	148204	148924	+	yehC	100	97.09	EcVGDB	yehC - b2110 GeneID: 946621 Yeh fimbriae putative periplasmic pilin chaperone - class_CU_fimbriae
697390	697390_contig00044	7504	8248	+	afaB/daaB/draBII	100	99.87	EcVGDB	afaB/daaB/draBII - gi:218921797 fimbrial chaperone of Afa/Dr family fimbriae - class_CU_fimbriae
697390	697390_contig00050	36689	38117	-	aslA	100	98.18	EcVGDB	aslA - gi:9965749 invasion-mediating protein - class_Invasion
697390	697390_contig00060	3053	3657	+	traJ	99.83	99.83	EcVGDB	traJ - gi:150860 TraJ - class_Adhesion_invasion
697404	697404_contig00001	14955	15666	-	c1935	100	99.72	EcVGDB	c1935 - AE016760_252 F9 fimbriae chaperone - class_CU_fimbriae
697404	697404_contig00005	17332	23436	+	irp2	99.95	98.84	EcVGDB	irp2 - gi:110642113 yersiniabactin (Ybt) siderophore system yersiniabactin biosynthetic protein - class_Iron_uptake
697404	697404_contig00005	170799	171519	-	yehC	100	97.09	EcVGDB	yehC - b2110 GeneID: 946621 Yeh fimbriae putative periplasmic pilin chaperone - class_CU_fimbriae
697404	697404_contig00042	104104	104620	+	aufE	100	97.29	EcVGDB	aufE - ECS88_3821 GeneID: 7129980 Auf fimbriae minor fimbrial subunit AufE - class_CU_fimbriae
697404	697404_contig00072	23275	24922	-	lfiF	100	93.93	EcVGDB	lfiF - EC042_0254 GeneID: 12887784 lateral flagellar M-ring protein (FliF-like) - class_Flagella
697404	697404_contig00077	36689	38117	-	aslA	100	98.46	EcVGDB	aslA - gi:9965749 invasion-mediating protein - class_Invasion
697404	697404_contig00087	1	565	-	papA	95.6	99.82	EcVGDB	papA - gi:386625714 P pilus major subunit PapA - class_CU_fimbriae
697404	697404_contig00087	752	1065	-	papB	99.68	98.41	EcVGDB	papB - VFG000881 P pilus pap operon regulatory protein PapB - class_CU_fimbriae
697404	697404_contig00090	6096	7417	+	iucD	98.8	96.3	EcVGDB	iucD - gi:26249459 aerobactin siderophore uptake system siderophore biosynthesis protein L-lysine 6-monooxygenase - class_Iron_uptake
697404	697404_contig00090	10591	14491	+	sat	100	99.49	EcVGDB	sat - gi:26249454 secreted auto transpoter toxin serine protease - class_Autotransporter_T5SS
697412	697412_contig00017	13451	13928	+	b2854	100	90.38	EcVGDB	b2854 - SPG000125 Putative lytic transglycosylase Adherence Hemorrhagic coli pilus - class_T2SS
697412	697412_contig00017	22530	23517	-	epaO	100	94.94	EcVGDB	epaO - gi:15832980 surface presentation of antigens protein SpaO - class_T3SS
697412	697412_contig00020	1	564	-	papA	95.43	99.82	EcVGDB	papA - gi:386625714 P pilus major subunit PapA - class_CU_fimbriae
697412	697412_contig00020	751	1064	-	papB	99.68	98.41	EcVGDB	papB - VFG000881 P pilus pap operon regulatory protein PapB - class_CU_fimbriae
697412	697412_contig00051	58259	58979	+	yehC	100	96.25	EcVGDB	yehC - b2110 GeneID: 946621 Yeh fimbriae putative periplasmic pilin chaperone - class_CU_fimbriae
697412	697412_contig00064	52932	54360	+	aslA	100	97.13	EcVGDB	aslA - gi:9965749 invasion-mediating protein - class_Invasion
697412	697412_contig00068	7872	8616	-	afaB/daaB/draBII	100	98.79	EcVGDB	afaB/daaB/draBII - gi:218921797 fimbrial chaperone of Afa/Dr family fimbriae - class_CU_fimbriae
697412	697412_contig00084	1146	3292	-	hma	99.95	99.35	EcVGDB	hma - gi:26248334 putative outer membrane receptor for iron compounds or colicin - class_Iron_uptake
697412	697412_contig00152	6263	7584	+	iucD	98.8	96.3	EcVGDB	iucD - gi:26249459 aerobactin siderophore uptake system siderophore biosynthesis protein L-lysine 6-monooxygenase - class_Iron_uptake
697412	697412_contig00170	8604	8940	-	imm	100	99.11	EcVGDB	imm - pECS88_0105 GeneID: 7119410 Colicin-Ia immunity protein - class_Bacteriocin
697420	697420_contig00006	161398	162118	+	yehC	100	96.95	EcVGDB	yehC - b2110 GeneID: 946621 Yeh fimbriae putative periplasmic pilin chaperone - class_CU_fimbriae
697420	697420_contig00049	91095	91611	-	aufE	100	99.81	EcVGDB	aufE - ECS88_3821 GeneID: 7129980 Auf fimbriae minor fimbrial subunit AufE - class_CU_fimbriae
697438	697438_contig00002	155128	155848	-	yehC	100	97.09	EcVGDB	yehC - b2110 GeneID: 946621 Yeh fimbriae putative periplasmic pilin chaperone - class_CU_fimbriae
697438	697438_contig00043	90978	91494	-	aufE	100	99.23	EcVGDB	aufE - ECS88_3821 GeneID: 7129980 Auf fimbriae minor fimbrial subunit AufE - class_CU_fimbriae
697438	697438_contig00049	36753	38181	-	aslA	100	98.67	EcVGDB	aslA - gi:9965749 invasion-mediating protein - class_Invasion
697438	697438_contig00074	11508	12112	-	traJ	99.83	99.83	EcVGDB	traJ - gi:150860 TraJ - class_Adhesion_invasion
697446	697446_contig00012	405675	406395	+	yehC	100	96.95	EcVGDB	yehC - b2110 GeneID: 946621 Yeh fimbriae putative periplasmic pilin chaperone - class_CU_fimbriae
697446	697446_contig00043	82795	83311	-	aufE	100	99.61	EcVGDB	aufE - ECS88_3821 GeneID: 7129980 Auf fimbriae minor fimbrial subunit AufE - class_CU_fimbriae
697446	697446_contig00049	54260	58389	+	vat	99.98	99.98	EcVGDB	vat - gi:26246291 vacuolating autotransporter toxin protease IgA1 - class_Autotransporter_T5SS
697446	697446_contig00049	81913	82400	-	aec7	99.8	95.71	EcVGDB	aec7 - gi:110640455 hypothetical protein - class_T6SS
697446	697446_contig00052	74660	76088	+	aslA	100	98.67	EcVGDB	aslA - gi:9965749 invasion-mediating protein - class_Invasion
697446	697446_contig00076	12160	12833	-	hlyC	99.85	98.81	EcVGDB	hlyC - gi:26249404 hemolysin-activating lysine-acyltransferase HlyC - class_Toxin
697446	697446_contig00106	3614	3729	-	astA	99.15	97.44	EcVGDB	astA - gi:7649755 heat-stable enterotoxin 1 - class_Toxin
697454	697454_contig00015	3328	3659	-	eprJ	99.7	97.6	EcVGDB	eprJ - gi:15832971 EprJ - class_T3SS
697454	697454_contig00015	3679	3919	-	eprI	100	97.09	EcVGDB	eprI - gi:15832972 EprI - class_T3SS
697454	697454_contig00015	9060	10047	-	epaO	100	96.46	EcVGDB	epaO - gi:15832980 surface presentation of antigens protein SpaO - class_T3SS
697454	697454_contig00015	10007	10623	-	eivJ	99.84	96.6	EcVGDB	eivJ - gi:15832981 EivJ - class_T3SS
697454	697454_contig00015	10648	10880	-	ECs3728	99.57	96.15	EcVGDB	ECs3728 - gi:15832982 hypothetical protein - class_T3SS
697454	697454_contig00032	103995	105415	+	espX1	99.93	96.62	EcVGDB	espX1 - gi:260842259 Type III secretion system effector - class_T3SS
697454	697454_contig00060	6320	7650	+	espR1	99.92	99.55	EcVGDB	espR1 - gi:260843778 Type III secretion system effector espR1 - class_T3SS
697462	697462_contig00015	40497	41217	-	yehC	100	96.95	EcVGDB	yehC - b2110 GeneID: 946621 Yeh fimbriae putative periplasmic pilin chaperone - class_CU_fimbriae
697462	697462_contig00028	154844	155847	+	fliM	99.9	98.31	EcVGDB	fliM - gi:15802380 flagellar motor switch protein FliM - class_Flagella
697462	697462_contig00040	38528	39044	+	aufE	100	99.61	EcVGDB	aufE - ECS88_3821 GeneID: 7129980 Auf fimbriae minor fimbrial subunit AufE - class_CU_fimbriae
697462	697462_contig00044	4106	4593	+	aec7	99.8	95.71	EcVGDB	aec7 - gi:110640455 hypothetical protein - class_T6SS
697462	697462_contig00049	3090	7219	-	vat	99.98	99.98	EcVGDB	vat - gi:26246291 vacuolating autotransporter toxin protease IgA1 - class_Autotransporter_T5SS
697462	697462_contig00052	36902	38330	-	aslA	100	98.67	EcVGDB	aslA - gi:9965749 invasion-mediating protein - class_Invasion
697462	697462_contig00059	50445	51049	-	traJ	99.83	99.83	EcVGDB	traJ - gi:150860 TraJ - class_Adhesion_invasion
697462	697462_contig00067	15073	15746	-	hlyC	99.85	98.96	EcVGDB	hlyC - gi:26249404 hemolysin-activating lysine-acyltransferase HlyC - class_Toxin
697470	697470_contig00010	187172	187892	+	yehC	100	97.09	EcVGDB	yehC - b2110 GeneID: 946621 Yeh fimbriae putative periplasmic pilin chaperone - class_CU_fimbriae
697470	697470_contig00020	96990	97506	+	aufE	100	99.42	EcVGDB	aufE - ECS88_3821 GeneID: 7129980 Auf fimbriae minor fimbrial subunit AufE - class_CU_fimbriae
697470	697470_contig00025	160980	163363	-	cfaC	99.96	96.81	EcVGDB	cfaC - gi:110643339 cfa/I fimbrial subunit C precursor (colonization factor antigen subunit C; outer membrane usher protein) - class_CU_fimbriae
697470	697470_contig00053	72178	73606	+	aslA	100	98.18	EcVGDB	aslA - gi:9965749 invasion-mediating protein - class_Invasion
697488	697488_contig00005	46494	46971	+	b2854	100	91	EcVGDB	b2854 - SPG000125 Putative lytic transglycosylase Adherence Hemorrhagic coli pilus - class_T2SS
697488	697488_contig00005	55576	56563	-	epaO	100	95.04	EcVGDB	epaO - gi:15832980 surface presentation of antigens protein SpaO - class_T3SS
697488	697488_contig00010	92759	93510	+	espY1	99.87	95.75	EcVGDB	espY1 - gi:15799741 Type III secretion system effector - class_T3SS
697488	697488_contig00025	16436	17156	+	yehC	100	95.98	EcVGDB	yehC - b2110 GeneID: 946621 Yeh fimbriae putative periplasmic pilin chaperone - class_CU_fimbriae
697488	697488_contig00056	27804	28990	-	espX3	99.92	97.73	EcVGDB	espX3 - SPG000055 Type III secretion system effector - class_T3SS
697488	697488_contig00072	4306	5734	+	aslA	100	96.08	EcVGDB	aslA - gi:9965749 invasion-mediating protein - class_Invasion
697496	697496_contig00003	35315	36035	-	yehC	100	97.09	EcVGDB	yehC - b2110 GeneID: 946621 Yeh fimbriae putative periplasmic pilin chaperone - class_CU_fimbriae
697496	697496_contig00038	31229	32550	-	iucD	98.8	96.3	EcVGDB	iucD - gi:26249459 aerobactin siderophore uptake system siderophore biosynthesis protein L-lysine 6-monooxygenase - class_Iron_uptake
697496	697496_contig00038	44791	45104	+	papB	99.68	98.41	EcVGDB	papB - VFG000881 P pilus pap operon regulatory protein PapB - class_CU_fimbriae
697496	697496_contig00038	45291	45853	+	papA	95.26	99.82	EcVGDB	papA - gi:386625714 P pilus major subunit PapA - class_CU_fimbriae
697496	697496_contig00056	36689	38117	-	aslA	100	98.18	EcVGDB	aslA - gi:9965749 invasion-mediating protein - class_Invasion
697500	697500_contig00031	25119	25839	-	yehC	100	97.09	EcVGDB	yehC - b2110 GeneID: 946621 Yeh fimbriae putative periplasmic pilin chaperone - class_CU_fimbriae
697500	697500_contig00046	91102	91618	-	aufE	100	97.68	EcVGDB	aufE - ECS88_3821 GeneID: 7129980 Auf fimbriae minor fimbrial subunit AufE - class_CU_fimbriae
697500	697500_contig00051	5185	5687	+	aec8	99.8	99.6	EcVGDB	aec8 - gi:110640454 hypothetical protein - class_T6SS
697500	697500_contig00058	45699	46303	-	traJ	99.83	99.83	EcVGDB	traJ - gi:150860 TraJ - class_Adhesion_invasion
697500	697500_contig00065	31247	32675	+	aslA	100	98.39	EcVGDB	aslA - gi:9965749 invasion-mediating protein - class_Invasion
697518	697518_contig00004	259826	261899	+	cirA	100	99.04	EcVGDB	cirA - AAN81146 colicin I and catecholate siderophore receptor - class_Iron_uptake_bacteriocin
697518	697518_contig00005	12698	13418	+	yehC	100	97.92	EcVGDB	yehC - b2110 GeneID: 946621 Yeh fimbriae putative periplasmic pilin chaperone - class_CU_fimbriae
697518	697518_contig00009	116263	117683	-	espX1	99.93	95.85	EcVGDB	espX1 - gi:260842259 Type III secretion system effector - class_T3SS
697518	697518_contig00011	161621	162608	+	epaO	100	96.56	EcVGDB	epaO - gi:15832980 surface presentation of antigens protein SpaO - class_T3SS
697518	697518_contig00011	164311	165431	+	epaS	99.91	96.88	EcVGDB	epaS - gi:15832975 surface presentation of antigens protein SpaS - class_T3SS
697518	697518_contig00011	167741	167981	+	eprI	100	97.09	EcVGDB	eprI - gi:15832972 EprI - class_T3SS
697518	697518_contig00011	168001	168332	+	eprJ	99.7	97.3	EcVGDB	eprJ - gi:15832971 EprJ - class_T3SS
697518	697518_contig00019	39809	40863	-	hlyE	99.91	98.39	EcVGDB	hlyE - gi:209398688 hemolysin E - class_Toxin
697518	697518_contig00048	48038	48642	-	traJ	99.83	98.68	EcVGDB	traJ - gi:150860 TraJ - class_Adhesion_invasion
697526	697526_contig00001	12660	13246	-	ecpA	99.83	97.96	EcVGDB	ecpA - gi:15799998 ECP/Mat fimbriae fimbrillin precursor - class_CU_fimbriae
697526	697526_contig00026	161174	161894	+	yehC	100	97.09	EcVGDB	yehC - b2110 GeneID: 946621 Yeh fimbriae putative periplasmic pilin chaperone - class_CU_fimbriae
697526	697526_contig00033	111848	112364	+	aufE	100	99.81	EcVGDB	aufE - ECS88_3821 GeneID: 7129980 Auf fimbriae minor fimbrial subunit AufE - class_CU_fimbriae
697526	697526_contig00033	113186	114306	+	aufG	99.91	99.91	EcVGDB	aufG - ECS88_3819 GeneID: 7132897 Auf fimbriae fimbrial-like adhesin protein AufG - class_CU_fimbriae
697526	697526_contig00095	36756	38184	-	aslA	100	98.67	EcVGDB	aslA - gi:9965749 invasion-mediating protein - class_Invasion
697526	697526_contig00109	8607	8943	-	imm	100	99.11	EcVGDB	imm - pECS88_0105 GeneID: 7119410 Colicin-Ia immunity protein - class_Bacteriocin
697534	697534_contig00001	78660	79449	+	ycfZ	100	96.33	EcVGDB	ycfZ - SPG000092 putative inner membrane protein - class_Other
697534	697534_contig00007	35905	36625	-	yehC	100	96.95	EcVGDB	yehC - b2110 GeneID: 946621 Yeh fimbriae putative periplasmic pilin chaperone - class_CU_fimbriae
697534	697534_contig00011	175168	175885	+	cfaA	100	99.58	EcVGDB	cfaA - gi:110643342 cfA/I fimbrial subunit A precursor (colonization factor antigen subunit A; putative chaperone) - class_CU_fimbriae
697534	697534_contig00011	176807	179190	+	cfaC	99.96	98.87	EcVGDB	cfaC - gi:110643339 cfa/I fimbrial subunit C precursor (colonization factor antigen subunit C; outer membrane usher protein) - class_CU_fimbriae
697534	697534_contig00043	36742	38170	-	aslA	100	97.41	EcVGDB	aslA - gi:9965749 invasion-mediating protein - class_Invasion
697542	697542_contig00016	59480	60467	+	epaO	100	96.56	EcVGDB	epaO - gi:15832980 surface presentation of antigens protein SpaO - class_T3SS
697542	697542_contig00016	62170	63290	+	epaS	99.91	96.88	EcVGDB	epaS - gi:15832975 surface presentation of antigens protein SpaS - class_T3SS
697542	697542_contig00016	64851	65586	+	eprH	100	96.47	EcVGDB	eprH - gi:15832973 EprH - class_T3SS
697542	697542_contig00016	65600	65840	+	eprI	100	97.09	EcVGDB	eprI - gi:15832972 EprI - class_T3SS
697542	697542_contig00016	65860	66191	+	eprJ	99.7	97.9	EcVGDB	eprJ - gi:15832971 EprJ - class_T3SS
697542	697542_contig00031	7807	10190	+	cfaC	99.96	98.78	EcVGDB	cfaC - gi:110643339 cfa/I fimbrial subunit C precursor (colonization factor antigen subunit C; outer membrane usher protein) - class_CU_fimbriae
697542	697542_contig00053	64656	66084	+	aslA	100	97.2	EcVGDB	aslA - gi:9965749 invasion-mediating protein - class_Invasion
697542	697542_contig00065	30997	31717	-	yehC	100	96.39	EcVGDB	yehC - b2110 GeneID: 946621 Yeh fimbriae putative periplasmic pilin chaperone - class_CU_fimbriae
697542	697542_contig00111	782	1386	-	traJ	99.83	98.68	EcVGDB	traJ - gi:150860 TraJ - class_Adhesion_invasion
697550	697550_contig00006	228230	230010	+	usp	99.94	98.71	EcVGDB	usp - gi:110640324 Uropathogenic specific protein/colicin - class_Toxin
697550	697550_contig00009	69306	70026	-	yehC	100	97.09	EcVGDB	yehC - b2110 GeneID: 946621 Yeh fimbriae putative periplasmic pilin chaperone - class_CU_fimbriae
697550	697550_contig00026	106572	107088	+	aufE	100	99.61	EcVGDB	aufE - ECS88_3821 GeneID: 7129980 Auf fimbriae minor fimbrial subunit AufE - class_CU_fimbriae
697550	697550_contig00041	94870	95357	-	aec7	99.8	95.71	EcVGDB	aec7 - gi:110640455 hypothetical protein - class_T6SS
697550	697550_contig00042	21794	23222	-	aslA	100	98.39	EcVGDB	aslA - gi:9965749 invasion-mediating protein - class_Invasion
697568	697568_contig00006	119709	122232	+	yqiG	100	99.37	EcVGDB	yqiG - c3792 GeneID: 1039932 Yqi fimbriae outer membrane usher protein yqiG - class_CU_fimbriae
697568	697568_contig00008	5188	5690	+	aec8	99.8	99.6	EcVGDB	aec8 - gi:110640454 hypothetical protein - class_T6SS
697568	697568_contig00027	116193	116913	-	yehC	100	97.09	EcVGDB	yehC - b2110 GeneID: 946621 Yeh fimbriae putative periplasmic pilin chaperone - class_CU_fimbriae
697568	697568_contig00048	91102	91618	-	aufE	100	97.68	EcVGDB	aufE - ECS88_3821 GeneID: 7129980 Auf fimbriae minor fimbrial subunit AufE - class_CU_fimbriae
697568	697568_contig00055	3054	3658	+	traJ	99.83	99.83	EcVGDB	traJ - gi:150860 TraJ - class_Adhesion_invasion
697568	697568_contig00062	36689	38117	-	aslA	100	98.39	EcVGDB	aslA - gi:9965749 invasion-mediating protein - class_Invasion
697576	697576_contig00003	247995	250068	+	cirA	100	99.13	EcVGDB	cirA - AAN81146 colicin I and catecholate siderophore receptor - class_Iron_uptake_bacteriocin
697576	697576_contig00003	304262	304982	+	yehC	100	97.64	EcVGDB	yehC - b2110 GeneID: 946621 Yeh fimbriae putative periplasmic pilin chaperone - class_CU_fimbriae
697576	697576_contig00003	304998	307477	+	yehB	99.96	97.94	EcVGDB	yehB - b2109 GeneID: 946617 Yeh fimbriae putative outer membrane protein - class_CU_fimbriae
697576	697576_contig00007	127257	128139	-	pafR	100	92.3	EcVGDB	pafR - AE016765_256 pafR transcriptional antiterminator - class_Other
697576	697576_contig00007	176537	177117	-	orgA	99.83	96.39	EcVGDB	orgA - gi:15832969 hypothetical protein - class_T3SS
697576	697576_contig00007	177864	178195	-	eprJ	99.7	97.9	EcVGDB	eprJ - gi:15832971 EprJ - class_T3SS
697576	697576_contig00007	178215	178455	-	eprI	100	97.09	EcVGDB	eprI - gi:15832972 EprI - class_T3SS
697576	697576_contig00007	183588	184575	-	epaO	100	96.36	EcVGDB	epaO - gi:15832980 surface presentation of antigens protein SpaO - class_T3SS
697576	697576_contig00019	30076	31649	+	espL4	99.94	99.05	EcVGDB	espL4 - gi:260870723 Type III secretion system effector - class_T3SS
697576	697576_contig00020	15267	16687	-	espX1	99.93	96.27	EcVGDB	espX1 - gi:260842259 Type III secretion system effector - class_T3SS
697584	697584_contig00031	35295	36015	-	yehC	100	97.09	EcVGDB	yehC - b2110 GeneID: 946621 Yeh fimbriae putative periplasmic pilin chaperone - class_CU_fimbriae
697584	697584_contig00052	36209	37637	+	aslA	100	98.18	EcVGDB	aslA - gi:9965749 invasion-mediating protein - class_Invasion
697584	697584_contig00063	38215	39791	-	ybtE	99.94	99.75	EcVGDB	ybtE - gi:110642117 yersiniabactin (Ybt) siderophore system yersiniabactin siderophore biosynthetic protein YbtE salicyl-AMP ligase - class_Iron_uptake
697584	697584_contig00065	50590	51194	-	traJ	99.83	99.83	EcVGDB	traJ - gi:150860 TraJ - class_Adhesion_invasion
697584	697584_contig00077	11966	13287	-	iucD	98.8	96.22	EcVGDB	iucD - gi:26249459 aerobactin siderophore uptake system siderophore biosynthesis protein L-lysine 6-monooxygenase - class_Iron_uptake
697584	697584_contig00078	6400	6713	+	papB	99.68	98.41	EcVGDB	papB - VFG000881 P pilus pap operon regulatory protein PapB - class_CU_fimbriae
697584	697584_contig00078	6900	7464	+	papA	95.6	99.82	EcVGDB	papA - gi:386625714 P pilus major subunit PapA - class_CU_fimbriae
697584	697584_contig00084	1125	1869	+	afaB/daaB/draBII	100	99.06	EcVGDB	afaB/daaB/draBII - gi:218921797 fimbrial chaperone of Afa/Dr family fimbriae - class_CU_fimbriae
697592	697592_contig00007	46496	46973	+	b2854	100	90.8	EcVGDB	b2854 - SPG000125 Putative lytic transglycosylase Adherence Hemorrhagic coli pilus - class_T2SS
697592	697592_contig00007	55574	56561	-	epaO	100	94.64	EcVGDB	epaO - gi:15832980 surface presentation of antigens protein SpaO - class_T3SS
697592	697592_contig00043	137327	138047	+	yehC	100	96.67	EcVGDB	yehC - b2110 GeneID: 946621 Yeh fimbriae putative periplasmic pilin chaperone - class_CU_fimbriae
697592	697592_contig00046	10679	12825	-	hma	99.95	99.35	EcVGDB	hma - gi:26248334 putative outer membrane receptor for iron compounds or colicin - class_Iron_uptake
697592	697592_contig00058	36823	38251	-	aslA	100	97.27	EcVGDB	aslA - gi:9965749 invasion-mediating protein - class_Invasion
697592	697592_contig00092	67	2182	-	aec15	98.65	97.69	EcVGDB	aec15 - gi:15801686 VgrE protein - class_T6SS
697606	697606_contig00015	35922	36642	-	yehC	100	96.95	EcVGDB	yehC - b2110 GeneID: 946621 Yeh fimbriae putative periplasmic pilin chaperone - class_CU_fimbriae
697606	697606_contig00032	1	563	-	papA	95.26	99.64	EcVGDB	papA - gi:386625714 P pilus major subunit PapA - class_CU_fimbriae
697606	697606_contig00032	750	1063	-	papB	99.68	98.41	EcVGDB	papB - VFG000881 P pilus pap operon regulatory protein PapB - class_CU_fimbriae
697606	697606_contig00034	6486	7807	+	iucD	98.8	96.3	EcVGDB	iucD - gi:26249459 aerobactin siderophore uptake system siderophore biosynthesis protein L-lysine 6-monooxygenase - class_Iron_uptake
697606	697606_contig00042	90352	90868	+	aufE	100	99.61	EcVGDB	aufE - ECS88_3821 GeneID: 7129980 Auf fimbriae minor fimbrial subunit AufE - class_CU_fimbriae
697606	697606_contig00059	33800	35228	+	aslA	100	98.67	EcVGDB	aslA - gi:9965749 invasion-mediating protein - class_Invasion
697606	697606_contig00070	15513	16000	-	aec7	99.8	95.71	EcVGDB	aec7 - gi:110640455 hypothetical protein - class_T6SS
697606	697606_contig00129	1117	1721	+	traJ	99.83	99.83	EcVGDB	traJ - gi:150860 TraJ - class_Adhesion_invasion
697614	697614_contig00001	169953	170673	-	yehC	100	97.5	EcVGDB	yehC - b2110 GeneID: 946621 Yeh fimbriae putative periplasmic pilin chaperone - class_CU_fimbriae
697614	697614_contig00002	40501	42574	-	cirA	100	99.13	EcVGDB	cirA - AAN81146 colicin I and catecholate siderophore receptor - class_Iron_uptake_bacteriocin
697614	697614_contig00009	59778	60765	+	epaO	100	96.25	EcVGDB	epaO - gi:15832980 surface presentation of antigens protein SpaO - class_T3SS
697614	697614_contig00009	61430	61689	+	epaQ	99.62	96.55	EcVGDB	epaQ - gi:15832978 EpaQ - class_T3SS
697614	697614_contig00009	62467	63587	+	epaS	99.91	96.88	EcVGDB	epaS - gi:15832975 surface presentation of antigens protein SpaS - class_T3SS
697614	697614_contig00009	65896	66136	+	eprI	100	97.09	EcVGDB	eprI - gi:15832972 EprI - class_T3SS
697614	697614_contig00009	66156	66487	+	eprJ	99.7	97.9	EcVGDB	eprJ - gi:15832971 EprJ - class_T3SS
697614	697614_contig00032	6741	8314	-	espL4	99.94	99.17	EcVGDB	espL4 - gi:260870723 Type III secretion system effector - class_T3SS
697614	697614_contig00033	38767	39821	+	hlyE	99.91	98.39	EcVGDB	hlyE - gi:209398688 hemolysin E - class_Toxin
697614	697614_contig00047	16283	18162	+	cia	99.95	98.88	EcVGDB	cia - SPG000030 colicin Ia structural protein - class_Bacteriocin
697614	697614_contig00053	11620	12950	-	espR1	99.92	99.55	EcVGDB	espR1 - gi:260843778 Type III secretion system effector espR1 - class_T3SS
697622	697622_contig00015	161184	161904	+	yehC	100	97.23	EcVGDB	yehC - b2110 GeneID: 946621 Yeh fimbriae putative periplasmic pilin chaperone - class_CU_fimbriae
697622	697622_contig00044	73436	74864	+	aslA	100	98.18	EcVGDB	aslA - gi:9965749 invasion-mediating protein - class_Invasion
697630	697630_contig00003	150055	150775	+	yehC	100	97.23	EcVGDB	yehC - b2110 GeneID: 946621 Yeh fimbriae putative periplasmic pilin chaperone - class_CU_fimbriae
697630	697630_contig00047	33665	34181	-	aufE	100	98.45	EcVGDB	aufE - ECS88_3821 GeneID: 7129980 Auf fimbriae minor fimbrial subunit AufE - class_CU_fimbriae
697630	697630_contig00057	63211	64637	+	aslA	99.86	97.83	EcVGDB	aslA - gi:9965749 invasion-mediating protein - class_Invasion
697648	697648_contig00006	122035	122537	-	aec8	99.8	99.6	EcVGDB	aec8 - gi:110640454 hypothetical protein - class_T6SS
697648	697648_contig00017	40318	41038	-	yehC	100	97.09	EcVGDB	yehC - b2110 GeneID: 946621 Yeh fimbriae putative periplasmic pilin chaperone - class_CU_fimbriae
697648	697648_contig00047	111479	111995	+	aufE	100	97.68	EcVGDB	aufE - ECS88_3821 GeneID: 7129980 Auf fimbriae minor fimbrial subunit AufE - class_CU_fimbriae
697648	697648_contig00063	3055	3659	+	traJ	99.83	99.83	EcVGDB	traJ - gi:150860 TraJ - class_Adhesion_invasion
697648	697648_contig00069	31238	32666	+	aslA	100	98.39	EcVGDB	aslA - gi:9965749 invasion-mediating protein - class_Invasion
697656	697656_contig00015	46497	46974	+	b2854	100	90.38	EcVGDB	b2854 - SPG000125 Putative lytic transglycosylase Adherence Hemorrhagic coli pilus - class_T2SS
697656	697656_contig00015	55578	56565	-	epaO	100	94.94	EcVGDB	epaO - gi:15832980 surface presentation of antigens protein SpaO - class_T3SS
697656	697656_contig00027	16517	17237	+	yehC	100	95.98	EcVGDB	yehC - b2110 GeneID: 946621 Yeh fimbriae putative periplasmic pilin chaperone - class_CU_fimbriae
697656	697656_contig00067	49915	51343	+	aslA	100	97.2	EcVGDB	aslA - gi:9965749 invasion-mediating protein - class_Invasion
697664	697664_contig00004	116658	117378	-	yehC	100	97.09	EcVGDB	yehC - b2110 GeneID: 946621 Yeh fimbriae putative periplasmic pilin chaperone - class_CU_fimbriae
697664	697664_contig00035	89784	90906	-	aufG	100	99.82	EcVGDB	aufG - ECS88_3819 GeneID: 7132897 Auf fimbriae fimbrial-like adhesin protein AufG - class_CU_fimbriae
697664	697664_contig00035	91728	92244	-	aufE	100	99.81	EcVGDB	aufE - ECS88_3821 GeneID: 7129980 Auf fimbriae minor fimbrial subunit AufE - class_CU_fimbriae
697664	697664_contig00039	127073	127560	-	aec7	99.8	95.71	EcVGDB	aec7 - gi:110640455 hypothetical protein - class_T6SS
697664	697664_contig00043	36755	38183	-	aslA	100	98.6	EcVGDB	aslA - gi:9965749 invasion-mediating protein - class_Invasion
697664	697664_contig00049	3054	3658	+	traJ	99.83	99.83	EcVGDB	traJ - gi:150860 TraJ - class_Adhesion_invasion
697664	697664_contig00065	8486	9171	-	mcmM	99.85	97.82	EcVGDB	mcmM - CAD56177 microcin M activity protein McmM - class_Bacteriocin
697664	697664_contig00071	17591	18264	+	hlyC	99.85	98.96	EcVGDB	hlyC - gi:26249404 hemolysin-activating lysine-acyltransferase HlyC - class_Toxin
697672	697672_contig00034	16436	17156	+	yehC	100	95.98	EcVGDB	yehC - b2110 GeneID: 946621 Yeh fimbriae putative periplasmic pilin chaperone - class_CU_fimbriae
697672	697672_contig00049	15421	16408	+	epaO	100	94.94	EcVGDB	epaO - gi:15832980 surface presentation of antigens protein SpaO - class_T3SS
697672	697672_contig00049	25012	25489	-	b2854	100	90.38	EcVGDB	b2854 - SPG000125 Putative lytic transglycosylase Adherence Hemorrhagic coli pilus - class_T2SS
697672	697672_contig00065	36816	38244	-	aslA	100	97.2	EcVGDB	aslA - gi:9965749 invasion-mediating protein - class_Invasion
697672	697672_contig00150	3672	4680	-	papGIV	100	99.9	EcVGDB	papGIV - AAK08949 P pilus fimbrial PapG protein (BF31) - class_CU_fimbriae
697672	697672_contig00163	3351	3664	+	papB	99.68	98.73	EcVGDB	papB - VFG000881 P pilus pap operon regulatory protein PapB - class_CU_fimbriae
697680	697680_contig00041	86637	87357	-	yehC	100	96.53	EcVGDB	yehC - b2110 GeneID: 946621 Yeh fimbriae putative periplasmic pilin chaperone - class_CU_fimbriae
697680	697680_contig00058	34074	35502	-	aslA	100	98.18	EcVGDB	aslA - gi:9965749 invasion-mediating protein - class_Invasion
697680	697680_contig00082	6271	7592	+	iucD	98.8	96.22	EcVGDB	iucD - gi:26249459 aerobactin siderophore uptake system siderophore biosynthesis protein L-lysine 6-monooxygenase - class_Iron_uptake
697680	697680_contig00085	415	1592	+	gspL	99.92	94.83	EcVGDB	gspL - gi:157156601 GspL-like protein - class_T2SS
697680	697680_contig00120	7302	8046	-	afaB/daaB/draBII	100	99.06	EcVGDB	afaB/daaB/draBII - gi:218921797 fimbrial chaperone of Afa/Dr family fimbriae - class_CU_fimbriae
697680	697680_contig00122	1	563	-	papA	95.26	99.82	EcVGDB	papA - gi:386625714 P pilus major subunit PapA - class_CU_fimbriae
697680	697680_contig00122	750	1063	-	papB	99.68	98.41	EcVGDB	papB - VFG000881 P pilus pap operon regulatory protein PapB - class_CU_fimbriae
697680	697680_contig00127	1244	1848	+	traJ	99.83	99.83	EcVGDB	traJ - gi:150860 TraJ - class_Adhesion_invasion
697698	697698_contig00010	40528	41248	-	yehC	100	97.09	EcVGDB	yehC - b2110 GeneID: 946621 Yeh fimbriae putative periplasmic pilin chaperone - class_CU_fimbriae
697698	697698_contig00025	12660	13246	-	ecpA	99.83	97.96	EcVGDB	ecpA - gi:15799998 ECP/Mat fimbriae fimbrillin precursor - class_CU_fimbriae
697698	697698_contig00032	38168	39288	-	aufG	99.91	99.91	EcVGDB	aufG - ECS88_3819 GeneID: 7132897 Auf fimbriae fimbrial-like adhesin protein AufG - class_CU_fimbriae
697698	697698_contig00032	40110	40626	-	aufE	100	99.81	EcVGDB	aufE - ECS88_3821 GeneID: 7129980 Auf fimbriae minor fimbrial subunit AufE - class_CU_fimbriae
697698	697698_contig00063	36756	38184	-	aslA	100	98.67	EcVGDB	aslA - gi:9965749 invasion-mediating protein - class_Invasion
697702	697702_contig00005	311500	312062	+	ygiL	99.82	99.82	EcVGDB	ygiL - c3791 GeneID: 1039931 Yqi fimbriae fimbrial protein - class_CU_fimbriae
697702	697702_contig00018	267235	267955	+	yehC	100	97.09	EcVGDB	yehC - b2110 GeneID: 946621 Yeh fimbriae putative periplasmic pilin chaperone - class_CU_fimbriae
697702	697702_contig00026	8043	8590	-	uclA	99.82	99.64	EcVGDB	uclA - ABE10310 putative F17-like fimbrial subunit - class_CU_fimbriae
697702	697702_contig00029	3091	7222	-	vat	100	99.95	EcVGDB	vat - gi:26246291 vacuolating autotransporter toxin protease IgA1 - class_Autotransporter_T5SS
697702	697702_contig00029	16419	17005	-	ecpA	99.83	97.96	EcVGDB	ecpA - gi:15799998 ECP/Mat fimbriae fimbrillin precursor - class_CU_fimbriae
697702	697702_contig00037	89448	90568	-	aufG	99.91	99.91	EcVGDB	aufG - ECS88_3819 GeneID: 7132897 Auf fimbriae fimbrial-like adhesin protein AufG - class_CU_fimbriae
697702	697702_contig00037	91390	91906	-	aufE	100	99.81	EcVGDB	aufE - ECS88_3821 GeneID: 7129980 Auf fimbriae minor fimbrial subunit AufE - class_CU_fimbriae
697702	697702_contig00051	25266	26694	-	aslA	100	98.67	EcVGDB	aslA - gi:9965749 invasion-mediating protein - class_Invasion
697702	697702_contig00058	50444	51048	-	traJ	99.83	99.83	EcVGDB	traJ - gi:150860 TraJ - class_Adhesion_invasion
697710	697710_contig00046	44153	44873	-	yehC	100	97.09	EcVGDB	yehC - b2110 GeneID: 946621 Yeh fimbriae putative periplasmic pilin chaperone - class_CU_fimbriae
697710	697710_contig00061	114960	115704	-	afaB/daaB/draBII	100	99.87	EcVGDB	afaB/daaB/draBII - gi:218921797 fimbrial chaperone of Afa/Dr family fimbriae - class_CU_fimbriae
697710	697710_contig00069	70877	72305	+	aslA	100	98.11	EcVGDB	aslA - gi:9965749 invasion-mediating protein - class_Invasion
697710	697710_contig00097	1	565	-	papA	95.6	99.82	EcVGDB	papA - gi:386625714 P pilus major subunit PapA - class_CU_fimbriae
697710	697710_contig00097	752	1065	-	papB	99.68	98.09	EcVGDB	papB - VFG000881 P pilus pap operon regulatory protein PapB - class_CU_fimbriae
697710	697710_contig00099	6486	7807	+	iucD	98.8	96.22	EcVGDB	iucD - gi:26249459 aerobactin siderophore uptake system siderophore biosynthesis protein L-lysine 6-monooxygenase - class_Iron_uptake
697710	697710_contig00128	342	946	-	traJ	99.83	99.83	EcVGDB	traJ - gi:150860 TraJ - class_Adhesion_invasion
697728	697728_contig00042	90396	91429	-	yehA	99.9	97.68	EcVGDB	yehA - b2108 GeneID: 946642 Yeh fimbriae putative fimbrial-like adhesin protein - class_CU_fimbriae
697728	697728_contig00053	91391	91907	-	aufE	100	99.81	EcVGDB	aufE - ECS88_3821 GeneID: 7129980 Auf fimbriae minor fimbrial subunit AufE - class_CU_fimbriae
697728	697728_contig00077	74730	76158	+	aslA	100	98.67	EcVGDB	aslA - gi:9965749 invasion-mediating protein - class_Invasion
697728	697728_contig00078	50444	51048	-	traJ	99.83	99.83	EcVGDB	traJ - gi:150860 TraJ - class_Adhesion_invasion
697736	697736_contig00057	91297	91813	-	aufE	100	99.81	EcVGDB	aufE - ECS88_3821 GeneID: 7129980 Auf fimbriae minor fimbrial subunit AufE - class_CU_fimbriae
697736	697736_contig00078	33800	35228	+	aslA	100	98.67	EcVGDB	aslA - gi:9965749 invasion-mediating protein - class_Invasion
697736	697736_contig00117	791	1395	-	traJ	99.83	99.83	EcVGDB	traJ - gi:150860 TraJ - class_Adhesion_invasion
697744	697744_contig00013	40498	41218	-	yehC	100	97.09	EcVGDB	yehC - b2110 GeneID: 946621 Yeh fimbriae putative periplasmic pilin chaperone - class_CU_fimbriae
697744	697744_contig00015	193116	195499	-	cfaC	99.96	96.81	EcVGDB	cfaC - gi:110643339 cfa/I fimbrial subunit C precursor (colonization factor antigen subunit C; outer membrane usher protein) - class_CU_fimbriae
697744	697744_contig00030	104299	104815	+	aufE	100	99.42	EcVGDB	aufE - ECS88_3821 GeneID: 7129980 Auf fimbriae minor fimbrial subunit AufE - class_CU_fimbriae
697744	697744_contig00044	72314	73742	+	aslA	100	98.18	EcVGDB	aslA - gi:9965749 invasion-mediating protein - class_Invasion
697744	697744_contig00057	3054	3658	+	traJ	99.83	99.83	EcVGDB	traJ - gi:150860 TraJ - class_Adhesion_invasion
697752	697752_contig00013	121919	122421	-	aec8	99.8	99.6	EcVGDB	aec8 - gi:110640454 hypothetical protein - class_T6SS
697752	697752_contig00022	163460	164340	+	pafR	99.89	98.53	EcVGDB	pafR - AE016765_256 pafR transcriptional antiterminator - class_Other
697752	697752_contig00022	203274	203773	-	APECO1_3718	99.8	98.8	EcVGDB	APECO1_3718 - gi:117625041 hypothetical protein - class_T6SS
697752	697752_contig00027	40318	41038	-	yehC	100	97.09	EcVGDB	yehC - b2110 GeneID: 946621 Yeh fimbriae putative periplasmic pilin chaperone - class_CU_fimbriae
697752	697752_contig00030	46968	49491	+	yqiG	100	99.33	EcVGDB	yqiG - c3792 GeneID: 1039932 Yqi fimbriae outer membrane usher protein yqiG - class_CU_fimbriae
697752	697752_contig00056	91103	91619	-	aufE	100	97.48	EcVGDB	aufE - ECS88_3821 GeneID: 7129980 Auf fimbriae minor fimbrial subunit AufE - class_CU_fimbriae
697752	697752_contig00067	7257	8685	+	aslA	100	98.39	EcVGDB	aslA - gi:9965749 invasion-mediating protein - class_Invasion
697760	697760_contig00005	230634	231354	+	yehC	100	96.67	EcVGDB	yehC - b2110 GeneID: 946621 Yeh fimbriae putative periplasmic pilin chaperone - class_CU_fimbriae
697760	697760_contig00008	5056	5558	+	aec8	99.8	99.6	EcVGDB	aec8 - gi:110640454 hypothetical protein - class_T6SS
697760	697760_contig00021	30541	31057	+	aufE	100	97.68	EcVGDB	aufE - ECS88_3821 GeneID: 7129980 Auf fimbriae minor fimbrial subunit AufE - class_CU_fimbriae
697760	697760_contig00058	36686	38114	-	aslA	100	98.39	EcVGDB	aslA - gi:9965749 invasion-mediating protein - class_Invasion
697760	697760_contig00062	50444	51048	-	traJ	99.83	99.83	EcVGDB	traJ - gi:150860 TraJ - class_Adhesion_invasion
697760	697760_contig00097	7278	8599	-	iucD	98.8	96.22	EcVGDB	iucD - gi:26249459 aerobactin siderophore uptake system siderophore biosynthesis protein L-lysine 6-monooxygenase - class_Iron_uptake
697778	697778_contig00005	46495	46972	+	b2854	100	90.8	EcVGDB	b2854 - SPG000125 Putative lytic transglycosylase Adherence Hemorrhagic coli pilus - class_T2SS
697778	697778_contig00005	55573	56560	-	epaO	100	94.64	EcVGDB	epaO - gi:15832980 surface presentation of antigens protein SpaO - class_T3SS
697778	697778_contig00005	61198	62344	-	eivE	100	97.04	EcVGDB	eivE - gi:15832986 EivE - class_T3SS
697778	697778_contig00029	160664	161384	+	yehC	100	96.67	EcVGDB	yehC - b2110 GeneID: 946621 Yeh fimbriae putative periplasmic pilin chaperone - class_CU_fimbriae
697778	697778_contig00036	66300	67432	-	fepE	99.91	93.03	EcVGDB	fepE - gi:26246566 enterobactin transport system (fep) transport protein FepE - class_Iron_uptake
697778	697778_contig00047	36812	38240	-	aslA	100	97.27	EcVGDB	aslA - gi:9965749 invasion-mediating protein - class_Invasion
697778	697778_contig00054	65968	67316	+	ipaD	99.93	97.78	EcVGDB	ipaD - ECIAI39_4256 GeneID: Gene ID: 7150327 TTSS secreted protein required for invasion - class_Invasion
697778	697778_contig00071	157	2275	-	aec15	98.79	97.69	EcVGDB	aec15 - gi:15801686 VgrE protein - class_T6SS
697786	697786_contig00010	229504	230224	+	yehC	100	96.95	EcVGDB	yehC - b2110 GeneID: 946621 Yeh fimbriae putative periplasmic pilin chaperone - class_CU_fimbriae
697786	697786_contig00026	109992	110508	+	aufE	100	99.61	EcVGDB	aufE - ECS88_3821 GeneID: 7129980 Auf fimbriae minor fimbrial subunit AufE - class_CU_fimbriae
697786	697786_contig00036	54259	58388	+	vat	99.98	99.95	EcVGDB	vat - gi:26246291 vacuolating autotransporter toxin protease IgA1 - class_Autotransporter_T5SS
697786	697786_contig00036	81912	82399	-	aec7	99.8	95.71	EcVGDB	aec7 - gi:110640455 hypothetical protein - class_T6SS
697786	697786_contig00041	36875	38303	-	aslA	100	98.67	EcVGDB	aslA - gi:9965749 invasion-mediating protein - class_Invasion
697786	697786_contig00072	6486	7807	+	iucD	98.8	96.3	EcVGDB	iucD - gi:26249459 aerobactin siderophore uptake system siderophore biosynthesis protein L-lysine 6-monooxygenase - class_Iron_uptake
697786	697786_contig00100	1534	1870	+	imm	100	99.11	EcVGDB	imm - pECS88_0105 GeneID: 7119410 Colicin-Ia immunity protein - class_Bacteriocin
697794	697794_contig00017	261399	262119	+	yehC	100	96.95	EcVGDB	yehC - b2110 GeneID: 946621 Yeh fimbriae putative periplasmic pilin chaperone - class_CU_fimbriae
697794	697794_contig00029	107251	107767	+	aufE	100	97.68	EcVGDB	aufE - ECS88_3821 GeneID: 7129980 Auf fimbriae minor fimbrial subunit AufE - class_CU_fimbriae
697794	697794_contig00051	3053	3657	+	traJ	99.83	99.83	EcVGDB	traJ - gi:150860 TraJ - class_Adhesion_invasion
697794	697794_contig00054	36795	38223	-	aslA	100	98.46	EcVGDB	aslA - gi:9965749 invasion-mediating protein - class_Invasion
697808	697808_contig00006	36489	37209	+	yehC	100	96.25	EcVGDB	yehC - b2110 GeneID: 946621 Yeh fimbriae putative periplasmic pilin chaperone - class_CU_fimbriae
697808	697808_contig00029	15646	16290	+	fimI	99.54	98.14	EcVGDB	fimI - gi:15804890 type 1 fimbriae biosynthesis protein - class_CU_fimbriae
697808	697808_contig00031	78220	80669	-	EC042_0022	99.96	98.25	EcVGDB	EC042_0022 - EC042_0022 GeneID: 12885609 fimbrial outer membrane usher protein - class_CU_fimbriae
697808	697808_contig00053	13454	13931	+	b2854	100	90.38	EcVGDB	b2854 - SPG000125 Putative lytic transglycosylase Adherence Hemorrhagic coli pilus - class_T2SS
697808	697808_contig00053	22533	23520	-	epaO	100	94.94	EcVGDB	epaO - gi:15832980 surface presentation of antigens protein SpaO - class_T3SS
697808	697808_contig00078	37417	38845	-	aslA	100	97.13	EcVGDB	aslA - gi:9965749 invasion-mediating protein - class_Invasion
697808	697808_contig00132	7281	8602	-	iucD	98.8	96.3	EcVGDB	iucD - gi:26249459 aerobactin siderophore uptake system siderophore biosynthesis protein L-lysine 6-monooxygenase - class_Iron_uptake
697808	697808_contig00188	412	971	-	draE2/nfaA	99.64	99.46	EcVGDB	draE2/nfaA - gi:2290538 Dr-II structural adhesin precursor Afa/Dr family fimbriae - class_CU_fimbriae
697808	697808_contig00188	4844	5588	-	afaB/daaB/draBII	100	98.25	EcVGDB	afaB/daaB/draBII - gi:218921797 fimbrial chaperone of Afa/Dr family fimbriae - class_CU_fimbriae
697808	697808_contig00225	1	563	-	papA	95.26	99.82	EcVGDB	papA - gi:386625714 P pilus major subunit PapA - class_CU_fimbriae
697808	697808_contig00225	750	1063	-	papB	99.68	98.41	EcVGDB	papB - VFG000881 P pilus pap operon regulatory protein PapB - class_CU_fimbriae
697816	697816_contig00003	2532	3252	-	yehC	100	96.95	EcVGDB	yehC - b2110 GeneID: 946621 Yeh fimbriae putative periplasmic pilin chaperone - class_CU_fimbriae
697816	697816_contig00008	244661	245399	-	ycbF	100	96.89	EcVGDB	ycbF - gi:15804987 Ycb fimbriae putative pili assembly chaperone - class_CU_fimbriae
697816	697816_contig00013	104857	105739	-	pafR	100	92.07	EcVGDB	pafR - AE016765_256 pafR transcriptional antiterminator - class_Other
697816	697816_contig00013	152152	152629	+	b2854	100	90.8	EcVGDB	b2854 - SPG000125 Putative lytic transglycosylase Adherence Hemorrhagic coli pilus - class_T2SS
697816	697816_contig00013	161230	162217	-	epaO	100	96.05	EcVGDB	epaO - gi:15832980 surface presentation of antigens protein SpaO - class_T3SS
697816	697816_contig00031	119648	122031	-	cfaC	99.96	98.87	EcVGDB	cfaC - gi:110643339 cfa/I fimbrial subunit C precursor (colonization factor antigen subunit C; outer membrane usher protein) - class_CU_fimbriae
697816	697816_contig00055	36743	38171	-	aslA	100	97.41	EcVGDB	aslA - gi:9965749 invasion-mediating protein - class_Invasion
697824	697824_contig00009	18962	19326	-	fliO	99.73	98.63	EcVGDB	fliO - gi:161367586 flagellar biosynthesis protein FliO - class_Flagella
697824	697824_contig00013	135284	136271	+	epaO	100	96.56	EcVGDB	epaO - gi:15832980 surface presentation of antigens protein SpaO - class_T3SS
697824	697824_contig00013	144862	145337	-	b2854	99.79	98.95	EcVGDB	b2854 - SPG000125 Putative lytic transglycosylase Adherence Hemorrhagic coli pilus - class_T2SS
697824	697824_contig00016	6972	8545	-	espL4	99.94	98.86	EcVGDB	espL4 - gi:260870723 Type III secretion system effector - class_T3SS
697824	697824_contig00016	67911	69204	-	espX5	100	95.75	EcVGDB	espX5 - gi:15804658 Type III secretion system effector - class_T3SS
697824	697824_contig00018	36292	36881	-	ecpR/MatA	99.83	96.95	EcVGDB	ecpR/MatA - gi:15799999 ECP/Mat fimbriae chaperone/fimbrillin MatA - class_CU_fimbriae
697824	697824_contig00026	57407	59688	-	fiu	99.96	96.72	EcVGDB	fiu - c0890 GeneID: 1037863 catecholate siderophore receptor Fiu - class_Iron_uptake
697824	697824_contig00041	77589	79465	+	espL3	99.95	98.83	EcVGDB	espL3 - SPG000024 Type III secretion system effector - class_T3SS
697824	697824_contig00059	70193	71103	-	fimH	99.89	97.15	EcVGDB	fimH - gi:26251208 type 1 fimbriae adhesin FimH - class_CU_fimbriae
697824	697824_contig00067	1705	11195	+	irp1	99.99	99.61	EcVGDB	irp1 - gi:110642114 yersiniabactin (Ybt) siderophore system yersiniabactin biosynthetic protein - class_Iron_uptake
697824	697824_contig00070	10712	12663	-	gspD	99.95	99.95	EcVGDB	gspD - b3325 GeneID: 947822 general secretory pathway component cryptic - class_T2SS
697832	697832_contig00018	169160	169880	+	yehC	100	96.95	EcVGDB	yehC - b2110 GeneID: 946621 Yeh fimbriae putative periplasmic pilin chaperone - class_CU_fimbriae
697832	697832_contig00020	88624	89186	+	ygiL	99.82	99.82	EcVGDB	ygiL - c3791 GeneID: 1039931 Yqi fimbriae fimbrial protein - class_CU_fimbriae
697832	697832_contig00025	92005	92521	-	aufE	100	97.87	EcVGDB	aufE - ECS88_3821 GeneID: 7129980 Auf fimbriae minor fimbrial subunit AufE - class_CU_fimbriae
697832	697832_contig00038	36687	38115	-	aslA	100	98.46	EcVGDB	aslA - gi:9965749 invasion-mediating protein - class_Invasion
697840	697840_contig00017	35131	35851	-	yehC	100	97.09	EcVGDB	yehC - b2110 GeneID: 946621 Yeh fimbriae putative periplasmic pilin chaperone - class_CU_fimbriae
697840	697840_contig00028	13344	13860	-	aufE	100	97.68	EcVGDB	aufE - ECS88_3821 GeneID: 7129980 Auf fimbriae minor fimbrial subunit AufE - class_CU_fimbriae
697840	697840_contig00065	31217	32645	+	aslA	100	98.39	EcVGDB	aslA - gi:9965749 invasion-mediating protein - class_Invasion
697840	697840_contig00082	5056	5558	+	aec8	99.8	99.6	EcVGDB	aec8 - gi:110640454 hypothetical protein - class_T6SS
697840	697840_contig00115	8617	8953	-	imm	100	99.11	EcVGDB	imm - pECS88_0105 GeneID: 7119410 Colicin-Ia immunity protein - class_Bacteriocin
697840	697840_contig00116	3398	4142	+	afaB/daaB/draBII	100	98.25	EcVGDB	afaB/daaB/draBII - gi:218921797 fimbrial chaperone of Afa/Dr family fimbriae - class_CU_fimbriae
697840	697840_contig00116	8015	8574	+	draE2/nfaA	99.64	99.64	EcVGDB	draE2/nfaA - gi:2290538 Dr-II structural adhesin precursor Afa/Dr family fimbriae - class_CU_fimbriae
697840	697840_contig00132	1	563	-	papA	95.26	99.82	EcVGDB	papA - gi:386625714 P pilus major subunit PapA - class_CU_fimbriae
697840	697840_contig00132	750	1063	-	papB	99.68	98.41	EcVGDB	papB - VFG000881 P pilus pap operon regulatory protein PapB - class_CU_fimbriae
697858	697858_contig00001	12659	13245	-	ecpA	99.83	97.96	EcVGDB	ecpA - gi:15799998 ECP/Mat fimbriae fimbrillin precursor - class_CU_fimbriae
697858	697858_contig00019	104144	104864	+	yehC	100	97.09	EcVGDB	yehC - b2110 GeneID: 946621 Yeh fimbriae putative periplasmic pilin chaperone - class_CU_fimbriae
697858	697858_contig00026	111848	112364	+	aufE	100	99.81	EcVGDB	aufE - ECS88_3821 GeneID: 7129980 Auf fimbriae minor fimbrial subunit AufE - class_CU_fimbriae
697858	697858_contig00026	113186	114306	+	aufG	99.91	99.91	EcVGDB	aufG - ECS88_3819 GeneID: 7132897 Auf fimbriae fimbrial-like adhesin protein AufG - class_CU_fimbriae
697858	697858_contig00045	93879	94441	-	papA	99.82	99.82	EcVGDB	papA - gi:91213843 P pilus major subunit PapA - class_CU_fimbriae
697858	697858_contig00069	33795	35223	+	aslA	100	98.67	EcVGDB	aslA - gi:9965749 invasion-mediating protein - class_Invasion
697858	697858_contig00098	1458	1794	+	imm	100	99.11	EcVGDB	imm - pECS88_0105 GeneID: 7119410 Colicin-Ia immunity protein - class_Bacteriocin
697866	697866_contig00003	165043	165763	+	yehC	100	97.09	EcVGDB	yehC - b2110 GeneID: 946621 Yeh fimbriae putative periplasmic pilin chaperone - class_CU_fimbriae
697866	697866_contig00027	33656	34977	-	iucD	98.8	96.3	EcVGDB	iucD - gi:26249459 aerobactin siderophore uptake system siderophore biosynthesis protein L-lysine 6-monooxygenase - class_Iron_uptake
697866	697866_contig00027	47218	47531	+	papB	99.68	98.41	EcVGDB	papB - VFG000881 P pilus pap operon regulatory protein PapB - class_CU_fimbriae
697866	697866_contig00027	47718	48280	+	papA	95.26	99.82	EcVGDB	papA - gi:386625714 P pilus major subunit PapA - class_CU_fimbriae
697866	697866_contig00060	71017	72445	+	aslA	100	98.18	EcVGDB	aslA - gi:9965749 invasion-mediating protein - class_Invasion
697874	697874_contig00001	13842	14553	-	c1935	100	99.72	EcVGDB	c1935 - AE016760_252 F9 fimbriae chaperone - class_CU_fimbriae
697874	697874_contig00010	22660	28764	+	irp2	99.95	98.84	EcVGDB	irp2 - gi:110642113 yersiniabactin (Ybt) siderophore system yersiniabactin biosynthetic protein - class_Iron_uptake
697874	697874_contig00015	35549	36269	-	yehC	100	97.09	EcVGDB	yehC - b2110 GeneID: 946621 Yeh fimbriae putative periplasmic pilin chaperone - class_CU_fimbriae
697874	697874_contig00065	11903	12419	+	aufE	100	97.29	EcVGDB	aufE - ECS88_3821 GeneID: 7129980 Auf fimbriae minor fimbrial subunit AufE - class_CU_fimbriae
697874	697874_contig00086	22351	23998	+	lfiF	100	93.93	EcVGDB	lfiF - EC042_0254 GeneID: 12887784 lateral flagellar M-ring protein (FliF-like) - class_Flagella
697874	697874_contig00087	20104	24235	-	vat	100	99.69	EcVGDB	vat - gi:26246291 vacuolating autotransporter toxin protease IgA1 - class_Autotransporter_T5SS
697874	697874_contig00094	36689	38117	-	aslA	100	98.46	EcVGDB	aslA - gi:9965749 invasion-mediating protein - class_Invasion
697874	697874_contig00110	205	4105	-	sat	100	99.49	EcVGDB	sat - gi:26249454 secreted auto transpoter toxin serine protease - class_Autotransporter_T5SS
697874	697874_contig00110	7279	8600	-	iucD	98.8	96.3	EcVGDB	iucD - gi:26249459 aerobactin siderophore uptake system siderophore biosynthesis protein L-lysine 6-monooxygenase - class_Iron_uptake
697874	697874_contig00112	2098	2411	+	papB	99.68	98.41	EcVGDB	papB - VFG000881 P pilus pap operon regulatory protein PapB - class_CU_fimbriae
697874	697874_contig00112	2598	3160	+	papA	95.26	99.82	EcVGDB	papA - gi:386625714 P pilus major subunit PapA - class_CU_fimbriae
697882	697882_contig00012	1	565	-	papA	95.6	99.82	EcVGDB	papA - gi:386625714 P pilus major subunit PapA - class_CU_fimbriae
697882	697882_contig00012	752	1065	-	papB	99.68	98.09	EcVGDB	papB - VFG000881 P pilus pap operon regulatory protein PapB - class_CU_fimbriae
697882	697882_contig00013	6486	7807	+	iucD	98.8	96.22	EcVGDB	iucD - gi:26249459 aerobactin siderophore uptake system siderophore biosynthesis protein L-lysine 6-monooxygenase - class_Iron_uptake
697882	697882_contig00041	6094	6838	+	afaB/daaB/draBII	100	99.87	EcVGDB	afaB/daaB/draBII - gi:218921797 fimbrial chaperone of Afa/Dr family fimbriae - class_CU_fimbriae
697882	697882_contig00043	24188	24908	-	yehC	100	97.09	EcVGDB	yehC - b2110 GeneID: 946621 Yeh fimbriae putative periplasmic pilin chaperone - class_CU_fimbriae
697882	697882_contig00048	71018	72446	+	aslA	100	98.18	EcVGDB	aslA - gi:9965749 invasion-mediating protein - class_Invasion
697882	697882_contig00054	38517	39121	-	traJ	99.83	99.83	EcVGDB	traJ - gi:150860 TraJ - class_Adhesion_invasion
697890	697890_contig00001	96846	97566	-	yehC	100	97.09	EcVGDB	yehC - b2110 GeneID: 946621 Yeh fimbriae putative periplasmic pilin chaperone - class_CU_fimbriae
697890	697890_contig00005	299744	300528	+	fliR	99.87	97.2	EcVGDB	fliR - gi:15802385 flagellar biosynthesis protein FliR - class_Flagella
697890	697890_contig00040	107561	108341	+	aufB	100	99.49	EcVGDB	aufB - ECS88_3824 GeneID: 7129977 Auf fimbriae fimbrial chaperone AufB - class_CU_fimbriae
697890	697890_contig00040	111480	111996	+	aufE	100	97.68	EcVGDB	aufE - ECS88_3821 GeneID: 7129980 Auf fimbriae minor fimbrial subunit AufE - class_CU_fimbriae
697890	697890_contig00051	31266	32694	+	aslA	100	98.39	EcVGDB	aslA - gi:9965749 invasion-mediating protein - class_Invasion
697890	697890_contig00065	5188	5690	+	aec8	99.8	99.6	EcVGDB	aec8 - gi:110640454 hypothetical protein - class_T6SS
697890	697890_contig00074	26447	27051	-	traJ	99.83	99.34	EcVGDB	traJ - gi:150860 TraJ - class_Adhesion_invasion
697904	697904_contig00017	27449	28482	-	yehA	99.9	97.68	EcVGDB	yehA - b2108 GeneID: 946642 Yeh fimbriae putative fimbrial-like adhesin protein - class_CU_fimbriae
697904	697904_contig00043	91391	91907	-	aufE	100	99.81	EcVGDB	aufE - ECS88_3821 GeneID: 7129980 Auf fimbriae minor fimbrial subunit AufE - class_CU_fimbriae
697904	697904_contig00052	74724	76152	+	aslA	100	98.67	EcVGDB	aslA - gi:9965749 invasion-mediating protein - class_Invasion
697904	697904_contig00057	18401	27893	+	irp1	100	99.99	EcVGDB	irp1 - gi:110642114 yersiniabactin (Ybt) siderophore system yersiniabactin biosynthetic protein - class_Iron_uptake
697904	697904_contig00061	15151	24770	+	clbB	99.99	99.98	EcVGDB	clbB - gi:112292718 putative hybrid polyketide-non-ribosomal peptide synthetase - class_Toxin
697904	697904_contig00066	38099	38703	-	traJ	99.83	98.68	EcVGDB	traJ - gi:150860 TraJ - class_Adhesion_invasion
697912	697912_contig00019	23837	24423	-	ecpA	99.83	98.81	EcVGDB	ecpA - gi:15799998 ECP/Mat fimbriae fimbrillin precursor - class_CU_fimbriae
697912	697912_contig00019	34421	38673	+	eaeH	99.98	93.91	EcVGDB	eaeH - gi:387605808 adhesin/invasin - class_Adhesion_invasion
697912	697912_contig00025	6097	6574	-	b2854	100	90.8	EcVGDB	b2854 - SPG000125 Putative lytic transglycosylase Adherence Hemorrhagic coli pilus - class_T2SS
697912	697912_contig00029	35868	36588	-	yehC	100	96.39	EcVGDB	yehC - b2110 GeneID: 946621 Yeh fimbriae putative periplasmic pilin chaperone - class_CU_fimbriae
697912	697912_contig00057	37487	38915	-	aslA	100	97.13	EcVGDB	aslA - gi:9965749 invasion-mediating protein - class_Invasion
697912	697912_contig00080	1241	1757	-	sfmF	100	97.87	EcVGDB	sfmF - b0534 GeneID: 944977 sfmACDHF fimbrial operon - class_CU_fimbriae
697912	697912_contig00089	506	3027	+	stgC/lpfC2	99.96	90.53	EcVGDB	stgC/lpfC2 - gi:46487741-O3K_25190 Stg fimbrial / long polar fimbrial outer membrane usher protein - class_CU_fimbriae
697912	697912_contig00116	418	1424	+	papGIV	99.9	99.6	EcVGDB	papGIV - AAK08949 P pilus fimbrial PapG protein (BF31) - class_CU_fimbriae
697912	697912_contig00121	6102	7423	+	iucD	98.8	96.3	EcVGDB	iucD - gi:26249459 aerobactin siderophore uptake system siderophore biosynthesis protein L-lysine 6-monooxygenase - class_Iron_uptake
697912	697912_contig00121	10619	14519	+	sat	100	99.51	EcVGDB	sat - gi:26249454 secreted auto transpoter toxin serine protease - class_Autotransporter_T5SS
697912	697912_contig00200	252	565	-	papB	99.68	98.73	EcVGDB	papB - VFG000881 P pilus pap operon regulatory protein PapB - class_CU_fimbriae
697920	697920_contig00014	33963	34440	+	b2854	100	90.8	EcVGDB	b2854 - SPG000125 Putative lytic transglycosylase Adherence Hemorrhagic coli pilus - class_T2SS
697920	697920_contig00014	43044	44031	-	epaO	100	95.04	EcVGDB	epaO - gi:15832980 surface presentation of antigens protein SpaO - class_T3SS
697920	697920_contig00025	35309	36029	-	yehC	100	96.67	EcVGDB	yehC - b2110 GeneID: 946621 Yeh fimbriae putative periplasmic pilin chaperone - class_CU_fimbriae
697920	697920_contig00038	6522	7273	-	espY1	99.87	95.62	EcVGDB	espY1 - gi:15799741 Type III secretion system effector - class_T3SS
697920	697920_contig00045	94685	95195	-	ECO103_3357	100	99.02	EcVGDB	ECO103_3357 - gi:260845460 hypothetical protein - class_T6SS
697920	697920_contig00061	175	1603	-	aslA	100	97.2	EcVGDB	aslA - gi:9965749 invasion-mediating protein - class_Invasion
697938	697938_contig00013	49597	49928	-	eprJ	99.7	97.9	EcVGDB	eprJ - gi:15832971 EprJ - class_T3SS
697938	697938_contig00013	49948	50188	-	eprI	100	97.09	EcVGDB	eprI - gi:15832972 EprI - class_T3SS
697938	697938_contig00013	50202	50937	-	eprH	100	96.47	EcVGDB	eprH - gi:15832973 EprH - class_T3SS
697938	697938_contig00013	52498	53618	-	epaS	99.91	96.88	EcVGDB	epaS - gi:15832975 surface presentation of antigens protein SpaS - class_T3SS
697938	697938_contig00013	55321	56308	-	epaO	100	96.66	EcVGDB	epaO - gi:15832980 surface presentation of antigens protein SpaO - class_T3SS
697938	697938_contig00056	42924	44997	+	cirA	100	98.89	EcVGDB	cirA - AAN81146 colicin I and catecholate siderophore receptor - class_Iron_uptake_bacteriocin
697938	697938_contig00074	48716	50289	+	espL4	99.94	98.98	EcVGDB	espL4 - gi:260870723 Type III secretion system effector - class_T3SS
697938	697938_contig00079	2711	4032	-	iucD	98.8	96.3	EcVGDB	iucD - gi:26249459 aerobactin siderophore uptake system siderophore biosynthesis protein L-lysine 6-monooxygenase - class_Iron_uptake
697946	697946_contig00013	70550	71270	-	yehC	100	96.95	EcVGDB	yehC - b2110 GeneID: 946621 Yeh fimbriae putative periplasmic pilin chaperone - class_CU_fimbriae
697946	697946_contig00026	24458	25635	-	gspL	99.92	94.83	EcVGDB	gspL - gi:157156601 GspL-like protein - class_T2SS
697946	697946_contig00039	91928	92444	-	aufE	100	99.61	EcVGDB	aufE - ECS88_3821 GeneID: 7129980 Auf fimbriae minor fimbrial subunit AufE - class_CU_fimbriae
697946	697946_contig00046	36868	38296	-	aslA	100	98.6	EcVGDB	aslA - gi:9965749 invasion-mediating protein - class_Invasion
697946	697946_contig00063	24172	24659	-	aec7	99.8	95.71	EcVGDB	aec7 - gi:110640455 hypothetical protein - class_T6SS
697946	697946_contig00066	50445	51049	-	traJ	99.83	99.83	EcVGDB	traJ - gi:150860 TraJ - class_Adhesion_invasion
697954	697954_contig00012	302305	304202	-	espL1	99.95	96.47	EcVGDB	espL1 - gi:15802132 Type III secretion system effector - class_T3SS
697954	697954_contig00024	35140	35860	-	yehC	100	96.53	EcVGDB	yehC - b2110 GeneID: 946621 Yeh fimbriae putative periplasmic pilin chaperone - class_CU_fimbriae
697954	697954_contig00033	114727	115714	+	epaO	100	94.53	EcVGDB	epaO - gi:15832980 surface presentation of antigens protein SpaO - class_T3SS
697954	697954_contig00033	124315	124792	-	b2854	100	91	EcVGDB	b2854 - SPG000125 Putative lytic transglycosylase Adherence Hemorrhagic coli pilus - class_T2SS
697954	697954_contig00047	120031	120952	-	lafU	99.78	97.51	EcVGDB	lafU - EC042_0288 GeneID: 12887818 lateral flagellar motor protein B (MotB-like) - class_Flagella
697954	697954_contig00055	36823	38251	-	aslA	100	97.27	EcVGDB	aslA - gi:9965749 invasion-mediating protein - class_Invasion
697954	697954_contig00093	1	2119	+	aec15	98.79	97.69	EcVGDB	aec15 - gi:15801686 VgrE protein - class_T6SS
697962	697962_contig00010	40486	41206	-	yehC	100	96.95	EcVGDB	yehC - b2110 GeneID: 946621 Yeh fimbriae putative periplasmic pilin chaperone - class_CU_fimbriae
697962	697962_contig00026	16702	17218	+	aufE	100	99.61	EcVGDB	aufE - ECS88_3821 GeneID: 7129980 Auf fimbriae minor fimbrial subunit AufE - class_CU_fimbriae
697962	697962_contig00037	36889	38317	-	aslA	100	98.67	EcVGDB	aslA - gi:9965749 invasion-mediating protein - class_Invasion
697962	697962_contig00061	43965	44452	-	aec7	99.8	95.71	EcVGDB	aec7 - gi:110640455 hypothetical protein - class_T6SS
697962	697962_contig00079	415	1592	+	gspL	99.92	94.83	EcVGDB	gspL - gi:157156601 GspL-like protein - class_T2SS
697962	697962_contig00143	793	1397	-	traJ	99.83	99.83	EcVGDB	traJ - gi:150860 TraJ - class_Adhesion_invasion
697970	697970_contig00014	46499	46976	+	b2854	100	90.8	EcVGDB	b2854 - SPG000125 Putative lytic transglycosylase Adherence Hemorrhagic coli pilus - class_T2SS
697970	697970_contig00014	55577	56564	-	epaO	100	94.64	EcVGDB	epaO - gi:15832980 surface presentation of antigens protein SpaO - class_T3SS
697970	697970_contig00028	120801	121521	-	yehC	100	96.67	EcVGDB	yehC - b2110 GeneID: 946621 Yeh fimbriae putative periplasmic pilin chaperone - class_CU_fimbriae
697970	697970_contig00052	52673	54101	+	aslA	100	97.27	EcVGDB	aslA - gi:9965749 invasion-mediating protein - class_Invasion
697988	697988_contig00003	110681	111401	+	yehC	100	97.09	EcVGDB	yehC - b2110 GeneID: 946621 Yeh fimbriae putative periplasmic pilin chaperone - class_CU_fimbriae
697988	697988_contig00036	91928	92444	-	aufE	100	99.61	EcVGDB	aufE - ECS88_3821 GeneID: 7129980 Auf fimbriae minor fimbrial subunit AufE - class_CU_fimbriae
697988	697988_contig00052	81091	85222	+	vat	100	99.98	EcVGDB	vat - gi:26246291 vacuolating autotransporter toxin protease IgA1 - class_Autotransporter_T5SS
697988	697988_contig00052	108646	109133	-	aec7	99.8	95.71	EcVGDB	aec7 - gi:110640455 hypothetical protein - class_T6SS
697988	697988_contig00053	36868	38296	-	aslA	100	98.67	EcVGDB	aslA - gi:9965749 invasion-mediating protein - class_Invasion
697988	697988_contig00063	3053	3657	+	traJ	99.83	99.83	EcVGDB	traJ - gi:150860 TraJ - class_Adhesion_invasion
697988	697988_contig00068	29444	30117	+	hlyC	99.85	98.96	EcVGDB	hlyC - gi:26249404 hemolysin-activating lysine-acyltransferase HlyC - class_Toxin
697988	697988_contig00077	6067	7388	+	iucD	98.8	96.3	EcVGDB	iucD - gi:26249459 aerobactin siderophore uptake system siderophore biosynthesis protein L-lysine 6-monooxygenase - class_Iron_uptake
697996	697996_contig00004	108410	109130	-	yehC	100	97.23	EcVGDB	yehC - b2110 GeneID: 946621 Yeh fimbriae putative periplasmic pilin chaperone - class_CU_fimbriae
697996	697996_contig00024	258448	260228	+	usp	99.94	99.89	EcVGDB	usp - gi:386617620 Uropathogenic specific protein/colicin - class_Toxin
697996	697996_contig00034	33665	34181	-	aufE	100	98.45	EcVGDB	aufE - ECS88_3821 GeneID: 7129980 Auf fimbriae minor fimbrial subunit AufE - class_CU_fimbriae
697996	697996_contig00039	21407	22833	+	aslA	99.86	97.83	EcVGDB	aslA - gi:9965749 invasion-mediating protein - class_Invasion
698004	698004_contig00023	1024	2201	+	gspL	99.92	95	EcVGDB	gspL - gi:157156601 GspL-like protein - class_T2SS
698004	698004_contig00024	35314	36034	-	yehC	100	97.09	EcVGDB	yehC - b2110 GeneID: 946621 Yeh fimbriae putative periplasmic pilin chaperone - class_CU_fimbriae
698004	698004_contig00049	2	591	-	papA	99.83	99.49	EcVGDB	papA - gi:386625714 P pilus major subunit PapA - class_CU_fimbriae
698004	698004_contig00049	778	1091	-	papB	99.68	98.41	EcVGDB	papB - VFG000881 P pilus pap operon regulatory protein PapB - class_CU_fimbriae
698004	698004_contig00055	36688	38116	-	aslA	100	98.18	EcVGDB	aslA - gi:9965749 invasion-mediating protein - class_Invasion
698004	698004_contig00091	6358	7679	+	iucD	98.8	96.3	EcVGDB	iucD - gi:26249459 aerobactin siderophore uptake system siderophore biosynthesis protein L-lysine 6-monooxygenase - class_Iron_uptake
698012	698012_contig00017	69812	70532	-	yehC	100	97.09	EcVGDB	yehC - b2110 GeneID: 946621 Yeh fimbriae putative periplasmic pilin chaperone - class_CU_fimbriae
698012	698012_contig00044	1	565	-	papA	95.6	99.82	EcVGDB	papA - gi:386625714 P pilus major subunit PapA - class_CU_fimbriae
698012	698012_contig00044	752	1065	-	papB	99.68	98.41	EcVGDB	papB - VFG000881 P pilus pap operon regulatory protein PapB - class_CU_fimbriae
698012	698012_contig00044	13306	14627	+	iucD	98.8	96.3	EcVGDB	iucD - gi:26249459 aerobactin siderophore uptake system siderophore biosynthesis protein L-lysine 6-monooxygenase - class_Iron_uptake
698012	698012_contig00062	19264	20692	+	aslA	100	98.18	EcVGDB	aslA - gi:9965749 invasion-mediating protein - class_Invasion
698020	698020_contig00013	40497	41217	-	yehC	100	96.95	EcVGDB	yehC - b2110 GeneID: 946621 Yeh fimbriae putative periplasmic pilin chaperone - class_CU_fimbriae
698020	698020_contig00039	91928	92444	-	aufE	100	99.61	EcVGDB	aufE - ECS88_3821 GeneID: 7129980 Auf fimbriae minor fimbrial subunit AufE - class_CU_fimbriae
698020	698020_contig00053	4105	4592	+	aec7	99.8	95.71	EcVGDB	aec7 - gi:110640455 hypothetical protein - class_T6SS
698020	698020_contig00053	46438	50567	-	vat	99.98	99.95	EcVGDB	vat - gi:26246291 vacuolating autotransporter toxin protease IgA1 - class_Autotransporter_T5SS
698020	698020_contig00056	33794	35222	+	aslA	100	98.67	EcVGDB	aslA - gi:9965749 invasion-mediating protein - class_Invasion
698020	698020_contig00077	23523	24196	+	hlyC	99.85	98.96	EcVGDB	hlyC - gi:26249404 hemolysin-activating lysine-acyltransferase HlyC - class_Toxin
698020	698020_contig00102	8827	9163	-	imm	100	99.11	EcVGDB	imm - pECS88_0105 GeneID: 7119410 Colicin-Ia immunity protein - class_Bacteriocin
698038	698038_contig00017	38422	38750	-	focB/sfaB	99.7	99.7	EcVGDB	focB/sfaB - gi:26247112 F1C/S fimbriaeputative switch regulatory protein - class_CU_fimbriae
698038	698038_contig00027	104287	104803	+	aufE	100	99.61	EcVGDB	aufE - ECS88_3821 GeneID: 7129980 Auf fimbriae minor fimbrial subunit AufE - class_CU_fimbriae
698038	698038_contig00035	61669	62389	+	yehC	100	97.09	EcVGDB	yehC - b2110 GeneID: 946621 Yeh fimbriae putative periplasmic pilin chaperone - class_CU_fimbriae
698038	698038_contig00046	36880	38308	-	aslA	100	98.67	EcVGDB	aslA - gi:9965749 invasion-mediating protein - class_Invasion
698038	698038_contig00062	25123	26974	-	APECO1_1761	100	99.95	EcVGDB	APECO1_1761 - gi:117622511 hypothetical protein - class_T6SS
698046	698046_contig00010	40498	41218	-	yehC	100	96.95	EcVGDB	yehC - b2110 GeneID: 946621 Yeh fimbriae putative periplasmic pilin chaperone - class_CU_fimbriae
698046	698046_contig00033	107124	107640	+	aufE	100	98.26	EcVGDB	aufE - ECS88_3821 GeneID: 7129980 Auf fimbriae minor fimbrial subunit AufE - class_CU_fimbriae
698046	698046_contig00042	36887	38315	-	aslA	100	98.6	EcVGDB	aslA - gi:9965749 invasion-mediating protein - class_Invasion
698046	698046_contig00049	3054	3658	+	traJ	99.83	99.83	EcVGDB	traJ - gi:150860 TraJ - class_Adhesion_invasion
698054	698054_contig00006	62395	62627	+	ECs3728	99.57	96.15	EcVGDB	ECs3728 - gi:15832982 hypothetical protein - class_T3SS
698054	698054_contig00006	62652	63268	+	eivJ	99.84	96.6	EcVGDB	eivJ - gi:15832981 EivJ - class_T3SS
698054	698054_contig00006	63228	64215	+	epaO	100	96.66	EcVGDB	epaO - gi:15832980 surface presentation of antigens protein SpaO - class_T3SS
698054	698054_contig00006	69354	69594	+	eprI	100	97.09	EcVGDB	eprI - gi:15832972 EprI - class_T3SS
698054	698054_contig00006	69614	69945	+	eprJ	99.7	97.6	EcVGDB	eprJ - gi:15832971 EprJ - class_T3SS
698054	698054_contig00028	123456	124876	-	espX1	99.93	96.62	EcVGDB	espX1 - gi:260842259 Type III secretion system effector - class_T3SS
698054	698054_contig00033	38903	39957	+	hlyE	99.91	98.2	EcVGDB	hlyE - gi:209398688 hemolysin E - class_Toxin
698054	698054_contig00036	126617	128690	-	cirA	100	98.94	EcVGDB	cirA - AAN81146 colicin I and catecholate siderophore receptor - class_Iron_uptake_bacteriocin
698054	698054_contig00069	6361	7691	+	espR1	99.92	99.55	EcVGDB	espR1 - gi:260843778 Type III secretion system effector espR1 - class_T3SS
698054	698054_contig00084	2710	4031	-	iucD	98.8	96.3	EcVGDB	iucD - gi:26249459 aerobactin siderophore uptake system siderophore biosynthesis protein L-lysine 6-monooxygenase - class_Iron_uptake
698062	698062_contig00015	4362	4944	+	papJ	100	98.11	EcVGDB	papJ - gi:26249423 P pilus assembly protein PapJ - class_CU_fimbriae
698062	698062_contig00022	40525	41245	-	yehC	100	97.09	EcVGDB	yehC - b2110 GeneID: 946621 Yeh fimbriae putative periplasmic pilin chaperone - class_CU_fimbriae
698062	698062_contig00024	111848	112364	+	aufE	100	99.81	EcVGDB	aufE - ECS88_3821 GeneID: 7129980 Auf fimbriae minor fimbrial subunit AufE - class_CU_fimbriae
698062	698062_contig00024	113186	114306	+	aufG	99.91	99.91	EcVGDB	aufG - ECS88_3819 GeneID: 7132897 Auf fimbriae fimbrial-like adhesin protein AufG - class_CU_fimbriae
698062	698062_contig00048	31052	35183	-	vat	100	99.95	EcVGDB	vat - gi:26246291 vacuolating autotransporter toxin protease IgA1 - class_Autotransporter_T5SS
698062	698062_contig00048	44380	44966	-	ecpA	99.83	97.96	EcVGDB	ecpA - gi:15799998 ECP/Mat fimbriae fimbrillin precursor - class_CU_fimbriae
698062	698062_contig00054	33788	35216	+	aslA	100	98.67	EcVGDB	aslA - gi:9965749 invasion-mediating protein - class_Invasion
698062	698062_contig00091	1458	1794	+	imm	100	99.11	EcVGDB	imm - pECS88_0105 GeneID: 7119410 Colicin-Ia immunity protein - class_Bacteriocin
698070	698070_contig00048	31957	32473	-	aufE	100	99.81	EcVGDB	aufE - ECS88_3821 GeneID: 7129980 Auf fimbriae minor fimbrial subunit AufE - class_CU_fimbriae
698070	698070_contig00058	74736	76164	+	aslA	100	98.67	EcVGDB	aslA - gi:9965749 invasion-mediating protein - class_Invasion
698070	698070_contig00066	3053	3657	+	traJ	99.83	99.83	EcVGDB	traJ - gi:150860 TraJ - class_Adhesion_invasion
698088	698088_contig00053	111848	112364	+	aufE	100	99.81	EcVGDB	aufE - ECS88_3821 GeneID: 7129980 Auf fimbriae minor fimbrial subunit AufE - class_CU_fimbriae
698088	698088_contig00057	85862	89993	+	vat	100	99.93	EcVGDB	vat - gi:26246291 vacuolating autotransporter toxin protease IgA1 - class_Autotransporter_T5SS
698088	698088_contig00085	46013	47441	+	aslA	100	98.67	EcVGDB	aslA - gi:9965749 invasion-mediating protein - class_Invasion
698088	698088_contig00089	50444	51048	-	traJ	99.83	99.67	EcVGDB	traJ - gi:150860 TraJ - class_Adhesion_invasion
698096	698096_contig00043	91297	91813	-	aufE	100	99.81	EcVGDB	aufE - ECS88_3821 GeneID: 7129980 Auf fimbriae minor fimbrial subunit AufE - class_CU_fimbriae
698096	698096_contig00063	36756	38184	-	aslA	100	98.6	EcVGDB	aslA - gi:9965749 invasion-mediating protein - class_Invasion
698096	698096_contig00083	1311	1647	+	imm	100	99.11	EcVGDB	imm - pECS88_0105 GeneID: 7119410 Colicin-Ia immunity protein - class_Bacteriocin
698100	698100_contig00007	161590	162310	+	yehC	100	97.09	EcVGDB	yehC - b2110 GeneID: 946621 Yeh fimbriae putative periplasmic pilin chaperone - class_CU_fimbriae
698100	698100_contig00007	309345	315449	-	irp2	99.95	98.84	EcVGDB	irp2 - gi:110642113 yersiniabactin (Ybt) siderophore system yersiniabactin biosynthetic protein - class_Iron_uptake
698100	698100_contig00010	22694	23405	+	c1935	100	99.72	EcVGDB	c1935 - AE016760_252 F9 fimbriae chaperone - class_CU_fimbriae
698100	698100_contig00050	91480	91996	-	aufE	100	97.29	EcVGDB	aufE - ECS88_3821 GeneID: 7129980 Auf fimbriae minor fimbrial subunit AufE - class_CU_fimbriae
698100	698100_contig00060	46766	50897	+	vat	100	99.69	EcVGDB	vat - gi:26246291 vacuolating autotransporter toxin protease IgA1 - class_Autotransporter_T5SS
698100	698100_contig00061	23276	24923	-	lfiF	100	93.93	EcVGDB	lfiF - EC042_0254 GeneID: 12887784 lateral flagellar M-ring protein (FliF-like) - class_Flagella
698100	698100_contig00066	36686	38114	-	aslA	100	98.46	EcVGDB	aslA - gi:9965749 invasion-mediating protein - class_Invasion
698100	698100_contig00083	1	563	-	papA	95.26	99.82	EcVGDB	papA - gi:386625714 P pilus major subunit PapA - class_CU_fimbriae
698100	698100_contig00083	750	1063	-	papB	99.68	98.41	EcVGDB	papB - VFG000881 P pilus pap operon regulatory protein PapB - class_CU_fimbriae
698100	698100_contig00086	6108	7429	+	iucD	98.8	96.3	EcVGDB	iucD - gi:26249459 aerobactin siderophore uptake system siderophore biosynthesis protein L-lysine 6-monooxygenase - class_Iron_uptake
698100	698100_contig00086	10603	14503	+	sat	100	99.49	EcVGDB	sat - gi:26249454 secreted auto transpoter toxin serine protease - class_Autotransporter_T5SS
698118	698118_contig00027	44645	50751	-	irp2	99.98	99.97	EcVGDB	irp2 - gi:110642113 yersiniabactin (Ybt) siderophore system yersiniabactin biosynthetic protein - class_Iron_uptake
698118	698118_contig00059	111849	112365	+	aufE	100	99.81	EcVGDB	aufE - ECS88_3821 GeneID: 7129980 Auf fimbriae minor fimbrial subunit AufE - class_CU_fimbriae
698118	698118_contig00072	36756	38184	-	aslA	100	98.6	EcVGDB	aslA - gi:9965749 invasion-mediating protein - class_Invasion
698118	698118_contig00076	50454	51058	-	traJ	99.83	99.83	EcVGDB	traJ - gi:150860 TraJ - class_Adhesion_invasion
698126	698126_contig00016	91548	92064	-	aufE	100	99.23	EcVGDB	aufE - ECS88_3821 GeneID: 7129980 Auf fimbriae minor fimbrial subunit AufE - class_CU_fimbriae
698126	698126_contig00026	19657	20377	+	yehC	100	97.09	EcVGDB	yehC - b2110 GeneID: 946621 Yeh fimbriae putative periplasmic pilin chaperone - class_CU_fimbriae
698126	698126_contig00041	36692	38120	-	aslA	100	98.39	EcVGDB	aslA - gi:9965749 invasion-mediating protein - class_Invasion
698126	698126_contig00059	3053	3657	+	traJ	99.83	99.83	EcVGDB	traJ - gi:150860 TraJ - class_Adhesion_invasion
698126	698126_contig00104	1967	2498	-	papF	100	97.93	EcVGDB	papF - gi:26249419 P pilus minor subunit PapF - class_CU_fimbriae
698134	698134_contig00016	7539	8452	+	ydeQ	99.89	99.02	EcVGDB	ydeQ - AE016760_248 F9 fimbriae adhesin - class_CU_fimbriae
698134	698134_contig00033	111848	112364	+	aufE	100	99.81	EcVGDB	aufE - ECS88_3821 GeneID: 7129980 Auf fimbriae minor fimbrial subunit AufE - class_CU_fimbriae
698134	698134_contig00075	27367	28795	-	aslA	100	98.67	EcVGDB	aslA - gi:9965749 invasion-mediating protein - class_Invasion
698142	698142_contig00002	31336	31877	-	yehD	99.82	99.82	EcVGDB	yehD - b2111 GeneID: 946619 Yeh fimbriae putative fimbrial-like adhesin protein - class_CU_fimbriae
698142	698142_contig00002	84432	86505	-	cirA	100	98.89	EcVGDB	cirA - AAN81146 colicin I and catecholate siderophore receptor - class_Iron_uptake_bacteriocin
698142	698142_contig00011	5458	6437	+	yggR	99.9	97.45	EcVGDB	yggR - SPG000074 Retraction ATPase Adherence Hemorrhagic coli pilus - class_T2SS
698142	698142_contig00012	63041	64161	+	epaS	99.91	96.97	EcVGDB	epaS - gi:15832975 surface presentation of antigens protein SpaS - class_T3SS
698142	698142_contig00015	238586	240485	-	espL1	100	97.58	EcVGDB	espL1 - gi:15802132 Type III secretion system effector - class_T3SS
698142	698142_contig00019	56913	59512	-	ycbS	99.96	98.27	EcVGDB	ycbS - gi:15804976 Ycb fimbriae PapC-like porin protein involved in fimbrial biogenesis - class_CU_fimbriae
698142	698142_contig00039	5478	6898	-	espX1	99.93	95.22	EcVGDB	espX1 - gi:15799704 Type III secretion system effector - class_T3SS
698142	698142_contig00060	37597	39025	-	aslA	100	92.93	EcVGDB	aslA - gi:9965749 invasion-mediating protein - class_Invasion
698142	698142_contig00071	24777	26107	+	espR1	99.92	99.55	EcVGDB	espR1 - gi:260843778 Type III secretion system effector espR1 - class_T3SS
698150	698150_contig00008	239621	241698	-	flhA	99.9	96.87	EcVGDB	flhA - gi:15802291 flagellar biosynthesis protein FlhA - class_Flagella
698150	698150_contig00012	96832	97552	-	yehC	100	97.09	EcVGDB	yehC - b2110 GeneID: 946621 Yeh fimbriae putative periplasmic pilin chaperone - class_CU_fimbriae
698150	698150_contig00022	111471	111987	+	aufE	100	97.68	EcVGDB	aufE - ECS88_3821 GeneID: 7129980 Auf fimbriae minor fimbrial subunit AufE - class_CU_fimbriae
698150	698150_contig00044	72311	73739	+	aslA	100	98.39	EcVGDB	aslA - gi:9965749 invasion-mediating protein - class_Invasion
698150	698150_contig00051	9019	9521	-	aec8	99.8	99.6	EcVGDB	aec8 - gi:110640454 hypothetical protein - class_T6SS
698150	698150_contig00056	5906	10037	-	vat	100	99.71	EcVGDB	vat - gi:26246291 vacuolating autotransporter toxin protease IgA1 - class_Autotransporter_T5SS
698168	698168_contig00022	24110	24830	-	yehC	100	95.98	EcVGDB	yehC - b2110 GeneID: 946621 Yeh fimbriae putative periplasmic pilin chaperone - class_CU_fimbriae
698168	698168_contig00038	134241	135228	+	epaO	100	94.94	EcVGDB	epaO - gi:15832980 surface presentation of antigens protein SpaO - class_T3SS
698168	698168_contig00038	143832	144309	-	b2854	100	90.38	EcVGDB	b2854 - SPG000125 Putative lytic transglycosylase Adherence Hemorrhagic coli pilus - class_T2SS
698168	698168_contig00057	23849	25277	-	aslA	100	97.2	EcVGDB	aslA - gi:9965749 invasion-mediating protein - class_Invasion
698168	698168_contig00156	1222	1535	+	papB	99.68	98.73	EcVGDB	papB - VFG000881 P pilus pap operon regulatory protein PapB - class_CU_fimbriae
698176	698176_contig00013	64381	66907	+	ecpC	100	97.67	EcVGDB	ecpC - gi:15799996 ECP/Mat fimbriae putative fimbrial outer membrane usher protein - class_CU_fimbriae
698176	698176_contig00052	91391	91907	-	aufE	100	99.81	EcVGDB	aufE - ECS88_3821 GeneID: 7129980 Auf fimbriae minor fimbrial subunit AufE - class_CU_fimbriae
698176	698176_contig00073	74724	76152	+	aslA	100	98.67	EcVGDB	aslA - gi:9965749 invasion-mediating protein - class_Invasion
698184	698184_contig00004	20981	21701	-	yehC	100	97.09	EcVGDB	yehC - b2110 GeneID: 946621 Yeh fimbriae putative periplasmic pilin chaperone - class_CU_fimbriae
698184	698184_contig00067	36689	38117	-	aslA	100	98.18	EcVGDB	aslA - gi:9965749 invasion-mediating protein - class_Invasion
698192	698192_contig00012	14314	15034	+	yehC	100	96.95	EcVGDB	yehC - b2110 GeneID: 946621 Yeh fimbriae putative periplasmic pilin chaperone - class_CU_fimbriae
698192	698192_contig00036	109993	110509	+	aufE	100	99.61	EcVGDB	aufE - ECS88_3821 GeneID: 7129980 Auf fimbriae minor fimbrial subunit AufE - class_CU_fimbriae
698192	698192_contig00038	4106	4593	+	aec7	99.8	95.71	EcVGDB	aec7 - gi:110640455 hypothetical protein - class_T6SS
698192	698192_contig00044	3091	7222	-	vat	100	99.98	EcVGDB	vat - gi:26246291 vacuolating autotransporter toxin protease IgA1 - class_Autotransporter_T5SS
698192	698192_contig00048	74660	76088	+	aslA	100	98.67	EcVGDB	aslA - gi:9965749 invasion-mediating protein - class_Invasion
698192	698192_contig00053	15071	15744	-	hlyC	99.85	98.96	EcVGDB	hlyC - gi:26249404 hemolysin-activating lysine-acyltransferase HlyC - class_Toxin
698192	698192_contig00109	792	1396	-	traJ	99.83	99.83	EcVGDB	traJ - gi:150860 TraJ - class_Adhesion_invasion
698206	698206_contig00005	159584	160304	+	yehC	100	97.09	EcVGDB	yehC - b2110 GeneID: 946621 Yeh fimbriae putative periplasmic pilin chaperone - class_CU_fimbriae
698206	698206_contig00010	170944	173327	+	cfaC	99.96	97.19	EcVGDB	cfaC - gi:110643339 cfa/I fimbrial subunit C precursor (colonization factor antigen subunit C; outer membrane usher protein) - class_CU_fimbriae
698206	698206_contig00027	5925	6669	-	afaB/daaB/draBII	100	99.87	EcVGDB	afaB/daaB/draBII - gi:218921797 fimbrial chaperone of Afa/Dr family fimbriae - class_CU_fimbriae
698206	698206_contig00033	104104	104620	+	aufE	100	97.29	EcVGDB	aufE - ECS88_3821 GeneID: 7129980 Auf fimbriae minor fimbrial subunit AufE - class_CU_fimbriae
698206	698206_contig00046	20104	24233	-	vat	99.98	99.73	EcVGDB	vat - gi:26246291 vacuolating autotransporter toxin protease IgA1 - class_Autotransporter_T5SS
698206	698206_contig00064	18216	19644	+	aslA	100	98.39	EcVGDB	aslA - gi:9965749 invasion-mediating protein - class_Invasion
698206	698206_contig00103	1542	3328	+	iucA	99.94	99.39	EcVGDB	iucA - gi:26249462 aerobactin siderophore uptake system siderophore biosynthesis protein - class_Iron_uptake
698206	698206_contig00103	6015	7336	+	iucD	98.8	96.3	EcVGDB	iucD - gi:26249459 aerobactin siderophore uptake system siderophore biosynthesis protein L-lysine 6-monooxygenase - class_Iron_uptake
698206	698206_contig00113	1	565	-	papA	95.6	99.82	EcVGDB	papA - gi:386625714 P pilus major subunit PapA - class_CU_fimbriae
698206	698206_contig00113	752	1065	-	papB	99.68	98.41	EcVGDB	papB - VFG000881 P pilus pap operon regulatory protein PapB - class_CU_fimbriae
698214	698214_contig00001	19924	20644	-	yehC	100	97.09	EcVGDB	yehC - b2110 GeneID: 946621 Yeh fimbriae putative periplasmic pilin chaperone - class_CU_fimbriae
698214	698214_contig00006	140790	141306	+	aufE	100	98.07	EcVGDB	aufE - ECS88_3821 GeneID: 7129980 Auf fimbriae minor fimbrial subunit AufE - class_CU_fimbriae
698214	698214_contig00018	36686	38114	-	aslA	100	97.76	EcVGDB	aslA - gi:9965749 invasion-mediating protein - class_Invasion
698214	698214_contig00024	22745	25128	+	cfaC	99.96	96.9	EcVGDB	cfaC - gi:110643339 cfa/I fimbrial subunit C precursor (colonization factor antigen subunit C; outer membrane usher protein) - class_CU_fimbriae
698222	698222_contig00008	318998	319718	+	yehC	100	96.95	EcVGDB	yehC - b2110 GeneID: 946621 Yeh fimbriae putative periplasmic pilin chaperone - class_CU_fimbriae
698222	698222_contig00024	1280	2457	+	gspL	99.92	94.83	EcVGDB	gspL - gi:157156601 GspL-like protein - class_T2SS
698222	698222_contig00036	91928	92444	-	aufE	100	99.61	EcVGDB	aufE - ECS88_3821 GeneID: 7129980 Auf fimbriae minor fimbrial subunit AufE - class_CU_fimbriae
698222	698222_contig00062	4105	4592	+	aec7	99.8	95.71	EcVGDB	aec7 - gi:110640455 hypothetical protein - class_T6SS
698222	698222_contig00064	33823	35251	+	aslA	100	98.67	EcVGDB	aslA - gi:9965749 invasion-mediating protein - class_Invasion
698222	698222_contig00079	3055	3659	+	traJ	99.83	99.83	EcVGDB	traJ - gi:150860 TraJ - class_Adhesion_invasion
698230	698230_contig00006	114132	114852	-	yehC	100	96.95	EcVGDB	yehC - b2110 GeneID: 946621 Yeh fimbriae putative periplasmic pilin chaperone - class_CU_fimbriae
698230	698230_contig00017	109993	110509	+	aufE	100	99.61	EcVGDB	aufE - ECS88_3821 GeneID: 7129980 Auf fimbriae minor fimbrial subunit AufE - class_CU_fimbriae
698230	698230_contig00030	4106	4593	+	aec7	99.8	95.71	EcVGDB	aec7 - gi:110640455 hypothetical protein - class_T6SS
698230	698230_contig00033	36753	38181	-	aslA	100	98.67	EcVGDB	aslA - gi:9965749 invasion-mediating protein - class_Invasion
698230	698230_contig00124	359	3402	+	cnf1	99.97	99.57	EcVGDB	cnf1 - gi:403299 cytotoxic necrotizing factor 1 - class_Toxin
698248	698248_contig00022	91621	92137	-	aufE	100	98.07	EcVGDB	aufE - ECS88_3821 GeneID: 7129980 Auf fimbriae minor fimbrial subunit AufE - class_CU_fimbriae
698248	698248_contig00035	36686	38114	-	aslA	100	97.76	EcVGDB	aslA - gi:9965749 invasion-mediating protein - class_Invasion
698248	698248_contig00050	3175	3895	+	yehC	100	97.09	EcVGDB	yehC - b2110 GeneID: 946621 Yeh fimbriae putative periplasmic pilin chaperone - class_CU_fimbriae
698248	698248_contig00051	22745	25128	+	cfaC	99.96	96.9	EcVGDB	cfaC - gi:110643339 cfa/I fimbrial subunit C precursor (colonization factor antigen subunit C; outer membrane usher protein) - class_CU_fimbriae
698256	698256_contig00022	1280	2457	+	gspL	99.92	94.83	EcVGDB	gspL - gi:157156601 GspL-like protein - class_T2SS
698256	698256_contig00034	70550	71270	-	yehC	100	96.95	EcVGDB	yehC - b2110 GeneID: 946621 Yeh fimbriae putative periplasmic pilin chaperone - class_CU_fimbriae
698256	698256_contig00051	109993	110509	+	aufE	100	99.61	EcVGDB	aufE - ECS88_3821 GeneID: 7129980 Auf fimbriae minor fimbrial subunit AufE - class_CU_fimbriae
698256	698256_contig00066	4105	4592	+	aec7	99.8	95.71	EcVGDB	aec7 - gi:110640455 hypothetical protein - class_T6SS
698256	698256_contig00067	36753	38181	-	aslA	100	98.67	EcVGDB	aslA - gi:9965749 invasion-mediating protein - class_Invasion
698256	698256_contig00073	50445	51049	-	traJ	99.83	99.83	EcVGDB	traJ - gi:150860 TraJ - class_Adhesion_invasion
698264	698264_contig00005	35461	36181	-	yehC	100	97.09	EcVGDB	yehC - b2110 GeneID: 946621 Yeh fimbriae putative periplasmic pilin chaperone - class_CU_fimbriae
698264	698264_contig00037	52257	52773	+	aufE	100	99.81	EcVGDB	aufE - ECS88_3821 GeneID: 7129980 Auf fimbriae minor fimbrial subunit AufE - class_CU_fimbriae
698264	698264_contig00037	53595	54717	+	aufG	100	99.82	EcVGDB	aufG - ECS88_3819 GeneID: 7132897 Auf fimbriae fimbrial-like adhesin protein AufG - class_CU_fimbriae
698264	698264_contig00039	1167	1654	+	aec7	99.8	95.71	EcVGDB	aec7 - gi:110640455 hypothetical protein - class_T6SS
698264	698264_contig00042	64444	65872	+	aslA	100	98.6	EcVGDB	aslA - gi:9965749 invasion-mediating protein - class_Invasion
698264	698264_contig00044	50444	51048	-	traJ	99.83	99.83	EcVGDB	traJ - gi:150860 TraJ - class_Adhesion_invasion
698264	698264_contig00065	8486	9171	-	mcmM	99.85	97.82	EcVGDB	mcmM - CAD56177 microcin M activity protein McmM - class_Bacteriocin
698264	698264_contig00067	11583	12256	-	hlyC	99.85	98.96	EcVGDB	hlyC - gi:26249404 hemolysin-activating lysine-acyltransferase HlyC - class_Toxin
698272	698272_contig00029	14629	15145	+	aufE	100	98.07	EcVGDB	aufE - ECS88_3821 GeneID: 7129980 Auf fimbriae minor fimbrial subunit AufE - class_CU_fimbriae
698272	698272_contig00051	36689	38117	-	aslA	100	97.76	EcVGDB	aslA - gi:9965749 invasion-mediating protein - class_Invasion
698272	698272_contig00059	19923	20643	-	yehC	100	97.09	EcVGDB	yehC - b2110 GeneID: 946621 Yeh fimbriae putative periplasmic pilin chaperone - class_CU_fimbriae
698272	698272_contig00062	43826	46209	-	cfaC	99.96	96.9	EcVGDB	cfaC - gi:110643339 cfa/I fimbrial subunit C precursor (colonization factor antigen subunit C; outer membrane usher protein) - class_CU_fimbriae
698280	698280_contig00009	46497	46974	+	b2854	100	90.38	EcVGDB	b2854 - SPG000125 Putative lytic transglycosylase Adherence Hemorrhagic coli pilus - class_T2SS
698280	698280_contig00009	55578	56565	-	epaO	100	94.94	EcVGDB	epaO - gi:15832980 surface presentation of antigens protein SpaO - class_T3SS
698280	698280_contig00032	16696	17416	+	yehC	100	95.98	EcVGDB	yehC - b2110 GeneID: 946621 Yeh fimbriae putative periplasmic pilin chaperone - class_CU_fimbriae
698280	698280_contig00074	49903	51331	+	aslA	100	97.2	EcVGDB	aslA - gi:9965749 invasion-mediating protein - class_Invasion
698280	698280_contig00095	26007	26611	-	traJ	99.83	99.83	EcVGDB	traJ - gi:150860 TraJ - class_Adhesion_invasion
698298	698298_contig00025	57796	58516	+	yehC	100	96.25	EcVGDB	yehC - b2110 GeneID: 946621 Yeh fimbriae putative periplasmic pilin chaperone - class_CU_fimbriae
698298	698298_contig00037	13454	13931	+	b2854	100	90.38	EcVGDB	b2854 - SPG000125 Putative lytic transglycosylase Adherence Hemorrhagic coli pilus - class_T2SS
698298	698298_contig00037	22533	23520	-	epaO	100	94.94	EcVGDB	epaO - gi:15832980 surface presentation of antigens protein SpaO - class_T3SS
698298	698298_contig00052	31242	32670	+	aslA	100	97.13	EcVGDB	aslA - gi:9965749 invasion-mediating protein - class_Invasion
698298	698298_contig00098	14327	15071	-	afaB/daaB/draBII	100	98.66	EcVGDB	afaB/daaB/draBII - gi:218921797 fimbrial chaperone of Afa/Dr family fimbriae - class_CU_fimbriae
698298	698298_contig00110	1458	1794	+	imm	100	99.11	EcVGDB	imm - pECS88_0105 GeneID: 7119410 Colicin-Ia immunity protein - class_Bacteriocin
698302	698302_contig00007	9019	9521	-	aec8	99.8	99.41	EcVGDB	aec8 - gi:110640454 hypothetical protein - class_T6SS
698302	698302_contig00017	147561	148281	-	yehC	100	97.09	EcVGDB	yehC - b2110 GeneID: 946621 Yeh fimbriae putative periplasmic pilin chaperone - class_CU_fimbriae
698302	698302_contig00041	91102	91618	-	aufE	100	97.68	EcVGDB	aufE - ECS88_3821 GeneID: 7129980 Auf fimbriae minor fimbrial subunit AufE - class_CU_fimbriae
698302	698302_contig00047	31252	32680	+	aslA	100	98.39	EcVGDB	aslA - gi:9965749 invasion-mediating protein - class_Invasion
698310	698310_contig00005	116710	117764	-	hlyE	99.91	98.39	EcVGDB	hlyE - gi:209398688 hemolysin E - class_Toxin
698310	698310_contig00008	57453	58873	+	espX1	99.93	95.78	EcVGDB	espX1 - gi:260842259 Type III secretion system effector - class_T3SS
698310	698310_contig00011	49606	49937	-	eprJ	99.7	97.3	EcVGDB	eprJ - gi:15832971 EprJ - class_T3SS
698310	698310_contig00011	49957	50197	-	eprI	100	97.09	EcVGDB	eprI - gi:15832972 EprI - class_T3SS
698310	698310_contig00011	52507	53627	-	epaS	99.91	96.97	EcVGDB	epaS - gi:15832975 surface presentation of antigens protein SpaS - class_T3SS
698310	698310_contig00011	55330	56317	-	epaO	100	96.56	EcVGDB	epaO - gi:15832980 surface presentation of antigens protein SpaO - class_T3SS
698310	698310_contig00031	15723	16443	-	yehC	100	97.92	EcVGDB	yehC - b2110 GeneID: 946621 Yeh fimbriae putative periplasmic pilin chaperone - class_CU_fimbriae
698310	698310_contig00032	40501	42574	-	cirA	100	99.13	EcVGDB	cirA - AAN81146 colicin I and catecholate siderophore receptor - class_Iron_uptake_bacteriocin
698328	698328_contig00006	74753	75473	-	yehC	100	97.09	EcVGDB	yehC - b2110 GeneID: 946621 Yeh fimbriae putative periplasmic pilin chaperone - class_CU_fimbriae
698328	698328_contig00014	47850	48537	-	lpfB1	100	94.62	EcVGDB	lpfB1 - O3K_01135 GeneID: 13698894 long polar fimbrial protein LpfB - class_CU_fimbriae
698328	698328_contig00021	83915	84431	+	aufE	100	99.42	EcVGDB	aufE - ECS88_3821 GeneID: 7129980 Auf fimbriae minor fimbrial subunit AufE - class_CU_fimbriae
698328	698328_contig00024	121110	123185	+	flhA	99.86	95.57	EcVGDB	flhA - gi:15802291 flagellar biosynthesis protein FlhA - class_Flagella
698328	698328_contig00032	36754	38182	-	aslA	100	98.67	EcVGDB	aslA - gi:9965749 invasion-mediating protein - class_Invasion
698328	698328_contig00042	33738	34225	-	aec7	99.8	95.71	EcVGDB	aec7 - gi:110640455 hypothetical protein - class_T6SS
698336	698336_contig00004	64309	65029	-	yehC	100	96.95	EcVGDB	yehC - b2110 GeneID: 946621 Yeh fimbriae putative periplasmic pilin chaperone - class_CU_fimbriae
698336	698336_contig00013	182335	183079	-	afaB/daaB/draBII	100	99.87	EcVGDB	afaB/daaB/draBII - gi:218921797 fimbrial chaperone of Afa/Dr family fimbriae - class_CU_fimbriae
698336	698336_contig00014	170986	173369	+	cfaC	99.96	97.19	EcVGDB	cfaC - gi:110643339 cfa/I fimbrial subunit C precursor (colonization factor antigen subunit C; outer membrane usher protein) - class_CU_fimbriae
698336	698336_contig00022	81441	85570	+	vat	99.98	99.73	EcVGDB	vat - gi:26246291 vacuolating autotransporter toxin protease IgA1 - class_Autotransporter_T5SS
698336	698336_contig00040	91488	92004	-	aufE	100	97.29	EcVGDB	aufE - ECS88_3821 GeneID: 7129980 Auf fimbriae minor fimbrial subunit AufE - class_CU_fimbriae
698336	698336_contig00063	18207	19635	+	aslA	100	98.39	EcVGDB	aslA - gi:9965749 invasion-mediating protein - class_Invasion
698336	698336_contig00109	7267	8588	-	iucD	98.8	96.3	EcVGDB	iucD - gi:26249459 aerobactin siderophore uptake system siderophore biosynthesis protein L-lysine 6-monooxygenase - class_Iron_uptake
698336	698336_contig00109	11275	13061	-	iucA	99.94	99.39	EcVGDB	iucA - gi:26249462 aerobactin siderophore uptake system siderophore biosynthesis protein - class_Iron_uptake
698336	698336_contig00125	1	563	-	papA	95.26	99.82	EcVGDB	papA - gi:386625714 P pilus major subunit PapA - class_CU_fimbriae
698336	698336_contig00125	750	1063	-	papB	99.68	98.41	EcVGDB	papB - VFG000881 P pilus pap operon regulatory protein PapB - class_CU_fimbriae
698344	698344_contig00002	5188	5690	+	aec8	99.8	99.6	EcVGDB	aec8 - gi:110640454 hypothetical protein - class_T6SS
698344	698344_contig00027	75144	75864	-	yehC	100	97.09	EcVGDB	yehC - b2110 GeneID: 946621 Yeh fimbriae putative periplasmic pilin chaperone - class_CU_fimbriae
698344	698344_contig00045	70265	70781	+	aufE	100	97.68	EcVGDB	aufE - ECS88_3821 GeneID: 7129980 Auf fimbriae minor fimbrial subunit AufE - class_CU_fimbriae
698344	698344_contig00061	31227	32655	+	aslA	100	98.32	EcVGDB	aslA - gi:9965749 invasion-mediating protein - class_Invasion
698344	698344_contig00079	5375	15162	+	cdiA	99.99	99.59	EcVGDB	cdiA - gi:91213894 component of toxin immunity protein module - class_Bacteriocin
698352	698352_contig00013	74876	75596	-	yehC	100	96.95	EcVGDB	yehC - b2110 GeneID: 946621 Yeh fimbriae putative periplasmic pilin chaperone - class_CU_fimbriae
698352	698352_contig00045	91064	91580	-	aufE	100	98.26	EcVGDB	aufE - ECS88_3821 GeneID: 7129980 Auf fimbriae minor fimbrial subunit AufE - class_CU_fimbriae
698352	698352_contig00052	36862	38290	-	aslA	100	98.6	EcVGDB	aslA - gi:9965749 invasion-mediating protein - class_Invasion
698352	698352_contig00058	3053	3657	+	traJ	99.83	99.83	EcVGDB	traJ - gi:150860 TraJ - class_Adhesion_invasion
698360	698360_contig00006	844	1331	-	aec7	99.8	95.71	EcVGDB	aec7 - gi:110640455 hypothetical protein - class_T6SS
698360	698360_contig00027	24916	25432	-	aufE	100	99.03	EcVGDB	aufE - ECS88_3821 GeneID: 7129980 Auf fimbriae minor fimbrial subunit AufE - class_CU_fimbriae
698360	698360_contig00043	36752	38180	-	aslA	100	97.62	EcVGDB	aslA - gi:9965749 invasion-mediating protein - class_Invasion
698360	698360_contig00062	11493	12814	+	iucD	98.8	96.3	EcVGDB	iucD - gi:26249459 aerobactin siderophore uptake system siderophore biosynthesis protein L-lysine 6-monooxygenase - class_Iron_uptake
698378	698378_contig00001	13842	14553	-	c1935	100	99.72	EcVGDB	c1935 - AE016760_252 F9 fimbriae chaperone - class_CU_fimbriae
698378	698378_contig00003	206119	212223	+	irp2	99.95	98.84	EcVGDB	irp2 - gi:110642113 yersiniabactin (Ybt) siderophore system yersiniabactin biosynthetic protein - class_Iron_uptake
698378	698378_contig00004	35132	35852	-	yehC	100	97.09	EcVGDB	yehC - b2110 GeneID: 946621 Yeh fimbriae putative periplasmic pilin chaperone - class_CU_fimbriae
698378	698378_contig00037	91480	91996	-	aufE	100	97.29	EcVGDB	aufE - ECS88_3821 GeneID: 7129980 Auf fimbriae minor fimbrial subunit AufE - class_CU_fimbriae
698378	698378_contig00052	8029	9676	+	lfiF	100	93.93	EcVGDB	lfiF - EC042_0254 GeneID: 12887784 lateral flagellar M-ring protein (FliF-like) - class_Flagella
698378	698378_contig00056	74749	76177	+	aslA	100	98.46	EcVGDB	aslA - gi:9965749 invasion-mediating protein - class_Invasion
698378	698378_contig00070	19196	20553	+	aec31	99.93	99.48	EcVGDB	aec31 - gi:110640433 hypothetical protein - class_T6SS
698378	698378_contig00079	1	563	-	papA	95.26	99.82	EcVGDB	papA - gi:386625714 P pilus major subunit PapA - class_CU_fimbriae
698378	698378_contig00079	750	1063	-	papB	99.68	98.41	EcVGDB	papB - VFG000881 P pilus pap operon regulatory protein PapB - class_CU_fimbriae
698378	698378_contig00082	6102	7423	+	iucD	98.8	96.3	EcVGDB	iucD - gi:26249459 aerobactin siderophore uptake system siderophore biosynthesis protein L-lysine 6-monooxygenase - class_Iron_uptake
698378	698378_contig00082	10597	14497	+	sat	100	99.49	EcVGDB	sat - gi:26249454 secreted auto transpoter toxin serine protease - class_Autotransporter_T5SS
698386	698386_contig00004	4105	4592	+	aec7	99.8	95.71	EcVGDB	aec7 - gi:110640455 hypothetical protein - class_T6SS
698386	698386_contig00004	28116	32247	-	vat	100	99.98	EcVGDB	vat - gi:26246291 vacuolating autotransporter toxin protease IgA1 - class_Autotransporter_T5SS
698386	698386_contig00024	206106	206826	+	yehC	100	96.95	EcVGDB	yehC - b2110 GeneID: 946621 Yeh fimbriae putative periplasmic pilin chaperone - class_CU_fimbriae
698386	698386_contig00058	109993	110509	+	aufE	100	99.61	EcVGDB	aufE - ECS88_3821 GeneID: 7129980 Auf fimbriae minor fimbrial subunit AufE - class_CU_fimbriae
698386	698386_contig00077	33813	35241	+	aslA	100	98.67	EcVGDB	aslA - gi:9965749 invasion-mediating protein - class_Invasion
698386	698386_contig00110	721	1394	-	hlyC	99.85	98.96	EcVGDB	hlyC - gi:26249404 hemolysin-activating lysine-acyltransferase HlyC - class_Toxin
698386	698386_contig00114	7278	8599	-	iucD	98.8	96.3	EcVGDB	iucD - gi:26249459 aerobactin siderophore uptake system siderophore biosynthesis protein L-lysine 6-monooxygenase - class_Iron_uptake
698386	698386_contig00159	203	768	+	papA	95.77	99.82	EcVGDB	papA - gi:386625714 P pilus major subunit PapA - class_CU_fimbriae
698386	698386_contig00192	136	433	+	papB	94.6	98.66	EcVGDB	papB - VFG000881 P pilus pap operon regulatory protein PapB - class_CU_fimbriae
698394	698394_contig00014	101207	101723	+	aufE	100	99.23	EcVGDB	aufE - ECS88_3821 GeneID: 7129980 Auf fimbriae minor fimbrial subunit AufE - class_CU_fimbriae
698394	698394_contig00027	10302	12939	+	fimD	100	98.41	EcVGDB	fimD - gi:26251204 Type 1 fimbriae outer membrane usher protein fimD precursor - class_CU_fimbriae
698394	698394_contig00033	26693	27413	+	yehC	100	97.09	EcVGDB	yehC - b2110 GeneID: 946621 Yeh fimbriae putative periplasmic pilin chaperone - class_CU_fimbriae
698394	698394_contig00047	36688	38116	-	aslA	100	98.46	EcVGDB	aslA - gi:9965749 invasion-mediating protein - class_Invasion
698394	698394_contig00051	3055	3659	+	traJ	99.83	99.83	EcVGDB	traJ - gi:150860 TraJ - class_Adhesion_invasion
698408	698408_contig00010	81912	82399	-	aec7	99.8	95.71	EcVGDB	aec7 - gi:110640455 hypothetical protein - class_T6SS
698408	698408_contig00012	229425	230145	+	yehC	100	96.95	EcVGDB	yehC - b2110 GeneID: 946621 Yeh fimbriae putative periplasmic pilin chaperone - class_CU_fimbriae
698408	698408_contig00025	91928	92444	-	aufE	100	99.61	EcVGDB	aufE - ECS88_3821 GeneID: 7129980 Auf fimbriae minor fimbrial subunit AufE - class_CU_fimbriae
698408	698408_contig00047	33802	35230	+	aslA	100	98.67	EcVGDB	aslA - gi:9965749 invasion-mediating protein - class_Invasion
698408	698408_contig00069	18804	20125	-	iucD	98.8	96.3	EcVGDB	iucD - gi:26249459 aerobactin siderophore uptake system siderophore biosynthesis protein L-lysine 6-monooxygenase - class_Iron_uptake
698408	698408_contig00102	8826	9162	-	imm	100	99.11	EcVGDB	imm - pECS88_0105 GeneID: 7119410 Colicin-Ia immunity protein - class_Bacteriocin
698416	698416_contig00019	24467	26850	+	cfaC	99.96	99.41	EcVGDB	cfaC - gi:110643339 cfa/I fimbrial subunit C precursor (colonization factor antigen subunit C; outer membrane usher protein) - class_CU_fimbriae
698416	698416_contig00024	21357	23430	-	cirA	100	98.7	EcVGDB	cirA - AAN81146 colicin I and catecholate siderophore receptor - class_Iron_uptake_bacteriocin
698416	698416_contig00042	41628	42348	+	yehC	100	96.39	EcVGDB	yehC - b2110 GeneID: 946621 Yeh fimbriae putative periplasmic pilin chaperone - class_CU_fimbriae
698416	698416_contig00046	52097	52574	+	b2854	100	91	EcVGDB	b2854 - SPG000125 Putative lytic transglycosylase Adherence Hemorrhagic coli pilus - class_T2SS
698416	698416_contig00046	61177	62164	-	epaO	100	94.23	EcVGDB	epaO - gi:15832980 surface presentation of antigens protein SpaO - class_T3SS
698416	698416_contig00046	62124	62740	-	eivJ	99.84	92.72	EcVGDB	eivJ - gi:15832981 EivJ - class_T3SS
698416	698416_contig00078	22598	23342	-	afaB/daaB/draBII	100	99.87	EcVGDB	afaB/daaB/draBII - gi:218921797 fimbrial chaperone of Afa/Dr family fimbriae - class_CU_fimbriae
698416	698416_contig00085	37433	38861	-	aslA	100	96.43	EcVGDB	aslA - gi:9965749 invasion-mediating protein - class_Invasion
698416	698416_contig00117	16158	16471	-	papB	99.68	98.73	EcVGDB	papB - VFG000881 P pilus pap operon regulatory protein PapB - class_CU_fimbriae
698424	698424_contig00013	161467	162187	+	yehC	100	97.23	EcVGDB	yehC - b2110 GeneID: 946621 Yeh fimbriae putative periplasmic pilin chaperone - class_CU_fimbriae
698424	698424_contig00029	91024	91540	-	aufE	100	99.23	EcVGDB	aufE - ECS88_3821 GeneID: 7129980 Auf fimbriae minor fimbrial subunit AufE - class_CU_fimbriae
698424	698424_contig00034	40840	41513	+	hlyC	99.85	98.96	EcVGDB	hlyC - gi:26249404 hemolysin-activating lysine-acyltransferase HlyC - class_Toxin
698424	698424_contig00057	3042	3646	+	traJ	99.83	98.52	EcVGDB	traJ - gi:150860 TraJ - class_Adhesion_invasion
698432	698432_contig00005	162235	162955	+	yehC	100	97.09	EcVGDB	yehC - b2110 GeneID: 946621 Yeh fimbriae putative periplasmic pilin chaperone - class_CU_fimbriae
698432	698432_contig00012	129308	130455	+	flhB	99.91	98.35	EcVGDB	flhB - gi:15802292 flagellar biosynthesis protein FlhB - class_Flagella
698432	698432_contig00022	189636	192019	-	cfaC	99.96	96.81	EcVGDB	cfaC - gi:110643339 cfa/I fimbrial subunit C precursor (colonization factor antigen subunit C; outer membrane usher protein) - class_CU_fimbriae
698432	698432_contig00043	104300	104816	+	aufE	100	99.42	EcVGDB	aufE - ECS88_3821 GeneID: 7129980 Auf fimbriae minor fimbrial subunit AufE - class_CU_fimbriae
698432	698432_contig00054	31242	32670	+	aslA	100	98.18	EcVGDB	aslA - gi:9965749 invasion-mediating protein - class_Invasion
698432	698432_contig00056	50444	51048	-	traJ	99.83	99.83	EcVGDB	traJ - gi:150860 TraJ - class_Adhesion_invasion
698432	698432_contig00069	70678	74809	+	vat	100	99.71	EcVGDB	vat - gi:26246291 vacuolating autotransporter toxin protease IgA1 - class_Autotransporter_T5SS
698440	698440_contig00003	67571	69644	+	cirA	100	98.84	EcVGDB	cirA - AAN81146 colicin I and catecholate siderophore receptor - class_Iron_uptake_bacteriocin
698440	698440_contig00010	5237	6657	-	espX1	99.93	95.29	EcVGDB	espX1 - gi:15799704 Type III secretion system effector - class_T3SS
698440	698440_contig00014	94098	95997	+	espL1	100	97.42	EcVGDB	espL1 - gi:15802132 Type III secretion system effector - class_T3SS
698440	698440_contig00050	12779	14072	+	espX5	100	96.29	EcVGDB	espX5 - gi:15804658 Type III secretion system effector - class_T3SS
698440	698440_contig00050	73407	74980	+	espL4	99.94	99.11	EcVGDB	espL4 - gi:260870723 Type III secretion system effector - class_T3SS
698440	698440_contig00077	32171	33599	+	aslA	100	97.27	EcVGDB	aslA - gi:9965749 invasion-mediating protein - class_Invasion
698440	698440_contig00137	24805	26135	+	espR1	99.92	99.55	EcVGDB	espR1 - gi:260843778 Type III secretion system effector espR1 - class_T3SS
698458	698458_contig00010	269822	270542	+	yehC	100	97.09	EcVGDB	yehC - b2110 GeneID: 946621 Yeh fimbriae putative periplasmic pilin chaperone - class_CU_fimbriae
698458	698458_contig00017	12525	13672	+	flhB	99.91	98.35	EcVGDB	flhB - gi:15802292 flagellar biosynthesis protein FlhB - class_Flagella
698458	698458_contig00023	99574	101957	-	cfaC	99.96	96.81	EcVGDB	cfaC - gi:110643339 cfa/I fimbrial subunit C precursor (colonization factor antigen subunit C; outer membrane usher protein) - class_CU_fimbriae
698458	698458_contig00044	104299	104815	+	aufE	100	99.42	EcVGDB	aufE - ECS88_3821 GeneID: 7129980 Auf fimbriae minor fimbrial subunit AufE - class_CU_fimbriae
698458	698458_contig00055	36822	38250	-	aslA	100	98.18	EcVGDB	aslA - gi:9965749 invasion-mediating protein - class_Invasion
698466	698466_contig00024	23611	24331	+	yehC	100	97.23	EcVGDB	yehC - b2110 GeneID: 946621 Yeh fimbriae putative periplasmic pilin chaperone - class_CU_fimbriae
698466	698466_contig00047	42164	43592	-	aslA	100	98.04	EcVGDB	aslA - gi:9965749 invasion-mediating protein - class_Invasion
698466	698466_contig00094	726	1330	-	traJ	99.83	99.83	EcVGDB	traJ - gi:150860 TraJ - class_Adhesion_invasion
698474	698474_contig00008	27422	28569	+	flhB	99.91	98.35	EcVGDB	flhB - gi:15802292 flagellar biosynthesis protein FlhB - class_Flagella
698474	698474_contig00020	62331	64404	+	cirA	100	99.57	EcVGDB	cirA - AAN81146 colicin I and catecholate siderophore receptor - class_Iron_uptake_bacteriocin
698474	698474_contig00020	117907	118627	+	yehC	100	97.09	EcVGDB	yehC - b2110 GeneID: 946621 Yeh fimbriae putative periplasmic pilin chaperone - class_CU_fimbriae
698474	698474_contig00022	71358	73741	+	cfaC	99.96	96.81	EcVGDB	cfaC - gi:110643339 cfa/I fimbrial subunit C precursor (colonization factor antigen subunit C; outer membrane usher protein) - class_CU_fimbriae
698474	698474_contig00038	104299	104815	+	aufE	100	99.42	EcVGDB	aufE - ECS88_3821 GeneID: 7129980 Auf fimbriae minor fimbrial subunit AufE - class_CU_fimbriae
698474	698474_contig00059	36689	38117	-	aslA	100	98.18	EcVGDB	aslA - gi:9965749 invasion-mediating protein - class_Invasion
698482	698482_contig00001	13842	14553	-	c1935	100	99.72	EcVGDB	c1935 - AE016760_252 F9 fimbriae chaperone - class_CU_fimbriae
698482	698482_contig00004	206122	212226	+	irp2	99.95	98.84	EcVGDB	irp2 - gi:110642113 yersiniabactin (Ybt) siderophore system yersiniabactin biosynthetic protein - class_Iron_uptake
698482	698482_contig00008	35145	35865	-	yehC	100	97.09	EcVGDB	yehC - b2110 GeneID: 946621 Yeh fimbriae putative periplasmic pilin chaperone - class_CU_fimbriae
698482	698482_contig00043	104105	104621	+	aufE	100	97.29	EcVGDB	aufE - ECS88_3821 GeneID: 7129980 Auf fimbriae minor fimbrial subunit AufE - class_CU_fimbriae
698482	698482_contig00054	36686	38114	-	aslA	100	98.46	EcVGDB	aslA - gi:9965749 invasion-mediating protein - class_Invasion
698482	698482_contig00055	22351	23998	+	lfiF	100	93.93	EcVGDB	lfiF - EC042_0254 GeneID: 12887784 lateral flagellar M-ring protein (FliF-like) - class_Flagella
698482	698482_contig00074	7377	8698	-	iucD	98.8	96.22	EcVGDB	iucD - gi:26249459 aerobactin siderophore uptake system siderophore biosynthesis protein L-lysine 6-monooxygenase - class_Iron_uptake
698482	698482_contig00077	1292	1605	+	papB	99.68	98.41	EcVGDB	papB - VFG000881 P pilus pap operon regulatory protein PapB - class_CU_fimbriae
698482	698482_contig00077	1792	2354	+	papA	95.26	99.82	EcVGDB	papA - gi:386625714 P pilus major subunit PapA - class_CU_fimbriae
698490	698490_contig00004	57743	58463	+	yehC	100	97.09	EcVGDB	yehC - b2110 GeneID: 946621 Yeh fimbriae putative periplasmic pilin chaperone - class_CU_fimbriae
698490	698490_contig00008	82655	88759	-	irp2	99.95	98.84	EcVGDB	irp2 - gi:110642113 yersiniabactin (Ybt) siderophore system yersiniabactin biosynthetic protein - class_Iron_uptake
698490	698490_contig00010	22694	23405	+	c1935	100	99.72	EcVGDB	c1935 - AE016760_252 F9 fimbriae chaperone - class_CU_fimbriae
698490	698490_contig00036	104104	104620	+	aufE	100	97.29	EcVGDB	aufE - ECS88_3821 GeneID: 7129980 Auf fimbriae minor fimbrial subunit AufE - class_CU_fimbriae
698490	698490_contig00052	22396	24043	+	lfiF	100	93.93	EcVGDB	lfiF - EC042_0254 GeneID: 12887784 lateral flagellar M-ring protein (FliF-like) - class_Flagella
698490	698490_contig00053	20112	24243	-	vat	100	99.69	EcVGDB	vat - gi:26246291 vacuolating autotransporter toxin protease IgA1 - class_Autotransporter_T5SS
698490	698490_contig00054	74737	76165	+	aslA	100	98.46	EcVGDB	aslA - gi:9965749 invasion-mediating protein - class_Invasion
698490	698490_contig00070	1	563	-	papA	95.26	99.82	EcVGDB	papA - gi:386625714 P pilus major subunit PapA - class_CU_fimbriae
698490	698490_contig00070	750	1063	-	papB	99.68	98.41	EcVGDB	papB - VFG000881 P pilus pap operon regulatory protein PapB - class_CU_fimbriae
698490	698490_contig00072	6102	7423	+	iucD	98.8	96.3	EcVGDB	iucD - gi:26249459 aerobactin siderophore uptake system siderophore biosynthesis protein L-lysine 6-monooxygenase - class_Iron_uptake
698490	698490_contig00072	10597	14497	+	sat	100	99.49	EcVGDB	sat - gi:26249454 secreted auto transpoter toxin serine protease - class_Autotransporter_T5SS
698504	698504_contig00015	75654	76374	-	yehC	100	97.09	EcVGDB	yehC - b2110 GeneID: 946621 Yeh fimbriae putative periplasmic pilin chaperone - class_CU_fimbriae
698504	698504_contig00031	89448	90568	-	aufG	99.91	99.91	EcVGDB	aufG - ECS88_3819 GeneID: 7132897 Auf fimbriae fimbrial-like adhesin protein AufG - class_CU_fimbriae
698504	698504_contig00031	91390	91906	-	aufE	100	99.81	EcVGDB	aufE - ECS88_3821 GeneID: 7129980 Auf fimbriae minor fimbrial subunit AufE - class_CU_fimbriae
698504	698504_contig00048	31052	35183	-	vat	100	99.95	EcVGDB	vat - gi:26246291 vacuolating autotransporter toxin protease IgA1 - class_Autotransporter_T5SS
698504	698504_contig00048	44380	44966	-	ecpA	99.83	97.96	EcVGDB	ecpA - gi:15799998 ECP/Mat fimbriae fimbrillin precursor - class_CU_fimbriae
698504	698504_contig00051	9546	10974	+	aslA	100	98.67	EcVGDB	aslA - gi:9965749 invasion-mediating protein - class_Invasion
698504	698504_contig00154	792	1396	-	traJ	99.83	99.83	EcVGDB	traJ - gi:150860 TraJ - class_Adhesion_invasion
698512	698512_contig00006	4693	5021	+	focB/sfaB	99.7	99.09	EcVGDB	focB/sfaB - gi:26247112 F1C/S fimbriaeputative switch regulatory protein - class_CU_fimbriae
698512	698512_contig00026	161354	162074	+	yehC	100	97.09	EcVGDB	yehC - b2110 GeneID: 946621 Yeh fimbriae putative periplasmic pilin chaperone - class_CU_fimbriae
698512	698512_contig00034	111849	112365	+	aufE	100	99.81	EcVGDB	aufE - ECS88_3821 GeneID: 7129980 Auf fimbriae minor fimbrial subunit AufE - class_CU_fimbriae
698512	698512_contig00034	113187	114307	+	aufG	99.91	99.91	EcVGDB	aufG - ECS88_3819 GeneID: 7132897 Auf fimbriae fimbrial-like adhesin protein AufG - class_CU_fimbriae
698512	698512_contig00040	32	4163	-	vat	100	99.95	EcVGDB	vat - gi:26246291 vacuolating autotransporter toxin protease IgA1 - class_Autotransporter_T5SS
698512	698512_contig00040	13360	13946	-	ecpA	99.83	97.96	EcVGDB	ecpA - gi:15799998 ECP/Mat fimbriae fimbrillin precursor - class_CU_fimbriae
698512	698512_contig00054	74737	76165	+	aslA	100	98.67	EcVGDB	aslA - gi:9965749 invasion-mediating protein - class_Invasion
698512	698512_contig00100	8364	8700	-	imm	100	99.11	EcVGDB	imm - pECS88_0105 GeneID: 7119410 Colicin-Ia immunity protein - class_Bacteriocin
698520	698520_contig00009	230731	231451	+	yehC	100	97.09	EcVGDB	yehC - b2110 GeneID: 946621 Yeh fimbriae putative periplasmic pilin chaperone - class_CU_fimbriae
698520	698520_contig00039	36753	38181	-	aslA	100	98.6	EcVGDB	aslA - gi:9965749 invasion-mediating protein - class_Invasion
698520	698520_contig00082	7120	7795	-	hlyC	100	99.7	EcVGDB	hlyC - gi:26249404 hemolysin-activating lysine-acyltransferase HlyC - class_Toxin
698538	698538_contig00002	16391	20522	-	vat	100	99.93	EcVGDB	vat - gi:26246291 vacuolating autotransporter toxin protease IgA1 - class_Autotransporter_T5SS
698538	698538_contig00002	29719	30305	-	ecpA	99.83	97.96	EcVGDB	ecpA - gi:15799998 ECP/Mat fimbriae fimbrillin precursor - class_CU_fimbriae
698538	698538_contig00034	12111	12831	-	yehC	100	97.09	EcVGDB	yehC - b2110 GeneID: 946621 Yeh fimbriae putative periplasmic pilin chaperone - class_CU_fimbriae
698538	698538_contig00036	20329	20849	+	papE	99.81	99.81	EcVGDB	papE - gi:91213837 P pilus minor subunit PapE - class_CU_fimbriae
698538	698538_contig00048	103667	104183	+	aufE	100	99.81	EcVGDB	aufE - ECS88_3821 GeneID: 7129980 Auf fimbriae minor fimbrial subunit AufE - class_CU_fimbriae
698538	698538_contig00048	105005	106125	+	aufG	99.91	99.91	EcVGDB	aufG - ECS88_3819 GeneID: 7132897 Auf fimbriae fimbrial-like adhesin protein AufG - class_CU_fimbriae
698538	698538_contig00067	36756	38184	-	aslA	100	98.67	EcVGDB	aslA - gi:9965749 invasion-mediating protein - class_Invasion
698538	698538_contig00126	791	1395	-	traJ	99.83	99.83	EcVGDB	traJ - gi:150860 TraJ - class_Adhesion_invasion
698546	698546_contig00005	31773	34056	-	fiu	100	96.67	EcVGDB	fiu - c0890 GeneID: 1037863 catecholate siderophore receptor Fiu - class_Iron_uptake
698546	698546_contig00015	34961	37034	-	cirA	100	99.33	EcVGDB	cirA - AAN81146 colicin I and catecholate siderophore receptor - class_Iron_uptake_bacteriocin
698546	698546_contig00024	56860	59240	-	yhcD	99.96	99.87	EcVGDB	yhcD - b3216 GeneID: 947738 Yhc fimbriae putative outer membrane fimbrial subunit usher protein - class_CU_fimbriae
698546	698546_contig00058	1282	2026	+	draB	100	99.6	EcVGDB	draB - gi:13241932 chaperone protein DraB Afa/Dr family fimbriae - class_CU_fimbriae
698546	698546_contig00068	146871	147858	+	epaO	100	96.66	EcVGDB	epaO - gi:15832980 surface presentation of antigens protein SpaO - class_T3SS
698546	698546_contig00076	8137	8783	+	fimI	99.85	98.92	EcVGDB	fimI - gi:15804890 type 1 fimbriae biosynthesis protein - class_CU_fimbriae
698546	698546_contig00079	69516	71415	-	espL1	100	97.47	EcVGDB	espL1 - gi:15802132 Type III secretion system effector - class_T3SS
698546	698546_contig00148	2714	4035	-	iucD	98.8	96.3	EcVGDB	iucD - gi:26249459 aerobactin siderophore uptake system siderophore biosynthesis protein L-lysine 6-monooxygenase - class_Iron_uptake
698546	698546_contig00154	15759	17089	+	espR1	99.92	99.47	EcVGDB	espR1 - gi:260843778 Type III secretion system effector espR1 - class_T3SS
698546	698546_contig00206	1109	3633	-	ecpC	99.96	98.65	EcVGDB	ecpC - gi:15799996 ECP/Mat fimbriae putative fimbrial outer membrane usher protein - class_CU_fimbriae
698546	698546_contig00215	1105	1709	+	traJ	99.83	98.68	EcVGDB	traJ - gi:150860 TraJ - class_Adhesion_invasion
698546	698546_contig00229	1538	2658	-	epaS	99.91	96.88	EcVGDB	epaS - gi:15832975 surface presentation of antigens protein SpaS - class_T3SS
698554	698554_contig00005	197056	197776	+	yehC	100	97.09	EcVGDB	yehC - b2110 GeneID: 946621 Yeh fimbriae putative periplasmic pilin chaperone - class_CU_fimbriae
698554	698554_contig00009	82655	88759	-	irp2	99.95	98.82	EcVGDB	irp2 - gi:110642113 yersiniabactin (Ybt) siderophore system yersiniabactin biosynthetic protein - class_Iron_uptake
698554	698554_contig00011	22694	23405	+	c1935	100	99.72	EcVGDB	c1935 - AE016760_252 F9 fimbriae chaperone - class_CU_fimbriae
698554	698554_contig00045	91479	91995	-	aufE	100	97.29	EcVGDB	aufE - ECS88_3821 GeneID: 7129980 Auf fimbriae minor fimbrial subunit AufE - class_CU_fimbriae
698554	698554_contig00057	46765	50896	+	vat	100	99.69	EcVGDB	vat - gi:26246291 vacuolating autotransporter toxin protease IgA1 - class_Autotransporter_T5SS
698554	698554_contig00058	23276	24923	-	lfiF	100	93.93	EcVGDB	lfiF - EC042_0254 GeneID: 12887784 lateral flagellar M-ring protein (FliF-like) - class_Flagella
[truncated: 581,841+ more rows]
